# Supplementary material for: Simulation of 69 microbial communities indicates sequencing depth and false positives are major drivers of bias in prokaryotic metagenome-assembled genome recovery
Source: PLoS Comput Biol. 2024 Oct 22;20(10):e1012530. doi: 10.1371/journal.pcbi.1012530 (PMC11530072; doi:10.1371/journal.pcbi.1012530)
Supplement: S1 Table — Features include species group (Community), Species abundance distribution, Taxonomic distribution, Sequencing depth, Pipeline and genomic metrics (number of contigs, N50, L50, average and standard deviation of GC content)) (XLSX) [file pcbi.1012530.s023.xlsx]

## Sheet: Saraiva_et_al. Supplementary Ta
Supplemental Table S01 - Metagenome-assembled genomes (MAGs) quality assessment (Completeness, contamination and strain heterogeneity) obtained for each community profile. Features include species group (Community), Species abundance distribution, Taxonomic distribution, Sequencing depth, Pipeline and genomic metrics (number of contigs, N50, L50, average and standard deviation of GC content))
MAG ID	Community	Evenness distribution	Taxonomic distribution	Depth (million reads)	Pipeline	Marker.lineage	Completeness	Contamination	Strain.heterogeneity	n_contigs	ctg_N50	ctg_L50	gc_avg	gc_std
A.2.C.60-8K-bin.1	A	Logarithmic decay	Closely related	60	8K	k__Bacteria (UID3060)	98.58	0	0	24	6	70019	0.47059	0.01095
A.2.C.60-8K-bin.10	A	Logarithmic decay	Closely related	60	8K	k__Bacteria (UID3060)	98.78	0.51	0	25	7	105070	0.43956	0.00952
A.2.C.60-8K-bin.11	A	Logarithmic decay	Closely related	60	8K	f__Rhodobacteraceae (UID3361)	94.39	2.55	0	449	114	11856	0.61751	0.01828
A.2.C.60-8K-bin.12	A	Logarithmic decay	Closely related	60	8K	k__Bacteria (UID3060)	97.97	0	0	16	4	143321	0.45138	0.01449
A.2.C.60-8K-bin.13	A	Logarithmic decay	Closely related	60	8K	f__Rhodobacteraceae (UID3361)	94.39	2.55	0	449	114	11856	0.61751	0.01828
A.2.C.60-8K-bin.14	A	Logarithmic decay	Closely related	60	8K	f__Bacillaceae (UID829)	98.31	0.03	0	74	15	60843	0.52965	0.02045
A.2.C.60-8K-bin.15	A	Logarithmic decay	Closely related	60	8K	f__Rhodobacteraceae (UID3361)	94.39	2.55	0	455	114	12005	0.6178	0.01824
A.2.C.60-8K-bin.16	A	Logarithmic decay	Closely related	60	8K	o__Rhizobiales (UID3481)	98.64	0.48	25	39	9	139179	0.5727	0.01199
A.2.C.60-8K-bin.17	A	Logarithmic decay	Closely related	60	8K	p__Euryarchaeota (UID49)	97.39	0	0	31	7	85972	0.43903	0.01096
A.2.C.60-8K-bin.18	A	Logarithmic decay	Closely related	60	8K	f__Bacillaceae (UID829)	98.31	0.03	0	75	15	60843	0.52959	0.02137
A.2.C.60-8K-bin.19	A	Logarithmic decay	Closely related	60	8K	o__Rhizobiales (UID3481)	98.64	0.48	25	37	9	139179	0.57283	0.01165
A.2.C.60-8K-bin.2	A	Logarithmic decay	Closely related	60	8K	f__Bacillaceae (UID829)	98.31	0.03	0	74	15	60843	0.52965	0.02045
A.2.C.60-8K-bin.20	A	Logarithmic decay	Closely related	60	8K	k__Bacteria (UID2570)	98.91	0	0	23	4	215991	0.57503	0.0216
A.2.C.60-8K-bin.21	A	Logarithmic decay	Closely related	60	8K	k__Bacteria (UID3060)	98.78	0.51	0	25	7	105070	0.43956	0.00952
A.2.C.60-8K-bin.22	A	Logarithmic decay	Closely related	60	8K	k__Bacteria (UID3060)	98.78	0.51	0	25	7	105070	0.43956	0.00952
A.2.C.60-8K-bin.23	A	Logarithmic decay	Closely related	60	8K	k__Bacteria (UID3060)	98.58	0	0	24	6	70019	0.47059	0.01095
A.2.C.60-8K-bin.24	A	Logarithmic decay	Closely related	60	8K	k__Bacteria (UID3060)	98.58	0	0	24	6	70019	0.47059	0.01095
A.2.C.60-8K-bin.25	A	Logarithmic decay	Closely related	60	8K	k__Bacteria (UID2570)	98.91	0	0	23	4	215991	0.57503	0.0216
A.2.C.60-8K-bin.26	A	Logarithmic decay	Closely related	60	8K	g__Vibrio (UID4878)	98.67	0.03	0	52	13	91419	0.47784	0.01099
A.2.C.60-8K-bin.27	A	Logarithmic decay	Closely related	60	8K	k__Bacteria (UID3060)	98.58	0	0	24	6	70019	0.47059	0.01095
A.2.C.60-8K-bin.28	A	Logarithmic decay	Closely related	60	8K	g__Vibrio (UID4878)	98.67	0.03	0	52	13	91419	0.47784	0.01099
A.2.C.60-8K-bin.29	A	Logarithmic decay	Closely related	60	8K	p__Euryarchaeota (UID49)	97.39	0	0	31	7	85972	0.43903	0.01096
A.2.C.60-8K-bin.3	A	Logarithmic decay	Closely related	60	8K	p__Euryarchaeota (UID49)	97.39	0	0	31	7	85972	0.43903	0.01096
A.2.C.60-8K-bin.30	A	Logarithmic decay	Closely related	60	8K	k__Bacteria (UID3060)	97.97	0	0	16	4	143321	0.45138	0.01449
A.2.C.60-8K-bin.31	A	Logarithmic decay	Closely related	60	8K	p__Euryarchaeota (UID49)	97.39	0	0	31	7	85972	0.43903	0.01096
A.2.C.60-8K-bin.32	A	Logarithmic decay	Closely related	60	8K	k__Bacteria (UID2570)	98.91	0	0	23	4	215991	0.57503	0.0216
A.2.C.60-8K-bin.33	A	Logarithmic decay	Closely related	60	8K	k__Bacteria (UID3060)	98.78	0.51	0	25	7	105070	0.43956	0.00952
A.2.C.60-8K-bin.34	A	Logarithmic decay	Closely related	60	8K	k__Bacteria (UID2570)	98.91	0	0	23	4	215991	0.57503	0.0216
A.2.C.60-8K-bin.35	A	Logarithmic decay	Closely related	60	8K	k__Bacteria (UID3060)	97.97	0	0	16	4	143321	0.45138	0.01449
A.2.C.60-8K-bin.36	A	Logarithmic decay	Closely related	60	8K	o__Rhizobiales (UID3481)	98.64	0.48	25	37	9	139179	0.57283	0.01165
A.2.C.60-8K-bin.4	A	Logarithmic decay	Closely related	60	8K	k__Bacteria (UID3060)	97.97	0	0	16	4	143321	0.45138	0.01449
A.2.C.60-8K-bin.5	A	Logarithmic decay	Closely related	60	8K	f__Rhodobacteraceae (UID3361)	94.39	2.55	0	449	114	11856	0.61751	0.01828
A.2.C.60-8K-bin.6	A	Logarithmic decay	Closely related	60	8K	o__Rhizobiales (UID3481)	98.64	0.48	25	37	9	139179	0.57283	0.01165
A.2.C.60-8K-bin.7	A	Logarithmic decay	Closely related	60	8K	f__Bacillaceae (UID829)	98.31	0.03	0	74	15	60843	0.52965	0.02045
A.2.C.60-8K-bin.8	A	Logarithmic decay	Closely related	60	8K	g__Vibrio (UID4878)	98.67	0.03	0	52	13	91419	0.47784	0.01099
A.2.C.60-8K-bin.9	A	Logarithmic decay	Closely related	60	8K	g__Vibrio (UID4878)	98.67	0.03	0	52	13	91419	0.47784	0.01099
A.2.C.60-DT-bin.1	A	Logarithmic decay	Closely related	60	DT	k__Bacteria (UID2570)	100	0	0	44	9	122847	0.51581	0.02343
A.2.C.60-DT-bin.10	A	Logarithmic decay	Closely related	60	DT	g__Vibrio (UID4878)	98.67	0.03	0	52	13	91419	0.47784	0.01099
A.2.C.60-DT-bin.11	A	Logarithmic decay	Closely related	60	DT	f__Rhodobacteraceae (UID3340)	99.39	0	0	56	4	332282	0.69098	0.02342
A.2.C.60-DT-bin.12	A	Logarithmic decay	Closely related	60	DT	k__Bacteria (UID3060)	98.37	0	0	15	4	143321	0.4528	0.01229
A.2.C.60-DT-bin.13	A	Logarithmic decay	Closely related	60	DT	f__Rhodobacteraceae (UID3356)	96.54	2.04	18.18	236	47	22903	0.66772	0.01921
A.2.C.60-DT-bin.14	A	Logarithmic decay	Closely related	60	DT	p__Euryarchaeota (UID49)	97.39	0	0	38	8	83425	0.4383	0.03409
A.2.C.60-DT-bin.15	A	Logarithmic decay	Closely related	60	DT	f__Rhodobacteraceae (UID3361)	94.75	3.15	0	484	120	11912	0.61648	0.01938
A.2.C.60-DT-bin.16	A	Logarithmic decay	Closely related	60	DT	k__Bacteria (UID2570)	98.9	0.27	0	75	9	89867	0.4987	0.02331
A.2.C.60-DT-bin.17	A	Logarithmic decay	Closely related	60	DT	p__Euryarchaeota (UID49)	99.35	1.31	0	61	8	60502	0.46937	0.02914
A.2.C.60-DT-bin.2	A	Logarithmic decay	Closely related	60	DT	k__Bacteria (UID3060)	99.39	0	0	28	6	70019	0.47045	0.02016
A.2.C.60-DT-bin.3	A	Logarithmic decay	Closely related	60	DT	p__Euryarchaeota (UID49)	100	0.65	0	45	10	82223	0.48653	0.01441
A.2.C.60-DT-bin.4	A	Logarithmic decay	Closely related	60	DT	f__Rhodobacteraceae (UID3356)	83.21	2.67	13.33	851	219	3562	0.56253	0.0248
A.2.C.60-DT-bin.5	A	Logarithmic decay	Closely related	60	DT	k__Bacteria (UID2570)	98.91	2.19	0	99	5	173325	0.57422	0.01911
A.2.C.60-DT-bin.6	A	Logarithmic decay	Closely related	60	DT	k__Bacteria (UID3060)	98.78	1.73	0	29	7	105070	0.43837	0.02627
A.2.C.60-DT-bin.7	A	Logarithmic decay	Closely related	60	DT	f__Bacillaceae (UID829)	98.31	0.03	0	89	16	59095	0.5284	0.02727
A.2.C.60-DT-bin.9	A	Logarithmic decay	Closely related	60	DT	o__Rhizobiales (UID3481)	99.44	0.95	12.5	58	9	139179	0.57276	0.01986
A.2.C.60-MM-bin.1	A	Logarithmic decay	Closely related	60	MM	f__Bacillaceae (UID829)	97.76	0.03	0	200	29	32153	0.52196	0.05655
A.2.C.60-MM-bin.10	A	Logarithmic decay	Closely related	60	MM	f__Rhizobiaceae (UID3564)	87.69	7.46	22.22	5294	1210	1651	0.60136	0.03398
A.2.C.60-MM-bin.11	A	Logarithmic decay	Closely related	60	MM	g__Vibrio (UID4878)	98.31	3.91	25.53	847	169	6978	0.47615	0.03277
A.2.C.60-MM-bin.12	A	Logarithmic decay	Closely related	60	MM	f__Rhodobacteraceae (UID3340)	98.48	0.33	0	237	39	30629	0.69058	0.02752
A.2.C.60-MM-bin.13	A	Logarithmic decay	Closely related	60	MM	f__Rhizobiaceae (UID3563)	92.63	6.04	28.57	1868	395	3100	0.62915	0.02453
A.2.C.60-MM-bin.14	A	Logarithmic decay	Closely related	60	MM	k__Bacteria (UID3060)	98.98	0	0	159	29	17307	0.46975	0.03303
A.2.C.60-MM-bin.15	A	Logarithmic decay	Closely related	60	MM	k__Bacteria (UID3060)	99.19	0	0	54	8	68524	0.4516	0.0306
A.2.C.60-MM-bin.2	A	Logarithmic decay	Closely related	60	MM	o__Rhizobiales (UID3481)	99.44	0.51	25	242	43	23047	0.57283	0.02298
A.2.C.60-MM-bin.4	A	Logarithmic decay	Closely related	60	MM	k__Bacteria (UID3060)	98.78	0.51	0	57	9	60035	0.43948	0.03185
A.2.C.60-MM-bin.6	A	Logarithmic decay	Closely related	60	MM	k__Bacteria (UID2570)	98.9	0.27	0	121	11	71902	0.50054	0.0378
A.2.C.60-MM-bin.7	A	Logarithmic decay	Closely related	60	MM	k__Bacteria (UID2570)	98.91	0	0	71	6	144273	0.57442	0.03503
A.2.C.60-MM-bin.9	A	Logarithmic decay	Closely related	60	MM	k__Bacteria (UID2570)	100	0	0	99	10	103450	0.51325	0.05381
A.3.C.60-8K-bin.1	A	Exponential decay	Closely related	60	8K	o__Rhodospirillales (UID3754)	97.47	0	0	21	4	294860	0.58497	0.01579
A.3.C.60-8K-bin.10	A	Exponential decay	Closely related	60	8K	k__Bacteria (UID3060)	98.78	0.51	0	24	7	112179	0.43959	0.00982
A.3.C.60-8K-bin.11	A	Exponential decay	Closely related	60	8K	p__Euryarchaeota (UID49)	97.39	0	0	33	7	85972	0.43904	0.01295
A.3.C.60-8K-bin.12	A	Exponential decay	Closely related	60	8K	o__Rhodospirillales (UID3754)	100	0.5	0	60	8	150709	0.56986	0.02067
A.3.C.60-8K-bin.13	A	Exponential decay	Closely related	60	8K	o__Rhizobiales (UID3481)	98.64	0.48	25	32	8	139066	0.57281	0.01047
A.3.C.60-8K-bin.14	A	Exponential decay	Closely related	60	8K	o__Rhodospirillales (UID3754)	97.47	0	0	21	4	294860	0.58497	0.01579
A.3.C.60-8K-bin.15	A	Exponential decay	Closely related	60	8K	f__Rhodobacteraceae (UID3356)	96.31	0.3	0	19	5	229734	0.56367	0.01687
A.3.C.60-8K-bin.16	A	Exponential decay	Closely related	60	8K	p__Euryarchaeota (UID49)	97.39	0	0	32	7	85972	0.43909	0.0113
A.3.C.60-8K-bin.17	A	Exponential decay	Closely related	60	8K	p__Euryarchaeota (UID49)	97.39	0	0	32	7	85972	0.43909	0.0113
A.3.C.60-8K-bin.18	A	Exponential decay	Closely related	60	8K	o__Rhodospirillales (UID3754)	95.02	0	0	60	8	113321	0.67526	0.01691
A.3.C.60-8K-bin.19	A	Exponential decay	Closely related	60	8K	f__Rhodobacteraceae (UID3356)	96.31	0.3	0	19	5	229734	0.56367	0.01687
A.3.C.60-8K-bin.2	A	Exponential decay	Closely related	60	8K	k__Bacteria (UID3060)	97.15	0	0	14	4	143459	0.45272	0.00909
A.3.C.60-8K-bin.20	A	Exponential decay	Closely related	60	8K	k__Bacteria (UID3060)	99.39	0	0	23	5	85967	0.46946	0.01131
A.3.C.60-8K-bin.21	A	Exponential decay	Closely related	60	8K	f__Rhodobacteraceae (UID3361)	99.25	0.53	0	37	7	244804	0.61778	0.01193
A.3.C.60-8K-bin.22	A	Exponential decay	Closely related	60	8K	k__Bacteria (UID3060)	98.78	0.51	0	24	7	112179	0.43959	0.00982
A.3.C.60-8K-bin.23	A	Exponential decay	Closely related	60	8K	f__Rhodobacteraceae (UID3356)	96.31	0.3	0	19	5	229734	0.56367	0.01687
A.3.C.60-8K-bin.24	A	Exponential decay	Closely related	60	8K	o__Rhodospirillales (UID3754)	97.47	0	0	21	4	294860	0.58497	0.01579
A.3.C.60-8K-bin.25	A	Exponential decay	Closely related	60	8K	o__Rhizobiales (UID3481)	98.64	0.48	25	32	8	139066	0.57281	0.01047
A.3.C.60-8K-bin.26	A	Exponential decay	Closely related	60	8K	o__Burkholderiales (UID4000)	98.13	0	0	34	7	241900	0.67975	0.01343
A.3.C.60-8K-bin.27	A	Exponential decay	Closely related	60	8K	k__Bacteria (UID3060)	97.15	0	0	14	4	143459	0.45272	0.00909
A.3.C.60-8K-bin.28	A	Exponential decay	Closely related	60	8K	k__Bacteria (UID3060)	97.15	0	0	14	4	143459	0.45272	0.00909
A.3.C.60-8K-bin.29	A	Exponential decay	Closely related	60	8K	o__Rhodospirillales (UID3754)	96.52	0.5	0	45	7	150709	0.56883	0.01799
A.3.C.60-8K-bin.3	A	Exponential decay	Closely related	60	8K	k__Bacteria (UID3060)	98.78	0.51	0	24	7	112179	0.43959	0.00982
A.3.C.60-8K-bin.30	A	Exponential decay	Closely related	60	8K	f__Rhodobacteraceae (UID3356)	96.31	0.3	0	19	5	229734	0.56367	0.01687
A.3.C.60-8K-bin.31	A	Exponential decay	Closely related	60	8K	k__Bacteria (UID3060)	99.39	0	0	23	5	85967	0.46946	0.01131
A.3.C.60-8K-bin.32	A	Exponential decay	Closely related	60	8K	g__Vibrio (UID4878)	98.69	0.03	0	44	9	166589	0.4779	0.01126
A.3.C.60-8K-bin.33	A	Exponential decay	Closely related	60	8K	k__Bacteria (UID2570)	98.91	0	0	20	4	215991	0.57584	0.01421
A.3.C.60-8K-bin.34	A	Exponential decay	Closely related	60	8K	f__Bacillaceae (UID829)	98.31	0.03	0	77	16	53551	0.52969	0.02014
A.3.C.60-8K-bin.35	A	Exponential decay	Closely related	60	8K	o__Rhodospirillales (UID3754)	95.02	0	0	64	9	91984	0.67446	0.0201
A.3.C.60-8K-bin.36	A	Exponential decay	Closely related	60	8K	g__Vibrio (UID4878)	98.69	0.03	0	44	9	166589	0.4779	0.01126
A.3.C.60-8K-bin.37	A	Exponential decay	Closely related	60	8K	k__Bacteria (UID3060)	99.39	0	0	23	5	85967	0.46946	0.01131
A.3.C.60-8K-bin.38	A	Exponential decay	Closely related	60	8K	o__Rhizobiales (UID3481)	98.64	0.48	25	32	8	139066	0.57281	0.01047
A.3.C.60-8K-bin.39	A	Exponential decay	Closely related	60	8K	o__Rhodospirillales (UID3754)	97.47	0	0	21	4	294860	0.58497	0.01579
A.3.C.60-8K-bin.4	A	Exponential decay	Closely related	60	8K	g__Vibrio (UID4878)	98.69	0.03	0	44	9	166589	0.4779	0.01126
A.3.C.60-8K-bin.40	A	Exponential decay	Closely related	60	8K	o__Burkholderiales (UID4000)	96.26	0	0	31	7	241900	0.68085	0.0126
A.3.C.60-8K-bin.41	A	Exponential decay	Closely related	60	8K	f__Bacillaceae (UID829)	98.31	0	0	72	15	54314	0.5307	0.01682
A.3.C.60-8K-bin.42	A	Exponential decay	Closely related	60	8K	k__Bacteria (UID3060)	97.15	0	0	14	4	143459	0.45272	0.00909
A.3.C.60-8K-bin.43	A	Exponential decay	Closely related	60	8K	o__Burkholderiales (UID4000)	98.13	0	0	34	7	241900	0.67975	0.01343
A.3.C.60-8K-bin.44	A	Exponential decay	Closely related	60	8K	g__Vibrio (UID4878)	98.69	0.03	0	44	9	166589	0.4779	0.01126
A.3.C.60-8K-bin.45	A	Exponential decay	Closely related	60	8K	o__Rhodospirillales (UID3754)	95.02	0	0	59	8	113321	0.67526	0.01704
A.3.C.60-8K-bin.46	A	Exponential decay	Closely related	60	8K	k__Bacteria (UID2570)	98.91	0	0	20	4	215991	0.57584	0.01421
A.3.C.60-8K-bin.47	A	Exponential decay	Closely related	60	8K	f__Bacillaceae (UID829)	98.31	0	0	72	15	54314	0.5307	0.01682
A.3.C.60-8K-bin.48	A	Exponential decay	Closely related	60	8K	o__Rhodospirillales (UID3754)	87.56	1.49	0	63	9	89672	0.67357	0.01892
A.3.C.60-8K-bin.49	A	Exponential decay	Closely related	60	8K	k__Bacteria (UID2570)	98.91	0	0	20	4	215991	0.57584	0.01421
A.3.C.60-8K-bin.5	A	Exponential decay	Closely related	60	8K	o__Rhodospirillales (UID3754)	99.9	0.5	0	58	8	150709	0.56991	0.02032
A.3.C.60-8K-bin.50	A	Exponential decay	Closely related	60	8K	o__Rhizobiales (UID3481)	98.64	0.48	25	32	8	139066	0.57281	0.01047
A.3.C.60-8K-bin.51	A	Exponential decay	Closely related	60	8K	k__Bacteria (UID2570)	98.91	0	0	20	4	215991	0.57584	0.01421
A.3.C.60-8K-bin.52	A	Exponential decay	Closely related	60	8K	p__Euryarchaeota (UID49)	97.39	0	0	32	7	85972	0.43909	0.0113
A.3.C.60-8K-bin.53	A	Exponential decay	Closely related	60	8K	k__Bacteria (UID3060)	98.78	0.51	0	24	7	112179	0.43959	0.00982
A.3.C.60-8K-bin.54	A	Exponential decay	Closely related	60	8K	f__Bacillaceae (UID829)	98.31	0.03	0	77	16	53551	0.52969	0.02014
A.3.C.60-8K-bin.6	A	Exponential decay	Closely related	60	8K	k__Bacteria (UID3060)	99.39	0	0	23	5	85967	0.46946	0.01131
A.3.C.60-8K-bin.7	A	Exponential decay	Closely related	60	8K	p__Euryarchaeota (UID49)	90.2	0	0	36	8	83928	0.48807	0.00835
A.3.C.60-8K-bin.8	A	Exponential decay	Closely related	60	8K	o__Burkholderiales (UID4000)	98.13	0	0	34	7	241900	0.67975	0.01343
A.3.C.60-8K-bin.9	A	Exponential decay	Closely related	60	8K	o__Rhodospirillales (UID3754)	100	0.5	0	60	8	150709	0.56986	0.02067
A.3.C.60-DT-bin.1	A	Exponential decay	Closely related	60	DT	f__Bacillaceae (UID829)	98.92	0.03	0	104	17	53551	0.52669	0.02961
A.3.C.60-DT-bin.10	A	Exponential decay	Closely related	60	DT	k__Bacteria (UID2570)	98.34	9.39	5.56	53	9	125559	0.51482	0.03506
A.3.C.60-DT-bin.11	A	Exponential decay	Closely related	60	DT	k__Bacteria (UID3060)	98.37	0	0	16	4	143459	0.45275	0.01139
A.3.C.60-DT-bin.13	A	Exponential decay	Closely related	60	DT	p__Euryarchaeota (UID49)	99.35	2.61	0	56	9	58006	0.46955	0.02312
A.3.C.60-DT-bin.14	A	Exponential decay	Closely related	60	DT	g__Vibrio (UID4878)	98.69	0.03	0	44	9	166589	0.4779	0.01126
A.3.C.60-DT-bin.15	A	Exponential decay	Closely related	60	DT	o__Actinomycetales (UID1814)	99.64	4.5	24.24	179	28	62048	0.67304	0.02097
A.3.C.60-DT-bin.16	A	Exponential decay	Closely related	60	DT	o__Rhodospirillales (UID3754)	97.47	0	0	28	4	294860	0.58415	0.03378
A.3.C.60-DT-bin.17	A	Exponential decay	Closely related	60	DT	k__Bacteria (UID3060)	99.39	0	0	23	5	85967	0.46946	0.01131
A.3.C.60-DT-bin.18	A	Exponential decay	Closely related	60	DT	k__Bacteria (UID2570)	89.56	2.47	0	84	8	94665	0.49682	0.01903
A.3.C.60-DT-bin.19	A	Exponential decay	Closely related	60	DT	f__Rhodobacteraceae (UID3361)	99.25	0.83	0	88	8	214862	0.61779	0.01527
A.3.C.60-DT-bin.2	A	Exponential decay	Closely related	60	DT	f__Rhodobacteraceae (UID3340)	99.39	0.49	33.33	37	4	472825	0.69118	0.017
A.3.C.60-DT-bin.20	A	Exponential decay	Closely related	60	DT	p__Euryarchaeota (UID49)	97.39	2.61	0	44	9	85089	0.48687	0.01271
A.3.C.60-DT-bin.21	A	Exponential decay	Closely related	60	DT	p__Euryarchaeota (UID49)	97.39	0	0	35	8	83507	0.43833	0.01437
A.3.C.60-DT-bin.22	A	Exponential decay	Closely related	60	DT	f__Halobacteriaceae (UID96)	97.52	0.38	100	100	11	86990	0.61118	0.03785
A.3.C.60-DT-bin.23	A	Exponential decay	Closely related	60	DT	k__Bacteria (UID3060)	98.78	0.91	0	26	7	112179	0.43882	0.02035
A.3.C.60-DT-bin.24	A	Exponential decay	Closely related	60	DT	o__Rhodospirillales (UID3754)	99.5	1	0	59	9	113321	0.67243	0.01919
A.3.C.60-DT-bin.25	A	Exponential decay	Closely related	60	DT	o__Rhizobiales (UID3481)	99.44	1.75	7.14	54	9	136342	0.57278	0.01658
A.3.C.60-DT-bin.3	A	Exponential decay	Closely related	60	DT	f__Rhodobacteraceae (UID3356)	99.24	0.3	0	32	5	229734	0.5622	0.01956
A.3.C.60-DT-bin.4	A	Exponential decay	Closely related	60	DT	o__Burkholderiales (UID4000)	99.53	0.47	0	82	9	241900	0.67884	0.03418
A.3.C.60-DT-bin.6	A	Exponential decay	Closely related	60	DT	k__Archaea (UID2)	99.06	7.23	26.67	64	10	96607	0.61153	0.02618
A.3.C.60-DT-bin.7	A	Exponential decay	Closely related	60	DT	o__Actinomycetales (UID1815)	89.71	1.08	14.29	263	54	29031	0.71028	0.02774
A.3.C.60-DT-bin.8	A	Exponential decay	Closely related	60	DT	k__Bacteria (UID2570)	98.91	0	0	34	5	170979	0.57427	0.0245
A.3.C.60-DT-bin.9	A	Exponential decay	Closely related	60	DT	o__Rhodospirillales (UID3754)	99.4	4.08	0	139	10	120130	0.56957	0.02342
A.3.C.60-MM-bin.1	A	Exponential decay	Closely related	60	MM	k__Bacteria (UID3060)	98.78	0.51	0	46	8	75251	0.43953	0.03026
A.3.C.60-MM-bin.10	A	Exponential decay	Closely related	60	MM	o__Rhodospirillales (UID3754)	97.96	4.48	0	328	18	55323	0.58176	0.04599
A.3.C.60-MM-bin.11	A	Exponential decay	Closely related	60	MM	k__Bacteria (UID2570)	100	1.4	0	105	11	94404	0.51186	0.0532
A.3.C.60-MM-bin.13	A	Exponential decay	Closely related	60	MM	f__Rhodobacteraceae (UID3356)	99.24	0.33	0	84	13	93947	0.66142	0.02845
A.3.C.60-MM-bin.14	A	Exponential decay	Closely related	60	MM	f__Rhodobacteraceae (UID3361)	99.25	0.83	0	92	12	119770	0.61682	0.02308
A.3.C.60-MM-bin.15	A	Exponential decay	Closely related	60	MM	f__Bacillaceae (UID829)	95.57	0.25	16.67	173	27	32724	0.5215	0.05517
A.3.C.60-MM-bin.16	A	Exponential decay	Closely related	60	MM	c__Betaproteobacteria (UID3959)	98.03	0.09	100	49	4	105672	0.38353	0.03539
A.3.C.60-MM-bin.17	A	Exponential decay	Closely related	60	MM	k__Bacteria (UID2570)	97.81	3.28	0	48	6	111830	0.57163	0.0612
A.3.C.60-MM-bin.18	A	Exponential decay	Closely related	60	MM	o__Rhodospirillales (UID3754)	100	0.25	0	142	15	66869	0.66777	0.05385
A.3.C.60-MM-bin.19	A	Exponential decay	Closely related	60	MM	o__Rhizobiales (UID3481)	99.44	0.44	0	209	42	24482	0.57275	0.02019
A.3.C.60-MM-bin.2	A	Exponential decay	Closely related	60	MM	o__Burkholderiales (UID4000)	100	0	0	214	34	49130	0.68179	0.02399
A.3.C.60-MM-bin.20	A	Exponential decay	Closely related	60	MM	o__Flavobacteriales (UID2815)	99.51	0	0	211	38	35978	0.35237	0.037
A.3.C.60-MM-bin.21	A	Exponential decay	Closely related	60	MM	o__Rhodospirillales (UID3754)	97.91	1.99	22.22	108	14	90878	0.56895	0.05009
A.3.C.60-MM-bin.3	A	Exponential decay	Closely related	60	MM	o__Actinomycetales (UID1814)	94.55	5.27	31.25	1797	372	4123	0.67279	0.02347
A.3.C.60-MM-bin.4	A	Exponential decay	Closely related	60	MM	f__Rhodobacteraceae (UID3340)	99.09	0	0	80	12	113321	0.69072	0.03028
A.3.C.60-MM-bin.5	A	Exponential decay	Closely related	60	MM	f__Rhodobacteraceae (UID3356)	99.24	0.3	0	42	7	153361	0.56193	0.02369
A.3.C.60-MM-bin.6	A	Exponential decay	Closely related	60	MM	f__Rhizobiaceae (UID3563)	95.95	0.94	20	78	9	175478	0.6291	0.02208
A.3.C.60-MM-bin.7	A	Exponential decay	Closely related	60	MM	k__Bacteria (UID3060)	98.78	0	0	42	6	92652	0.45151	0.02892
A.3.C.60-MM-bin.8	A	Exponential decay	Closely related	60	MM	g__Vibrio (UID4878)	98.76	0.19	66.67	164	29	44268	0.47617	0.0289
A.3.C.60-MM-bin.9	A	Exponential decay	Closely related	60	MM	k__Bacteria (UID3060)	99.39	0	0	60	9	47782	0.4697	0.0349
A.4.C.60-8K-bin.1	A	Logarithmic decay with abundance plateaus	Closely related	60	8K	k__Bacteria (UID3060)	97.15	0	0	14	4	143495	0.45278	0.00915
A.4.C.60-8K-bin.10	A	Logarithmic decay with abundance plateaus	Closely related	60	8K	k__Bacteria (UID2570)	98.91	0	0	18	4	215991	0.57626	0.01167
A.4.C.60-8K-bin.11	A	Logarithmic decay with abundance plateaus	Closely related	60	8K	p__Euryarchaeota (UID49)	97.39	0	0	32	7	85972	0.43908	0.01126
A.4.C.60-8K-bin.12	A	Logarithmic decay with abundance plateaus	Closely related	60	8K	k__Bacteria (UID3060)	98.58	0	0	27	7	66817	0.47057	0.01215
A.4.C.60-8K-bin.13	A	Logarithmic decay with abundance plateaus	Closely related	60	8K	f__Rhodobacteraceae (UID3361)	97	2.43	35.71	255	54	25695	0.6173	0.01717
A.4.C.60-8K-bin.14	A	Logarithmic decay with abundance plateaus	Closely related	60	8K	o__Rhizobiales (UID3481)	98.64	0.48	25	42	9	136342	0.57266	0.01019
A.4.C.60-8K-bin.15	A	Logarithmic decay with abundance plateaus	Closely related	60	8K	f__Rhodobacteraceae (UID3361)	97	2.43	35.71	263	55	26264	0.61739	0.01714
A.4.C.60-8K-bin.16	A	Logarithmic decay with abundance plateaus	Closely related	60	8K	k__Bacteria (UID2570)	98.91	0	0	18	4	215991	0.57626	0.01167
A.4.C.60-8K-bin.17	A	Logarithmic decay with abundance plateaus	Closely related	60	8K	k__Bacteria (UID3060)	98.78	0.51	0	24	7	105070	0.43955	0.00982
A.4.C.60-8K-bin.18	A	Logarithmic decay with abundance plateaus	Closely related	60	8K	k__Bacteria (UID3060)	98.78	0.51	0	24	7	105070	0.43955	0.00982
A.4.C.60-8K-bin.19	A	Logarithmic decay with abundance plateaus	Closely related	60	8K	f__Rhodobacteraceae (UID3356)	75.1	0.71	25	383	120	6441	0.56394	0.01939
A.4.C.60-8K-bin.2	A	Logarithmic decay with abundance plateaus	Closely related	60	8K	o__Rhizobiales (UID3481)	98.64	0.48	25	41	9	136342	0.57266	0.01031
A.4.C.60-8K-bin.20	A	Logarithmic decay with abundance plateaus	Closely related	60	8K	g__Vibrio (UID4878)	98.67	0.03	0	48	10	130258	0.47787	0.01107
A.4.C.60-8K-bin.21	A	Logarithmic decay with abundance plateaus	Closely related	60	8K	g__Vibrio (UID4878)	98.67	0.03	0	48	10	130258	0.47787	0.01107
A.4.C.60-8K-bin.22	A	Logarithmic decay with abundance plateaus	Closely related	60	8K	f__Bacillaceae (UID829)	98.31	0.03	0	77	15	59092	0.52939	0.02166
A.4.C.60-8K-bin.23	A	Logarithmic decay with abundance plateaus	Closely related	60	8K	p__Euryarchaeota (UID49)	97.39	0	0	32	7	85972	0.43908	0.01126
A.4.C.60-8K-bin.24	A	Logarithmic decay with abundance plateaus	Closely related	60	8K	p__Euryarchaeota (UID49)	97.39	0	0	32	7	85972	0.43908	0.01126
A.4.C.60-8K-bin.25	A	Logarithmic decay with abundance plateaus	Closely related	60	8K	k__Bacteria (UID3060)	97.15	0	0	14	4	143495	0.45278	0.00915
A.4.C.60-8K-bin.26	A	Logarithmic decay with abundance plateaus	Closely related	60	8K	k__Bacteria (UID2570)	98.91	0	0	18	4	215991	0.57626	0.01167
A.4.C.60-8K-bin.27	A	Logarithmic decay with abundance plateaus	Closely related	60	8K	k__Bacteria (UID3060)	97.15	0	0	14	4	143495	0.45278	0.00915
A.4.C.60-8K-bin.28	A	Logarithmic decay with abundance plateaus	Closely related	60	8K	o__Rhizobiales (UID3481)	98.64	0.48	25	40	9	136342	0.57265	0.0104
A.4.C.60-8K-bin.29	A	Logarithmic decay with abundance plateaus	Closely related	60	8K	f__Rhodobacteraceae (UID3356)	73.21	0.71	25	373	117	6374	0.56311	0.01917
A.4.C.60-8K-bin.3	A	Logarithmic decay with abundance plateaus	Closely related	60	8K	k__Bacteria (UID3060)	98.58	0	0	27	7	66817	0.47057	0.01215
A.4.C.60-8K-bin.30	A	Logarithmic decay with abundance plateaus	Closely related	60	8K	f__Bacillaceae (UID829)	98.31	0.03	0	77	15	59092	0.52939	0.02166
A.4.C.60-8K-bin.31	A	Logarithmic decay with abundance plateaus	Closely related	60	8K	k__Bacteria (UID203)	76.21	0	0	19	4	467058	0.69235	0.01439
A.4.C.60-8K-bin.32	A	Logarithmic decay with abundance plateaus	Closely related	60	8K	k__Bacteria (UID3060)	97.15	0	0	14	4	143495	0.45278	0.00915
A.4.C.60-8K-bin.33	A	Logarithmic decay with abundance plateaus	Closely related	60	8K	k__Bacteria (UID203)	76.21	0	0	19	4	467058	0.69235	0.01439
A.4.C.60-8K-bin.34	A	Logarithmic decay with abundance plateaus	Closely related	60	8K	k__Bacteria (UID3060)	98.78	0.51	0	24	7	105070	0.43955	0.00982
A.4.C.60-8K-bin.35	A	Logarithmic decay with abundance plateaus	Closely related	60	8K	k__Bacteria (UID3060)	98.58	0	0	27	7	66817	0.47057	0.01215
A.4.C.60-8K-bin.36	A	Logarithmic decay with abundance plateaus	Closely related	60	8K	f__Rhodobacteraceae (UID3356)	75.1	0.71	25	383	120	6441	0.56394	0.01939
A.4.C.60-8K-bin.37	A	Logarithmic decay with abundance plateaus	Closely related	60	8K	f__Bacillaceae (UID829)	98.31	0.03	0	77	15	59092	0.52939	0.02166
A.4.C.60-8K-bin.38	A	Logarithmic decay with abundance plateaus	Closely related	60	8K	p__Euryarchaeota (UID49)	97.39	0	0	32	7	85972	0.43908	0.01126
A.4.C.60-8K-bin.39	A	Logarithmic decay with abundance plateaus	Closely related	60	8K	k__Bacteria (UID3060)	98.78	0.51	0	24	7	105070	0.43955	0.00982
A.4.C.60-8K-bin.4	A	Logarithmic decay with abundance plateaus	Closely related	60	8K	f__Rhodobacteraceae (UID3361)	97	2.43	35.71	255	53	26264	0.61735	0.01704
A.4.C.60-8K-bin.40	A	Logarithmic decay with abundance plateaus	Closely related	60	8K	f__Bacillaceae (UID829)	98.31	0.03	0	77	15	59092	0.52939	0.02166
A.4.C.60-8K-bin.41	A	Logarithmic decay with abundance plateaus	Closely related	60	8K	k__Bacteria (UID3060)	98.58	0	0	27	7	66817	0.47057	0.01215
A.4.C.60-8K-bin.42	A	Logarithmic decay with abundance plateaus	Closely related	60	8K	g__Vibrio (UID4878)	98.67	0.03	0	48	10	130258	0.47787	0.01107
A.4.C.60-8K-bin.5	A	Logarithmic decay with abundance plateaus	Closely related	60	8K	f__Rhodobacteraceae (UID3356)	75.1	0.71	25	387	121	6441	0.56307	0.02039
A.4.C.60-8K-bin.6	A	Logarithmic decay with abundance plateaus	Closely related	60	8K	g__Vibrio (UID4878)	98.67	0.03	0	48	10	130258	0.47787	0.01107
A.4.C.60-8K-bin.7	A	Logarithmic decay with abundance plateaus	Closely related	60	8K	o__Rhizobiales (UID3481)	98.64	0.48	25	41	9	136342	0.57266	0.01031
A.4.C.60-8K-bin.8	A	Logarithmic decay with abundance plateaus	Closely related	60	8K	k__Bacteria (UID203)	76.21	0	0	19	4	467058	0.69235	0.01439
A.4.C.60-8K-bin.9	A	Logarithmic decay with abundance plateaus	Closely related	60	8K	k__Bacteria (UID2570)	98.91	0	0	18	4	215991	0.57626	0.01167
A.4.C.60-DT-bin.1	A	Logarithmic decay with abundance plateaus	Closely related	60	DT	f__Rhodobacteraceae (UID3340)	68.52	2.74	19.23	100	18	55572	0.63325	0.0096
A.4.C.60-DT-bin.10	A	Logarithmic decay with abundance plateaus	Closely related	60	DT	f__Bacillaceae (UID829)	92.54	1.36	50	408	61	11411	0.41737	0.02764
A.4.C.60-DT-bin.11	A	Logarithmic decay with abundance plateaus	Closely related	60	DT	f__Rhodobacteraceae (UID3340)	98.26	0	0	52	4	467058	0.69109	0.02198
A.4.C.60-DT-bin.12	A	Logarithmic decay with abundance plateaus	Closely related	60	DT	p__Euryarchaeota (UID49)	97.39	0	0	41	8	83406	0.43835	0.04582
A.4.C.60-DT-bin.13	A	Logarithmic decay with abundance plateaus	Closely related	60	DT	p__Euryarchaeota (UID49)	100	0	0	48	10	82223	0.48659	0.01538
A.4.C.60-DT-bin.14	A	Logarithmic decay with abundance plateaus	Closely related	60	DT	o__Rhizobiales (UID3481)	99.44	0.95	12.5	56	9	136342	0.57275	0.0152
A.4.C.60-DT-bin.15	A	Logarithmic decay with abundance plateaus	Closely related	60	DT	k__Bacteria (UID2570)	98.34	7.18	7.69	43	9	120830	0.51559	0.01225
A.4.C.60-DT-bin.16	A	Logarithmic decay with abundance plateaus	Closely related	60	DT	k__Bacteria (UID3060)	99.39	0	0	31	8	66817	0.45377	0.05569
A.4.C.60-DT-bin.17	A	Logarithmic decay with abundance plateaus	Closely related	60	DT	k__Bacteria (UID3060)	98.37	0	0	17	4	143495	0.4526	0.02161
A.4.C.60-DT-bin.18	A	Logarithmic decay with abundance plateaus	Closely related	60	DT	k__Bacteria (UID3060)	98.78	1.32	0	30	7	105070	0.43785	0.03369
A.4.C.60-DT-bin.19	A	Logarithmic decay with abundance plateaus	Closely related	60	DT	k__Bacteria (UID2570)	98.91	0.55	0	40	5	170127	0.57581	0.02358
A.4.C.60-DT-bin.2	A	Logarithmic decay with abundance plateaus	Closely related	60	DT	f__Rhodobacteraceae (UID3361)	98.06	3.03	31.25	310	60	25320	0.61623	0.02227
A.4.C.60-DT-bin.3	A	Logarithmic decay with abundance plateaus	Closely related	60	DT	k__Bacteria (UID2570)	91.76	1.92	0	72	8	91139	0.4981	0.02433
A.4.C.60-DT-bin.5	A	Logarithmic decay with abundance plateaus	Closely related	60	DT	f__Rhodobacteraceae (UID3356)	89.25	1.91	18.18	648	160	5428	0.56296	0.02355
A.4.C.60-DT-bin.6	A	Logarithmic decay with abundance plateaus	Closely related	60	DT	p__Euryarchaeota (UID49)	99.35	1.31	0	53	8	60502	0.47018	0.02093
A.4.C.60-DT-bin.7	A	Logarithmic decay with abundance plateaus	Closely related	60	DT	f__Bacillaceae (UID829)	98.85	0.08	0	90	16	57755	0.53027	0.02612
A.4.C.60-DT-bin.9	A	Logarithmic decay with abundance plateaus	Closely related	60	DT	g__Vibrio (UID4878)	99.86	0.54	0	121	11	130084	0.47536	0.03797
A.4.C.60-MM-bin.1	A	Logarithmic decay with abundance plateaus	Closely related	60	MM	o__Rhizobiales (UID3481)	99.42	0.54	0	262	48	21930	0.57272	0.02457
A.4.C.60-MM-bin.11	A	Logarithmic decay with abundance plateaus	Closely related	60	MM	k__Bacteria (UID2570)	98.91	0	0	52	5	155887	0.57474	0.03584
A.4.C.60-MM-bin.12	A	Logarithmic decay with abundance plateaus	Closely related	60	MM	k__Bacteria (UID2570)	98.9	0.27	0	120	10	66216	0.50056	0.03818
A.4.C.60-MM-bin.13	A	Logarithmic decay with abundance plateaus	Closely related	60	MM	k__Bacteria (UID3060)	98.78	0	0	55	7	77220	0.45154	0.02984
A.4.C.60-MM-bin.14	A	Logarithmic decay with abundance plateaus	Closely related	60	MM	f__Bacillaceae (UID829)	97.76	0.57	0	205	30	31433	0.52083	0.05779
A.4.C.60-MM-bin.2	A	Logarithmic decay with abundance plateaus	Closely related	60	MM	k__Bacteria (UID3060)	98.78	0.51	0	56	10	60001	0.43948	0.03408
A.4.C.60-MM-bin.3	A	Logarithmic decay with abundance plateaus	Closely related	60	MM	f__Rhizobiaceae (UID3564)	95.23	4.76	31.43	3554	757	2685	0.60125	0.03141
A.4.C.60-MM-bin.6	A	Logarithmic decay with abundance plateaus	Closely related	60	MM	g__Vibrio (UID4878)	99.28	1.67	56.25	496	92	13082	0.4762	0.02978
A.4.C.60-MM-bin.7	A	Logarithmic decay with abundance plateaus	Closely related	60	MM	k__Bacteria (UID2570)	100	0.55	100	117	10	105276	0.51304	0.05358
A.4.C.60-MM-bin.8	A	Logarithmic decay with abundance plateaus	Closely related	60	MM	f__Rhodobacteraceae (UID3340)	98.64	0	0	168	27	51948	0.69059	0.03132
A.4.C.60-MM-bin.9	A	Logarithmic decay with abundance plateaus	Closely related	60	MM	k__Bacteria (UID3060)	99.39	1.58	66.67	185	33	13388	0.46976	0.03477
A.5.C.60-8K-bin.1	A	Exponential decay with abundance plateaus	Closely related	60	8K	o__Rhodospirillales (UID3754)	97.47	0	0	21	4	216664	0.58503	0.01442
A.5.C.60-8K-bin.10	A	Exponential decay with abundance plateaus	Closely related	60	8K	p__Euryarchaeota (UID49)	97.39	0	0	31	7	85972	0.43904	0.01096
A.5.C.60-8K-bin.11	A	Exponential decay with abundance plateaus	Closely related	60	8K	p__Euryarchaeota (UID49)	99.35	0	0	44	8	60502	0.47087	0.01389
A.5.C.60-8K-bin.12	A	Exponential decay with abundance plateaus	Closely related	60	8K	o__Rhodospirillales (UID3754)	88.56	0	0	64	9	89672	0.67326	0.01984
A.5.C.60-8K-bin.13	A	Exponential decay with abundance plateaus	Closely related	60	8K	f__Rhodobacteraceae (UID3356)	96.31	0.3	0	19	5	228575	0.56367	0.01689
A.5.C.60-8K-bin.14	A	Exponential decay with abundance plateaus	Closely related	60	8K	o__Rhodospirillales (UID3754)	97.47	0	0	21	4	216664	0.58503	0.01442
A.5.C.60-8K-bin.15	A	Exponential decay with abundance plateaus	Closely related	60	8K	o__Rhizobiales (UID3481)	98.64	0.69	20	33	8	140650	0.57278	0.01153
A.5.C.60-8K-bin.16	A	Exponential decay with abundance plateaus	Closely related	60	8K	p__Euryarchaeota (UID49)	97.39	0	0	37	9	83935	0.48768	0.00824
A.5.C.60-8K-bin.17	A	Exponential decay with abundance plateaus	Closely related	60	8K	o__Rhodospirillales (UID3754)	97.47	0	0	21	4	216664	0.58503	0.01442
A.5.C.60-8K-bin.18	A	Exponential decay with abundance plateaus	Closely related	60	8K	k__Bacteria (UID3060)	98.58	0	0	22	5	86038	0.4697	0.01139
A.5.C.60-8K-bin.19	A	Exponential decay with abundance plateaus	Closely related	60	8K	k__Bacteria (UID2570)	98.91	0	0	22	4	270648	0.57517	0.02302
A.5.C.60-8K-bin.2	A	Exponential decay with abundance plateaus	Closely related	60	8K	k__Bacteria (UID3060)	97.56	0	0	13	4	167746	0.4527	0.00772
A.5.C.60-8K-bin.20	A	Exponential decay with abundance plateaus	Closely related	60	8K	k__Bacteria (UID3060)	98.78	0.51	0	25	7	105070	0.43951	0.00964
A.5.C.60-8K-bin.21	A	Exponential decay with abundance plateaus	Closely related	60	8K	p__Euryarchaeota (UID49)	97.39	0	0	31	7	85972	0.43904	0.01096
A.5.C.60-8K-bin.22	A	Exponential decay with abundance plateaus	Closely related	60	8K	o__Rhodospirillales (UID3754)	97.47	0	0	21	4	216664	0.58503	0.01442
A.5.C.60-8K-bin.23	A	Exponential decay with abundance plateaus	Closely related	60	8K	f__Rhodobacteraceae (UID3356)	96.31	0.3	0	20	5	228575	0.56362	0.01658
A.5.C.60-8K-bin.24	A	Exponential decay with abundance plateaus	Closely related	60	8K	o__Rhizobiales (UID3481)	98.64	0.48	25	33	8	140650	0.57276	0.0106
A.5.C.60-8K-bin.25	A	Exponential decay with abundance plateaus	Closely related	60	8K	o__Rhodospirillales (UID3754)	96.02	0.5	0	44	7	150709	0.56818	0.01623
A.5.C.60-8K-bin.26	A	Exponential decay with abundance plateaus	Closely related	60	8K	f__Rhodobacteraceae (UID3361)	98.34	0.23	0	29	7	245258	0.61874	0.0075
A.5.C.60-8K-bin.27	A	Exponential decay with abundance plateaus	Closely related	60	8K	o__Burkholderiales (UID4000)	98.13	0	0	35	8	236013	0.67966	0.01348
A.5.C.60-8K-bin.28	A	Exponential decay with abundance plateaus	Closely related	60	8K	k__Bacteria (UID3060)	98.58	0	0	22	5	86038	0.4697	0.01139
A.5.C.60-8K-bin.29	A	Exponential decay with abundance plateaus	Closely related	60	8K	k__Bacteria (UID3060)	97.56	0	0	13	4	167746	0.4527	0.00772
A.5.C.60-8K-bin.3	A	Exponential decay with abundance plateaus	Closely related	60	8K	k__Bacteria (UID3060)	98.78	0.51	0	25	7	105070	0.43951	0.00964
A.5.C.60-8K-bin.30	A	Exponential decay with abundance plateaus	Closely related	60	8K	k__Bacteria (UID3060)	98.58	0	0	22	5	86038	0.4697	0.01139
A.5.C.60-8K-bin.31	A	Exponential decay with abundance plateaus	Closely related	60	8K	g__Vibrio (UID4878)	98.69	0.03	0	43	9	167462	0.47785	0.01129
A.5.C.60-8K-bin.32	A	Exponential decay with abundance plateaus	Closely related	60	8K	o__Rhodospirillales (UID3754)	96.02	0.5	0	44	7	150709	0.56818	0.01623
A.5.C.60-8K-bin.33	A	Exponential decay with abundance plateaus	Closely related	60	8K	o__Rhodospirillales (UID3754)	95.02	0	0	63	9	91984	0.67478	0.0207
A.5.C.60-8K-bin.34	A	Exponential decay with abundance plateaus	Closely related	60	8K	k__Bacteria (UID3060)	97.97	0	0	15	4	167746	0.45126	0.01333
A.5.C.60-8K-bin.35	A	Exponential decay with abundance plateaus	Closely related	60	8K	f__Bacillaceae (UID829)	98.31	0.03	0	79	16	54314	0.52952	0.02137
A.5.C.60-8K-bin.36	A	Exponential decay with abundance plateaus	Closely related	60	8K	k__Bacteria (UID3060)	98.78	0.51	0	25	7	105070	0.43951	0.00964
A.5.C.60-8K-bin.37	A	Exponential decay with abundance plateaus	Closely related	60	8K	k__Bacteria (UID2570)	98.91	0	0	22	4	270648	0.57517	0.02302
A.5.C.60-8K-bin.38	A	Exponential decay with abundance plateaus	Closely related	60	8K	p__Euryarchaeota (UID49)	97.39	0	0	31	7	85972	0.43904	0.01096
A.5.C.60-8K-bin.39	A	Exponential decay with abundance plateaus	Closely related	60	8K	o__Rhodospirillales (UID3754)	88.56	0	0	65	9	89672	0.6732	0.01998
A.5.C.60-8K-bin.4	A	Exponential decay with abundance plateaus	Closely related	60	8K	o__Burkholderiales (UID4000)	98.13	0	0	35	8	236013	0.67966	0.01348
A.5.C.60-8K-bin.40	A	Exponential decay with abundance plateaus	Closely related	60	8K	f__Rhodobacteraceae (UID3356)	96.31	0.3	0	20	5	228575	0.56362	0.01658
A.5.C.60-8K-bin.41	A	Exponential decay with abundance plateaus	Closely related	60	8K	f__Bacillaceae (UID829)	98.31	0.03	0	79	16	54314	0.52952	0.02137
A.5.C.60-8K-bin.42	A	Exponential decay with abundance plateaus	Closely related	60	8K	k__Bacteria (UID3060)	97.56	0	0	13	4	167746	0.4527	0.00772
A.5.C.60-8K-bin.43	A	Exponential decay with abundance plateaus	Closely related	60	8K	g__Vibrio (UID4878)	98.69	0.03	0	43	9	167462	0.47785	0.01129
A.5.C.60-8K-bin.44	A	Exponential decay with abundance plateaus	Closely related	60	8K	f__Bacillaceae (UID829)	98.31	0.03	0	79	16	54314	0.52952	0.02137
A.5.C.60-8K-bin.45	A	Exponential decay with abundance plateaus	Closely related	60	8K	k__Bacteria (UID2570)	98.91	0	0	22	4	270648	0.57517	0.02302
A.5.C.60-8K-bin.46	A	Exponential decay with abundance plateaus	Closely related	60	8K	o__Rhizobiales (UID3481)	98.64	0.69	20	33	8	140650	0.57278	0.01153
A.5.C.60-8K-bin.47	A	Exponential decay with abundance plateaus	Closely related	60	8K	f__Rhodobacteraceae (UID3361)	99.55	0.53	0	41	7	245258	0.61733	0.02009
A.5.C.60-8K-bin.48	A	Exponential decay with abundance plateaus	Closely related	60	8K	g__Vibrio (UID4878)	98.69	0.03	0	43	9	167462	0.47785	0.01129
A.5.C.60-8K-bin.49	A	Exponential decay with abundance plateaus	Closely related	60	8K	k__Bacteria (UID2570)	98.91	0	0	22	4	270648	0.57517	0.02302
A.5.C.60-8K-bin.5	A	Exponential decay with abundance plateaus	Closely related	60	8K	g__Vibrio (UID4878)	98.69	0.03	0	43	9	167462	0.47785	0.01129
A.5.C.60-8K-bin.50	A	Exponential decay with abundance plateaus	Closely related	60	8K	p__Euryarchaeota (UID49)	97.39	0	0	31	7	85972	0.43904	0.01096
A.5.C.60-8K-bin.51	A	Exponential decay with abundance plateaus	Closely related	60	8K	o__Rhodospirillales (UID3754)	95.52	0	0	65	9	91984	0.67463	0.02098
A.5.C.60-8K-bin.52	A	Exponential decay with abundance plateaus	Closely related	60	8K	k__Bacteria (UID3060)	98.78	0.51	0	25	7	105070	0.43951	0.00964
A.5.C.60-8K-bin.53	A	Exponential decay with abundance plateaus	Closely related	60	8K	f__Bacillaceae (UID829)	98.31	0.03	0	79	16	54314	0.52952	0.02137
A.5.C.60-8K-bin.54	A	Exponential decay with abundance plateaus	Closely related	60	8K	o__Burkholderiales (UID4000)	98.13	0	0	35	8	236013	0.67966	0.01348
A.5.C.60-8K-bin.6	A	Exponential decay with abundance plateaus	Closely related	60	8K	f__Rhodobacteraceae (UID3356)	96.31	0.3	0	20	5	228575	0.56362	0.01658
A.5.C.60-8K-bin.7	A	Exponential decay with abundance plateaus	Closely related	60	8K	o__Rhodospirillales (UID3754)	99.9	0.5	0	69	8	149615	0.56974	0.02241
A.5.C.60-8K-bin.8	A	Exponential decay with abundance plateaus	Closely related	60	8K	o__Burkholderiales (UID4000)	98.13	0	0	35	8	236013	0.67966	0.01348
A.5.C.60-8K-bin.9	A	Exponential decay with abundance plateaus	Closely related	60	8K	k__Bacteria (UID3060)	98.58	0	0	22	5	86038	0.4697	0.01139
A.5.C.60-DT-bin.1	A	Exponential decay with abundance plateaus	Closely related	60	DT	k__Bacteria (UID2570)	98.34	7.18	7.69	47	9	125559	0.5138	0.0337
A.5.C.60-DT-bin.10	A	Exponential decay with abundance plateaus	Closely related	60	DT	o__Actinomycetales (UID1815)	96.89	0.42	0	148	23	72405	0.70698	0.03508
A.5.C.60-DT-bin.11	A	Exponential decay with abundance plateaus	Closely related	60	DT	f__Bacillaceae (UID829)	98.85	0.03	0	99	17	54314	0.52839	0.02384
A.5.C.60-DT-bin.12	A	Exponential decay with abundance plateaus	Closely related	60	DT	f__Rhodobacteraceae (UID3361)	99.25	1.13	0	86	8	214855	0.61781	0.01667
A.5.C.60-DT-bin.13	A	Exponential decay with abundance plateaus	Closely related	60	DT	o__Rhodospirillales (UID3754)	99.9	0.65	0	87	8	149615	0.56893	0.02101
A.5.C.60-DT-bin.15	A	Exponential decay with abundance plateaus	Closely related	60	DT	o__Rhodospirillales (UID3754)	97.47	0	0	42	4	216664	0.58465	0.03657
A.5.C.60-DT-bin.16	A	Exponential decay with abundance plateaus	Closely related	60	DT	p__Euryarchaeota (UID49)	97.39	0	0	34	8	84068	0.43828	0.0143
A.5.C.60-DT-bin.17	A	Exponential decay with abundance plateaus	Closely related	60	DT	o__Actinomycetales (UID1814)	98.6	8.31	24.49	603	40	44785	0.67195	0.02059
A.5.C.60-DT-bin.18	A	Exponential decay with abundance plateaus	Closely related	60	DT	k__Bacteria (UID3060)	99.39	0	0	23	5	86038	0.46945	0.01368
A.5.C.60-DT-bin.19	A	Exponential decay with abundance plateaus	Closely related	60	DT	k__Bacteria (UID2570)	91.76	1.92	0	80	8	94653	0.49798	0.0178
A.5.C.60-DT-bin.2	A	Exponential decay with abundance plateaus	Closely related	60	DT	o__Rhizobiales (UID3481)	99.44	3.07	3.45	66	10	136342	0.57291	0.01669
A.5.C.60-DT-bin.20	A	Exponential decay with abundance plateaus	Closely related	60	DT	o__Rhodospirillales (UID3754)	99.5	0	0	65	9	113329	0.67186	0.02195
A.5.C.60-DT-bin.21	A	Exponential decay with abundance plateaus	Closely related	60	DT	f__Rhodobacteraceae (UID3340)	98.48	0	0	23	3	537790	0.69125	0.01622
A.5.C.60-DT-bin.22	A	Exponential decay with abundance plateaus	Closely related	60	DT	p__Euryarchaeota (UID49)	96.73	0	0	48	8	58006	0.4721	0.01525
A.5.C.60-DT-bin.23	A	Exponential decay with abundance plateaus	Closely related	60	DT	k__Bacteria (UID3060)	98.78	0.51	0	26	7	105070	0.43937	0.02006
A.5.C.60-DT-bin.24	A	Exponential decay with abundance plateaus	Closely related	60	DT	p__Euryarchaeota (UID49)	100	5.23	0	51	10	84715	0.48523	0.01703
A.5.C.60-DT-bin.25	A	Exponential decay with abundance plateaus	Closely related	60	DT	f__Halobacteriaceae (UID96)	99.42	0.92	12.5	53	9	106700	0.61279	0.02923
A.5.C.60-DT-bin.3	A	Exponential decay with abundance plateaus	Closely related	60	DT	g__Vibrio (UID4878)	98.69	0.03	0	43	9	167462	0.47785	0.01129
A.5.C.60-DT-bin.4	A	Exponential decay with abundance plateaus	Closely related	60	DT	k__Bacteria (UID2570)	98.91	0.82	0	44	4	270648	0.57529	0.01945
A.5.C.60-DT-bin.5	A	Exponential decay with abundance plateaus	Closely related	60	DT	k__Bacteria (UID3060)	99.59	0	0	18	4	167746	0.45148	0.01426
A.5.C.60-DT-bin.6	A	Exponential decay with abundance plateaus	Closely related	60	DT	f__Rhodobacteraceae (UID3356)	99.24	0.3	0	22	5	228575	0.56176	0.02068
A.5.C.60-DT-bin.7	A	Exponential decay with abundance plateaus	Closely related	60	DT	f__Rhodobacteraceae (UID3356)	99.55	1.47	0	50	6	191624	0.66396	0.01782
A.5.C.60-DT-bin.8	A	Exponential decay with abundance plateaus	Closely related	60	DT	o__Burkholderiales (UID4000)	100	0	0	39	8	252687	0.68175	0.01529
A.5.C.60-DT-bin.9	A	Exponential decay with abundance plateaus	Closely related	60	DT	f__Halobacteriaceae (UID96)	98.87	0.03	0	81	9	124644	0.61116	0.0317
A.5.C.60-MM-bin.1	A	Exponential decay with abundance plateaus	Closely related	60	MM	o__Rhodospirillales (UID3754)	100	1.46	12.5	192	18	60311	0.66563	0.06006
A.5.C.60-MM-bin.10	A	Exponential decay with abundance plateaus	Closely related	60	MM	g__Vibrio (UID4878)	97.15	0.03	0	148	28	44300	0.47616	0.0278
A.5.C.60-MM-bin.12	A	Exponential decay with abundance plateaus	Closely related	60	MM	k__Bacteria (UID2570)	98.91	0	0	39	5	166662	0.57586	0.03091
A.5.C.60-MM-bin.13	A	Exponential decay with abundance plateaus	Closely related	60	MM	o__Rhodospirillales (UID3754)	97.91	0	0	104	13	92814	0.56819	0.05512
A.5.C.60-MM-bin.14	A	Exponential decay with abundance plateaus	Closely related	60	MM	k__Bacteria (UID3060)	98.78	0.51	0	48	8	83458	0.44013	0.03517
A.5.C.60-MM-bin.15	A	Exponential decay with abundance plateaus	Closely related	60	MM	o__Rhodospirillales (UID3754)	97.96	2.49	0	271	18	63064	0.5819	0.04661
A.5.C.60-MM-bin.16	A	Exponential decay with abundance plateaus	Closely related	60	MM	f__Rhodobacteraceae (UID3356)	99.24	0.3	0	42	6	189757	0.56192	0.0313
A.5.C.60-MM-bin.17	A	Exponential decay with abundance plateaus	Closely related	60	MM	f__Rhodobacteraceae (UID3340)	97.27	0	0	69	10	141542	0.69089	0.03215
A.5.C.60-MM-bin.18	A	Exponential decay with abundance plateaus	Closely related	60	MM	k__Bacteria (UID2570)	96.7	0.27	0	103	11	66184	0.50158	0.03035
A.5.C.60-MM-bin.19	A	Exponential decay with abundance plateaus	Closely related	60	MM	o__Actinomycetales (UID1814)	91.49	5.78	19.44	3325	737	2006	0.67267	0.02555
A.5.C.60-MM-bin.2	A	Exponential decay with abundance plateaus	Closely related	60	MM	f__Rhodobacteraceae (UID3356)	99.55	0.33	0	74	14	101702	0.66169	0.02815
A.5.C.60-MM-bin.20	A	Exponential decay with abundance plateaus	Closely related	60	MM	k__Bacteria (UID2570)	94.48	2.76	16.67	107	11	79947	0.51156	0.05386
A.5.C.60-MM-bin.3	A	Exponential decay with abundance plateaus	Closely related	60	MM	f__Rhodobacteraceae (UID3361)	99.25	0.53	0	80	13	119688	0.61695	0.02101
A.5.C.60-MM-bin.4	A	Exponential decay with abundance plateaus	Closely related	60	MM	k__Bacteria (UID3060)	96.54	0	0	60	9	47643	0.46942	0.03777
A.5.C.60-MM-bin.5	A	Exponential decay with abundance plateaus	Closely related	60	MM	o__Flavobacteriales (UID2815)	97.88	0	0	208	32	37548	0.35231	0.02163
A.5.C.60-MM-bin.6	A	Exponential decay with abundance plateaus	Closely related	60	MM	k__Bacteria (UID3060)	97.97	0	0	43	6	94054	0.45125	0.02858
A.5.C.60-MM-bin.7	A	Exponential decay with abundance plateaus	Closely related	60	MM	o__Burkholderiales (UID4000)	95.79	0.05	100	213	34	48862	0.68177	0.02368
A.5.C.60-MM-bin.8	A	Exponential decay with abundance plateaus	Closely related	60	MM	f__Bacillaceae (UID829)	94.66	0.03	0	148	25	32961	0.52201	0.057
A.5.C.60-MM-bin.9	A	Exponential decay with abundance plateaus	Closely related	60	MM	o__Rhizobiales (UID3481)	99.44	0.44	0	204	38	25981	0.57282	0.01939
B.2.C.60-8K-bin.1	B	Logarithmic decay	Closely related	60	8K	c__Thermoprotei (UID148)	99.37	0	0	4	2	454436	0.36759	0.0037
B.2.C.60-8K-bin.10	B	Logarithmic decay	Closely related	60	8K	c__Thermoprotei (UID148)	100	0.63	0	15	3	168516	0.53157	0.00908
B.2.C.60-8K-bin.11	B	Logarithmic decay	Closely related	60	8K	o__Rhizobiales (UID3481)	98.64	0.44	0	45	11	104172	0.57321	0.00809
B.2.C.60-8K-bin.12	B	Logarithmic decay	Closely related	60	8K	c__Thermoprotei (UID148)	100	0.63	0	15	3	168516	0.53157	0.00908
B.2.C.60-8K-bin.13	B	Logarithmic decay	Closely related	60	8K	c__Thermoprotei (UID148)	99.37	0	0	28	6	87796	0.45191	0.01464
B.2.C.60-8K-bin.14	B	Logarithmic decay	Closely related	60	8K	o__Flavobacteriales (UID2815)	100	0	0	20	4	180136	0.34966	0.01222
B.2.C.60-8K-bin.15	B	Logarithmic decay	Closely related	60	8K	o__Campylobacterales (UID3068)	96.64	1.77	42.86	179	44	14367	0.48837	0.01354
B.2.C.60-8K-bin.16	B	Logarithmic decay	Closely related	60	8K	o__Actinomycetales (UID1812)	86.94	0.79	0	23	6	184053	0.65727	0.01241
B.2.C.60-8K-bin.17	B	Logarithmic decay	Closely related	60	8K	f__Vibrionaceae (UID4868)	91.49	0.6	0	28	8	235076	0.4996	0.00988
B.2.C.60-8K-bin.18	B	Logarithmic decay	Closely related	60	8K	c__Thermoprotei (UID148)	99.37	0	0	28	6	87796	0.45191	0.01464
B.2.C.60-8K-bin.19	B	Logarithmic decay	Closely related	60	8K	o__Actinomycetales (UID1812)	98.9	0.55	0	36	8	135582	0.52558	0.01218
B.2.C.60-8K-bin.2	B	Logarithmic decay	Closely related	60	8K	o__Rhizobiales (UID3481)	98.64	0.44	0	45	11	104172	0.57321	0.00809
B.2.C.60-8K-bin.20	B	Logarithmic decay	Closely related	60	8K	o__Flavobacteriales (UID2815)	100	0	0	20	4	180136	0.34966	0.01222
B.2.C.60-8K-bin.21	B	Logarithmic decay	Closely related	60	8K	c__Thermoprotei (UID148)	99.37	0	0	4	2	454436	0.36759	0.0037
B.2.C.60-8K-bin.22	B	Logarithmic decay	Closely related	60	8K	c__Thermoprotei (UID148)	99.37	0	0	4	2	454436	0.36759	0.0037
B.2.C.60-8K-bin.23	B	Logarithmic decay	Closely related	60	8K	o__Actinomycetales (UID1812)	98.9	0.55	0	40	8	135582	0.52596	0.01296
B.2.C.60-8K-bin.24	B	Logarithmic decay	Closely related	60	8K	c__Thermoprotei (UID148)	99.37	0	0	28	6	87796	0.45191	0.01464
B.2.C.60-8K-bin.25	B	Logarithmic decay	Closely related	60	8K	c__Thermoprotei (UID148)	99.37	0	0	4	2	454436	0.36759	0.0037
B.2.C.60-8K-bin.26	B	Logarithmic decay	Closely related	60	8K	f__Rhodobacteraceae (UID3356)	93.68	0.04	0	11	2	703189	0.5497	0.00662
B.2.C.60-8K-bin.27	B	Logarithmic decay	Closely related	60	8K	o__Campylobacterales (UID3068)	96.64	1.77	42.86	179	44	14367	0.48837	0.01354
B.2.C.60-8K-bin.28	B	Logarithmic decay	Closely related	60	8K	c__Thermoprotei (UID148)	100	0.63	0	15	3	168516	0.53157	0.00908
B.2.C.60-8K-bin.29	B	Logarithmic decay	Closely related	60	8K	o__Actinomycetales (UID1812)	86.94	0.79	0	23	6	184053	0.65727	0.01241
B.2.C.60-8K-bin.3	B	Logarithmic decay	Closely related	60	8K	o__Actinomycetales (UID1812)	86.94	0.79	0	23	6	184053	0.65727	0.01241
B.2.C.60-8K-bin.30	B	Logarithmic decay	Closely related	60	8K	o__Rhizobiales (UID3481)	98.64	0.44	0	45	11	104172	0.57321	0.00809
B.2.C.60-8K-bin.31	B	Logarithmic decay	Closely related	60	8K	o__Flavobacteriales (UID2815)	100	0	0	20	4	180136	0.34966	0.01222
B.2.C.60-8K-bin.32	B	Logarithmic decay	Closely related	60	8K	o__Campylobacterales (UID3068)	96.64	1.77	42.86	179	44	14367	0.48837	0.01354
B.2.C.60-8K-bin.33	B	Logarithmic decay	Closely related	60	8K	o__Campylobacterales (UID3068)	96.64	1.77	42.86	179	44	14367	0.48837	0.01354
B.2.C.60-8K-bin.34	B	Logarithmic decay	Closely related	60	8K	o__Actinomycetales (UID1812)	98.9	0.55	0	36	8	135582	0.52558	0.01218
B.2.C.60-8K-bin.4	B	Logarithmic decay	Closely related	60	8K	o__Actinomycetales (UID1812)	86.94	0.79	0	23	6	184053	0.65727	0.01241
B.2.C.60-8K-bin.5	B	Logarithmic decay	Closely related	60	8K	o__Actinomycetales (UID1812)	98.9	0.55	0	36	8	135582	0.52558	0.01218
B.2.C.60-8K-bin.6	B	Logarithmic decay	Closely related	60	8K	o__Rhizobiales (UID3481)	98.64	0.44	0	45	11	104172	0.57321	0.00809
B.2.C.60-8K-bin.7	B	Logarithmic decay	Closely related	60	8K	o__Flavobacteriales (UID2815)	100	0	0	20	4	180136	0.34966	0.01222
B.2.C.60-8K-bin.8	B	Logarithmic decay	Closely related	60	8K	c__Thermoprotei (UID148)	99.37	0	0	28	6	87796	0.45191	0.01464
B.2.C.60-8K-bin.9	B	Logarithmic decay	Closely related	60	8K	c__Thermoprotei (UID148)	100	0.63	0	15	3	168516	0.53157	0.00908
B.2.C.60-DT-bin.1	B	Logarithmic decay	Closely related	60	DT	o__Rhizobiales (UID3481)	99.44	0.44	0	55	11	104172	0.57308	0.03459
B.2.C.60-DT-bin.10	B	Logarithmic decay	Closely related	60	DT	f__Vibrionaceae (UID4868)	99.93	1.49	0	86	9	214502	0.49916	0.04021
B.2.C.60-DT-bin.12	B	Logarithmic decay	Closely related	60	DT	f__Rhodobacteraceae (UID3356)	99.05	0.35	0	181	22	47068	0.55415	0.02511
B.2.C.60-DT-bin.13	B	Logarithmic decay	Closely related	60	DT	o__Actinomycetales (UID1812)	97.58	0.55	0	39	8	135582	0.52541	0.01266
B.2.C.60-DT-bin.14	B	Logarithmic decay	Closely related	60	DT	o__Campylobacterales (UID3068)	98.44	2.12	37.5	222	47	14018	0.48769	0.01497
B.2.C.60-DT-bin.15	B	Logarithmic decay	Closely related	60	DT	f__Rhodobacteraceae (UID3340)	99.55	0.08	0	95	11	152769	0.66902	0.02125
B.2.C.60-DT-bin.16	B	Logarithmic decay	Closely related	60	DT	f__Micrococcaceae (UID1631)	98.78	0.76	60	162	20	76816	0.64736	0.02477
B.2.C.60-DT-bin.17	B	Logarithmic decay	Closely related	60	DT	c__Thermoprotei (UID148)	100	0.63	0	22	3	168516	0.53189	0.02924
B.2.C.60-DT-bin.18	B	Logarithmic decay	Closely related	60	DT	f__Rhodobacteraceae (UID3356)	99.39	1.17	20	26	2	719223	0.54692	0.01383
B.2.C.60-DT-bin.2	B	Logarithmic decay	Closely related	60	DT	o__Actinomycetales (UID1590)	95	3.14	0	56	2	574306	0.58394	0.05151
B.2.C.60-DT-bin.20	B	Logarithmic decay	Closely related	60	DT	o__Flavobacteriales (UID2815)	97.52	2.71	66.67	185	27	72547	0.35836	0.01763
B.2.C.60-DT-bin.3	B	Logarithmic decay	Closely related	60	DT	c__Thermoprotei (UID148)	99.37	0	0	39	6	87796	0.45275	0.02497
B.2.C.60-DT-bin.4	B	Logarithmic decay	Closely related	60	DT	f__Micrococcaceae (UID1623)	98.32	2.06	37.5	62	14	107934	0.71492	0.01967
B.2.C.60-DT-bin.5	B	Logarithmic decay	Closely related	60	DT	f__Rhodobacteraceae (UID3356)	98.65	0.65	0	145	4	162321	0.53406	0.03155
B.2.C.60-DT-bin.6	B	Logarithmic decay	Closely related	60	DT	o__Actinomycetales (UID1812)	99.67	1.01	0	35	8	175850	0.65755	0.01922
B.2.C.60-DT-bin.7	B	Logarithmic decay	Closely related	60	DT	c__Thermoprotei (UID148)	99.37	0.63	0	17	2	454436	0.3677	0.02128
B.2.C.60-DT-bin.8	B	Logarithmic decay	Closely related	60	DT	o__Campylobacterales (UID3068)	99.12	2.15	7.69	172	33	19113	0.38862	0.0199
B.2.C.60-DT-bin.9	B	Logarithmic decay	Closely related	60	DT	o__Flavobacteriales (UID2815)	100	0	0	26	4	180136	0.34882	0.02503
B.2.C.60-MM-bin.1	B	Logarithmic decay	Closely related	60	MM	f__Rhodobacteraceae (UID3356)	99.39	0.61	0	17	4	368859	0.54724	0.01121
B.2.C.60-MM-bin.10	B	Logarithmic decay	Closely related	60	MM	o__Actinomycetales (UID1812)	99.67	0.79	0	89	11	89701	0.65787	0.05636
B.2.C.60-MM-bin.11	B	Logarithmic decay	Closely related	60	MM	o__Actinomycetales (UID1812)	98.9	0.55	0	93	9	132932	0.52556	0.03395
B.2.C.60-MM-bin.12	B	Logarithmic decay	Closely related	60	MM	o__Burkholderiales (UID4000)	96	2.13	50	816	129	11712	0.65734	0.03681
B.2.C.60-MM-bin.14	B	Logarithmic decay	Closely related	60	MM	f__Vibrionaceae (UID4868)	99.93	0.91	0	83	12	134392	0.49931	0.04303
B.2.C.60-MM-bin.15	B	Logarithmic decay	Closely related	60	MM	f__Rhodobacteraceae (UID3356)	98.65	0.35	0	112	15	68018	0.5391	0.0445
B.2.C.60-MM-bin.2	B	Logarithmic decay	Closely related	60	MM	f__Rhodobacteraceae (UID3356)	97.87	0.5	0	230	27	41448	0.55046	0.03205
B.2.C.60-MM-bin.3	B	Logarithmic decay	Closely related	60	MM	o__Flavobacteriales (UID2815)	99.51	0.16	100	62	9	95572	0.34934	0.03905
B.2.C.60-MM-bin.4	B	Logarithmic decay	Closely related	60	MM	f__Micrococcaceae (UID1623)	98.32	1.3	50	227	39	37477	0.71536	0.02147
B.2.C.60-MM-bin.6	B	Logarithmic decay	Closely related	60	MM	f__Rhodobacteraceae (UID3340)	98.94	0.08	0	183	21	58715	0.66842	0.02888
B.2.C.60-MM-bin.7	B	Logarithmic decay	Closely related	60	MM	o__Rhizobiales (UID3481)	99.44	0.44	0	187	37	27027	0.57286	0.02145
B.2.C.60-MM-bin.9	B	Logarithmic decay	Closely related	60	MM	o__Actinomycetales (UID1590)	95	0	0	24	4	243672	0.58626	0.03291
B.3.C.60-8K-bin.1	B	Exponential decay	Closely related	60	8K	f__Rhodobacteraceae (UID3356)	93.68	0.04	0	11	2	703189	0.5499	0.00676
B.3.C.60-8K-bin.10	B	Exponential decay	Closely related	60	8K	f__Bifidobacteriaceae (UID1458)	79.39	0	0	13	4	138937	0.408	0.0158
B.3.C.60-8K-bin.11	B	Exponential decay	Closely related	60	8K	f__Micrococcaceae (UID1623)	98.32	1.19	25	49	12	142957	0.7165	0.01363
B.3.C.60-8K-bin.12	B	Exponential decay	Closely related	60	8K	f__Rhodobacteraceae (UID3340)	81.82	0	0	33	7	181427	0.67834	0.00705
B.3.C.60-8K-bin.13	B	Exponential decay	Closely related	60	8K	o__Flavobacteriales (UID2815)	100	0	0	19	4	259268	0.34965	0.01242
B.3.C.60-8K-bin.14	B	Exponential decay	Closely related	60	8K	o__Sphingomonadales (UID3310)	71.49	0	0	10	3	254714	0.64149	0.00548
B.3.C.60-8K-bin.15	B	Exponential decay	Closely related	60	8K	f__Bifidobacteriaceae (UID1458)	79.39	0	0	13	4	138937	0.408	0.0158
B.3.C.60-8K-bin.16	B	Exponential decay	Closely related	60	8K	o__Actinomycetales (UID1812)	93.37	0.66	0	25	7	177363	0.65817	0.01294
B.3.C.60-8K-bin.17	B	Exponential decay	Closely related	60	8K	o__Actinomycetales (UID1812)	99.67	0.79	0	27	7	177363	0.65825	0.01251
B.3.C.60-8K-bin.18	B	Exponential decay	Closely related	60	8K	c__Thermoprotei (UID148)	99.37	0	0	28	6	87796	0.45184	0.01463
B.3.C.60-8K-bin.19	B	Exponential decay	Closely related	60	8K	c__Thermoprotei (UID148)	99.37	0	0	4	2	454419	0.36756	0.00372
B.3.C.60-8K-bin.2	B	Exponential decay	Closely related	60	8K	c__Thermoprotei (UID148)	100	0.63	0	16	3	149708	0.53157	0.00935
B.3.C.60-8K-bin.20	B	Exponential decay	Closely related	60	8K	o__Flavobacteriales (UID2815)	100	0	0	19	4	259268	0.34965	0.01242
B.3.C.60-8K-bin.21	B	Exponential decay	Closely related	60	8K	f__Bifidobacteriaceae (UID1458)	79.39	0	0	13	4	138937	0.408	0.0158
B.3.C.60-8K-bin.22	B	Exponential decay	Closely related	60	8K	o__Campylobacterales (UID3068)	99.41	0.42	0	28	6	138696	0.48685	0.00756
B.3.C.60-8K-bin.23	B	Exponential decay	Closely related	60	8K	o__Flavobacteriales (UID2815)	100	0	0	19	4	259268	0.34965	0.01242
B.3.C.60-8K-bin.24	B	Exponential decay	Closely related	60	8K	o__Actinomycetales (UID1812)	98.9	0.55	0	35	7	179979	0.52556	0.01245
B.3.C.60-8K-bin.25	B	Exponential decay	Closely related	60	8K	o__Rhizobiales (UID3481)	92.01	0.44	0	43	10	113409	0.57276	0.00802
B.3.C.60-8K-bin.26	B	Exponential decay	Closely related	60	8K	c__Thermoprotei (UID148)	99.37	0	0	28	6	87796	0.45184	0.01463
B.3.C.60-8K-bin.27	B	Exponential decay	Closely related	60	8K	c__Thermoprotei (UID148)	100	0.63	0	16	3	149708	0.53157	0.00935
B.3.C.60-8K-bin.28	B	Exponential decay	Closely related	60	8K	c__Thermoprotei (UID148)	100	0.63	0	16	3	149708	0.53157	0.00935
B.3.C.60-8K-bin.29	B	Exponential decay	Closely related	60	8K	o__Actinomycetales (UID1812)	98.9	0.55	0	35	7	179979	0.52556	0.01245
B.3.C.60-8K-bin.3	B	Exponential decay	Closely related	60	8K	c__Thermoprotei (UID148)	99.37	0	0	4	2	454419	0.36756	0.00372
B.3.C.60-8K-bin.30	B	Exponential decay	Closely related	60	8K	o__Campylobacterales (UID3068)	99.41	0.42	0	28	6	138696	0.48685	0.00756
B.3.C.60-8K-bin.31	B	Exponential decay	Closely related	60	8K	f__Vibrionaceae (UID4868)	95.04	0.64	0	30	8	234747	0.50008	0.01127
B.3.C.60-8K-bin.32	B	Exponential decay	Closely related	60	8K	o__Actinomycetales (UID1812)	98.9	0.55	0	35	7	179979	0.52556	0.01245
B.3.C.60-8K-bin.33	B	Exponential decay	Closely related	60	8K	o__Sphingomonadales (UID3310)	94.36	0.34	0	26	5	214953	0.63656	0.01999
B.3.C.60-8K-bin.34	B	Exponential decay	Closely related	60	8K	c__Thermoprotei (UID148)	99.37	0	0	28	6	87796	0.45184	0.01463
B.3.C.60-8K-bin.35	B	Exponential decay	Closely related	60	8K	f__Rhodobacteraceae (UID3356)	93.68	0.04	0	11	2	703189	0.5499	0.00676
B.3.C.60-8K-bin.36	B	Exponential decay	Closely related	60	8K	c__Thermoprotei (UID148)	99.37	0	0	4	2	454419	0.36756	0.00372
B.3.C.60-8K-bin.37	B	Exponential decay	Closely related	60	8K	o__Sphingomonadales (UID3310)	71.49	0	0	10	3	254714	0.64149	0.00548
B.3.C.60-8K-bin.38	B	Exponential decay	Closely related	60	8K	c__Thermoprotei (UID148)	99.37	0	0	4	2	454419	0.36756	0.00372
B.3.C.60-8K-bin.39	B	Exponential decay	Closely related	60	8K	f__Rhodobacteraceae (UID3356)	93.68	0.04	0	11	2	703189	0.5499	0.00676
B.3.C.60-8K-bin.4	B	Exponential decay	Closely related	60	8K	f__Micrococcaceae (UID1623)	98.32	1.19	25	49	12	142957	0.7165	0.01363
B.3.C.60-8K-bin.40	B	Exponential decay	Closely related	60	8K	o__Rhizobiales (UID3481)	92.01	0.44	0	43	10	113409	0.57276	0.00802
B.3.C.60-8K-bin.41	B	Exponential decay	Closely related	60	8K	o__Flavobacteriales (UID2815)	100	0	0	19	4	259268	0.34965	0.01242
B.3.C.60-8K-bin.42	B	Exponential decay	Closely related	60	8K	o__Actinomycetales (UID1812)	99.67	0.79	0	27	7	177363	0.65825	0.01251
B.3.C.60-8K-bin.43	B	Exponential decay	Closely related	60	8K	o__Campylobacterales (UID3068)	99.41	0.42	0	28	6	138696	0.48685	0.00756
B.3.C.60-8K-bin.44	B	Exponential decay	Closely related	60	8K	f__Vibrionaceae (UID4868)	94.77	0.64	0	29	8	234747	0.50012	0.01023
B.3.C.60-8K-bin.45	B	Exponential decay	Closely related	60	8K	o__Actinomycetales (UID1812)	98.9	0.55	0	35	7	179979	0.52556	0.01245
B.3.C.60-8K-bin.46	B	Exponential decay	Closely related	60	8K	f__Rhodobacteraceae (UID3356)	96.11	0.04	0	12	2	703189	0.5498	0.00671
B.3.C.60-8K-bin.47	B	Exponential decay	Closely related	60	8K	o__Sphingomonadales (UID3310)	71.49	0	0	10	3	254714	0.64149	0.00548
B.3.C.60-8K-bin.48	B	Exponential decay	Closely related	60	8K	o__Rhizobiales (UID3481)	92.01	0.44	0	43	10	113409	0.57276	0.00802
B.3.C.60-8K-bin.49	B	Exponential decay	Closely related	60	8K	c__Thermoprotei (UID148)	99.37	0	0	28	6	87796	0.45184	0.01463
B.3.C.60-8K-bin.5	B	Exponential decay	Closely related	60	8K	o__Actinomycetales (UID1812)	99.67	0.79	0	27	7	177363	0.65825	0.01251
B.3.C.60-8K-bin.50	B	Exponential decay	Closely related	60	8K	f__Vibrionaceae (UID4868)	95.04	0.8	0	54	9	214503	0.49899	0.01876
B.3.C.60-8K-bin.51	B	Exponential decay	Closely related	60	8K	o__Rhizobiales (UID3481)	98.64	0.44	0	46	11	104172	0.57319	0.00822
B.3.C.60-8K-bin.6	B	Exponential decay	Closely related	60	8K	f__Micrococcaceae (UID1623)	98.32	1.19	25	50	12	142957	0.71631	0.01427
B.3.C.60-8K-bin.7	B	Exponential decay	Closely related	60	8K	c__Thermoprotei (UID148)	100	0.63	0	16	3	149708	0.53157	0.00935
B.3.C.60-8K-bin.8	B	Exponential decay	Closely related	60	8K	o__Campylobacterales (UID3068)	99.41	0.42	0	28	6	138696	0.48685	0.00756
B.3.C.60-8K-bin.9	B	Exponential decay	Closely related	60	8K	f__Bifidobacteriaceae (UID1458)	79.39	0	0	13	4	138937	0.408	0.0158
B.3.C.60-DT-bin.1	B	Exponential decay	Closely related	60	DT	o__Actinomycetales (UID1590)	95	0.59	0	25	2	574299	0.58632	0.03555
B.3.C.60-DT-bin.10	B	Exponential decay	Closely related	60	DT	g__Bacillus (UID864)	99.33	0.16	50	46	8	187058	0.45949	0.01728
B.3.C.60-DT-bin.11	B	Exponential decay	Closely related	60	DT	o__Actinomycetales (UID1812)	99.67	3.29	2.94	70	8	175850	0.65688	0.09223
B.3.C.60-DT-bin.12	B	Exponential decay	Closely related	60	DT	o__Sphingomonadales (UID3310)	99.14	0.96	64.29	59	6	210649	0.63305	0.02114
B.3.C.60-DT-bin.13	B	Exponential decay	Closely related	60	DT	o__Actinomycetales (UID1812)	98.9	0.55	0	39	7	179979	0.52594	0.01323
B.3.C.60-DT-bin.14	B	Exponential decay	Closely related	60	DT	f__Bifidobacteriaceae (UID1458)	91.82	6.21	21.05	68	12	67006	0.56276	0.02844
B.3.C.60-DT-bin.15	B	Exponential decay	Closely related	60	DT	f__Halobacteriaceae (UID85)	65.45	1.2	25	969	304	2193	0.6624	0.03351
B.3.C.60-DT-bin.17	B	Exponential decay	Closely related	60	DT	c__Thermoprotei (UID148)	100	0	0	38	6	87796	0.45243	0.01906
B.3.C.60-DT-bin.18	B	Exponential decay	Closely related	60	DT	f__Halobacteriaceae (UID85)	98.25	1.27	0	41	4	328944	0.63096	0.01174
B.3.C.60-DT-bin.19	B	Exponential decay	Closely related	60	DT	c__Thermoprotei (UID148)	99.37	0	0	17	2	454419	0.36751	0.01335
B.3.C.60-DT-bin.20	B	Exponential decay	Closely related	60	DT	f__Bifidobacteriaceae (UID1462)	94.59	6.68	40.62	30	5	141061	0.58685	0.01749
B.3.C.60-DT-bin.21	B	Exponential decay	Closely related	60	DT	o__Rhizobiales (UID3481)	92.01	0.44	0	43	10	113409	0.57276	0.00802
B.3.C.60-DT-bin.22	B	Exponential decay	Closely related	60	DT	f__Micrococcaceae (UID1623)	98.32	1.19	25	50	12	142957	0.71597	0.01394
B.3.C.60-DT-bin.24	B	Exponential decay	Closely related	60	DT	c__Thermoprotei (UID148)	100	1.27	0	25	3	149708	0.53124	0.01819
B.3.C.60-DT-bin.25	B	Exponential decay	Closely related	60	DT	o__Flavobacteriales (UID2815)	100	0	0	33	4	259268	0.34774	0.02031
B.3.C.60-DT-bin.26	B	Exponential decay	Closely related	60	DT	f__Rhodobacteraceae (UID3340)	99.7	0.38	0	108	11	152769	0.66991	0.01824
B.3.C.60-DT-bin.27	B	Exponential decay	Closely related	60	DT	f__Rhodobacteraceae (UID3356)	96.11	0.04	0	15	2	703189	0.54785	0.01823
B.3.C.60-DT-bin.28	B	Exponential decay	Closely related	60	DT	o__Campylobacterales (UID3068)	95.46	0.12	0	142	31	24649	0.34772	0.01722
B.3.C.60-DT-bin.29	B	Exponential decay	Closely related	60	DT	o__Campylobacterales (UID3068)	99.06	1.47	0	108	17	32811	0.39034	0.01687
B.3.C.60-DT-bin.3	B	Exponential decay	Closely related	60	DT	f__Halobacteriaceae (UID85)	99.53	0.4	0	64	3	491652	0.61561	0.06423
B.3.C.60-DT-bin.4	B	Exponential decay	Closely related	60	DT	g__Bacillus (UID864)	99.36	0.17	33.33	34	6	216067	0.46049	0.01929
B.3.C.60-DT-bin.5	B	Exponential decay	Closely related	60	DT	k__Bacteria (UID203)	77.19	3.19	0	75	6	108547	0.42456	0.03073
B.3.C.60-DT-bin.6	B	Exponential decay	Closely related	60	DT	o__Campylobacterales (UID3068)	99.41	0.42	0	34	6	138696	0.48583	0.0168
B.3.C.60-DT-bin.7	B	Exponential decay	Closely related	60	DT	f__Bacillaceae (UID829)	98.66	2.67	0	240	39	27658	0.38732	0.02876
B.3.C.60-MM-bin.1	B	Exponential decay	Closely related	60	MM	o__Actinomycetales (UID1812)	97.4	0.79	0	79	11	86713	0.65771	0.05393
B.3.C.60-MM-bin.10	B	Exponential decay	Closely related	60	MM	f__Rhodobacteraceae (UID3356)	98.65	0.35	0	90	12	81665	0.54065	0.04333
B.3.C.60-MM-bin.12	B	Exponential decay	Closely related	60	MM	o__Campylobacterales (UID3068)	91.46	2	14.29	151	21	29535	0.39134	0.08171
B.3.C.60-MM-bin.13	B	Exponential decay	Closely related	60	MM	f__Rhodobacteraceae (UID3356)	98.25	1.48	0	191	25	42447	0.55045	0.03822
B.3.C.60-MM-bin.14	B	Exponential decay	Closely related	60	MM	o__Actinomycetales (UID1590)	95	0	0	25	4	195118	0.5864	0.05378
B.3.C.60-MM-bin.15	B	Exponential decay	Closely related	60	MM	f__Micrococcaceae (UID1623)	98.32	5.38	16	225	34	44266	0.70584	0.07141
B.3.C.60-MM-bin.16	B	Exponential decay	Closely related	60	MM	o__Rhizobiales (UID3481)	69.32	0.04	0	114	23	28011	0.57263	0.01856
B.3.C.60-MM-bin.2	B	Exponential decay	Closely related	60	MM	f__Bifidobacteriaceae (UID1458)	99.24	0	0	98	10	59316	0.41278	0.05069
B.3.C.60-MM-bin.3	B	Exponential decay	Closely related	60	MM	f__Bifidobacteriaceae (UID1462)	86.18	0.46	100	105	15	46107	0.58439	0.04059
B.3.C.60-MM-bin.4	B	Exponential decay	Closely related	60	MM	f__Bifidobacteriaceae (UID1458)	96.52	0.98	0	97	14	55742	0.56	0.03716
B.3.C.60-MM-bin.5	B	Exponential decay	Closely related	60	MM	f__Rhodobacteraceae (UID3340)	96.67	0.23	0	131	19	70073	0.66981	0.02572
B.3.C.60-MM-bin.6	B	Exponential decay	Closely related	60	MM	o__Sphingomonadales (UID3310)	92.17	2.79	21.05	1237	254	3372	0.63725	0.02962
B.3.C.60-MM-bin.7	B	Exponential decay	Closely related	60	MM	o__Flavobacteriales (UID2815)	98.04	0	0	58	9	92579	0.34932	0.0341
B.3.C.60-MM-bin.8	B	Exponential decay	Closely related	60	MM	f__Vibrionaceae (UID4868)	96.95	0.96	11.11	76	11	123971	0.49924	0.0397
B.3.C.60-MM-bin.9	B	Exponential decay	Closely related	60	MM	o__Campylobacterales (UID3068)	85.83	0.47	50	227	35	15426	0.34753	0.02562
B.4.C.60-8K-bin.1	B	Logarithmic decay with abundance plateaus	Closely related	60	8K	o__Campylobacterales (UID3068)	97.42	1.54	33.33	130	30	20639	0.48813	0.0132
B.4.C.60-8K-bin.10	B	Logarithmic decay with abundance plateaus	Closely related	60	8K	o__Rhizobiales (UID3481)	98.64	0.44	0	45	11	102195	0.57321	0.00823
B.4.C.60-8K-bin.11	B	Logarithmic decay with abundance plateaus	Closely related	60	8K	c__Thermoprotei (UID148)	99.37	0	0	4	2	454438	0.36757	0.0037
B.4.C.60-8K-bin.12	B	Logarithmic decay with abundance plateaus	Closely related	60	8K	c__Thermoprotei (UID148)	99.37	0	0	29	6	82059	0.45198	0.01623
B.4.C.60-8K-bin.13	B	Logarithmic decay with abundance plateaus	Closely related	60	8K	o__Flavobacteriales (UID2815)	99.02	0.02	100	19	4	180146	0.34941	0.01232
B.4.C.60-8K-bin.14	B	Logarithmic decay with abundance plateaus	Closely related	60	8K	c__Thermoprotei (UID148)	99.37	0	0	29	6	82059	0.45198	0.01623
B.4.C.60-8K-bin.15	B	Logarithmic decay with abundance plateaus	Closely related	60	8K	f__Rhodobacteraceae (UID3340)	93.18	0	0	62	9	180646	0.6737	0.01951
B.4.C.60-8K-bin.16	B	Logarithmic decay with abundance plateaus	Closely related	60	8K	o__Rhizobiales (UID3481)	98.64	0.44	0	45	11	102195	0.57321	0.00823
B.4.C.60-8K-bin.17	B	Logarithmic decay with abundance plateaus	Closely related	60	8K	c__Thermoprotei (UID148)	100	0.63	0	15	3	168514	0.53158	0.00908
B.4.C.60-8K-bin.18	B	Logarithmic decay with abundance plateaus	Closely related	60	8K	c__Thermoprotei (UID148)	99.37	0	0	29	6	82059	0.45198	0.01623
B.4.C.60-8K-bin.19	B	Logarithmic decay with abundance plateaus	Closely related	60	8K	c__Thermoprotei (UID148)	99.37	0	0	4	2	454438	0.36757	0.0037
B.4.C.60-8K-bin.2	B	Logarithmic decay with abundance plateaus	Closely related	60	8K	f__Rhodobacteraceae (UID3340)	93.18	0	0	58	9	180646	0.67413	0.01396
B.4.C.60-8K-bin.20	B	Logarithmic decay with abundance plateaus	Closely related	60	8K	f__Vibrionaceae (UID4868)	99.38	0.64	0	30	8	234926	0.50073	0.01109
B.4.C.60-8K-bin.21	B	Logarithmic decay with abundance plateaus	Closely related	60	8K	o__Actinomycetales (UID1812)	99.23	0.79	0	26	7	176755	0.6582	0.01257
B.4.C.60-8K-bin.22	B	Logarithmic decay with abundance plateaus	Closely related	60	8K	f__Micrococcaceae (UID1623)	98.32	1.19	50	57	13	112214	0.71627	0.01423
B.4.C.60-8K-bin.23	B	Logarithmic decay with abundance plateaus	Closely related	60	8K	f__Rhodobacteraceae (UID3356)	93.68	0.04	0	11	2	703189	0.54961	0.00661
B.4.C.60-8K-bin.24	B	Logarithmic decay with abundance plateaus	Closely related	60	8K	c__Thermoprotei (UID148)	99.37	0	0	4	2	454438	0.36757	0.0037
B.4.C.60-8K-bin.25	B	Logarithmic decay with abundance plateaus	Closely related	60	8K	f__Vibrionaceae (UID4868)	82.68	0.56	0	27	8	214498	0.4991	0.01116
B.4.C.60-8K-bin.26	B	Logarithmic decay with abundance plateaus	Closely related	60	8K	f__Rhodobacteraceae (UID3356)	93.68	0.04	0	11	2	703189	0.54961	0.00661
B.4.C.60-8K-bin.27	B	Logarithmic decay with abundance plateaus	Closely related	60	8K	c__Thermoprotei (UID148)	100	0.63	0	15	3	168514	0.53158	0.00908
B.4.C.60-8K-bin.28	B	Logarithmic decay with abundance plateaus	Closely related	60	8K	o__Actinomycetales (UID1812)	98.9	0.55	0	36	8	135582	0.52558	0.01137
B.4.C.60-8K-bin.29	B	Logarithmic decay with abundance plateaus	Closely related	60	8K	o__Campylobacterales (UID3068)	97.42	1.54	33.33	130	30	20639	0.48813	0.0132
B.4.C.60-8K-bin.3	B	Logarithmic decay with abundance plateaus	Closely related	60	8K	o__Actinomycetales (UID1812)	99.23	0.79	0	26	7	176755	0.6582	0.01257
B.4.C.60-8K-bin.30	B	Logarithmic decay with abundance plateaus	Closely related	60	8K	o__Rhizobiales (UID3481)	98.64	0.44	0	45	11	102195	0.57321	0.00823
B.4.C.60-8K-bin.31	B	Logarithmic decay with abundance plateaus	Closely related	60	8K	o__Campylobacterales (UID3068)	97.42	1.54	33.33	130	30	20639	0.48813	0.0132
B.4.C.60-8K-bin.32	B	Logarithmic decay with abundance plateaus	Closely related	60	8K	f__Rhodobacteraceae (UID3340)	95.61	0	0	77	10	152769	0.67204	0.02127
B.4.C.60-8K-bin.33	B	Logarithmic decay with abundance plateaus	Closely related	60	8K	f__Rhodobacteraceae (UID3356)	93.68	0.04	0	11	2	703189	0.54961	0.00661
B.4.C.60-8K-bin.34	B	Logarithmic decay with abundance plateaus	Closely related	60	8K	c__Thermoprotei (UID148)	99.37	0	0	4	2	454438	0.36757	0.0037
B.4.C.60-8K-bin.35	B	Logarithmic decay with abundance plateaus	Closely related	60	8K	o__Actinomycetales (UID1812)	98.9	0.55	0	36	8	135582	0.52558	0.01137
B.4.C.60-8K-bin.36	B	Logarithmic decay with abundance plateaus	Closely related	60	8K	f__Micrococcaceae (UID1623)	98.32	1.19	50	56	13	112214	0.71647	0.01368
B.4.C.60-8K-bin.37	B	Logarithmic decay with abundance plateaus	Closely related	60	8K	o__Campylobacterales (UID3068)	97.42	1.54	33.33	130	30	20639	0.48813	0.0132
B.4.C.60-8K-bin.38	B	Logarithmic decay with abundance plateaus	Closely related	60	8K	f__Micrococcaceae (UID1623)	98.32	1.19	50	56	13	112214	0.71647	0.01368
B.4.C.60-8K-bin.39	B	Logarithmic decay with abundance plateaus	Closely related	60	8K	f__Rhodobacteraceae (UID3356)	96.11	0.04	0	12	2	703189	0.5495	0.00654
B.4.C.60-8K-bin.4	B	Logarithmic decay with abundance plateaus	Closely related	60	8K	o__Flavobacteriales (UID2815)	99.02	0.02	100	19	4	180146	0.34941	0.01232
B.4.C.60-8K-bin.40	B	Logarithmic decay with abundance plateaus	Closely related	60	8K	c__Thermoprotei (UID148)	99.37	0	0	29	6	82059	0.45198	0.01623
B.4.C.60-8K-bin.41	B	Logarithmic decay with abundance plateaus	Closely related	60	8K	o__Flavobacteriales (UID2815)	99.02	0.02	100	19	4	180146	0.34941	0.01232
B.4.C.60-8K-bin.42	B	Logarithmic decay with abundance plateaus	Closely related	60	8K	o__Actinomycetales (UID1812)	99.23	0.79	0	26	7	176755	0.6582	0.01257
B.4.C.60-8K-bin.43	B	Logarithmic decay with abundance plateaus	Closely related	60	8K	c__Thermoprotei (UID148)	100	0.63	0	15	3	168514	0.53158	0.00908
B.4.C.60-8K-bin.44	B	Logarithmic decay with abundance plateaus	Closely related	60	8K	o__Actinomycetales (UID1812)	98.9	0.55	0	40	9	131898	0.52596	0.01237
B.4.C.60-8K-bin.45	B	Logarithmic decay with abundance plateaus	Closely related	60	8K	c__Thermoprotei (UID148)	100	0.63	0	15	3	168514	0.53158	0.00908
B.4.C.60-8K-bin.46	B	Logarithmic decay with abundance plateaus	Closely related	60	8K	o__Actinomycetales (UID1812)	98.9	0.55	0	36	8	135582	0.52558	0.01137
B.4.C.60-8K-bin.47	B	Logarithmic decay with abundance plateaus	Closely related	60	8K	o__Flavobacteriales (UID2815)	99.02	0.02	100	19	4	180146	0.34941	0.01232
B.4.C.60-8K-bin.48	B	Logarithmic decay with abundance plateaus	Closely related	60	8K	f__Vibrionaceae (UID4868)	82.4	0.56	0	26	8	214498	0.49915	0.0101
B.4.C.60-8K-bin.5	B	Logarithmic decay with abundance plateaus	Closely related	60	8K	o__Actinomycetales (UID1812)	99.23	0.79	0	26	7	176755	0.6582	0.01257
B.4.C.60-8K-bin.6	B	Logarithmic decay with abundance plateaus	Closely related	60	8K	f__Vibrionaceae (UID4868)	82.68	0.56	0	27	8	214498	0.4991	0.01116
B.4.C.60-8K-bin.7	B	Logarithmic decay with abundance plateaus	Closely related	60	8K	f__Rhodobacteraceae (UID3340)	93.18	0	0	62	9	180646	0.6737	0.01951
B.4.C.60-8K-bin.8	B	Logarithmic decay with abundance plateaus	Closely related	60	8K	f__Micrococcaceae (UID1623)	98.32	1.19	50	56	13	112214	0.71647	0.01368
B.4.C.60-8K-bin.9	B	Logarithmic decay with abundance plateaus	Closely related	60	8K	o__Rhizobiales (UID3481)	98.64	0.44	0	45	11	102195	0.57321	0.00823
B.4.C.60-DT-bin.1	B	Logarithmic decay with abundance plateaus	Closely related	60	DT	o__Actinomycetales (UID1590)	95	2.94	0	49	2	574308	0.58384	0.04899
B.4.C.60-DT-bin.10	B	Logarithmic decay with abundance plateaus	Closely related	60	DT	f__Rhodobacteraceae (UID3340)	99.55	0.61	0	81	11	152769	0.66984	0.02361
B.4.C.60-DT-bin.3	B	Logarithmic decay with abundance plateaus	Closely related	60	DT	c__Thermoprotei (UID148)	99.37	0.63	0	17	2	454438	0.36767	0.02116
B.4.C.60-DT-bin.4	B	Logarithmic decay with abundance plateaus	Closely related	60	DT	f__Micrococcaceae (UID1623)	98.32	1.65	28.57	64	14	102703	0.71485	0.0228
B.4.C.60-DT-bin.5	B	Logarithmic decay with abundance plateaus	Closely related	60	DT	c__Thermoprotei (UID148)	98.73	0	0	30	6	82059	0.45238	0.01833
B.4.C.60-DT-bin.6	B	Logarithmic decay with abundance plateaus	Closely related	60	DT	o__Actinomycetales (UID1812)	99.67	0.79	0	37	8	175850	0.6575	0.01581
B.4.C.60-DT-bin.8	B	Logarithmic decay with abundance plateaus	Closely related	60	DT	c__Thermoprotei (UID148)	100	0.63	0	24	3	168514	0.53167	0.01707
B.4.C.60-MM-bin.1	B	Logarithmic decay with abundance plateaus	Closely related	60	MM	o__Actinomycetales (UID1590)	95	0	0	23	4	201013	0.58622	0.02745
B.4.C.60-MM-bin.10	B	Logarithmic decay with abundance plateaus	Closely related	60	MM	o__Flavobacteriales (UID2815)	100	0.14	100	64	10	72423	0.34936	0.03346
B.4.C.60-MM-bin.11	B	Logarithmic decay with abundance plateaus	Closely related	60	MM	f__Rhodobacteraceae (UID3356)	98.78	0.35	0	229	28	40824	0.54992	0.02982
B.4.C.60-MM-bin.13	B	Logarithmic decay with abundance plateaus	Closely related	60	MM	f__Micrococcaceae (UID1631)	97.37	3.79	43.75	327	41	38878	0.64885	0.03098
B.4.C.60-MM-bin.14	B	Logarithmic decay with abundance plateaus	Closely related	60	MM	f__Rhodobacteraceae (UID3340)	98.94	0.08	0	168	19	61965	0.66839	0.0282
B.4.C.60-MM-bin.15	B	Logarithmic decay with abundance plateaus	Closely related	60	MM	o__Actinomycetales (UID1812)	99.67	0.79	0	90	12	95558	0.6579	0.05318
B.4.C.60-MM-bin.16	B	Logarithmic decay with abundance plateaus	Closely related	60	MM	o__Burkholderiales (UID4000)	94.75	4.07	46.67	966	186	11201	0.65132	0.02558
B.4.C.60-MM-bin.2	B	Logarithmic decay with abundance plateaus	Closely related	60	MM	f__Rhodobacteraceae (UID3356)	98.65	0.35	0	119	14	80107	0.5387	0.04755
B.4.C.60-MM-bin.3	B	Logarithmic decay with abundance plateaus	Closely related	60	MM	f__Rhodobacteraceae (UID3356)	99.39	0.61	0	18	4	368873	0.54724	0.01094
B.4.C.60-MM-bin.4	B	Logarithmic decay with abundance plateaus	Closely related	60	MM	o__Rhizobiales (UID3481)	99.4	0.48	25	190	37	27883	0.5729	0.01851
B.4.C.60-MM-bin.5	B	Logarithmic decay with abundance plateaus	Closely related	60	MM	o__Burkholderiales (UID4000)	93.14	3.51	25	1072	181	7955	0.65718	0.03624
B.4.C.60-MM-bin.6	B	Logarithmic decay with abundance plateaus	Closely related	60	MM	f__Vibrionaceae (UID4868)	99.93	0.91	0	76	10	146037	0.49934	0.03974
B.4.C.60-MM-bin.7	B	Logarithmic decay with abundance plateaus	Closely related	60	MM	c__Betaproteobacteria (UID3959)	96.9	8.99	21.62	3744	829	2168	0.66197	0.03137
B.4.C.60-MM-bin.9	B	Logarithmic decay with abundance plateaus	Closely related	60	MM	o__Actinomycetales (UID1812)	98.9	0.55	0	94	10	121032	0.52555	0.03445
B.5.C.60-8K-bin.1	B	Exponential decay with abundance plateaus	Closely related	60	8K	o__Actinomycetales (UID1812)	99.67	0.79	0	28	7	175850	0.65829	0.01248
B.5.C.60-8K-bin.10	B	Exponential decay with abundance plateaus	Closely related	60	8K	o__Actinomycetales (UID1812)	98.9	0.55	0	35	8	135582	0.52558	0.01147
B.5.C.60-8K-bin.11	B	Exponential decay with abundance plateaus	Closely related	60	8K	o__Sphingomonadales (UID3310)	95	0.09	0	46	8	111284	0.61979	0.01024
B.5.C.60-8K-bin.12	B	Exponential decay with abundance plateaus	Closely related	60	8K	f__Bifidobacteriaceae (UID1458)	88.94	0	0	21	4	113026	0.41103	0.01962
B.5.C.60-8K-bin.13	B	Exponential decay with abundance plateaus	Closely related	60	8K	o__Campylobacterales (UID3068)	99.41	0.42	0	28	6	138696	0.48685	0.00751
B.5.C.60-8K-bin.14	B	Exponential decay with abundance plateaus	Closely related	60	8K	f__Halobacteriaceae (UID85)	98.25	0.87	0	19	4	328944	0.63104	0.01073
B.5.C.60-8K-bin.15	B	Exponential decay with abundance plateaus	Closely related	60	8K	f__Rhodobacteraceae (UID3356)	96.11	0.04	0	12	2	703189	0.54954	0.00666
B.5.C.60-8K-bin.16	B	Exponential decay with abundance plateaus	Closely related	60	8K	f__Halobacteriaceae (UID85)	98.25	0.87	0	19	4	328944	0.63104	0.01073
B.5.C.60-8K-bin.17	B	Exponential decay with abundance plateaus	Closely related	60	8K	c__Thermoprotei (UID148)	100	0.63	0	17	3	149171	0.53159	0.00924
B.5.C.60-8K-bin.18	B	Exponential decay with abundance plateaus	Closely related	60	8K	o__Campylobacterales (UID3068)	99.41	0.42	0	28	6	138696	0.48685	0.00751
B.5.C.60-8K-bin.19	B	Exponential decay with abundance plateaus	Closely related	60	8K	c__Thermoprotei (UID148)	100	0.63	0	17	3	149171	0.53159	0.00924
B.5.C.60-8K-bin.2	B	Exponential decay with abundance plateaus	Closely related	60	8K	f__Bifidobacteriaceae (UID1458)	88.94	0	0	21	4	113026	0.41103	0.01962
B.5.C.60-8K-bin.20	B	Exponential decay with abundance plateaus	Closely related	60	8K	f__Micrococcaceae (UID1623)	98.32	1.15	33.33	47	11	154169	0.71642	0.01291
B.5.C.60-8K-bin.21	B	Exponential decay with abundance plateaus	Closely related	60	8K	f__Micrococcaceae (UID1623)	98.32	1.15	33.33	48	12	149378	0.71623	0.01366
B.5.C.60-8K-bin.22	B	Exponential decay with abundance plateaus	Closely related	60	8K	c__Thermoprotei (UID148)	99.37	0	0	28	6	87798	0.45175	0.0146
B.5.C.60-8K-bin.23	B	Exponential decay with abundance plateaus	Closely related	60	8K	c__Thermoprotei (UID148)	99.37	0	0	4	2	454440	0.36752	0.0039
B.5.C.60-8K-bin.24	B	Exponential decay with abundance plateaus	Closely related	60	8K	f__Rhodobacteraceae (UID3356)	93.68	0.04	0	11	2	703189	0.54967	0.00661
B.5.C.60-8K-bin.25	B	Exponential decay with abundance plateaus	Closely related	60	8K	f__Halobacteriaceae (UID85)	99.53	0	0	12	3	485912	0.6234	0.02355
B.5.C.60-8K-bin.26	B	Exponential decay with abundance plateaus	Closely related	60	8K	o__Rhizobiales (UID3481)	98.24	0.44	0	44	11	104172	0.5732	0.00813
B.5.C.60-8K-bin.27	B	Exponential decay with abundance plateaus	Closely related	60	8K	f__Halobacteriaceae (UID85)	99.53	0	0	11	3	485912	0.62362	0.01837
B.5.C.60-8K-bin.28	B	Exponential decay with abundance plateaus	Closely related	60	8K	c__Thermoprotei (UID148)	100	0.63	0	17	3	149171	0.53159	0.00924
B.5.C.60-8K-bin.29	B	Exponential decay with abundance plateaus	Closely related	60	8K	f__Vibrionaceae (UID4868)	94.49	0.64	0	29	8	235373	0.49979	0.00994
B.5.C.60-8K-bin.3	B	Exponential decay with abundance plateaus	Closely related	60	8K	f__Vibrionaceae (UID4868)	94.49	0.64	0	55	9	214499	0.49863	0.0215
B.5.C.60-8K-bin.30	B	Exponential decay with abundance plateaus	Closely related	60	8K	c__Thermoprotei (UID148)	99.37	0	0	4	2	454440	0.36752	0.0039
B.5.C.60-8K-bin.31	B	Exponential decay with abundance plateaus	Closely related	60	8K	c__Thermoprotei (UID148)	99.37	0	0	28	6	87798	0.45175	0.0146
B.5.C.60-8K-bin.32	B	Exponential decay with abundance plateaus	Closely related	60	8K	o__Actinomycetales (UID1812)	98.9	0.55	0	35	8	135582	0.52558	0.01147
B.5.C.60-8K-bin.33	B	Exponential decay with abundance plateaus	Closely related	60	8K	f__Rhodobacteraceae (UID3356)	93.68	0.04	0	11	2	703189	0.54967	0.00661
B.5.C.60-8K-bin.34	B	Exponential decay with abundance plateaus	Closely related	60	8K	c__Thermoprotei (UID148)	99.37	0	0	4	2	454440	0.36752	0.0039
B.5.C.60-8K-bin.35	B	Exponential decay with abundance plateaus	Closely related	60	8K	f__Halobacteriaceae (UID85)	99.53	0	0	12	3	485912	0.6234	0.02355
B.5.C.60-8K-bin.36	B	Exponential decay with abundance plateaus	Closely related	60	8K	o__Flavobacteriales (UID2815)	100	0	0	20	4	180120	0.34965	0.01223
B.5.C.60-8K-bin.37	B	Exponential decay with abundance plateaus	Closely related	60	8K	f__Micrococcaceae (UID1623)	98.32	1.15	33.33	47	11	154169	0.71642	0.01291
B.5.C.60-8K-bin.38	B	Exponential decay with abundance plateaus	Closely related	60	8K	o__Actinomycetales (UID1812)	98.9	0.55	0	35	8	135582	0.52558	0.01147
B.5.C.60-8K-bin.39	B	Exponential decay with abundance plateaus	Closely related	60	8K	o__Sphingomonadales (UID3310)	98.79	0.34	0	50	11	84415	0.63485	0.01476
B.5.C.60-8K-bin.4	B	Exponential decay with abundance plateaus	Closely related	60	8K	f__Halobacteriaceae (UID85)	98.25	0.87	0	19	4	328944	0.63104	0.01073
B.5.C.60-8K-bin.40	B	Exponential decay with abundance plateaus	Closely related	60	8K	o__Rhizobiales (UID3481)	98.64	0.44	0	45	11	104172	0.57321	0.00808
B.5.C.60-8K-bin.41	B	Exponential decay with abundance plateaus	Closely related	60	8K	c__Thermoprotei (UID148)	99.37	0	0	4	2	454440	0.36752	0.0039
B.5.C.60-8K-bin.42	B	Exponential decay with abundance plateaus	Closely related	60	8K	o__Actinomycetales (UID1812)	99.67	0.79	0	28	7	175850	0.65829	0.01248
B.5.C.60-8K-bin.43	B	Exponential decay with abundance plateaus	Closely related	60	8K	f__Bifidobacteriaceae (UID1458)	88.94	0	0	21	4	113026	0.41103	0.01962
B.5.C.60-8K-bin.44	B	Exponential decay with abundance plateaus	Closely related	60	8K	o__Flavobacteriales (UID2815)	100	0	0	20	4	180120	0.34965	0.01223
B.5.C.60-8K-bin.45	B	Exponential decay with abundance plateaus	Closely related	60	8K	f__Halobacteriaceae (UID85)	99.53	0	0	11	3	485912	0.62362	0.01837
B.5.C.60-8K-bin.46	B	Exponential decay with abundance plateaus	Closely related	60	8K	f__Rhodobacteraceae (UID3356)	93.68	0.04	0	11	2	703189	0.54967	0.00661
B.5.C.60-8K-bin.47	B	Exponential decay with abundance plateaus	Closely related	60	8K	f__Micrococcaceae (UID1623)	98.32	1.15	33.33	47	11	154169	0.71642	0.01291
B.5.C.60-8K-bin.48	B	Exponential decay with abundance plateaus	Closely related	60	8K	o__Actinomycetales (UID1812)	99.67	0.79	0	28	7	175850	0.65829	0.01248
B.5.C.60-8K-bin.49	B	Exponential decay with abundance plateaus	Closely related	60	8K	c__Thermoprotei (UID148)	99.37	0	0	28	6	87798	0.45175	0.0146
B.5.C.60-8K-bin.5	B	Exponential decay with abundance plateaus	Closely related	60	8K	c__Thermoprotei (UID148)	99.37	0	0	28	6	87798	0.45175	0.0146
B.5.C.60-8K-bin.50	B	Exponential decay with abundance plateaus	Closely related	60	8K	o__Rhizobiales (UID3481)	98.64	0.44	0	45	11	104172	0.57321	0.00808
B.5.C.60-8K-bin.51	B	Exponential decay with abundance plateaus	Closely related	60	8K	f__Halobacteriaceae (UID85)	98.25	0.87	0	19	4	328944	0.63104	0.01073
B.5.C.60-8K-bin.52	B	Exponential decay with abundance plateaus	Closely related	60	8K	f__Rhodobacteraceae (UID3340)	95.61	0.08	0	77	10	152769	0.67112	0.01862
B.5.C.60-8K-bin.53	B	Exponential decay with abundance plateaus	Closely related	60	8K	o__Rhizobiales (UID3481)	98.64	0.44	0	45	11	104172	0.57321	0.00808
B.5.C.60-8K-bin.54	B	Exponential decay with abundance plateaus	Closely related	60	8K	c__Thermoprotei (UID148)	100	0.63	0	17	3	149171	0.53159	0.00924
B.5.C.60-8K-bin.55	B	Exponential decay with abundance plateaus	Closely related	60	8K	o__Actinomycetales (UID1812)	99.67	0.79	0	28	7	175850	0.65829	0.01248
B.5.C.60-8K-bin.56	B	Exponential decay with abundance plateaus	Closely related	60	8K	o__Flavobacteriales (UID2815)	100	0	0	20	4	180120	0.34965	0.01223
B.5.C.60-8K-bin.57	B	Exponential decay with abundance plateaus	Closely related	60	8K	f__Bifidobacteriaceae (UID1458)	88.94	0	0	21	4	113026	0.41103	0.01962
B.5.C.60-8K-bin.58	B	Exponential decay with abundance plateaus	Closely related	60	8K	o__Actinomycetales (UID1812)	98.9	0.55	0	40	8	135582	0.52598	0.01288
B.5.C.60-8K-bin.6	B	Exponential decay with abundance plateaus	Closely related	60	8K	f__Vibrionaceae (UID4868)	94.49	0.64	0	29	8	235373	0.49979	0.00994
B.5.C.60-8K-bin.7	B	Exponential decay with abundance plateaus	Closely related	60	8K	o__Flavobacteriales (UID2815)	100	0	0	20	4	180120	0.34965	0.01223
B.5.C.60-8K-bin.8	B	Exponential decay with abundance plateaus	Closely related	60	8K	o__Campylobacterales (UID3068)	99.41	0.42	0	28	6	138696	0.48685	0.00751
B.5.C.60-8K-bin.9	B	Exponential decay with abundance plateaus	Closely related	60	8K	o__Campylobacterales (UID3068)	99.41	0.42	0	28	6	138696	0.48685	0.00751
B.5.C.60-DT-bin.1	B	Exponential decay with abundance plateaus	Closely related	60	DT	f__Bifidobacteriaceae (UID1462)	90.02	0.54	66.67	36	6	120683	0.5878	0.02162
B.5.C.60-DT-bin.10	B	Exponential decay with abundance plateaus	Closely related	60	DT	c__Thermoprotei (UID148)	98.73	0	0	31	6	87798	0.45223	0.01764
B.5.C.60-DT-bin.11	B	Exponential decay with abundance plateaus	Closely related	60	DT	o__Actinomycetales (UID1590)	95	0.29	0	24	2	573682	0.58788	0.04286
B.5.C.60-DT-bin.12	B	Exponential decay with abundance plateaus	Closely related	60	DT	o__Campylobacterales (UID3068)	99.41	0.42	0	33	6	138696	0.48576	0.01612
B.5.C.60-DT-bin.13	B	Exponential decay with abundance plateaus	Closely related	60	DT	f__Vibrionaceae (UID4868)	94.49	0.64	0	32	8	235373	0.49971	0.01083
B.5.C.60-DT-bin.14	B	Exponential decay with abundance plateaus	Closely related	60	DT	o__Campylobacterales (UID3068)	94.75	1.17	0	176	32	20859	0.34759	0.01684
B.5.C.60-DT-bin.15	B	Exponential decay with abundance plateaus	Closely related	60	DT	f__Rhodobacteraceae (UID3340)	99.55	0.23	0	109	11	152769	0.66994	0.01884
B.5.C.60-DT-bin.16	B	Exponential decay with abundance plateaus	Closely related	60	DT	o__Rhizobiales (UID3481)	98.64	0.44	0	45	11	104172	0.57321	0.00808
B.5.C.60-DT-bin.18	B	Exponential decay with abundance plateaus	Closely related	60	DT	f__Micrococcaceae (UID1623)	98.32	1.61	16.67	54	12	149378	0.71496	0.02036
B.5.C.60-DT-bin.19	B	Exponential decay with abundance plateaus	Closely related	60	DT	o__Actinomycetales (UID1812)	99.67	2.41	4.35	68	8	158076	0.6562	0.09395
B.5.C.60-DT-bin.2	B	Exponential decay with abundance plateaus	Closely related	60	DT	c__Thermoprotei (UID148)	99.37	0.63	0	19	2	454440	0.36766	0.02032
B.5.C.60-DT-bin.20	B	Exponential decay with abundance plateaus	Closely related	60	DT	f__Rhodobacteraceae (UID3356)	96.11	0.04	0	15	2	703189	0.54762	0.01284
B.5.C.60-DT-bin.21	B	Exponential decay with abundance plateaus	Closely related	60	DT	o__Actinomycetales (UID1812)	98.9	0.55	0	55	9	131900	0.5258	0.01776
B.5.C.60-DT-bin.22	B	Exponential decay with abundance plateaus	Closely related	60	DT	f__Bifidobacteriaceae (UID1458)	99.24	3.1	13.33	58	5	106680	0.41316	0.02088
B.5.C.60-DT-bin.24	B	Exponential decay with abundance plateaus	Closely related	60	DT	c__Thermoprotei (UID148)	100	0.63	0	17	3	149171	0.53159	0.00924
B.5.C.60-DT-bin.25	B	Exponential decay with abundance plateaus	Closely related	60	DT	o__Campylobacterales (UID3068)	98.17	1.83	0	118	16	33181	0.39112	0.01839
B.5.C.60-DT-bin.3	B	Exponential decay with abundance plateaus	Closely related	60	DT	f__Halobacteriaceae (UID85)	98.25	0.87	0	21	4	328944	0.62924	0.03043
B.5.C.60-DT-bin.4	B	Exponential decay with abundance plateaus	Closely related	60	DT	o__Flavobacteriales (UID2815)	100	0	0	94	4	180120	0.3462	0.03376
B.5.C.60-DT-bin.5	B	Exponential decay with abundance plateaus	Closely related	60	DT	f__Bacillaceae (UID829)	97.92	2.13	0	238	36	29014	0.38864	0.0215
B.5.C.60-DT-bin.6	B	Exponential decay with abundance plateaus	Closely related	60	DT	f__Bifidobacteriaceae (UID1458)	99.09	2.39	27.27	91	11	73270	0.55926	0.0257
B.5.C.60-DT-bin.7	B	Exponential decay with abundance plateaus	Closely related	60	DT	o__Sphingomonadales (UID3310)	98.75	3	5.26	98	9	109120	0.62007	0.02036
B.5.C.60-DT-bin.8	B	Exponential decay with abundance plateaus	Closely related	60	DT	f__Halobacteriaceae (UID85)	99.53	0	0	17	3	485912	0.6199	0.03475
B.5.C.60-DT-bin.9	B	Exponential decay with abundance plateaus	Closely related	60	DT	o__Sphingomonadales (UID3310)	99.19	7.32	0	228	14	76558	0.63267	0.02023
B.5.C.60-MM-bin.1	B	Exponential decay with abundance plateaus	Closely related	60	MM	f__Rhodobacteraceae (UID3356)	99.09	0.61	0	14	4	368936	0.54728	0.0126
B.5.C.60-MM-bin.11	B	Exponential decay with abundance plateaus	Closely related	60	MM	c__Betaproteobacteria (UID3959)	98.98	1.61	16.67	97	16	143528	0.66138	0.03192
B.5.C.60-MM-bin.12	B	Exponential decay with abundance plateaus	Closely related	60	MM	g__Bacillus (UID864)	94.58	0.07	50	63	6	208599	0.45645	0.05316
B.5.C.60-MM-bin.13	B	Exponential decay with abundance plateaus	Closely related	60	MM	f__Rhodobacteraceae (UID3340)	98.33	0.08	0	111	18	68170	0.67001	0.02518
B.5.C.60-MM-bin.15	B	Exponential decay with abundance plateaus	Closely related	60	MM	f__Rhodobacteraceae (UID3356)	97.87	0.4	33.33	208	26	41799	0.55055	0.0301
B.5.C.60-MM-bin.16	B	Exponential decay with abundance plateaus	Closely related	60	MM	o__Rhizobiales (UID3481)	98.04	0.57	20	192	38	27183	0.57285	0.02194
B.5.C.60-MM-bin.17	B	Exponential decay with abundance plateaus	Closely related	60	MM	f__Vibrionaceae (UID4868)	95.84	0.87	0	74	10	136723	0.49935	0.04102
B.5.C.60-MM-bin.2	B	Exponential decay with abundance plateaus	Closely related	60	MM	o__Campylobacterales (UID3068)	91.67	0.94	0	268	45	13928	0.34856	0.03096
B.5.C.60-MM-bin.3	B	Exponential decay with abundance plateaus	Closely related	60	MM	o__Burkholderiales (UID4000)	96.99	0.62	50	136	18	104911	0.65122	0.02279
B.5.C.60-MM-bin.5	B	Exponential decay with abundance plateaus	Closely related	60	MM	o__Burkholderiales (UID4000)	96.86	0	0	325	46	33429	0.65751	0.03273
B.5.C.60-MM-bin.6	B	Exponential decay with abundance plateaus	Closely related	60	MM	o__Sphingomonadales (UID3310)	85.84	6.72	19.44	2315	530	1735	0.63313	0.03488
B.5.C.60-MM-bin.7	B	Exponential decay with abundance plateaus	Closely related	60	MM	o__Actinomycetales (UID1812)	99.67	0.79	0	81	10	114601	0.65573	0.05785
B.5.C.60-MM-bin.8	B	Exponential decay with abundance plateaus	Closely related	60	MM	f__Micrococcaceae (UID1623)	97.86	0.73	0	202	32	47584	0.7153	0.02337
B.5.C.60-MM-bin.9	B	Exponential decay with abundance plateaus	Closely related	60	MM	f__Bacillaceae (UID829)	94.13	1.65	16.67	279	47	20175	0.38973	0.03273
C.2.C.60-8K-bin.1	C	Logarithmic decay	Closely related	60	8K	o__Burkholderiales (UID4001)	72.88	0.67	0	25	6	178978	0.62781	0.00934
C.2.C.60-8K-bin.10	C	Logarithmic decay	Closely related	60	8K	k__Bacteria (UID3187)	99.15	0.85	0	27	7	196408	0.60711	0.00531
C.2.C.60-8K-bin.11	C	Logarithmic decay	Closely related	60	8K	f__Rhodobacteraceae (UID3340)	98.41	0.61	0	19	5	278929	0.63604	0.0124
C.2.C.60-8K-bin.12	C	Logarithmic decay	Closely related	60	8K	o__Burkholderiales (UID4001)	72.88	0.67	0	23	6	178978	0.62788	0.00948
C.2.C.60-8K-bin.13	C	Logarithmic decay	Closely related	60	8K	p__Euryarchaeota (UID49)	99.35	0	0	14	3	387187	0.44129	0.01396
C.2.C.60-8K-bin.14	C	Logarithmic decay	Closely related	60	8K	f__Rhodobacteraceae (UID3340)	94.77	0.61	0	17	4	280277	0.63605	0.01703
C.2.C.60-8K-bin.15	C	Logarithmic decay	Closely related	60	8K	f__Rhodobacteraceae (UID3340)	94.77	0.61	0	17	4	280277	0.63605	0.01703
C.2.C.60-8K-bin.16	C	Logarithmic decay	Closely related	60	8K	f__Rhodobacteraceae (UID3340)	81.21	0.48	0	18	4	315014	0.66923	0.00901
C.2.C.60-8K-bin.17	C	Logarithmic decay	Closely related	60	8K	o__Burkholderiales (UID4001)	72.88	0.67	0	23	6	178978	0.62788	0.00948
C.2.C.60-8K-bin.2	C	Logarithmic decay	Closely related	60	8K	k__Bacteria (UID3187)	96.58	0.85	0	26	7	196408	0.6072	0.00531
C.2.C.60-8K-bin.3	C	Logarithmic decay	Closely related	60	8K	p__Euryarchaeota (UID49)	99.35	0	0	14	3	387187	0.44129	0.01396
C.2.C.60-8K-bin.4	C	Logarithmic decay	Closely related	60	8K	f__Rhodobacteraceae (UID3340)	94.77	0.61	0	17	4	280277	0.63605	0.01703
C.2.C.60-8K-bin.5	C	Logarithmic decay	Closely related	60	8K	o__Burkholderiales (UID4001)	91.18	0.8	0	32	8	153742	0.63096	0.01138
C.2.C.60-8K-bin.6	C	Logarithmic decay	Closely related	60	8K	p__Euryarchaeota (UID49)	99.35	0	0	14	3	387187	0.44129	0.01396
C.2.C.60-8K-bin.7	C	Logarithmic decay	Closely related	60	8K	p__Euryarchaeota (UID49)	99.35	0	0	14	3	387187	0.44129	0.01396
C.2.C.60-8K-bin.8	C	Logarithmic decay	Closely related	60	8K	k__Bacteria (UID3187)	96.58	0.85	0	26	7	196408	0.6072	0.00531
C.2.C.60-8K-bin.9	C	Logarithmic decay	Closely related	60	8K	k__Bacteria (UID3187)	96.58	0.85	0	26	7	196408	0.6072	0.00531
C.2.C.60-DT-bin.1	C	Logarithmic decay	Closely related	60	DT	k__Bacteria (UID3187)	100	0.86	0	57	3	588758	0.60603	0.01426
C.2.C.60-DT-bin.10	C	Logarithmic decay	Closely related	60	DT	p__Euryarchaeota (UID49)	100	0	0	36	3	387187	0.44077	0.04705
C.2.C.60-DT-bin.11	C	Logarithmic decay	Closely related	60	DT	f__Rhodobacteraceae (UID3340)	98.79	0.48	0	20	5	315014	0.66716	0.01021
C.2.C.60-DT-bin.12	C	Logarithmic decay	Closely related	60	DT	k__Bacteria (UID2993)	98.98	1.02	33.33	4	1	789180	0.41058	0.01104
C.2.C.60-DT-bin.13	C	Logarithmic decay	Closely related	60	DT	f__Rhodobacteraceae (UID3340)	99.32	0.15	100	78	9	98888	0.67382	0.02459
C.2.C.60-DT-bin.14	C	Logarithmic decay	Closely related	60	DT	k__Bacteria (UID3187)	99.15	0.85	0	37	8	188347	0.60638	0.02228
C.2.C.60-DT-bin.15	C	Logarithmic decay	Closely related	60	DT	p__Euryarchaeota (UID49)	99.84	0.65	0	206	28	50787	0.42951	0.04555
C.2.C.60-DT-bin.16	C	Logarithmic decay	Closely related	60	DT	o__Chlamydiales (UID2994)	98.62	0	0	36	6	53253	0.40279	0.02898
C.2.C.60-DT-bin.17	C	Logarithmic decay	Closely related	60	DT	f__Rhodobacteraceae (UID3340)	99.29	0.91	50	61	5	278929	0.63407	0.07331
C.2.C.60-DT-bin.19	C	Logarithmic decay	Closely related	60	DT	p__Cyanobacteria (UID2189)	99.56	1.19	55.56	205	29	91852	0.41485	0.0194
C.2.C.60-DT-bin.2	C	Logarithmic decay	Closely related	60	DT	c__Alphaproteobacteria (UID3422)	99.32	1.65	22.22	63	9	130117	0.66093	0.02702
C.2.C.60-DT-bin.20	C	Logarithmic decay	Closely related	60	DT	p__Cyanobacteria (UID2189)	98.37	0.44	50	218	33	56945	0.3869	0.02308
C.2.C.60-DT-bin.21	C	Logarithmic decay	Closely related	60	DT	k__Bacteria (UID3187)	99.14	3.93	0	97	7	300680	0.57814	0.03462
C.2.C.60-DT-bin.3	C	Logarithmic decay	Closely related	60	DT	g__Bacillus (UID864)	92.24	3.02	7.41	1078	245	4531	0.44109	0.02583
C.2.C.60-DT-bin.4	C	Logarithmic decay	Closely related	60	DT	p__Cyanobacteria (UID2189)	98.44	0.52	66.67	519	99	14363	0.38482	0.02785
C.2.C.60-DT-bin.5	C	Logarithmic decay	Closely related	60	DT	o__Chlamydiales (UID2994)	98.55	0.54	0	86	9	40662	0.41756	0.0303
C.2.C.60-DT-bin.6	C	Logarithmic decay	Closely related	60	DT	c__Alphaproteobacteria (UID3422)	99.68	0	0	66	11	155467	0.67238	0.02897
C.2.C.60-DT-bin.7	C	Logarithmic decay	Closely related	60	DT	p__Euryarchaeota (UID49)	99.84	0	0	193	32	41049	0.39826	0.03412
C.2.C.60-DT-bin.8	C	Logarithmic decay	Closely related	60	DT	o__Burkholderiales (UID4001)	72.48	0.67	0	28	6	178978	0.6275	0.01214
C.2.C.60-DT-bin.9	C	Logarithmic decay	Closely related	60	DT	c__Alphaproteobacteria (UID3422)	99.97	0.03	100	37	5	224260	0.68446	0.05099
C.2.C.60-MM-bin.1	C	Logarithmic decay	Closely related	60	MM	k__Bacteria (UID3187)	99.15	0.85	0	234	34	41999	0.60554	0.03042
C.2.C.60-MM-bin.10	C	Logarithmic decay	Closely related	60	MM	f__Rhodobacteraceae (UID3340)	98.79	0.48	0	117	20	58782	0.66645	0.02532
C.2.C.60-MM-bin.11	C	Logarithmic decay	Closely related	60	MM	p__Cyanobacteria (UID2189)	98.81	1.78	66.67	1307	244	7618	0.38714	0.0315
C.2.C.60-MM-bin.12	C	Logarithmic decay	Closely related	60	MM	p__Cyanobacteria (UID2189)	92.26	0.22	100	1124	217	6101	0.38594	0.02962
C.2.C.60-MM-bin.13	C	Logarithmic decay	Closely related	60	MM	o__Burkholderiales (UID4002)	94.66	2.64	22.22	728	113	17092	0.68821	0.04489
C.2.C.60-MM-bin.14	C	Logarithmic decay	Closely related	60	MM	c__Alphaproteobacteria (UID3422)	99.7	0.11	100	79	13	88788	0.68477	0.01277
C.2.C.60-MM-bin.15	C	Logarithmic decay	Closely related	60	MM	o__Burkholderiales (UID4001)	98.55	5.15	7.14	668	119	10557	0.63232	0.03499
C.2.C.60-MM-bin.16	C	Logarithmic decay	Closely related	60	MM	p__Cyanobacteria (UID2189)	99.56	0.74	0	991	176	14095	0.41407	0.02567
C.2.C.60-MM-bin.18	C	Logarithmic decay	Closely related	60	MM	f__Rhodobacteraceae (UID3340)	99.29	0.61	0	47	8	156644	0.63527	0.03116
C.2.C.60-MM-bin.2	C	Logarithmic decay	Closely related	60	MM	c__Alphaproteobacteria (UID3422)	98.38	0.92	0	54	9	108199	0.6613	0.02307
C.2.C.60-MM-bin.3	C	Logarithmic decay	Closely related	60	MM	f__Rhodobacteraceae (UID3340)	98.56	0	0	141	25	46657	0.67411	0.03433
C.2.C.60-MM-bin.4	C	Logarithmic decay	Closely related	60	MM	k__Bacteria (UID2993)	98.98	0	0	9	2	322811	0.41057	0.05699
C.2.C.60-MM-bin.5	C	Logarithmic decay	Closely related	60	MM	f__Spirochaetaceae (UID2512)	96.37	1.56	57.14	307	58	4848	0.27921	0.08164
C.2.C.60-MM-bin.6	C	Logarithmic decay	Closely related	60	MM	k__Bacteria (UID3187)	98.28	2.63	0	793	108	15190	0.57908	0.02898
C.2.C.60-MM-bin.8	C	Logarithmic decay	Closely related	60	MM	k__Bacteria (UID3187)	87.93	0.86	0	200	26	48242	0.60486	0.02476
C.2.C.60-MM-bin.9	C	Logarithmic decay	Closely related	60	MM	c__Alphaproteobacteria (UID3422)	99.35	0	0	326	52	23477	0.67257	0.02146
C.3.C.60-8K-bin.1	C	Exponential decay	Closely related	60	8K	c__Gammaproteobacteria (UID4387)	97.18	0.56	0	16	4	320358	0.52675	0.01284
C.3.C.60-8K-bin.10	C	Exponential decay	Closely related	60	8K	k__Archaea (UID146)	99.26	0	0	29	5	101311	0.59385	0.01878
C.3.C.60-8K-bin.11	C	Exponential decay	Closely related	60	8K	k__Archaea (UID146)	99.26	0	0	29	5	101311	0.59385	0.01878
C.3.C.60-8K-bin.12	C	Exponential decay	Closely related	60	8K	c__Gammaproteobacteria (UID4387)	97.18	0.56	0	16	4	320358	0.52675	0.01284
C.3.C.60-8K-bin.13	C	Exponential decay	Closely related	60	8K	k__Bacteria (UID209)	96.55	0.47	0	8	3	359290	0.51371	0.00548
C.3.C.60-8K-bin.14	C	Exponential decay	Closely related	60	8K	k__Bacteria (UID209)	96.55	0.47	0	8	3	359290	0.51371	0.00548
C.3.C.60-8K-bin.15	C	Exponential decay	Closely related	60	8K	g__Bacillus (UID864)	99.59	0	0	21	3	487805	0.43728	0.01718
C.3.C.60-8K-bin.16	C	Exponential decay	Closely related	60	8K	k__Archaea (UID146)	99.26	0	0	29	5	101311	0.59385	0.01878
C.3.C.60-8K-bin.17	C	Exponential decay	Closely related	60	8K	k__Bacteria (UID209)	100	1.75	0	22	5	112215	0.46191	0.01329
C.3.C.60-8K-bin.18	C	Exponential decay	Closely related	60	8K	p__Euryarchaeota (UID49)	99.35	0	0	14	3	387187	0.44128	0.01544
C.3.C.60-8K-bin.19	C	Exponential decay	Closely related	60	8K	o__Rhizobiales (UID3447)	99.6	0.8	0	36	8	142927	0.586	0.00658
C.3.C.60-8K-bin.2	C	Exponential decay	Closely related	60	8K	k__Bacteria (UID3187)	85.47	0.85	0	23	5	298322	0.60751	0.00515
C.3.C.60-8K-bin.20	C	Exponential decay	Closely related	60	8K	o__Rhizobiales (UID3447)	99.6	0.8	0	35	8	142927	0.58602	0.00638
C.3.C.60-8K-bin.21	C	Exponential decay	Closely related	60	8K	g__Streptomyces (UID2052)	99.91	0	0	58	10	290722	0.72428	0.01415
C.3.C.60-8K-bin.22	C	Exponential decay	Closely related	60	8K	k__Bacteria (UID209)	100	1.75	0	22	5	112215	0.46191	0.01329
C.3.C.60-8K-bin.23	C	Exponential decay	Closely related	60	8K	g__Streptomyces (UID2052)	99.91	0	0	58	10	290722	0.72428	0.01415
C.3.C.60-8K-bin.24	C	Exponential decay	Closely related	60	8K	f__Rhodobacteraceae (UID3340)	98.41	0.61	0	20	5	278418	0.63603	0.01219
C.3.C.60-8K-bin.25	C	Exponential decay	Closely related	60	8K	k__Bacteria (UID209)	100	0	0	40	6	125278	0.40258	0.00913
C.3.C.60-8K-bin.26	C	Exponential decay	Closely related	60	8K	f__Rhodobacteraceae (UID3340)	96.89	0.61	0	19	5	278418	0.63684	0.00855
C.3.C.60-8K-bin.27	C	Exponential decay	Closely related	60	8K	k__Bacteria (UID3187)	85.47	0.85	0	23	5	298322	0.60751	0.00515
C.3.C.60-8K-bin.28	C	Exponential decay	Closely related	60	8K	k__Archaea (UID146)	99.26	0	0	29	5	101311	0.59385	0.01878
C.3.C.60-8K-bin.29	C	Exponential decay	Closely related	60	8K	k__Bacteria (UID209)	96.55	0.47	0	8	3	359290	0.51371	0.00548
C.3.C.60-8K-bin.3	C	Exponential decay	Closely related	60	8K	o__Rhizobiales (UID3447)	99.6	0.8	0	35	8	142927	0.58602	0.00638
C.3.C.60-8K-bin.30	C	Exponential decay	Closely related	60	8K	k__Bacteria (UID209)	100	1.75	0	22	5	112215	0.46191	0.01329
C.3.C.60-8K-bin.31	C	Exponential decay	Closely related	60	8K	p__Euryarchaeota (UID49)	99.35	0	0	14	3	387187	0.44128	0.01544
C.3.C.60-8K-bin.32	C	Exponential decay	Closely related	60	8K	g__Bacillus (UID864)	99.59	0	0	21	3	487805	0.43728	0.01718
C.3.C.60-8K-bin.33	C	Exponential decay	Closely related	60	8K	f__Rhodobacteraceae (UID3340)	98.11	0.3	0	19	5	278418	0.63582	0.01167
C.3.C.60-8K-bin.34	C	Exponential decay	Closely related	60	8K	p__Euryarchaeota (UID49)	99.35	0	0	14	3	387187	0.44128	0.01544
C.3.C.60-8K-bin.35	C	Exponential decay	Closely related	60	8K	c__Gammaproteobacteria (UID4387)	97.18	0.56	0	16	4	320358	0.52675	0.01284
C.3.C.60-8K-bin.36	C	Exponential decay	Closely related	60	8K	k__Bacteria (UID209)	100	0	0	40	6	125278	0.40258	0.00913
C.3.C.60-8K-bin.37	C	Exponential decay	Closely related	60	8K	k__Bacteria (UID3187)	99.15	0.85	0	26	6	211357	0.60697	0.00559
C.3.C.60-8K-bin.38	C	Exponential decay	Closely related	60	8K	f__Rhodobacteraceae (UID3340)	98.11	0.3	0	19	5	278418	0.63582	0.01167
C.3.C.60-8K-bin.39	C	Exponential decay	Closely related	60	8K	k__Bacteria (UID209)	100	0	0	40	6	125278	0.40258	0.00913
C.3.C.60-8K-bin.4	C	Exponential decay	Closely related	60	8K	g__Streptomyces (UID2052)	99.91	0	0	58	10	290722	0.72428	0.01415
C.3.C.60-8K-bin.40	C	Exponential decay	Closely related	60	8K	k__Bacteria (UID209)	100	0	0	40	6	125278	0.40258	0.00913
C.3.C.60-8K-bin.41	C	Exponential decay	Closely related	60	8K	o__Rhizobiales (UID3447)	99.6	0.8	0	35	8	142927	0.58602	0.00638
C.3.C.60-8K-bin.42	C	Exponential decay	Closely related	60	8K	g__Bacillus (UID864)	99.59	0	0	21	3	487805	0.43728	0.01718
C.3.C.60-8K-bin.43	C	Exponential decay	Closely related	60	8K	c__Gammaproteobacteria (UID4387)	97.18	0.56	0	16	4	320358	0.52675	0.01284
C.3.C.60-8K-bin.44	C	Exponential decay	Closely related	60	8K	g__Streptomyces (UID2052)	99.91	0	0	58	10	290722	0.72428	0.01415
C.3.C.60-8K-bin.5	C	Exponential decay	Closely related	60	8K	k__Bacteria (UID209)	100	1.75	0	22	5	112215	0.46191	0.01329
C.3.C.60-8K-bin.6	C	Exponential decay	Closely related	60	8K	g__Bacillus (UID864)	99.59	0	0	21	3	487805	0.43728	0.01718
C.3.C.60-8K-bin.7	C	Exponential decay	Closely related	60	8K	k__Bacteria (UID209)	96.55	0.47	0	8	3	359290	0.51371	0.00548
C.3.C.60-8K-bin.8	C	Exponential decay	Closely related	60	8K	k__Bacteria (UID3187)	85.47	0.85	0	23	5	298322	0.60751	0.00515
C.3.C.60-8K-bin.9	C	Exponential decay	Closely related	60	8K	p__Euryarchaeota (UID49)	99.35	0	0	14	3	387187	0.44128	0.01544
C.3.C.60-DT-bin.1	C	Exponential decay	Closely related	60	DT	f__Rhodobacteraceae (UID3340)	95.83	0.02	100	51	7	151827	0.6783	0.01973
C.3.C.60-DT-bin.10	C	Exponential decay	Closely related	60	DT	p__Euryarchaeota (UID49)	85.46	4.58	57.14	196	40	37347	0.39759	0.01673
C.3.C.60-DT-bin.12	C	Exponential decay	Closely related	60	DT	k__Bacteria (UID209)	100	1.75	0	22	5	112215	0.46191	0.01329
C.3.C.60-DT-bin.13	C	Exponential decay	Closely related	60	DT	f__Rhodobacteraceae (UID3340)	98.79	0.78	0	27	6	260288	0.66633	0.01601
C.3.C.60-DT-bin.14	C	Exponential decay	Closely related	60	DT	k__Archaea (UID146)	99.26	2.21	33.33	71	6	128613	0.45566	0.02761
C.3.C.60-DT-bin.16	C	Exponential decay	Closely related	60	DT	k__Bacteria (UID209)	100	2.51	0	51	6	125278	0.40319	0.01992
C.3.C.60-DT-bin.17	C	Exponential decay	Closely related	60	DT	f__Rhodobacteraceae (UID3340)	99.29	1.94	44.44	43	6	274069	0.63571	0.0129
C.3.C.60-DT-bin.18	C	Exponential decay	Closely related	60	DT	g__Bacillus (UID864)	99.59	0	0	21	3	487805	0.43728	0.01718
C.3.C.60-DT-bin.2	C	Exponential decay	Closely related	60	DT	o__Rhizobiales (UID3447)	99.6	0.8	0	36	8	142927	0.58584	0.00961
C.3.C.60-DT-bin.20	C	Exponential decay	Closely related	60	DT	k__Bacteria (UID3187)	99.15	0.85	0	30	6	211357	0.60696	0.00701
C.3.C.60-DT-bin.21	C	Exponential decay	Closely related	60	DT	k__Archaea (UID146)	100	0	0	32	5	108824	0.59619	0.02648
C.3.C.60-DT-bin.22	C	Exponential decay	Closely related	60	DT	k__Bacteria (UID3187)	90.52	2.23	0	25	3	408857	0.60708	0.00822
C.3.C.60-DT-bin.23	C	Exponential decay	Closely related	60	DT	f__Enterobacteriaceae (UID5054)	99.44	0.08	0	42	6	189571	0.55466	0.02385
C.3.C.60-DT-bin.24	C	Exponential decay	Closely related	60	DT	o__Rhizobiales (UID3450)	97.72	3.68	84.21	159	27	64330	0.63021	0.01118
C.3.C.60-DT-bin.25	C	Exponential decay	Closely related	60	DT	c__Gammaproteobacteria (UID4387)	100	0.91	50	26	5	279150	0.52306	0.02811
C.3.C.60-DT-bin.26	C	Exponential decay	Closely related	60	DT	g__Streptomyces (UID2052)	99.91	0	0	68	10	290722	0.72376	0.01796
C.3.C.60-DT-bin.27	C	Exponential decay	Closely related	60	DT	k__Bacteria (UID209)	96.55	0.47	0	10	3	359290	0.51364	0.01224
C.3.C.60-DT-bin.3	C	Exponential decay	Closely related	60	DT	f__Spirochaetaceae (UID2512)	95.97	0.81	0	15	2	224609	0.27548	0.0076
C.3.C.60-DT-bin.6	C	Exponential decay	Closely related	60	DT	p__Euryarchaeota (UID49)	99.35	0	0	14	3	387187	0.44128	0.01544
C.3.C.60-DT-bin.7	C	Exponential decay	Closely related	60	DT	k__Archaea (UID146)	78.7	1.1	50	687	198	2793	0.41786	0.02767
C.3.C.60-DT-bin.8	C	Exponential decay	Closely related	60	DT	f__Enterobacteriaceae (UID5103)	99.18	0.45	20	50	10	211474	0.58049	0.02664
C.3.C.60-DT-bin.9	C	Exponential decay	Closely related	60	DT	c__Alphaproteobacteria (UID3422)	99.82	0.41	25	50	5	224260	0.68491	0.01448
C.3.C.60-MM-bin.1	C	Exponential decay	Closely related	60	MM	f__Spirochaetaceae (UID2512)	99.19	0	0	8	2	224566	0.2751	0.01401
C.3.C.60-MM-bin.10	C	Exponential decay	Closely related	60	MM	k__Bacteria (UID3187)	99.15	0.85	0	186	28	51990	0.60553	0.02933
C.3.C.60-MM-bin.11	C	Exponential decay	Closely related	60	MM	k__Bacteria (UID2993)	98.98	0	0	6	2	322772	0.41057	0.0385
C.3.C.60-MM-bin.12	C	Exponential decay	Closely related	60	MM	c__Gammaproteobacteria (UID4387)	99.44	0.56	0	95	13	79114	0.52233	0.06014
C.3.C.60-MM-bin.13	C	Exponential decay	Closely related	60	MM	k__Bacteria (UID209)	96.55	0.47	0	18	4	223470	0.51331	0.02141
C.3.C.60-MM-bin.14	C	Exponential decay	Closely related	60	MM	f__Rhodobacteraceae (UID3340)	98.99	0.61	0	55	8	148624	0.63536	0.03014
C.3.C.60-MM-bin.15	C	Exponential decay	Closely related	60	MM	k__Bacteria (UID3187)	99.14	3.07	20	564	76	20038	0.57892	0.02612
C.3.C.60-MM-bin.16	C	Exponential decay	Closely related	60	MM	p__Cyanobacteria (UID2189)	98	0.74	0	987	176	13870	0.41393	0.02587
C.3.C.60-MM-bin.17	C	Exponential decay	Closely related	60	MM	c__Alphaproteobacteria (UID3422)	96.55	0.49	0	313	50	25771	0.6702	0.05199
C.3.C.60-MM-bin.18	C	Exponential decay	Closely related	60	MM	c__Alphaproteobacteria (UID3422)	99.7	0.32	100	82	14	80930	0.68478	0.01222
C.3.C.60-MM-bin.19	C	Exponential decay	Closely related	60	MM	f__Spirochaetaceae (UID2512)	100	0.81	0	18	2	134108	0.29378	0.0201
C.3.C.60-MM-bin.2	C	Exponential decay	Closely related	60	MM	p__Cyanobacteria (UID2189)	94.12	1.56	45.45	1171	216	7996	0.387	0.03107
C.3.C.60-MM-bin.20	C	Exponential decay	Closely related	60	MM	k__Bacteria (UID209)	100	1.75	0	41	7	90440	0.46167	0.03135
C.3.C.60-MM-bin.21	C	Exponential decay	Closely related	60	MM	g__Bacillus (UID864)	99.59	0	0	59	5	371855	0.43404	0.05482
C.3.C.60-MM-bin.22	C	Exponential decay	Closely related	60	MM	g__Streptomyces (UID2052)	96.35	0.36	100	238	39	72022	0.72319	0.04047
C.3.C.60-MM-bin.23	C	Exponential decay	Closely related	60	MM	f__Enterobacteriaceae (UID5054)	99.48	0.08	0	92	12	98053	0.55392	0.04482
C.3.C.60-MM-bin.24	C	Exponential decay	Closely related	60	MM	f__Enterobacteriaceae (UID5103)	99.89	0.39	0	155	25	72758	0.58136	0.04524
C.3.C.60-MM-bin.3	C	Exponential decay	Closely related	60	MM	o__Burkholderiales (UID4001)	99.15	1.8	0	64	13	118375	0.63265	0.02385
C.3.C.60-MM-bin.5	C	Exponential decay	Closely related	60	MM	f__Rhodobacteraceae (UID3340)	98.11	0	0	114	18	55752	0.67472	0.03445
C.3.C.60-MM-bin.6	C	Exponential decay	Closely related	60	MM	f__Spirochaetaceae (UID2512)	88.33	6.3	46.15	230	26	8456	0.28258	0.03021
C.3.C.60-MM-bin.7	C	Exponential decay	Closely related	60	MM	f__Rhodobacteraceae (UID3340)	98.79	0.48	0	110	18	62805	0.66643	0.0228
C.3.C.60-MM-bin.8	C	Exponential decay	Closely related	60	MM	p__Cyanobacteria (UID2189)	75	1.38	70	844	157	6947	0.38679	0.02907
C.3.C.60-MM-bin.9	C	Exponential decay	Closely related	60	MM	k__Bacteria (UID3187)	87.93	0.86	0	134	20	68772	0.60491	0.02265
C.4.C.60-8K-bin.1	C	Logarithmic decay with abundance plateaus	Closely related	60	8K	p__Euryarchaeota (UID49)	99.35	0	0	14	3	387187	0.4413	0.01472
C.4.C.60-8K-bin.10	C	Logarithmic decay with abundance plateaus	Closely related	60	8K	g__Bacillus (UID864)	83.93	0.5	25	478	132	7407	0.44337	0.02047
C.4.C.60-8K-bin.11	C	Logarithmic decay with abundance plateaus	Closely related	60	8K	k__Bacteria (UID3187)	79.91	0	0	23	6	196428	0.6081	0.00498
C.4.C.60-8K-bin.12	C	Logarithmic decay with abundance plateaus	Closely related	60	8K	f__Rhodobacteraceae (UID3340)	97.27	0.4	0	14	5	315014	0.66726	0.00847
C.4.C.60-8K-bin.13	C	Logarithmic decay with abundance plateaus	Closely related	60	8K	g__Bacillus (UID864)	83.93	0.5	25	491	136	7353	0.44233	0.02151
C.4.C.60-8K-bin.14	C	Logarithmic decay with abundance plateaus	Closely related	60	8K	f__Rhodobacteraceae (UID3340)	95.08	0.61	0	17	5	278418	0.63613	0.01314
C.4.C.60-8K-bin.15	C	Logarithmic decay with abundance plateaus	Closely related	60	8K	p__Euryarchaeota (UID49)	99.35	0	0	14	3	387187	0.4413	0.01472
C.4.C.60-8K-bin.2	C	Logarithmic decay with abundance plateaus	Closely related	60	8K	f__Rhodobacteraceae (UID3340)	99.29	0.61	0	25	5	278418	0.63574	0.01585
C.4.C.60-8K-bin.3	C	Logarithmic decay with abundance plateaus	Closely related	60	8K	g__Bacillus (UID864)	83.93	0.5	25	492	137	7353	0.44221	0.02162
C.4.C.60-8K-bin.4	C	Logarithmic decay with abundance plateaus	Closely related	60	8K	p__Euryarchaeota (UID49)	99.35	0	0	14	3	387187	0.4413	0.01472
C.4.C.60-8K-bin.5	C	Logarithmic decay with abundance plateaus	Closely related	60	8K	g__Bacillus (UID864)	83.93	0.5	25	491	136	7353	0.44233	0.02151
C.4.C.60-8K-bin.6	C	Logarithmic decay with abundance plateaus	Closely related	60	8K	f__Rhodobacteraceae (UID3340)	99.29	0.61	0	25	5	278418	0.63574	0.01585
C.4.C.60-8K-bin.7	C	Logarithmic decay with abundance plateaus	Closely related	60	8K	f__Rhodobacteraceae (UID3340)	99.29	0.61	0	25	5	278418	0.63574	0.01585
C.4.C.60-8K-bin.8	C	Logarithmic decay with abundance plateaus	Closely related	60	8K	p__Euryarchaeota (UID49)	99.35	0	0	14	3	387187	0.4413	0.01472
C.4.C.60-8K-bin.9	C	Logarithmic decay with abundance plateaus	Closely related	60	8K	o__Burkholderiales (UID4001)	96.35	1.4	0	32	8	213995	0.63305	0.01111
C.4.C.60-DT-bin.1	C	Logarithmic decay with abundance plateaus	Closely related	60	DT	f__Rhodobacteraceae (UID3340)	99.29	1.67	14.29	61	5	278418	0.63481	0.03624
C.4.C.60-DT-bin.10	C	Logarithmic decay with abundance plateaus	Closely related	60	DT	k__Bacteria (UID3187)	100	0.86	0	70	3	588250	0.60516	0.01999
C.4.C.60-DT-bin.11	C	Logarithmic decay with abundance plateaus	Closely related	60	DT	o__Chlamydiales (UID2994)	93.32	0	0	35	7	52587	0.40184	0.01232
C.4.C.60-DT-bin.12	C	Logarithmic decay with abundance plateaus	Closely related	60	DT	f__Rhodobacteraceae (UID3340)	99.32	0.15	0	75	10	98893	0.6752	0.0231
C.4.C.60-DT-bin.13	C	Logarithmic decay with abundance plateaus	Closely related	60	DT	p__Euryarchaeota (UID49)	99.84	0.65	0	186	28	50347	0.43016	0.03775
C.4.C.60-DT-bin.14	C	Logarithmic decay with abundance plateaus	Closely related	60	DT	k__Bacteria (UID2993)	98.98	4.57	18.18	8	2	323792	0.41125	0.11702
C.4.C.60-DT-bin.15	C	Logarithmic decay with abundance plateaus	Closely related	60	DT	p__Cyanobacteria (UID2189)	95.93	4.11	12.5	230	37	55023	0.38629	0.01472
C.4.C.60-DT-bin.16	C	Logarithmic decay with abundance plateaus	Closely related	60	DT	f__Rhodobacteraceae (UID3340)	97.88	0.48	0	30	5	315014	0.66616	0.0306
C.4.C.60-DT-bin.17	C	Logarithmic decay with abundance plateaus	Closely related	60	DT	p__Cyanobacteria (UID2189)	96.44	3.85	50	212	28	91857	0.41576	0.01752
C.4.C.60-DT-bin.18	C	Logarithmic decay with abundance plateaus	Closely related	60	DT	o__Chlamydiales (UID2994)	98.22	0.89	0	77	9	35747	0.42004	0.03326
C.4.C.60-DT-bin.3	C	Logarithmic decay with abundance plateaus	Closely related	60	DT	c__Alphaproteobacteria (UID3422)	99.32	1.44	28.57	69	9	130117	0.65983	0.10823
C.4.C.60-DT-bin.4	C	Logarithmic decay with abundance plateaus	Closely related	60	DT	p__Cyanobacteria (UID2189)	98.67	0.52	66.67	522	102	14205	0.38457	0.02022
C.4.C.60-DT-bin.5	C	Logarithmic decay with abundance plateaus	Closely related	60	DT	g__Bacillus (UID864)	96.17	3.41	13.89	873	183	6702	0.43834	0.02853
C.4.C.60-DT-bin.6	C	Logarithmic decay with abundance plateaus	Closely related	60	DT	c__Alphaproteobacteria (UID3422)	99.68	0.15	40	63	11	155467	0.67242	0.01406
C.4.C.60-DT-bin.7	C	Logarithmic decay with abundance plateaus	Closely related	60	DT	p__Euryarchaeota (UID49)	100	1.05	0	47	3	387187	0.44102	0.05411
C.4.C.60-DT-bin.8	C	Logarithmic decay with abundance plateaus	Closely related	60	DT	c__Alphaproteobacteria (UID3422)	99.82	0.03	100	36	5	228370	0.6842	0.0894
C.4.C.60-DT-bin.9	C	Logarithmic decay with abundance plateaus	Closely related	60	DT	p__Euryarchaeota (UID49)	98.79	0	0	202	35	38842	0.3974	0.03364
C.4.C.60-MM-bin.1	C	Logarithmic decay with abundance plateaus	Closely related	60	MM	f__Rhodobacteraceae (UID3340)	99.29	0.61	0	51	8	156726	0.63532	0.03298
C.4.C.60-MM-bin.10	C	Logarithmic decay with abundance plateaus	Closely related	60	MM	p__Cyanobacteria (UID2189)	92.7	0.22	100	1099	214	6142	0.38611	0.02985
C.4.C.60-MM-bin.12	C	Logarithmic decay with abundance plateaus	Closely related	60	MM	c__Alphaproteobacteria (UID3422)	99.68	0.35	100	336	55	21638	0.67253	0.01908
C.4.C.60-MM-bin.13	C	Logarithmic decay with abundance plateaus	Closely related	60	MM	f__Rhodobacteraceae (UID3340)	98.41	0	0	130	22	47542	0.67393	0.03586
C.4.C.60-MM-bin.15	C	Logarithmic decay with abundance plateaus	Closely related	60	MM	f__Spirochaetaceae (UID2512)	93.97	6.54	17.65	447	98	3022	0.27522	0.0314
C.4.C.60-MM-bin.16	C	Logarithmic decay with abundance plateaus	Closely related	60	MM	p__Cyanobacteria (UID2189)	99.56	0.74	0	952	168	14521	0.41399	0.02441
C.4.C.60-MM-bin.17	C	Logarithmic decay with abundance plateaus	Closely related	60	MM	o__Burkholderiales (UID4002)	93.83	1.27	25	958	169	11717	0.68832	0.04333
C.4.C.60-MM-bin.2	C	Logarithmic decay with abundance plateaus	Closely related	60	MM	o__Chlamydiales (UID2994)	97.22	0.21	100	33	6	71372	0.40269	0.01877
C.4.C.60-MM-bin.3	C	Logarithmic decay with abundance plateaus	Closely related	60	MM	f__Spirochaetaceae (UID2512)	86.68	5.32	41.67	473	91	2541	0.2927	0.08216
C.4.C.60-MM-bin.4	C	Logarithmic decay with abundance plateaus	Closely related	60	MM	k__Bacteria (UID2993)	98.98	0	0	9	2	322772	0.41055	0.05356
C.4.C.60-MM-bin.5	C	Logarithmic decay with abundance plateaus	Closely related	60	MM	c__Alphaproteobacteria (UID3422)	99.7	0.11	100	85	15	75949	0.68476	0.01417
C.4.C.60-MM-bin.6	C	Logarithmic decay with abundance plateaus	Closely related	60	MM	p__Cyanobacteria (UID2189)	98.59	0.67	50	1257	233	7964	0.38707	0.03112
C.4.C.60-MM-bin.7	C	Logarithmic decay with abundance plateaus	Closely related	60	MM	c__Alphaproteobacteria (UID3422)	98.7	0.92	0	63	11	106596	0.6613	0.02235
C.4.C.60-MM-bin.8	C	Logarithmic decay with abundance plateaus	Closely related	60	MM	f__Rhodobacteraceae (UID3340)	98.79	0.48	0	109	18	66879	0.66644	0.02292
C.4.C.60-MM-bin.9	C	Logarithmic decay with abundance plateaus	Closely related	60	MM	o__Burkholderiales (UID4001)	99.47	2.4	0	438	82	16708	0.63191	0.03133
C.5.C.60-8K-bin.1	C	Exponential decay with abundance plateaus	Closely related	60	8K	c__Gammaproteobacteria (UID4387)	97.18	0.56	0	16	4	320360	0.52674	0.01289
C.5.C.60-8K-bin.10	C	Exponential decay with abundance plateaus	Closely related	60	8K	p__Euryarchaeota (UID49)	100	0	0	15	3	387187	0.44046	0.0172
C.5.C.60-8K-bin.11	C	Exponential decay with abundance plateaus	Closely related	60	8K	k__Bacteria (UID209)	96.55	0.47	0	8	3	359290	0.51378	0.00487
C.5.C.60-8K-bin.12	C	Exponential decay with abundance plateaus	Closely related	60	8K	k__Bacteria (UID209)	96.55	0.47	0	8	3	359290	0.51378	0.00487
C.5.C.60-8K-bin.13	C	Exponential decay with abundance plateaus	Closely related	60	8K	c__Gammaproteobacteria (UID4387)	97.18	0.56	0	16	4	320360	0.52674	0.01289
C.5.C.60-8K-bin.14	C	Exponential decay with abundance plateaus	Closely related	60	8K	k__Bacteria (UID209)	100	0	0	39	6	125278	0.40257	0.00949
C.5.C.60-8K-bin.15	C	Exponential decay with abundance plateaus	Closely related	60	8K	p__Euryarchaeota (UID49)	100	0	0	15	3	387187	0.44046	0.0172
C.5.C.60-8K-bin.16	C	Exponential decay with abundance plateaus	Closely related	60	8K	k__Bacteria (UID209)	100	0	0	39	6	125278	0.40257	0.00949
C.5.C.60-8K-bin.17	C	Exponential decay with abundance plateaus	Closely related	60	8K	g__Bacillus (UID864)	99.59	0	0	20	3	670663	0.43693	0.02436
C.5.C.60-8K-bin.18	C	Exponential decay with abundance plateaus	Closely related	60	8K	k__Bacteria (UID209)	100	1.75	0	23	5	110370	0.46161	0.0164
C.5.C.60-8K-bin.19	C	Exponential decay with abundance plateaus	Closely related	60	8K	k__Bacteria (UID209)	96.55	0.47	0	8	3	359290	0.51378	0.00487
C.5.C.60-8K-bin.2	C	Exponential decay with abundance plateaus	Closely related	60	8K	g__Streptomyces (UID2052)	99.91	0	0	56	10	346742	0.72428	0.01491
C.5.C.60-8K-bin.20	C	Exponential decay with abundance plateaus	Closely related	60	8K	k__Archaea (UID146)	98.53	0	0	29	5	93778	0.59301	0.01921
C.5.C.60-8K-bin.21	C	Exponential decay with abundance plateaus	Closely related	60	8K	p__Euryarchaeota (UID49)	100	0	0	15	3	387187	0.44046	0.0172
C.5.C.60-8K-bin.22	C	Exponential decay with abundance plateaus	Closely related	60	8K	k__Archaea (UID146)	97.06	1.47	50	27	7	108807	0.45115	0.01569
C.5.C.60-8K-bin.23	C	Exponential decay with abundance plateaus	Closely related	60	8K	f__Rhodobacteraceae (UID3340)	96.89	0.61	0	20	5	278418	0.63681	0.00856
C.5.C.60-8K-bin.24	C	Exponential decay with abundance plateaus	Closely related	60	8K	g__Streptomyces (UID2052)	99.91	0	0	56	10	346742	0.72428	0.01491
C.5.C.60-8K-bin.25	C	Exponential decay with abundance plateaus	Closely related	60	8K	k__Bacteria (UID209)	100	1.75	0	23	5	110370	0.46161	0.0164
C.5.C.60-8K-bin.26	C	Exponential decay with abundance plateaus	Closely related	60	8K	f__Rhodobacteraceae (UID3340)	98.11	0.3	0	21	5	278418	0.63574	0.0132
C.5.C.60-8K-bin.27	C	Exponential decay with abundance plateaus	Closely related	60	8K	k__Archaea (UID146)	97.06	1.47	50	27	7	108807	0.45115	0.01569
C.5.C.60-8K-bin.28	C	Exponential decay with abundance plateaus	Closely related	60	8K	g__Streptomyces (UID2052)	99.91	0	0	56	10	346742	0.72428	0.01491
C.5.C.60-8K-bin.29	C	Exponential decay with abundance plateaus	Closely related	60	8K	f__Rhodobacteraceae (UID3340)	98.11	0.3	0	21	5	278418	0.63574	0.0132
C.5.C.60-8K-bin.3	C	Exponential decay with abundance plateaus	Closely related	60	8K	k__Archaea (UID146)	98.53	0	0	29	5	93778	0.59301	0.01921
C.5.C.60-8K-bin.30	C	Exponential decay with abundance plateaus	Closely related	60	8K	k__Bacteria (UID3187)	94.87	0	0	25	7	196524	0.60744	0.00543
C.5.C.60-8K-bin.31	C	Exponential decay with abundance plateaus	Closely related	60	8K	o__Rhizobiales (UID3447)	100	0.8	0	33	7	180719	0.58599	0.0073
C.5.C.60-8K-bin.32	C	Exponential decay with abundance plateaus	Closely related	60	8K	o__Rhizobiales (UID3447)	100	0.8	0	34	7	180719	0.58596	0.00747
C.5.C.60-8K-bin.33	C	Exponential decay with abundance plateaus	Closely related	60	8K	g__Bacillus (UID864)	99.59	0	0	20	3	670663	0.43693	0.02436
C.5.C.60-8K-bin.34	C	Exponential decay with abundance plateaus	Closely related	60	8K	k__Archaea (UID146)	98.53	0	0	29	5	93778	0.59301	0.01921
C.5.C.60-8K-bin.35	C	Exponential decay with abundance plateaus	Closely related	60	8K	k__Bacteria (UID209)	100	0	0	39	6	125278	0.40257	0.00949
C.5.C.60-8K-bin.36	C	Exponential decay with abundance plateaus	Closely related	60	8K	k__Archaea (UID146)	98.53	0	0	29	5	93778	0.59301	0.01921
C.5.C.60-8K-bin.37	C	Exponential decay with abundance plateaus	Closely related	60	8K	f__Enterobacteriaceae (UID5103)	98.77	0.69	0	43	9	214368	0.58185	0.01917
C.5.C.60-8K-bin.38	C	Exponential decay with abundance plateaus	Closely related	60	8K	f__Rhodobacteraceae (UID3340)	98.11	0.3	0	21	5	278418	0.63574	0.0132
C.5.C.60-8K-bin.39	C	Exponential decay with abundance plateaus	Closely related	60	8K	k__Archaea (UID146)	97.06	1.47	50	27	7	108807	0.45115	0.01569
C.5.C.60-8K-bin.4	C	Exponential decay with abundance plateaus	Closely related	60	8K	g__Bacillus (UID864)	99.59	0	0	20	3	670663	0.43693	0.02436
C.5.C.60-8K-bin.40	C	Exponential decay with abundance plateaus	Closely related	60	8K	k__Bacteria (UID3187)	94.87	0	0	25	7	196524	0.60744	0.00543
C.5.C.60-8K-bin.41	C	Exponential decay with abundance plateaus	Closely related	60	8K	p__Euryarchaeota (UID49)	100	0	0	15	3	387187	0.44046	0.0172
C.5.C.60-8K-bin.42	C	Exponential decay with abundance plateaus	Closely related	60	8K	c__Gammaproteobacteria (UID4387)	97.18	0.56	0	16	4	320360	0.52674	0.01289
C.5.C.60-8K-bin.43	C	Exponential decay with abundance plateaus	Closely related	60	8K	k__Bacteria (UID3187)	97.44	0	0	26	7	196524	0.60735	0.00543
C.5.C.60-8K-bin.44	C	Exponential decay with abundance plateaus	Closely related	60	8K	o__Rhizobiales (UID3447)	100	0.8	0	33	7	180719	0.58599	0.0073
C.5.C.60-8K-bin.45	C	Exponential decay with abundance plateaus	Closely related	60	8K	k__Bacteria (UID209)	100	0	0	39	6	125278	0.40257	0.00949
C.5.C.60-8K-bin.46	C	Exponential decay with abundance plateaus	Closely related	60	8K	k__Bacteria (UID209)	100	1.75	0	23	5	110370	0.46161	0.0164
C.5.C.60-8K-bin.47	C	Exponential decay with abundance plateaus	Closely related	60	8K	k__Bacteria (UID3187)	94.87	0	0	25	7	196524	0.60744	0.00543
C.5.C.60-8K-bin.48	C	Exponential decay with abundance plateaus	Closely related	60	8K	c__Gammaproteobacteria (UID4387)	97.18	0.56	0	16	4	320360	0.52674	0.01289
C.5.C.60-8K-bin.49	C	Exponential decay with abundance plateaus	Closely related	60	8K	g__Streptomyces (UID2052)	99.91	0	0	56	10	346742	0.72428	0.01491
C.5.C.60-8K-bin.5	C	Exponential decay with abundance plateaus	Closely related	60	8K	k__Bacteria (UID209)	96.55	0.47	0	8	3	359290	0.51378	0.00487
C.5.C.60-8K-bin.6	C	Exponential decay with abundance plateaus	Closely related	60	8K	k__Bacteria (UID209)	100	1.75	0	23	5	110370	0.46161	0.0164
C.5.C.60-8K-bin.7	C	Exponential decay with abundance plateaus	Closely related	60	8K	g__Bacillus (UID864)	99.59	0	0	20	3	670663	0.43693	0.02436
C.5.C.60-8K-bin.8	C	Exponential decay with abundance plateaus	Closely related	60	8K	o__Rhizobiales (UID3447)	100	0.8	0	33	7	180719	0.58599	0.0073
C.5.C.60-8K-bin.9	C	Exponential decay with abundance plateaus	Closely related	60	8K	k__Archaea (UID146)	97.06	1.47	50	27	7	108807	0.45115	0.01569
C.5.C.60-DT-bin.1	C	Exponential decay with abundance plateaus	Closely related	60	DT	f__Rhodobacteraceae (UID3340)	95.68	0.3	0	47	7	151761	0.67962	0.0164
C.5.C.60-DT-bin.10	C	Exponential decay with abundance plateaus	Closely related	60	DT	o__Rhizobiales (UID3450)	96.66	1.92	75	156	27	64330	0.63019	0.01058
C.5.C.60-DT-bin.11	C	Exponential decay with abundance plateaus	Closely related	60	DT	g__Bacillus (UID864)	99.59	0	0	20	3	670663	0.43693	0.02436
C.5.C.60-DT-bin.13	C	Exponential decay with abundance plateaus	Closely related	60	DT	k__Bacteria (UID209)	100	1.75	0	22	5	110370	0.4618	0.01417
C.5.C.60-DT-bin.14	C	Exponential decay with abundance plateaus	Closely related	60	DT	p__Euryarchaeota (UID49)	100	1.96	0	41	3	387187	0.43875	0.03204
C.5.C.60-DT-bin.15	C	Exponential decay with abundance plateaus	Closely related	60	DT	k__Bacteria (UID209)	100	0	0	62	7	109024	0.40157	0.03333
C.5.C.60-DT-bin.18	C	Exponential decay with abundance plateaus	Closely related	60	DT	g__Streptomyces (UID2052)	99.91	0	0	75	10	346742	0.72354	0.02729
C.5.C.60-DT-bin.2	C	Exponential decay with abundance plateaus	Closely related	60	DT	o__Rhizobiales (UID3447)	100	0.8	0	33	7	180719	0.58599	0.0073
C.5.C.60-DT-bin.21	C	Exponential decay with abundance plateaus	Closely related	60	DT	f__Rhodobacteraceae (UID3340)	90.3	0.48	0	27	5	260288	0.66872	0.01058
C.5.C.60-DT-bin.22	C	Exponential decay with abundance plateaus	Closely related	60	DT	k__Bacteria (UID209)	96.55	0.47	0	12	3	359290	0.5147	0.02024
C.5.C.60-DT-bin.23	C	Exponential decay with abundance plateaus	Closely related	60	DT	f__Enterobacteriaceae (UID5054)	99.02	0.08	0	40	6	189982	0.55473	0.02187
C.5.C.60-DT-bin.24	C	Exponential decay with abundance plateaus	Closely related	60	DT	k__Archaea (UID146)	99.26	2.21	66.67	42	8	92146	0.45484	0.03967
C.5.C.60-DT-bin.25	C	Exponential decay with abundance plateaus	Closely related	60	DT	k__Bacteria (UID3187)	90.52	1.72	0	19	2	1049455	0.60712	0.00947
C.5.C.60-DT-bin.3	C	Exponential decay with abundance plateaus	Closely related	60	DT	k__Archaea (UID146)	100	0	0	39	5	119058	0.59665	0.02568
C.5.C.60-DT-bin.4	C	Exponential decay with abundance plateaus	Closely related	60	DT	f__Rhodobacteraceae (UID3340)	99.29	2.68	18.18	58	6	274327	0.63552	0.01394
C.5.C.60-DT-bin.5	C	Exponential decay with abundance plateaus	Closely related	60	DT	k__Archaea (UID2)	90.65	6.07	8.33	236	41	37102	0.3967	0.02871
C.5.C.60-DT-bin.7	C	Exponential decay with abundance plateaus	Closely related	60	DT	f__Enterobacteriaceae (UID5103)	99.19	1	0	50	9	214368	0.58068	0.02708
C.5.C.60-DT-bin.8	C	Exponential decay with abundance plateaus	Closely related	60	DT	k__Bacteria (UID203)	100	7.21	50	32	5	279154	0.52459	0.03418
C.5.C.60-DT-bin.9	C	Exponential decay with abundance plateaus	Closely related	60	DT	o__Burkholderiales (UID4001)	98.86	8.54	26.19	91	10	158961	0.63448	0.01572
C.5.C.60-MM-bin.1	C	Exponential decay with abundance plateaus	Closely related	60	MM	c__Alphaproteobacteria (UID3422)	99.68	0	0	326	52	23732	0.67259	0.01981
C.5.C.60-MM-bin.10	C	Exponential decay with abundance plateaus	Closely related	60	MM	f__Rhodobacteraceae (UID3340)	98.39	1.36	0	58	7	156707	0.62681	0.11175
C.5.C.60-MM-bin.11	C	Exponential decay with abundance plateaus	Closely related	60	MM	p__Cyanobacteria (UID2189)	84.93	0.78	60	968	185	6508	0.38688	0.03005
C.5.C.60-MM-bin.13	C	Exponential decay with abundance plateaus	Closely related	60	MM	o__Burkholderiales (UID4001)	99.15	2.6	0	82	12	112109	0.63273	0.03447
C.5.C.60-MM-bin.14	C	Exponential decay with abundance plateaus	Closely related	60	MM	f__Spirochaetaceae (UID2512)	99.19	0	0	8	1	483975	0.27527	0.02568
C.5.C.60-MM-bin.15	C	Exponential decay with abundance plateaus	Closely related	60	MM	f__Rhodobacteraceae (UID3340)	98.41	0	0	128	21	52200	0.67415	0.03446
C.5.C.60-MM-bin.16	C	Exponential decay with abundance plateaus	Closely related	60	MM	f__Enterobacteriaceae (UID5054)	99.9	0.08	0	100	12	98027	0.55408	0.05825
C.5.C.60-MM-bin.17	C	Exponential decay with abundance plateaus	Closely related	60	MM	k__Bacteria (UID209)	96.55	0.47	0	17	3	298950	0.51332	0.0434
C.5.C.60-MM-bin.18	C	Exponential decay with abundance plateaus	Closely related	60	MM	k__Bacteria (UID3187)	99.15	0.85	0	180	27	49781	0.60583	0.02865
C.5.C.60-MM-bin.19	C	Exponential decay with abundance plateaus	Closely related	60	MM	k__Bacteria (UID2993)	98.98	0	0	10	2	322850	0.41027	0.03564
C.5.C.60-MM-bin.2	C	Exponential decay with abundance plateaus	Closely related	60	MM	o__Rhizobiales (UID3447)	99.6	0.8	0	117	22	54309	0.58613	0.02228
C.5.C.60-MM-bin.20	C	Exponential decay with abundance plateaus	Closely related	60	MM	c__Gammaproteobacteria (UID4387)	99.44	0.56	0	93	14	86848	0.52293	0.0555
C.5.C.60-MM-bin.21	C	Exponential decay with abundance plateaus	Closely related	60	MM	f__Spirochaetaceae (UID2512)	86.85	6.1	72.73	247	25	9593	0.28527	0.04134
C.5.C.60-MM-bin.22	C	Exponential decay with abundance plateaus	Closely related	60	MM	f__Spirochaetaceae (UID2512)	100	0	0	7	1	469022	0.29405	0.0126
C.5.C.60-MM-bin.23	C	Exponential decay with abundance plateaus	Closely related	60	MM	k__Bacteria (UID209)	98.28	0	0	48	7	91084	0.40238	0.01573
C.5.C.60-MM-bin.24	C	Exponential decay with abundance plateaus	Closely related	60	MM	c__Alphaproteobacteria (UID3422)	96.81	1.41	33.33	57	11	104525	0.66122	0.02155
C.5.C.60-MM-bin.25	C	Exponential decay with abundance plateaus	Closely related	60	MM	c__Alphaproteobacteria (UID3422)	99.22	0.43	50	89	13	89031	0.68164	0.05461
C.5.C.60-MM-bin.26	C	Exponential decay with abundance plateaus	Closely related	60	MM	p__Cyanobacteria (UID2189)	90.81	1.07	50	1099	205	8450	0.38747	0.03152
C.5.C.60-MM-bin.3	C	Exponential decay with abundance plateaus	Closely related	60	MM	k__Bacteria (UID3187)	98.28	2.63	0	595	74	19964	0.57903	0.02664
C.5.C.60-MM-bin.4	C	Exponential decay with abundance plateaus	Closely related	60	MM	p__Cyanobacteria (UID2189)	99.11	0.74	0	982	173	13882	0.41402	0.02529
C.5.C.60-MM-bin.5	C	Exponential decay with abundance plateaus	Closely related	60	MM	g__Streptomyces (UID2052)	99.91	0	0	288	41	67056	0.7243	0.02811
C.5.C.60-MM-bin.6	C	Exponential decay with abundance plateaus	Closely related	60	MM	k__Bacteria (UID209)	100	1.75	0	45	9	80560	0.46135	0.03112
C.5.C.60-MM-bin.7	C	Exponential decay with abundance plateaus	Closely related	60	MM	f__Rhodobacteraceae (UID3340)	99.09	0.65	0	120	21	58782	0.66644	0.02473
C.5.C.60-MM-bin.8	C	Exponential decay with abundance plateaus	Closely related	60	MM	g__Bacillus (UID864)	99.59	0	0	53	4	383962	0.43391	0.05781
C.5.C.60-MM-bin.9	C	Exponential decay with abundance plateaus	Closely related	60	MM	k__Bacteria (UID3187)	87.93	1.29	50	132	19	68781	0.60453	0.02872
A.2.N.60-8K-bin.1	A	Logarithmic decay	Not closely related	60	8K	k__Bacteria (UID3060)	98.58	0	0	25	6	70332	0.47056	0.01084
A.2.N.60-8K-bin.10	A	Logarithmic decay	Not closely related	60	8K	k__Bacteria (UID3060)	98.58	0	0	25	6	70332	0.47056	0.01084
A.2.N.60-8K-bin.11	A	Logarithmic decay	Not closely related	60	8K	o__Burkholderiales (UID4000)	95.7	1.71	16.67	398	91	17161	0.68333	0.01971
A.2.N.60-8K-bin.12	A	Logarithmic decay	Not closely related	60	8K	k__Bacteria (UID3060)	97.56	0	0	12	3	192367	0.4527	0.00926
A.2.N.60-8K-bin.13	A	Logarithmic decay	Not closely related	60	8K	o__Burkholderiales (UID4000)	95.7	1.71	16.67	397	91	17161	0.68343	0.01954
A.2.N.60-8K-bin.14	A	Logarithmic decay	Not closely related	60	8K	g__Vibrio (UID4878)	98.69	0.03	0	45	10	130258	0.47788	0.01112
A.2.N.60-8K-bin.15	A	Logarithmic decay	Not closely related	60	8K	k__Bacteria (UID203)	72.73	0	0	395	91	17153	0.68363	0.01933
A.2.N.60-8K-bin.16	A	Logarithmic decay	Not closely related	60	8K	k__Bacteria (UID2570)	98.9	0	0	40	9	120184	0.51429	0.01082
A.2.N.60-8K-bin.17	A	Logarithmic decay	Not closely related	60	8K	k__Bacteria (UID3060)	97.56	0	0	12	3	192367	0.4527	0.00926
A.2.N.60-8K-bin.18	A	Logarithmic decay	Not closely related	60	8K	p__Euryarchaeota (UID49)	90.2	0	0	35	8	85089	0.48822	0.00838
A.2.N.60-8K-bin.19	A	Logarithmic decay	Not closely related	60	8K	c__Betaproteobacteria (UID3959)	91.38	0.12	0	41	9	44253	0.37597	0.01624
A.2.N.60-8K-bin.2	A	Logarithmic decay	Not closely related	60	8K	g__Vibrio (UID4878)	98.69	0.03	0	45	10	130258	0.47788	0.01112
A.2.N.60-8K-bin.20	A	Logarithmic decay	Not closely related	60	8K	f__Enterobacteriaceae (UID5054)	92.32	1.79	26.67	453	116	10256	0.57346	0.02974
A.2.N.60-8K-bin.21	A	Logarithmic decay	Not closely related	60	8K	k__Bacteria (UID2570)	98.9	0	0	34	8	125559	0.51441	0.01069
A.2.N.60-8K-bin.22	A	Logarithmic decay	Not closely related	60	8K	o__Rhodospirillales (UID3754)	99.9	0.5	0	69	11	120130	0.56956	0.02336
A.2.N.60-8K-bin.23	A	Logarithmic decay	Not closely related	60	8K	k__Bacteria (UID2570)	98.91	0	0	20	5	170979	0.57585	0.01292
A.2.N.60-8K-bin.24	A	Logarithmic decay	Not closely related	60	8K	k__Bacteria (UID3060)	97.56	0	0	12	3	192367	0.4527	0.00926
A.2.N.60-8K-bin.25	A	Logarithmic decay	Not closely related	60	8K	o__Rhodospirillales (UID3754)	99.9	0.5	0	65	11	120130	0.56936	0.0211
A.2.N.60-8K-bin.26	A	Logarithmic decay	Not closely related	60	8K	k__Bacteria (UID2570)	98.91	0	0	20	5	170979	0.57585	0.01292
A.2.N.60-8K-bin.27	A	Logarithmic decay	Not closely related	60	8K	f__Enterobacteriaceae (UID5054)	88.64	1.79	26.67	419	107	10535	0.5776	0.02426
A.2.N.60-8K-bin.28	A	Logarithmic decay	Not closely related	60	8K	c__Betaproteobacteria (UID3959)	97.78	0.12	0	47	10	44253	0.37393	0.01893
A.2.N.60-8K-bin.29	A	Logarithmic decay	Not closely related	60	8K	o__Rhodospirillales (UID3754)	97.47	0	0	37	7	116028	0.58594	0.01646
A.2.N.60-8K-bin.3	A	Logarithmic decay	Not closely related	60	8K	k__Bacteria (UID2570)	98.9	0	0	34	8	125559	0.51441	0.01069
A.2.N.60-8K-bin.30	A	Logarithmic decay	Not closely related	60	8K	k__Bacteria (UID3060)	98.58	0	0	25	6	70332	0.47056	0.01084
A.2.N.60-8K-bin.31	A	Logarithmic decay	Not closely related	60	8K	g__Vibrio (UID4878)	98.69	0.03	0	45	10	130258	0.47788	0.01112
A.2.N.60-8K-bin.32	A	Logarithmic decay	Not closely related	60	8K	k__Bacteria (UID2570)	98.91	0	0	20	5	170979	0.57585	0.01292
A.2.N.60-8K-bin.33	A	Logarithmic decay	Not closely related	60	8K	k__Bacteria (UID3060)	97.56	0	0	12	3	192367	0.4527	0.00926
A.2.N.60-8K-bin.34	A	Logarithmic decay	Not closely related	60	8K	f__Enterobacteriaceae (UID5054)	88.64	1.79	26.67	419	107	10535	0.5776	0.02426
A.2.N.60-8K-bin.35	A	Logarithmic decay	Not closely related	60	8K	k__Bacteria (UID3060)	98.58	0	0	25	6	70332	0.47056	0.01084
A.2.N.60-8K-bin.36	A	Logarithmic decay	Not closely related	60	8K	c__Betaproteobacteria (UID3959)	91.38	0.12	0	42	9	44253	0.37584	0.01633
A.2.N.60-8K-bin.37	A	Logarithmic decay	Not closely related	60	8K	k__Bacteria (UID2570)	98.9	0	0	34	8	125559	0.51441	0.01069
A.2.N.60-8K-bin.38	A	Logarithmic decay	Not closely related	60	8K	o__Rhodospirillales (UID3754)	97.47	0	0	37	7	116028	0.58594	0.01646
A.2.N.60-8K-bin.39	A	Logarithmic decay	Not closely related	60	8K	c__Betaproteobacteria (UID3959)	91.38	0.12	0	41	9	44253	0.37597	0.01624
A.2.N.60-8K-bin.4	A	Logarithmic decay	Not closely related	60	8K	o__Burkholderiales (UID4000)	95.7	1.71	16.67	398	91	17161	0.68333	0.01971
A.2.N.60-8K-bin.40	A	Logarithmic decay	Not closely related	60	8K	f__Enterobacteriaceae (UID5054)	88.64	1.79	26.67	419	107	10535	0.5776	0.02426
A.2.N.60-8K-bin.41	A	Logarithmic decay	Not closely related	60	8K	o__Rhodospirillales (UID3754)	99.9	0.5	0	65	11	120130	0.56936	0.0211
A.2.N.60-8K-bin.5	A	Logarithmic decay	Not closely related	60	8K	k__Bacteria (UID2570)	98.91	0	0	20	5	170979	0.57585	0.01292
A.2.N.60-8K-bin.6	A	Logarithmic decay	Not closely related	60	8K	o__Rhodospirillales (UID3754)	99.9	0.5	0	65	11	120130	0.56936	0.0211
A.2.N.60-8K-bin.7	A	Logarithmic decay	Not closely related	60	8K	g__Vibrio (UID4878)	98.69	0.03	0	45	10	130258	0.47788	0.01112
A.2.N.60-8K-bin.8	A	Logarithmic decay	Not closely related	60	8K	o__Rhodospirillales (UID3754)	97.47	0	0	37	7	116028	0.58594	0.01646
A.2.N.60-8K-bin.9	A	Logarithmic decay	Not closely related	60	8K	o__Rhodospirillales (UID3754)	97.47	0	0	37	7	116028	0.58594	0.01646
A.2.N.60-DT-bin.1	A	Logarithmic decay	Not closely related	60	DT	k__Bacteria (UID2570)	99.45	0	0	73	10	113757	0.51283	0.03273
A.2.N.60-DT-bin.10	A	Logarithmic decay	Not closely related	60	DT	o__Burkholderiales (UID4000)	96.57	1.71	16.67	418	96	16959	0.68195	0.02243
A.2.N.60-DT-bin.11	A	Logarithmic decay	Not closely related	60	DT	k__Bacteria (UID2570)	98.91	0.55	0	36	5	170979	0.57583	0.02013
A.2.N.60-DT-bin.12	A	Logarithmic decay	Not closely related	60	DT	f__Rhodobacteraceae (UID3340)	99.39	0	0	48	4	472832	0.69094	0.02062
A.2.N.60-DT-bin.13	A	Logarithmic decay	Not closely related	60	DT	k__Bacteria (UID2565)	95.41	1.71	66.67	929	227	5015	0.35327	0.02564
A.2.N.60-DT-bin.14	A	Logarithmic decay	Not closely related	60	DT	c__Betaproteobacteria (UID3959)	89.16	0	0	41	9	44253	0.37618	0.01631
A.2.N.60-DT-bin.15	A	Logarithmic decay	Not closely related	60	DT	f__Enterobacteriaceae (UID5054)	94	1.72	31.25	529	121	9946	0.57133	0.03495
A.2.N.60-DT-bin.17	A	Logarithmic decay	Not closely related	60	DT	o__Rhodospirillales (UID3754)	97.47	2.9	0	116	10	98031	0.56889	0.09761
A.2.N.60-DT-bin.2	A	Logarithmic decay	Not closely related	60	DT	p__Euryarchaeota (UID49)	97.39	0	0	40	9	85089	0.4869	0.01244
A.2.N.60-DT-bin.3	A	Logarithmic decay	Not closely related	60	DT	o__Rhodospirillales (UID3754)	99.9	1	50	73	12	110482	0.56832	0.02392
A.2.N.60-DT-bin.4	A	Logarithmic decay	Not closely related	60	DT	k__Bacteria (UID3060)	99.19	0	0	16	3	192367	0.45132	0.02031
A.2.N.60-DT-bin.5	A	Logarithmic decay	Not closely related	60	DT	f__Rhodobacteraceae (UID3356)	90.37	1.61	0	89	9	158324	0.66616	0.02547
A.2.N.60-DT-bin.6	A	Logarithmic decay	Not closely related	60	DT	p__Euryarchaeota (UID49)	99.35	2.61	0	54	9	58006	0.47017	0.02226
A.2.N.60-DT-bin.7	A	Logarithmic decay	Not closely related	60	DT	g__Vibrio (UID4878)	99.86	0.14	0	108	11	130084	0.47494	0.03676
A.2.N.60-DT-bin.8	A	Logarithmic decay	Not closely related	60	DT	k__Bacteria (UID3060)	99.39	0	0	26	6	70332	0.47026	0.01332
A.2.N.60-MM-bin.1	A	Logarithmic decay	Not closely related	60	MM	k__Bacteria (UID3060)	99.19	0	0	58	7	68527	0.4514	0.03117
A.2.N.60-MM-bin.12	A	Logarithmic decay	Not closely related	60	MM	f__Rhodobacteraceae (UID3340)	99.09	0	0	149	25	59567	0.6905	0.034
A.2.N.60-MM-bin.13	A	Logarithmic decay	Not closely related	60	MM	f__Rhizobiaceae (UID3563)	96.1	1.1	33.33	109	18	67127	0.62906	0.0168
A.2.N.60-MM-bin.14	A	Logarithmic decay	Not closely related	60	MM	g__Vibrio (UID4878)	99.77	0.03	0	168	27	44260	0.47622	0.03002
A.2.N.60-MM-bin.2	A	Logarithmic decay	Not closely related	60	MM	f__Rhodobacteraceae (UID3356)	98.59	2.17	12.5	630	117	11522	0.6614	0.03288
A.2.N.60-MM-bin.3	A	Logarithmic decay	Not closely related	60	MM	k__Bacteria (UID2570)	98.91	0	0	42	5	166685	0.57502	0.03743
A.2.N.60-MM-bin.4	A	Logarithmic decay	Not closely related	60	MM	o__Rhodospirillales (UID3754)	93.68	1.82	10	1765	382	2385	0.58318	0.04819
A.2.N.60-MM-bin.5	A	Logarithmic decay	Not closely related	60	MM	o__Rhodospirillales (UID3754)	96.92	3.36	15.38	1152	233	4898	0.56854	0.05311
A.2.N.60-MM-bin.7	A	Logarithmic decay	Not closely related	60	MM	k__Bacteria (UID2570)	100	0	0	117	12	64150	0.51354	0.0541
A.2.N.60-MM-bin.8	A	Logarithmic decay	Not closely related	60	MM	f__Rhizobiaceae (UID3564)	99.24	0.4	75	405	64	32446	0.60131	0.02374
A.2.N.60-MM-bin.9	A	Logarithmic decay	Not closely related	60	MM	k__Bacteria (UID3060)	98.98	0	0	71	12	39628	0.46961	0.03473
A.3.N.60-8K-bin.1	A	Exponential decay	Not closely related	60	8K	k__Bacteria (UID3060)	97.56	0	0	12	3	192367	0.4527	0.00781
A.3.N.60-8K-bin.10	A	Exponential decay	Not closely related	60	8K	f__Bacillaceae (UID829)	98.31	0.03	0	76	15	57763	0.52921	0.02099
A.3.N.60-8K-bin.11	A	Exponential decay	Not closely related	60	8K	k__Bacteria (UID3060)	97.97	0	0	14	3	192367	0.45125	0.0137
A.3.N.60-8K-bin.12	A	Exponential decay	Not closely related	60	8K	o__Burkholderiales (UID4000)	98.13	0	0	36	8	206057	0.67949	0.01336
A.3.N.60-8K-bin.13	A	Exponential decay	Not closely related	60	8K	k__Bacteria (UID3060)	98.78	0.51	0	25	7	105070	0.43952	0.00971
A.3.N.60-8K-bin.14	A	Exponential decay	Not closely related	60	8K	o__Burkholderiales (UID4000)	98.13	0	0	36	8	206057	0.67949	0.01336
A.3.N.60-8K-bin.15	A	Exponential decay	Not closely related	60	8K	o__Rhodospirillales (UID3754)	99.9	0.5	0	68	8	149313	0.57041	0.02431
A.3.N.60-8K-bin.16	A	Exponential decay	Not closely related	60	8K	o__Burkholderiales (UID4000)	99.07	0	0	37	8	206057	0.67928	0.0148
A.3.N.60-8K-bin.17	A	Exponential decay	Not closely related	60	8K	o__Rhodospirillales (UID3754)	97.47	0	0	19	3	294857	0.58503	0.01525
A.3.N.60-8K-bin.18	A	Exponential decay	Not closely related	60	8K	p__Euryarchaeota (UID49)	90.2	0	0	35	8	83841	0.48809	0.00841
A.3.N.60-8K-bin.19	A	Exponential decay	Not closely related	60	8K	p__Euryarchaeota (UID49)	97.39	0	0	31	7	85972	0.43904	0.01096
A.3.N.60-8K-bin.2	A	Exponential decay	Not closely related	60	8K	o__Rhodospirillales (UID3754)	99.9	0.5	0	67	8	149313	0.57036	0.02351
A.3.N.60-8K-bin.20	A	Exponential decay	Not closely related	60	8K	f__Rhodobacteraceae (UID3361)	99.25	0.53	0	39	7	245265	0.61759	0.01881
A.3.N.60-8K-bin.21	A	Exponential decay	Not closely related	60	8K	o__Rhodospirillales (UID3754)	97.47	0	0	19	3	294857	0.58503	0.01525
A.3.N.60-8K-bin.22	A	Exponential decay	Not closely related	60	8K	o__Rhodospirillales (UID3754)	99.9	0.5	0	70	8	149313	0.57076	0.02556
A.3.N.60-8K-bin.23	A	Exponential decay	Not closely related	60	8K	f__Bacillaceae (UID829)	91.26	0.55	0	77	14	56159	0.41484	0.02029
A.3.N.60-8K-bin.24	A	Exponential decay	Not closely related	60	8K	f__Bacillaceae (UID829)	91.26	0.55	0	77	14	56159	0.41484	0.02029
A.3.N.60-8K-bin.25	A	Exponential decay	Not closely related	60	8K	o__Rhodospirillales (UID3754)	88.06	0	0	68	8	91984	0.67296	0.02165
A.3.N.60-8K-bin.26	A	Exponential decay	Not closely related	60	8K	k__Bacteria (UID3060)	98.78	0.51	0	25	7	105070	0.43952	0.00971
A.3.N.60-8K-bin.27	A	Exponential decay	Not closely related	60	8K	f__Bacillaceae (UID829)	98.31	0.03	0	76	15	57763	0.52921	0.02099
A.3.N.60-8K-bin.28	A	Exponential decay	Not closely related	60	8K	k__Bacteria (UID3060)	97.56	0	0	12	3	192367	0.4527	0.00781
A.3.N.60-8K-bin.29	A	Exponential decay	Not closely related	60	8K	o__Rhodospirillales (UID3754)	88.06	0	0	64	8	91984	0.67348	0.01887
A.3.N.60-8K-bin.3	A	Exponential decay	Not closely related	60	8K	o__Rhodospirillales (UID3754)	97.47	0	0	19	3	294857	0.58503	0.01525
A.3.N.60-8K-bin.30	A	Exponential decay	Not closely related	60	8K	f__Bacillaceae (UID829)	91.26	0.55	0	77	14	56159	0.41484	0.02029
A.3.N.60-8K-bin.31	A	Exponential decay	Not closely related	60	8K	o__Rhodospirillales (UID3754)	88.06	0	0	67	8	91984	0.67307	0.02087
A.3.N.60-8K-bin.32	A	Exponential decay	Not closely related	60	8K	f__Rhodobacteraceae (UID3361)	99.25	0.53	0	40	7	245265	0.61778	0.01017
A.3.N.60-8K-bin.33	A	Exponential decay	Not closely related	60	8K	k__Bacteria (UID3060)	97.56	0	0	12	3	192367	0.4527	0.00781
A.3.N.60-8K-bin.34	A	Exponential decay	Not closely related	60	8K	f__Rhodobacteraceae (UID3361)	99.25	0.53	0	38	7	245265	0.61778	0.01027
A.3.N.60-8K-bin.35	A	Exponential decay	Not closely related	60	8K	p__Euryarchaeota (UID49)	97.39	0	0	31	7	85972	0.43904	0.01096
A.3.N.60-8K-bin.36	A	Exponential decay	Not closely related	60	8K	k__Bacteria (UID3060)	98.78	0.51	0	25	7	105070	0.43952	0.00971
A.3.N.60-8K-bin.37	A	Exponential decay	Not closely related	60	8K	o__Rhodospirillales (UID3754)	97.47	0	0	19	3	294857	0.58503	0.01525
A.3.N.60-8K-bin.38	A	Exponential decay	Not closely related	60	8K	f__Bacillaceae (UID829)	98.31	0.03	0	77	15	57763	0.52916	0.02184
A.3.N.60-8K-bin.39	A	Exponential decay	Not closely related	60	8K	p__Euryarchaeota (UID49)	97.39	0	0	31	7	85972	0.43904	0.01096
A.3.N.60-8K-bin.4	A	Exponential decay	Not closely related	60	8K	k__Bacteria (UID3060)	98.78	0.51	0	25	7	105070	0.43952	0.00971
A.3.N.60-8K-bin.40	A	Exponential decay	Not closely related	60	8K	o__Rhodospirillales (UID3754)	88.06	0	0	68	8	91984	0.67296	0.02165
A.3.N.60-8K-bin.41	A	Exponential decay	Not closely related	60	8K	p__Euryarchaeota (UID49)	97.39	0	0	31	7	85972	0.43904	0.01096
A.3.N.60-8K-bin.5	A	Exponential decay	Not closely related	60	8K	o__Burkholderiales (UID4000)	98.13	0	0	36	8	206057	0.67949	0.01336
A.3.N.60-8K-bin.6	A	Exponential decay	Not closely related	60	8K	f__Bacillaceae (UID829)	91.26	0.55	0	76	14	56159	0.41485	0.02042
A.3.N.60-8K-bin.7	A	Exponential decay	Not closely related	60	8K	o__Rhodospirillales (UID3754)	99.9	0.5	0	69	8	149313	0.57059	0.02441
A.3.N.60-8K-bin.8	A	Exponential decay	Not closely related	60	8K	f__Rhodobacteraceae (UID3361)	99.25	0.53	0	37	7	245265	0.6178	0.01048
A.3.N.60-8K-bin.9	A	Exponential decay	Not closely related	60	8K	f__Bacillaceae (UID829)	98.31	0.03	0	76	15	57763	0.52921	0.02099
A.3.N.60-DT-bin.10	A	Exponential decay	Not closely related	60	DT	f__Halobacteriaceae (UID96)	90.72	3.85	61.54	90	18	49185	0.61509	0.01323
A.3.N.60-DT-bin.11	A	Exponential decay	Not closely related	60	DT	p__Euryarchaeota (UID49)	99.35	2.61	0	54	9	58006	0.47027	0.01484
A.3.N.60-DT-bin.12	A	Exponential decay	Not closely related	60	DT	o__Rhodospirillales (UID3754)	97.47	0	0	26	3	294857	0.58426	0.03498
A.3.N.60-DT-bin.13	A	Exponential decay	Not closely related	60	DT	k__Bacteria (UID3060)	98.78	0.51	0	25	7	105070	0.43952	0.00971
A.3.N.60-DT-bin.14	A	Exponential decay	Not closely related	60	DT	p__Euryarchaeota (UID49)	97.39	2.61	0	45	9	85089	0.48696	0.0109
A.3.N.60-DT-bin.15	A	Exponential decay	Not closely related	60	DT	f__Bacillaceae (UID829)	99.45	1.25	0	125	17	55657	0.41501	0.02693
A.3.N.60-DT-bin.16	A	Exponential decay	Not closely related	60	DT	f__Halobacteriaceae (UID96)	91.48	3.42	42.86	96	17	50840	0.67311	0.01496
A.3.N.60-DT-bin.17	A	Exponential decay	Not closely related	60	DT	o__Burkholderiales (UID4000)	100	0	0	43	9	236013	0.68085	0.01919
A.3.N.60-DT-bin.19	A	Exponential decay	Not closely related	60	DT	k__Archaea (UID2)	100	9.22	36.36	44	7	135274	0.61048	0.01685
A.3.N.60-DT-bin.20	A	Exponential decay	Not closely related	60	DT	k__Bacteria (UID2570)	77.9	0	0	19	6	113757	0.50796	0.00575
A.3.N.60-DT-bin.21	A	Exponential decay	Not closely related	60	DT	k__Bacteria (UID3060)	99.59	0	0	19	4	167746	0.45144	0.02498
A.3.N.60-DT-bin.22	A	Exponential decay	Not closely related	60	DT	o__Rhodospirillales (UID3754)	100	0.66	0	66	8	149313	0.56853	0.01776
A.3.N.60-DT-bin.3	A	Exponential decay	Not closely related	60	DT	o__Rhodospirillales (UID3754)	99.5	0	0	68	9	113315	0.67177	0.02143
A.3.N.60-DT-bin.4	A	Exponential decay	Not closely related	60	DT	f__Rhodobacteraceae (UID3361)	99.55	1.13	0	67	8	214861	0.61677	0.01453
A.3.N.60-DT-bin.5	A	Exponential decay	Not closely related	60	DT	p__Euryarchaeota (UID49)	97.39	0	0	34	8	84268	0.43828	0.01429
A.3.N.60-DT-bin.6	A	Exponential decay	Not closely related	60	DT	f__Bacillaceae (UID829)	98.85	0.03	0	83	16	56468	0.52728	0.02561
A.3.N.60-DT-bin.8	A	Exponential decay	Not closely related	60	DT	o__Actinomycetales (UID1815)	99.33	0.38	0	55	9	238841	0.7075	0.03626
A.3.N.60-DT-bin.9	A	Exponential decay	Not closely related	60	DT	o__Actinomycetales (UID1814)	97.64	0.39	0	69	13	130195	0.67124	0.01889
A.3.N.60-MM-bin.1	A	Exponential decay	Not closely related	60	MM	k__Bacteria (UID3060)	99.19	0	0	57	6	93410	0.45299	0.06766
A.3.N.60-MM-bin.10	A	Exponential decay	Not closely related	60	MM	o__Rhodospirillales (UID3754)	99.5	0	0	132	14	72740	0.6684	0.04254
A.3.N.60-MM-bin.11	A	Exponential decay	Not closely related	60	MM	k__Bacteria (UID2565)	100	3.54	23.08	155	17	66546	0.36787	0.06636
A.3.N.60-MM-bin.12	A	Exponential decay	Not closely related	60	MM	o__Burkholderiales (UID4000)	97.2	1.75	33.33	268	35	48779	0.6737	0.05833
A.3.N.60-MM-bin.13	A	Exponential decay	Not closely related	60	MM	o__Actinomycetales (UID1815)	98.2	0.38	0	158	27	71535	0.70656	0.02553
A.3.N.60-MM-bin.14	A	Exponential decay	Not closely related	60	MM	k__Bacteria (UID2570)	95.03	0.57	100	106	11	77768	0.51211	0.05233
A.3.N.60-MM-bin.15	A	Exponential decay	Not closely related	60	MM	f__Rhodobacteraceae (UID3361)	98.95	0.83	0	73	10	146025	0.61674	0.02254
A.3.N.60-MM-bin.3	A	Exponential decay	Not closely related	60	MM	k__Bacteria (UID3060)	98.78	0.51	0	46	9	82101	0.43977	0.0318
A.3.N.60-MM-bin.4	A	Exponential decay	Not closely related	60	MM	o__Actinomycetales (UID1814)	97.64	0.79	25	257	28	66207	0.67123	0.02698
A.3.N.60-MM-bin.5	A	Exponential decay	Not closely related	60	MM	k__Bacteria (UID2570)	98.9	0.27	0	116	11	74627	0.50134	0.0325
A.3.N.60-MM-bin.6	A	Exponential decay	Not closely related	60	MM	o__Rhodospirillales (UID3754)	97.96	0.5	0	79	13	79723	0.58273	0.03484
A.3.N.60-MM-bin.7	A	Exponential decay	Not closely related	60	MM	o__Rhodospirillales (UID3754)	96.02	0	0	75	13	90909	0.56923	0.04589
A.3.N.60-MM-bin.8	A	Exponential decay	Not closely related	60	MM	o__Flavobacteriales (UID2815)	98.04	0	0	174	29	44194	0.35222	0.02828
A.3.N.60-MM-bin.9	A	Exponential decay	Not closely related	60	MM	f__Bacillaceae (UID829)	90.29	0.77	0	176	26	34388	0.5214	0.05476
A.4.N.60-8K-bin.1	A	Logarithmic decay with abundance plateaus	Not closely related	60	8K	g__Vibrio (UID4878)	98.78	0.03	0	41	8	184284	0.47785	0.01122
A.4.N.60-8K-bin.10	A	Logarithmic decay with abundance plateaus	Not closely related	60	8K	f__Rhodobacteraceae (UID3356)	96.31	0.3	0	19	5	231619	0.56369	0.01927
A.4.N.60-8K-bin.11	A	Logarithmic decay with abundance plateaus	Not closely related	60	8K	f__Bacillaceae (UID829)	89.62	1.09	33.33	33	5	155966	0.4157	0.01371
A.4.N.60-8K-bin.12	A	Logarithmic decay with abundance plateaus	Not closely related	60	8K	p__Euryarchaeota (UID49)	99.35	0	0	42	8	64676	0.4712	0.01279
A.4.N.60-8K-bin.13	A	Logarithmic decay with abundance plateaus	Not closely related	60	8K	k__Bacteria (UID3060)	97.56	0	0	11	3	232946	0.45317	0.00963
A.4.N.60-8K-bin.14	A	Logarithmic decay with abundance plateaus	Not closely related	60	8K	o__Burkholderiales (UID4000)	96.26	0	0	33	7	241900	0.68089	0.01243
A.4.N.60-8K-bin.15	A	Logarithmic decay with abundance plateaus	Not closely related	60	8K	k__Bacteria (UID2570)	98.91	0	0	18	4	270643	0.57579	0.01473
A.4.N.60-8K-bin.16	A	Logarithmic decay with abundance plateaus	Not closely related	60	8K	k__Bacteria (UID3060)	97.56	0	0	11	3	232946	0.45317	0.00963
A.4.N.60-8K-bin.17	A	Logarithmic decay with abundance plateaus	Not closely related	60	8K	o__Burkholderiales (UID4000)	96.26	0	0	33	7	241900	0.68089	0.01243
A.4.N.60-8K-bin.18	A	Logarithmic decay with abundance plateaus	Not closely related	60	8K	g__Vibrio (UID4878)	98.78	0.03	0	41	8	184284	0.47785	0.01122
A.4.N.60-8K-bin.19	A	Logarithmic decay with abundance plateaus	Not closely related	60	8K	o__Burkholderiales (UID4000)	98.13	0	0	37	8	236013	0.67975	0.01311
A.4.N.60-8K-bin.2	A	Logarithmic decay with abundance plateaus	Not closely related	60	8K	o__Rhodospirillales (UID3754)	97.47	0	0	22	4	216664	0.585	0.0156
A.4.N.60-8K-bin.20	A	Logarithmic decay with abundance plateaus	Not closely related	60	8K	f__Rhodobacteraceae (UID3356)	96.31	0.3	0	19	5	231619	0.56369	0.01927
A.4.N.60-8K-bin.21	A	Logarithmic decay with abundance plateaus	Not closely related	60	8K	k__Bacteria (UID3060)	97.56	0	0	11	3	232946	0.45317	0.00963
A.4.N.60-8K-bin.22	A	Logarithmic decay with abundance plateaus	Not closely related	60	8K	p__Euryarchaeota (UID49)	99.35	0	0	42	8	64676	0.4712	0.01279
A.4.N.60-8K-bin.23	A	Logarithmic decay with abundance plateaus	Not closely related	60	8K	f__Halobacteriaceae (UID96)	97.4	0	0	62	14	52720	0.67522	0.01237
A.4.N.60-8K-bin.24	A	Logarithmic decay with abundance plateaus	Not closely related	60	8K	f__Halobacteriaceae (UID96)	97.4	0	0	63	14	52720	0.67514	0.01448
A.4.N.60-8K-bin.25	A	Logarithmic decay with abundance plateaus	Not closely related	60	8K	f__Rhodobacteraceae (UID3361)	99.55	0.53	0	35	7	247797	0.61775	0.01033
A.4.N.60-8K-bin.26	A	Logarithmic decay with abundance plateaus	Not closely related	60	8K	o__Rhodospirillales (UID3754)	97.47	0	0	22	4	216664	0.585	0.0156
A.4.N.60-8K-bin.27	A	Logarithmic decay with abundance plateaus	Not closely related	60	8K	o__Rhodospirillales (UID3754)	99.4	0.5	0	65	9	127016	0.5701	0.02061
A.4.N.60-8K-bin.28	A	Logarithmic decay with abundance plateaus	Not closely related	60	8K	f__Halobacteriaceae (UID96)	99.33	0.62	66.67	56	12	69407	0.6115	0.01397
A.4.N.60-8K-bin.29	A	Logarithmic decay with abundance plateaus	Not closely related	60	8K	p__Euryarchaeota (UID49)	99.35	0	0	42	8	64676	0.4712	0.01279
A.4.N.60-8K-bin.3	A	Logarithmic decay with abundance plateaus	Not closely related	60	8K	k__Bacteria (UID2570)	98.91	0	0	18	4	270643	0.57579	0.01473
A.4.N.60-8K-bin.30	A	Logarithmic decay with abundance plateaus	Not closely related	60	8K	o__Rhodospirillales (UID3754)	99.4	0.5	0	60	9	127016	0.56929	0.01777
A.4.N.60-8K-bin.31	A	Logarithmic decay with abundance plateaus	Not closely related	60	8K	f__Halobacteriaceae (UID96)	99.33	0.62	66.67	55	12	69407	0.6115	0.01409
A.4.N.60-8K-bin.32	A	Logarithmic decay with abundance plateaus	Not closely related	60	8K	f__Bacillaceae (UID829)	98.31	0	0	72	15	56832	0.53033	0.01813
A.4.N.60-8K-bin.33	A	Logarithmic decay with abundance plateaus	Not closely related	60	8K	f__Bacillaceae (UID829)	89.62	1.09	33.33	33	5	155966	0.4157	0.01371
A.4.N.60-8K-bin.34	A	Logarithmic decay with abundance plateaus	Not closely related	60	8K	f__Bacillaceae (UID829)	89.62	1.09	33.33	33	5	155966	0.4157	0.01371
A.4.N.60-8K-bin.35	A	Logarithmic decay with abundance plateaus	Not closely related	60	8K	f__Rhodobacteraceae (UID3356)	96.31	0.3	0	19	5	231619	0.56369	0.01927
A.4.N.60-8K-bin.36	A	Logarithmic decay with abundance plateaus	Not closely related	60	8K	g__Vibrio (UID4878)	98.78	0.03	0	41	8	184284	0.47785	0.01122
A.4.N.60-8K-bin.37	A	Logarithmic decay with abundance plateaus	Not closely related	60	8K	f__Halobacteriaceae (UID96)	99.33	0.62	66.67	56	12	69407	0.6115	0.01397
A.4.N.60-8K-bin.38	A	Logarithmic decay with abundance plateaus	Not closely related	60	8K	p__Euryarchaeota (UID49)	99.35	0	0	42	8	64676	0.4712	0.01279
A.4.N.60-8K-bin.39	A	Logarithmic decay with abundance plateaus	Not closely related	60	8K	f__Bacillaceae (UID829)	98.31	0	0	71	15	56832	0.53042	0.01701
A.4.N.60-8K-bin.4	A	Logarithmic decay with abundance plateaus	Not closely related	60	8K	o__Burkholderiales (UID4000)	96.26	0	0	33	7	241900	0.68089	0.01243
A.4.N.60-8K-bin.40	A	Logarithmic decay with abundance plateaus	Not closely related	60	8K	f__Rhodobacteraceae (UID3361)	99.55	0.53	0	34	7	247797	0.61776	0.01154
A.4.N.60-8K-bin.41	A	Logarithmic decay with abundance plateaus	Not closely related	60	8K	o__Actinomycetales (UID1815)	93.92	1.09	16.67	408	90	19455	0.70722	0.01917
A.4.N.60-8K-bin.42	A	Logarithmic decay with abundance plateaus	Not closely related	60	8K	f__Rhodobacteraceae (UID3361)	99.55	0.53	0	33	7	247797	0.61781	0.00999
A.4.N.60-8K-bin.43	A	Logarithmic decay with abundance plateaus	Not closely related	60	8K	f__Halobacteriaceae (UID96)	99.33	0.62	66.67	56	12	69407	0.6115	0.01397
A.4.N.60-8K-bin.44	A	Logarithmic decay with abundance plateaus	Not closely related	60	8K	f__Halobacteriaceae (UID96)	97.4	0	0	62	14	52720	0.67522	0.01237
A.4.N.60-8K-bin.45	A	Logarithmic decay with abundance plateaus	Not closely related	60	8K	k__Bacteria (UID3060)	97.56	0	0	11	3	232946	0.45317	0.00963
A.4.N.60-8K-bin.46	A	Logarithmic decay with abundance plateaus	Not closely related	60	8K	o__Actinomycetales (UID1815)	93.92	1.09	16.67	408	90	19455	0.70722	0.01917
A.4.N.60-8K-bin.47	A	Logarithmic decay with abundance plateaus	Not closely related	60	8K	k__Bacteria (UID2570)	98.91	0	0	18	4	270643	0.57579	0.01473
A.4.N.60-8K-bin.48	A	Logarithmic decay with abundance plateaus	Not closely related	60	8K	o__Rhodospirillales (UID3754)	97.47	0	0	22	4	216664	0.585	0.0156
A.4.N.60-8K-bin.49	A	Logarithmic decay with abundance plateaus	Not closely related	60	8K	f__Bacillaceae (UID829)	98.31	0.03	0	75	15	56832	0.52961	0.01982
A.4.N.60-8K-bin.5	A	Logarithmic decay with abundance plateaus	Not closely related	60	8K	o__Rhodospirillales (UID3754)	97.47	0	0	22	4	216664	0.585	0.0156
A.4.N.60-8K-bin.50	A	Logarithmic decay with abundance plateaus	Not closely related	60	8K	f__Bacillaceae (UID829)	89.62	1.09	33.33	33	5	155966	0.4157	0.01371
A.4.N.60-8K-bin.51	A	Logarithmic decay with abundance plateaus	Not closely related	60	8K	o__Actinomycetales (UID1815)	93.92	1.09	16.67	408	90	19455	0.70722	0.01917
A.4.N.60-8K-bin.52	A	Logarithmic decay with abundance plateaus	Not closely related	60	8K	f__Halobacteriaceae (UID96)	97.4	0	0	62	14	52720	0.67522	0.01237
A.4.N.60-8K-bin.53	A	Logarithmic decay with abundance plateaus	Not closely related	60	8K	o__Actinomycetales (UID1815)	93.92	1.09	16.67	408	90	19455	0.70722	0.01917
A.4.N.60-8K-bin.54	A	Logarithmic decay with abundance plateaus	Not closely related	60	8K	f__Bacillaceae (UID829)	98.31	0	0	71	15	56832	0.53042	0.01701
A.4.N.60-8K-bin.55	A	Logarithmic decay with abundance plateaus	Not closely related	60	8K	k__Bacteria (UID2570)	98.91	0	0	21	4	270643	0.57534	0.02156
A.4.N.60-8K-bin.56	A	Logarithmic decay with abundance plateaus	Not closely related	60	8K	o__Rhodospirillales (UID3754)	99.4	0.5	0	60	9	127016	0.56929	0.01777
A.4.N.60-8K-bin.6	A	Logarithmic decay with abundance plateaus	Not closely related	60	8K	o__Rhodospirillales (UID3754)	99.4	0.5	0	64	9	127016	0.56984	0.02005
A.4.N.60-8K-bin.7	A	Logarithmic decay with abundance plateaus	Not closely related	60	8K	g__Vibrio (UID4878)	98.78	0.03	0	41	8	184284	0.47785	0.01122
A.4.N.60-8K-bin.8	A	Logarithmic decay with abundance plateaus	Not closely related	60	8K	f__Rhodobacteraceae (UID3361)	99.55	0.53	0	33	7	247797	0.61781	0.00999
A.4.N.60-8K-bin.9	A	Logarithmic decay with abundance plateaus	Not closely related	60	8K	f__Rhodobacteraceae (UID3356)	96.31	0.3	0	19	5	231619	0.56369	0.01927
A.4.N.60-DT-bin.1	A	Logarithmic decay with abundance plateaus	Not closely related	60	DT	k__Bacteria (UID2565)	91.4	5.49	53.85	64	12	116544	0.36651	0.01579
A.4.N.60-DT-bin.10	A	Logarithmic decay with abundance plateaus	Not closely related	60	DT	f__Halobacteriaceae (UID96)	97.11	0	0	62	13	56646	0.6758	0.01156
A.4.N.60-DT-bin.11	A	Logarithmic decay with abundance plateaus	Not closely related	60	DT	f__Halobacteriaceae (UID96)	99.33	1	50	61	12	72022	0.61162	0.0161
A.4.N.60-DT-bin.12	A	Logarithmic decay with abundance plateaus	Not closely related	60	DT	f__Rhodobacteraceae (UID3356)	99.24	0.3	0	25	5	231619	0.5616	0.02594
A.4.N.60-DT-bin.14	A	Logarithmic decay with abundance plateaus	Not closely related	60	DT	k__Bacteria (UID2570)	99.45	0	0	58	8	125727	0.51376	0.01703
A.4.N.60-DT-bin.15	A	Logarithmic decay with abundance plateaus	Not closely related	60	DT	f__Bacillaceae (UID829)	98.92	0.03	0	100	17	54314	0.52518	0.03565
A.4.N.60-DT-bin.16	A	Logarithmic decay with abundance plateaus	Not closely related	60	DT	f__Rhodobacteraceae (UID3361)	99.25	1.28	0	45	7	247797	0.61812	0.0255
A.4.N.60-DT-bin.17	A	Logarithmic decay with abundance plateaus	Not closely related	60	DT	o__Rhodospirillales (UID3754)	99.9	1	50	121	11	110485	0.56807	0.03583
A.4.N.60-DT-bin.18	A	Logarithmic decay with abundance plateaus	Not closely related	60	DT	k__Bacteria (UID2570)	98.9	0.27	0	31	7	122620	0.50065	0.01045
A.4.N.60-DT-bin.19	A	Logarithmic decay with abundance plateaus	Not closely related	60	DT	k__Bacteria (UID2570)	98.91	0	0	19	4	270643	0.57569	0.01559
A.4.N.60-DT-bin.20	A	Logarithmic decay with abundance plateaus	Not closely related	60	DT	o__Rhodospirillales (UID3754)	98.01	0	0	64	9	113370	0.67284	0.0207
A.4.N.60-DT-bin.21	A	Logarithmic decay with abundance plateaus	Not closely related	60	DT	k__Bacteria (UID3060)	99.19	0	0	14	3	232946	0.45188	0.01483
A.4.N.60-DT-bin.22	A	Logarithmic decay with abundance plateaus	Not closely related	60	DT	o__Actinomycetales (UID1815)	92.72	1.09	16.67	393	88	19831	0.70794	0.01917
A.4.N.60-DT-bin.23	A	Logarithmic decay with abundance plateaus	Not closely related	60	DT	g__Vibrio (UID4878)	99.86	0.03	0	93	9	180932	0.47507	0.03581
A.4.N.60-DT-bin.24	A	Logarithmic decay with abundance plateaus	Not closely related	60	DT	f__Rhizobiaceae (UID3564)	99.94	0.86	0	66	6	391958	0.60184	0.02063
A.4.N.60-DT-bin.3	A	Logarithmic decay with abundance plateaus	Not closely related	60	DT	o__Burkholderiales (UID4000)	100	0	0	49	9	241900	0.68184	0.01514
A.4.N.60-DT-bin.5	A	Logarithmic decay with abundance plateaus	Not closely related	60	DT	f__Rhodobacteraceae (UID3356)	99.55	1.36	0	81	8	173271	0.65838	0.03626
A.4.N.60-DT-bin.6	A	Logarithmic decay with abundance plateaus	Not closely related	60	DT	p__Euryarchaeota (UID49)	98.04	0	0	41	8	64676	0.47138	0.01196
A.4.N.60-DT-bin.7	A	Logarithmic decay with abundance plateaus	Not closely related	60	DT	f__Rhizobiaceae (UID3563)	96.44	0.3	100	79	10	128840	0.63079	0.01838
A.4.N.60-DT-bin.8	A	Logarithmic decay with abundance plateaus	Not closely related	60	DT	o__Rhodospirillales (UID3754)	97.47	0	0	23	4	216664	0.58302	0.03159
A.4.N.60-DT-bin.9	A	Logarithmic decay with abundance plateaus	Not closely related	60	DT	f__Bacillaceae (UID829)	99.45	1.23	60	88	6	164274	0.413	0.03867
A.4.N.60-MM-bin.10	A	Logarithmic decay with abundance plateaus	Not closely related	60	MM	o__Burkholderiales (UID4000)	99.53	0	0	265	40	44118	0.68176	0.02445
A.4.N.60-MM-bin.11	A	Logarithmic decay with abundance plateaus	Not closely related	60	MM	f__Rhodobacteraceae (UID3361)	98.49	0.53	0	78	12	105853	0.61686	0.02039
A.4.N.60-MM-bin.12	A	Logarithmic decay with abundance plateaus	Not closely related	60	MM	f__Rhodobacteraceae (UID3356)	99.24	0.3	0	50	6	191348	0.56244	0.04097
A.4.N.60-MM-bin.13	A	Logarithmic decay with abundance plateaus	Not closely related	60	MM	k__Bacteria (UID2570)	94.48	0	0	88	11	73299	0.51383	0.05187
A.4.N.60-MM-bin.14	A	Logarithmic decay with abundance plateaus	Not closely related	60	MM	f__Rhizobiaceae (UID3563)	96.14	0.3	100	374	59	18777	0.63048	0.0188
A.4.N.60-MM-bin.15	A	Logarithmic decay with abundance plateaus	Not closely related	60	MM	k__Bacteria (UID2565)	100	0	0	572	104	11224	0.36443	0.02582
A.4.N.60-MM-bin.16	A	Logarithmic decay with abundance plateaus	Not closely related	60	MM	o__Rhodospirillales (UID3754)	99.4	0	0	123	17	67188	0.5683	0.05076
A.4.N.60-MM-bin.17	A	Logarithmic decay with abundance plateaus	Not closely related	60	MM	f__Bacillaceae (UID829)	99.45	1.09	33.33	85	9	99100	0.41446	0.0366
A.4.N.60-MM-bin.18	A	Logarithmic decay with abundance plateaus	Not closely related	60	MM	f__Rhizobiaceae (UID3564)	99.66	0.06	0	109	13	142620	0.60129	0.02456
A.4.N.60-MM-bin.2	A	Logarithmic decay with abundance plateaus	Not closely related	60	MM	k__Bacteria (UID2570)	98.91	0	0	50	5	136507	0.57539	0.03397
A.4.N.60-MM-bin.3	A	Logarithmic decay with abundance plateaus	Not closely related	60	MM	o__Rhodospirillales (UID3754)	99.5	0	0	174	20	49980	0.66817	0.04485
A.4.N.60-MM-bin.4	A	Logarithmic decay with abundance plateaus	Not closely related	60	MM	o__Flavobacteriales (UID2815)	93.75	2.35	42.86	628	117	10475	0.35293	0.02596
A.4.N.60-MM-bin.5	A	Logarithmic decay with abundance plateaus	Not closely related	60	MM	o__Rhodospirillales (UID3754)	97.96	0	0	72	12	78575	0.58282	0.04568
A.4.N.60-MM-bin.6	A	Logarithmic decay with abundance plateaus	Not closely related	60	MM	f__Rhodobacteraceae (UID3356)	99.55	0.33	0	76	12	105614	0.66165	0.02919
A.4.N.60-MM-bin.7	A	Logarithmic decay with abundance plateaus	Not closely related	60	MM	k__Bacteria (UID2570)	98.9	0.27	0	119	11	74583	0.50062	0.03568
A.4.N.60-MM-bin.8	A	Logarithmic decay with abundance plateaus	Not closely related	60	MM	g__Vibrio (UID4878)	99.86	0.03	0	164	28	43490	0.47618	0.0285
A.5.N.60-8K-bin.1	A	Exponential decay with abundance plateaus	Not closely related	60	8K	k__Bacteria (UID3060)	97.56	0	0	13	4	143453	0.45268	0.00903
A.5.N.60-8K-bin.10	A	Exponential decay with abundance plateaus	Not closely related	60	8K	k__Bacteria (UID2565)	94.62	0	0	39	7	210077	0.35606	0.02043
A.5.N.60-8K-bin.11	A	Exponential decay with abundance plateaus	Not closely related	60	8K	o__Rhodospirillales (UID3754)	97.47	0	0	20	4	294868	0.58486	0.0145
A.5.N.60-8K-bin.12	A	Exponential decay with abundance plateaus	Not closely related	60	8K	p__Euryarchaeota (UID49)	97.39	0	0	32	7	85972	0.43908	0.01132
A.5.N.60-8K-bin.13	A	Exponential decay with abundance plateaus	Not closely related	60	8K	k__Bacteria (UID2570)	98.91	0	0	21	4	215991	0.57582	0.01729
A.5.N.60-8K-bin.14	A	Exponential decay with abundance plateaus	Not closely related	60	8K	o__Rhodospirillales (UID3754)	88.06	0	0	56	8	112954	0.67434	0.01601
A.5.N.60-8K-bin.15	A	Exponential decay with abundance plateaus	Not closely related	60	8K	k__Bacteria (UID3060)	97.56	0	0	13	4	143453	0.45268	0.00903
A.5.N.60-8K-bin.16	A	Exponential decay with abundance plateaus	Not closely related	60	8K	o__Rhodospirillales (UID3754)	97.47	0	0	20	4	294868	0.58486	0.0145
A.5.N.60-8K-bin.17	A	Exponential decay with abundance plateaus	Not closely related	60	8K	k__Bacteria (UID3060)	98.58	0	0	23	5	86038	0.46965	0.01132
A.5.N.60-8K-bin.18	A	Exponential decay with abundance plateaus	Not closely related	60	8K	k__Bacteria (UID2565)	100	0	0	41	8	200235	0.35566	0.01998
A.5.N.60-8K-bin.19	A	Exponential decay with abundance plateaus	Not closely related	60	8K	k__Bacteria (UID2570)	98.91	0	0	21	4	215991	0.57582	0.01729
A.5.N.60-8K-bin.2	A	Exponential decay with abundance plateaus	Not closely related	60	8K	k__Bacteria (UID2565)	94.62	0	0	39	7	210077	0.35606	0.02043
A.5.N.60-8K-bin.20	A	Exponential decay with abundance plateaus	Not closely related	60	8K	k__Bacteria (UID3060)	97.56	0	0	13	4	143453	0.45268	0.00903
A.5.N.60-8K-bin.21	A	Exponential decay with abundance plateaus	Not closely related	60	8K	f__Rhodobacteraceae (UID3340)	88.48	0	0	15	3	730128	0.6923	0.01616
A.5.N.60-8K-bin.22	A	Exponential decay with abundance plateaus	Not closely related	60	8K	k__Bacteria (UID3060)	97.56	0	0	13	4	143453	0.45268	0.00903
A.5.N.60-8K-bin.23	A	Exponential decay with abundance plateaus	Not closely related	60	8K	p__Euryarchaeota (UID49)	97.39	0	0	32	7	85972	0.43908	0.01132
A.5.N.60-8K-bin.24	A	Exponential decay with abundance plateaus	Not closely related	60	8K	p__Euryarchaeota (UID49)	97.39	0	0	32	7	85972	0.43908	0.01132
A.5.N.60-8K-bin.25	A	Exponential decay with abundance plateaus	Not closely related	60	8K	o__Rhodospirillales (UID3754)	97.47	0	0	20	4	294868	0.58486	0.0145
A.5.N.60-8K-bin.26	A	Exponential decay with abundance plateaus	Not closely related	60	8K	o__Rhizobiales (UID3481)	98.64	0.48	25	33	9	135352	0.57276	0.01029
A.5.N.60-8K-bin.27	A	Exponential decay with abundance plateaus	Not closely related	60	8K	p__Euryarchaeota (UID49)	97.39	0	0	32	7	85972	0.43908	0.01132
A.5.N.60-8K-bin.28	A	Exponential decay with abundance plateaus	Not closely related	60	8K	o__Rhodospirillales (UID3754)	88.06	0	0	60	8	112954	0.67377	0.01909
A.5.N.60-8K-bin.29	A	Exponential decay with abundance plateaus	Not closely related	60	8K	k__Bacteria (UID3060)	98.58	0	0	23	5	86038	0.46965	0.01132
A.5.N.60-8K-bin.3	A	Exponential decay with abundance plateaus	Not closely related	60	8K	k__Bacteria (UID3060)	98.58	0	0	23	5	86038	0.46965	0.01132
A.5.N.60-8K-bin.4	A	Exponential decay with abundance plateaus	Not closely related	60	8K	k__Bacteria (UID2570)	98.91	0	0	24	4	215991	0.57527	0.02208
A.5.N.60-8K-bin.5	A	Exponential decay with abundance plateaus	Not closely related	60	8K	k__Bacteria (UID2565)	94.62	0	0	39	7	210077	0.35606	0.02043
A.5.N.60-8K-bin.6	A	Exponential decay with abundance plateaus	Not closely related	60	8K	o__Rhodospirillales (UID3754)	97.47	0	0	20	4	294868	0.58486	0.0145
A.5.N.60-8K-bin.7	A	Exponential decay with abundance plateaus	Not closely related	60	8K	o__Rhizobiales (UID3481)	96.3	0.48	25	33	9	135352	0.57236	0.0112
A.5.N.60-8K-bin.8	A	Exponential decay with abundance plateaus	Not closely related	60	8K	k__Bacteria (UID2570)	98.91	0	0	21	4	215991	0.57582	0.01729
A.5.N.60-8K-bin.9	A	Exponential decay with abundance plateaus	Not closely related	60	8K	k__Bacteria (UID3060)	98.58	0	0	23	5	86038	0.46965	0.01132
A.5.N.60-DT-bin.1	A	Exponential decay with abundance plateaus	Not closely related	60	DT	f__Rhizobiaceae (UID3564)	95.24	2.24	0	69	6	391947	0.60148	0.04562
A.5.N.60-DT-bin.10	A	Exponential decay with abundance plateaus	Not closely related	60	DT	f__Rhodobacteraceae (UID3340)	99.37	0.45	0	48	3	730128	0.69051	0.03187
A.5.N.60-DT-bin.11	A	Exponential decay with abundance plateaus	Not closely related	60	DT	k__Bacteria (UID3060)	99.39	0	0	25	6	85724	0.45302	0.0603
A.5.N.60-DT-bin.12	A	Exponential decay with abundance plateaus	Not closely related	60	DT	o__Rhizobiales (UID3481)	99.44	7.12	1.15	115	12	108016	0.57362	0.01929
A.5.N.60-DT-bin.13	A	Exponential decay with abundance plateaus	Not closely related	60	DT	f__Halobacteriaceae (UID96)	90.72	6.5	80	92	18	50153	0.6198	0.01239
A.5.N.60-DT-bin.14	A	Exponential decay with abundance plateaus	Not closely related	60	DT	o__Rhodospirillales (UID3754)	97.47	1	0	27	4	294868	0.58476	0.02093
A.5.N.60-DT-bin.15	A	Exponential decay with abundance plateaus	Not closely related	60	DT	p__Euryarchaeota (UID49)	93.46	2.61	0	39	8	85089	0.48682	0.00828
A.5.N.60-DT-bin.16	A	Exponential decay with abundance plateaus	Not closely related	60	DT	k__Bacteria (UID2570)	98.9	5.52	0	29	7	127669	0.51236	0.01202
A.5.N.60-DT-bin.17	A	Exponential decay with abundance plateaus	Not closely related	60	DT	o__Rhodospirillales (UID3754)	99.5	0	0	62	8	124494	0.67148	0.02772
A.5.N.60-DT-bin.18	A	Exponential decay with abundance plateaus	Not closely related	60	DT	k__Bacteria (UID2570)	93.41	1.37	0	50	8	90337	0.5019	0.01855
A.5.N.60-DT-bin.19	A	Exponential decay with abundance plateaus	Not closely related	60	DT	p__Euryarchaeota (UID49)	97.39	0	0	39	8	84260	0.43831	0.01474
A.5.N.60-DT-bin.2	A	Exponential decay with abundance plateaus	Not closely related	60	DT	k__Bacteria (UID2570)	98.91	0	0	23	4	215991	0.57549	0.0191
A.5.N.60-DT-bin.20	A	Exponential decay with abundance plateaus	Not closely related	60	DT	o__Actinomycetales (UID1815)	99.33	0.41	50	54	9	238841	0.70755	0.01405
A.5.N.60-DT-bin.21	A	Exponential decay with abundance plateaus	Not closely related	60	DT	f__Rhizobiaceae (UID3563)	95.43	4.15	23.08	69	11	122822	0.63059	0.01103
A.5.N.60-DT-bin.3	A	Exponential decay with abundance plateaus	Not closely related	60	DT	k__Bacteria (UID3060)	99.19	0	0	18	4	143453	0.45142	0.01509
A.5.N.60-DT-bin.4	A	Exponential decay with abundance plateaus	Not closely related	60	DT	f__Halobacteriaceae (UID96)	87.6	6.35	70.37	124	22	35064	0.67305	0.01415
A.5.N.60-DT-bin.7	A	Exponential decay with abundance plateaus	Not closely related	60	DT	k__Bacteria (UID2565)	100	0	0	105	9	185564	0.35561	0.04116
A.5.N.60-DT-bin.8	A	Exponential decay with abundance plateaus	Not closely related	60	DT	f__Rhodobacteraceae (UID3356)	98.94	1.54	0	58	6	191624	0.66423	0.01181
A.5.N.60-DT-bin.9	A	Exponential decay with abundance plateaus	Not closely related	60	DT	p__Euryarchaeota (UID49)	99.35	6.54	0	61	10	58006	0.47091	0.02496
A.5.N.60-MM-bin.1	A	Exponential decay with abundance plateaus	Not closely related	60	MM	k__Bacteria (UID3060)	99.19	0	0	41	6	93761	0.45152	0.02601
A.5.N.60-MM-bin.10	A	Exponential decay with abundance plateaus	Not closely related	60	MM	k__Bacteria (UID3060)	99.39	0	0	70	9	47643	0.47016	0.04981
A.5.N.60-MM-bin.11	A	Exponential decay with abundance plateaus	Not closely related	60	MM	o__Actinomycetales (UID1814)	95.82	0.44	33.33	276	32	47592	0.67175	0.02814
A.5.N.60-MM-bin.12	A	Exponential decay with abundance plateaus	Not closely related	60	MM	k__Bacteria (UID2570)	93.41	0.27	0	103	9	74627	0.50248	0.03941
A.5.N.60-MM-bin.13	A	Exponential decay with abundance plateaus	Not closely related	60	MM	f__Rhizobiaceae (UID3564)	98.81	0.62	0	124	11	170066	0.60091	0.03121
A.5.N.60-MM-bin.14	A	Exponential decay with abundance plateaus	Not closely related	60	MM	o__Rhodospirillales (UID3754)	97.47	0	0	54	11	82192	0.58492	0.04498
A.5.N.60-MM-bin.15	A	Exponential decay with abundance plateaus	Not closely related	60	MM	k__Bacteria (UID2570)	96.69	1.66	0	112	10	94404	0.51084	0.05669
A.5.N.60-MM-bin.2	A	Exponential decay with abundance plateaus	Not closely related	60	MM	o__Actinomycetales (UID1815)	98.58	0.41	0	182	30	63359	0.70657	0.02301
A.5.N.60-MM-bin.3	A	Exponential decay with abundance plateaus	Not closely related	60	MM	k__Bacteria (UID2570)	98.91	0	0	52	5	152895	0.57532	0.0362
A.5.N.60-MM-bin.4	A	Exponential decay with abundance plateaus	Not closely related	60	MM	f__Rhodobacteraceae (UID3340)	99.09	0	0	79	13	101753	0.69088	0.02875
A.5.N.60-MM-bin.5	A	Exponential decay with abundance plateaus	Not closely related	60	MM	k__Bacteria (UID2565)	98.92	0	0	97	14	108139	0.35529	0.03914
A.5.N.60-MM-bin.6	A	Exponential decay with abundance plateaus	Not closely related	60	MM	o__Actinomycetales (UID1814)	97.3	0.26	75	171	32	49035	0.67256	0.01715
A.5.N.60-MM-bin.7	A	Exponential decay with abundance plateaus	Not closely related	60	MM	f__Rhodobacteraceae (UID3356)	98.64	0.33	0	85	13	101805	0.66184	0.02783
A.5.N.60-MM-bin.8	A	Exponential decay with abundance plateaus	Not closely related	60	MM	o__Rhodospirillales (UID3754)	94.03	1.49	25	82	11	85524	0.66857	0.04606
A.5.N.60-MM-bin.9	A	Exponential decay with abundance plateaus	Not closely related	60	MM	o__Rhizobiales (UID3481)	99.44	2.44	5	211	40	26766	0.57399	0.02806
B.2.N.60-8K-bin.1	B	Logarithmic decay	Not closely related	60	8K	c__Thermoprotei (UID148)	99.37	0	0	4	2	454433	0.36746	0.0041
B.2.N.60-8K-bin.10	B	Logarithmic decay	Not closely related	60	8K	f__Enterobacteriaceae (UID5103)	99.96	0.65	25	35	7	262443	0.53365	0.01251
B.2.N.60-8K-bin.11	B	Logarithmic decay	Not closely related	60	8K	f__Enterobacteriaceae (UID5103)	99.96	0.65	25	35	7	262443	0.53365	0.01251
B.2.N.60-8K-bin.12	B	Logarithmic decay	Not closely related	60	8K	o__Actinomycetales (UID1812)	98.9	0.55	0	36	8	135582	0.52558	0.01218
B.2.N.60-8K-bin.13	B	Logarithmic decay	Not closely related	60	8K	o__Actinomycetales (UID1812)	98.9	0.55	0	36	8	135582	0.52558	0.01218
B.2.N.60-8K-bin.14	B	Logarithmic decay	Not closely related	60	8K	o__Flavobacteriales (UID2815)	100	0	0	19	4	187793	0.34965	0.01217
B.2.N.60-8K-bin.15	B	Logarithmic decay	Not closely related	60	8K	c__Thermoprotei (UID148)	99.37	0	0	4	2	454433	0.36746	0.0041
B.2.N.60-8K-bin.16	B	Logarithmic decay	Not closely related	60	8K	f__Bifidobacteriaceae (UID1458)	92.58	0	0	25	4	179657	0.41161	0.02697
B.2.N.60-8K-bin.17	B	Logarithmic decay	Not closely related	60	8K	c__Thermoprotei (UID148)	99.37	0	0	29	6	84099	0.45269	0.01688
B.2.N.60-8K-bin.18	B	Logarithmic decay	Not closely related	60	8K	f__Rhodobacteraceae (UID3356)	98.17	0.35	0	159	22	47068	0.55269	0.0193
B.2.N.60-8K-bin.19	B	Logarithmic decay	Not closely related	60	8K	o__Actinomycetales (UID1812)	98.9	0.55	0	41	8	135582	0.52598	0.01334
B.2.N.60-8K-bin.2	B	Logarithmic decay	Not closely related	60	8K	f__Rhodobacteraceae (UID3356)	98.48	0.35	0	190	24	45616	0.5497	0.02363
B.2.N.60-8K-bin.20	B	Logarithmic decay	Not closely related	60	8K	c__Thermoprotei (UID148)	99.37	0	0	29	6	84099	0.45269	0.01688
B.2.N.60-8K-bin.21	B	Logarithmic decay	Not closely related	60	8K	o__Flavobacteriales (UID2815)	100	0	0	19	4	187793	0.34965	0.01217
B.2.N.60-8K-bin.22	B	Logarithmic decay	Not closely related	60	8K	o__Campylobacterales (UID3068)	99.41	0.42	0	30	6	138696	0.48679	0.00732
B.2.N.60-8K-bin.23	B	Logarithmic decay	Not closely related	60	8K	f__Micrococcaceae (UID1631)	99.71	0.29	0	87	13	114945	0.64724	0.0213
B.2.N.60-8K-bin.24	B	Logarithmic decay	Not closely related	60	8K	o__Actinomycetales (UID1812)	99.67	0.79	0	27	7	176755	0.65829	0.01263
B.2.N.60-8K-bin.25	B	Logarithmic decay	Not closely related	60	8K	g__Bacillus (UID864)	95.44	0.02	0	35	5	241780	0.46009	0.01218
B.2.N.60-8K-bin.26	B	Logarithmic decay	Not closely related	60	8K	o__Campylobacterales (UID3068)	96.51	0.12	0	100	21	37753	0.3494	0.01734
B.2.N.60-8K-bin.27	B	Logarithmic decay	Not closely related	60	8K	c__Thermoprotei (UID148)	99.37	0	0	29	6	84099	0.45269	0.01688
B.2.N.60-8K-bin.28	B	Logarithmic decay	Not closely related	60	8K	g__Bacillus (UID864)	99.59	0.02	0	37	6	219959	0.45875	0.01293
B.2.N.60-8K-bin.29	B	Logarithmic decay	Not closely related	60	8K	o__Campylobacterales (UID3068)	96.51	0.12	0	100	21	37753	0.3494	0.01734
B.2.N.60-8K-bin.3	B	Logarithmic decay	Not closely related	60	8K	o__Actinomycetales (UID1812)	99.67	0.79	0	27	7	176755	0.65829	0.01263
B.2.N.60-8K-bin.30	B	Logarithmic decay	Not closely related	60	8K	f__Enterobacteriaceae (UID5103)	99.96	0.65	25	35	7	262443	0.53365	0.01251
B.2.N.60-8K-bin.31	B	Logarithmic decay	Not closely related	60	8K	o__Rhizobiales (UID3481)	98.64	0.44	0	46	11	102195	0.57312	0.00832
B.2.N.60-8K-bin.32	B	Logarithmic decay	Not closely related	60	8K	o__Flavobacteriales (UID2815)	100	0	0	19	4	187793	0.34965	0.01217
B.2.N.60-8K-bin.33	B	Logarithmic decay	Not closely related	60	8K	o__Campylobacterales (UID3068)	96.51	0.12	0	99	21	37753	0.34948	0.01682
B.2.N.60-8K-bin.34	B	Logarithmic decay	Not closely related	60	8K	f__Bifidobacteriaceae (UID1458)	92.58	0	0	25	4	179657	0.41161	0.02697
B.2.N.60-8K-bin.35	B	Logarithmic decay	Not closely related	60	8K	o__Actinomycetales (UID1812)	98.9	0.55	0	36	8	135582	0.52558	0.01218
B.2.N.60-8K-bin.36	B	Logarithmic decay	Not closely related	60	8K	c__Thermoprotei (UID148)	99.37	0	0	4	2	454433	0.36746	0.0041
B.2.N.60-8K-bin.37	B	Logarithmic decay	Not closely related	60	8K	f__Rhodobacteraceae (UID3356)	98.17	0.35	0	158	22	47068	0.55267	0.01904
B.2.N.60-8K-bin.38	B	Logarithmic decay	Not closely related	60	8K	o__Campylobacterales (UID3068)	96.51	0.12	0	100	21	37753	0.3494	0.01734
B.2.N.60-8K-bin.39	B	Logarithmic decay	Not closely related	60	8K	c__Thermoprotei (UID148)	99.37	0	0	29	6	84099	0.45269	0.01688
B.2.N.60-8K-bin.4	B	Logarithmic decay	Not closely related	60	8K	f__Bifidobacteriaceae (UID1458)	92.58	0	0	25	4	179657	0.41161	0.02697
B.2.N.60-8K-bin.40	B	Logarithmic decay	Not closely related	60	8K	o__Rhizobiales (UID3481)	98.64	0.44	0	45	11	102195	0.57312	0.00836
B.2.N.60-8K-bin.41	B	Logarithmic decay	Not closely related	60	8K	f__Micrococcaceae (UID1631)	99.71	0.29	0	87	13	114945	0.64724	0.0213
B.2.N.60-8K-bin.42	B	Logarithmic decay	Not closely related	60	8K	c__Thermoprotei (UID148)	99.37	0	0	4	2	454433	0.36746	0.0041
B.2.N.60-8K-bin.43	B	Logarithmic decay	Not closely related	60	8K	f__Micrococcaceae (UID1631)	99.71	0.29	0	87	13	114945	0.64724	0.0213
B.2.N.60-8K-bin.44	B	Logarithmic decay	Not closely related	60	8K	o__Actinomycetales (UID1812)	99.67	0.79	0	27	7	176755	0.65829	0.01263
B.2.N.60-8K-bin.45	B	Logarithmic decay	Not closely related	60	8K	o__Campylobacterales (UID3068)	99.41	0.42	0	30	6	138696	0.48679	0.00732
B.2.N.60-8K-bin.46	B	Logarithmic decay	Not closely related	60	8K	f__Bifidobacteriaceae (UID1458)	92.58	0	0	25	4	179657	0.41161	0.02697
B.2.N.60-8K-bin.47	B	Logarithmic decay	Not closely related	60	8K	o__Actinomycetales (UID1812)	99.67	0.79	0	27	7	176755	0.65829	0.01263
B.2.N.60-8K-bin.48	B	Logarithmic decay	Not closely related	60	8K	o__Flavobacteriales (UID2815)	100	0	0	19	4	187793	0.34965	0.01217
B.2.N.60-8K-bin.49	B	Logarithmic decay	Not closely related	60	8K	o__Campylobacterales (UID3068)	99.41	0.42	0	30	6	138696	0.48679	0.00732
B.2.N.60-8K-bin.5	B	Logarithmic decay	Not closely related	60	8K	o__Rhizobiales (UID3481)	98.64	0.44	0	45	11	102195	0.57312	0.00836
B.2.N.60-8K-bin.50	B	Logarithmic decay	Not closely related	60	8K	o__Rhizobiales (UID3481)	98.64	0.45	0	47	11	102195	0.57307	0.00955
B.2.N.60-8K-bin.51	B	Logarithmic decay	Not closely related	60	8K	o__Campylobacterales (UID3068)	99.41	0.42	0	30	6	138696	0.48679	0.00732
B.2.N.60-8K-bin.52	B	Logarithmic decay	Not closely related	60	8K	g__Bacillus (UID864)	99.59	0.02	0	37	6	219959	0.45875	0.01293
B.2.N.60-8K-bin.6	B	Logarithmic decay	Not closely related	60	8K	g__Bacillus (UID864)	99.59	0.02	0	37	6	219959	0.45875	0.01293
B.2.N.60-8K-bin.7	B	Logarithmic decay	Not closely related	60	8K	f__Enterobacteriaceae (UID5103)	99.96	0.65	25	35	7	262443	0.53365	0.01251
B.2.N.60-8K-bin.8	B	Logarithmic decay	Not closely related	60	8K	f__Rhodobacteraceae (UID3356)	98.48	0.35	0	190	24	45616	0.5497	0.02363
B.2.N.60-8K-bin.9	B	Logarithmic decay	Not closely related	60	8K	f__Micrococcaceae (UID1631)	99.71	0.29	0	87	13	114945	0.64724	0.0213
B.2.N.60-DT-bin.1	B	Logarithmic decay	Not closely related	60	DT	c__Thermoprotei (UID148)	99.37	0.63	0	19	2	454433	0.36764	0.02075
B.2.N.60-DT-bin.10	B	Logarithmic decay	Not closely related	60	DT	f__Halobacteriaceae (UID85)	98.57	1.4	0	140	29	39571	0.61965	0.02336
B.2.N.60-DT-bin.11	B	Logarithmic decay	Not closely related	60	DT	o__Actinomycetales (UID1812)	98.9	0.55	0	64	9	131893	0.52637	0.01974
B.2.N.60-DT-bin.12	B	Logarithmic decay	Not closely related	60	DT	o__Actinomycetales (UID1812)	99.67	0.9	0	28	7	176755	0.65828	0.0124
B.2.N.60-DT-bin.13	B	Logarithmic decay	Not closely related	60	DT	o__Campylobacterales (UID3068)	99.41	0.42	0	30	6	138696	0.48679	0.00732
B.2.N.60-DT-bin.14	B	Logarithmic decay	Not closely related	60	DT	f__Enterobacteriaceae (UID5103)	99.96	0.65	25	38	7	262443	0.53365	0.02136
B.2.N.60-DT-bin.15	B	Logarithmic decay	Not closely related	60	DT	c__Thermoprotei (UID148)	99.37	0	0	35	6	84099	0.45323	0.02378
B.2.N.60-DT-bin.16	B	Logarithmic decay	Not closely related	60	DT	f__Halobacteriaceae (UID85)	97.19	1.07	20	60	13	75067	0.63128	0.02073
B.2.N.60-DT-bin.17	B	Logarithmic decay	Not closely related	60	DT	f__Bacillaceae (UID829)	98.28	2.13	0	257	41	25245	0.38815	0.02579
B.2.N.60-DT-bin.18	B	Logarithmic decay	Not closely related	60	DT	f__Micrococcaceae (UID1631)	99.71	0.29	0	131	13	114945	0.64667	0.04662
B.2.N.60-DT-bin.2	B	Logarithmic decay	Not closely related	60	DT	f__Bifidobacteriaceae (UID1458)	99.24	0	0	28	5	132456	0.41354	0.02557
B.2.N.60-DT-bin.3	B	Logarithmic decay	Not closely related	60	DT	o__Rhizobiales (UID3481)	99.44	0.44	0	49	11	102195	0.57309	0.01447
B.2.N.60-DT-bin.4	B	Logarithmic decay	Not closely related	60	DT	o__Flavobacteriales (UID2815)	95.48	4.95	83.33	190	29	64416	0.35798	0.03285
B.2.N.60-DT-bin.5	B	Logarithmic decay	Not closely related	60	DT	g__Bacillus (UID864)	99.59	1.03	0	47	6	219959	0.45851	0.01988
B.2.N.60-DT-bin.7	B	Logarithmic decay	Not closely related	60	DT	o__Campylobacterales (UID3068)	96.87	0.19	0	150	22	37631	0.34906	0.02001
B.2.N.60-DT-bin.8	B	Logarithmic decay	Not closely related	60	DT	o__Flavobacteriales (UID2815)	100	0	0	29	4	187793	0.34762	0.02128
B.2.N.60-DT-bin.9	B	Logarithmic decay	Not closely related	60	DT	f__Rhodobacteraceae (UID3356)	99.39	0.35	0	210	26	44820	0.54802	0.02566
B.2.N.60-MM-bin.1	B	Logarithmic decay	Not closely related	60	MM	f__Bacillaceae (UID829)	94.59	6.88	24.32	1468	310	3354	0.39025	0.03478
B.2.N.60-MM-bin.11	B	Logarithmic decay	Not closely related	60	MM	f__Rhodobacteraceae (UID3356)	98.17	0.65	33.33	224	26	41493	0.55035	0.03164
B.2.N.60-MM-bin.12	B	Logarithmic decay	Not closely related	60	MM	o__Burkholderiales (UID4000)	98.27	0.69	100	412	48	30626	0.65684	0.03516
B.2.N.60-MM-bin.13	B	Logarithmic decay	Not closely related	60	MM	f__Enterobacteriaceae (UID5103)	99.34	0.76	7.14	206	35	42896	0.53395	0.03544
B.2.N.60-MM-bin.14	B	Logarithmic decay	Not closely related	60	MM	g__Bacillus (UID864)	98.35	1.34	15.38	765	139	9664	0.45819	0.03811
B.2.N.60-MM-bin.15	B	Logarithmic decay	Not closely related	60	MM	o__Actinomycetales (UID1812)	99.67	0.79	0	90	9	114147	0.65789	0.05231
B.2.N.60-MM-bin.16	B	Logarithmic decay	Not closely related	60	MM	f__Bifidobacteriaceae (UID1458)	98.7	0.3	25	179	30	17310	0.41292	0.04559
B.2.N.60-MM-bin.2	B	Logarithmic decay	Not closely related	60	MM	o__Flavobacteriales (UID2815)	100	0.12	100	65	7	97845	0.35019	0.0445
B.2.N.60-MM-bin.3	B	Logarithmic decay	Not closely related	60	MM	c__Betaproteobacteria (UID3959)	88.33	0.06	100	98	16	123852	0.66246	0.02169
B.2.N.60-MM-bin.5	B	Logarithmic decay	Not closely related	60	MM	f__Micrococcaceae (UID1631)	99.71	0.29	0	231	27	53848	0.64788	0.02795
B.2.N.60-MM-bin.6	B	Logarithmic decay	Not closely related	60	MM	o__Campylobacterales (UID3068)	99.41	0.7	0	46	8	95730	0.4858	0.03384
B.2.N.60-MM-bin.7	B	Logarithmic decay	Not closely related	60	MM	o__Campylobacterales (UID3068)	93.4	0.47	50	275	40	18595	0.34973	0.02694
B.2.N.60-MM-bin.8	B	Logarithmic decay	Not closely related	60	MM	o__Rhizobiales (UID3481)	99.44	0.46	0	211	39	27998	0.57254	0.02105
B.2.N.60-MM-bin.9	B	Logarithmic decay	Not closely related	60	MM	o__Actinomycetales (UID1812)	98.9	0.55	0	101	10	115458	0.52556	0.03452
B.3.N.60-8K-bin.1	B	Exponential decay	Not closely related	60	8K	o__Campylobacterales (UID3068)	99.41	0.42	0	28	6	138696	0.48688	0.00762
B.3.N.60-8K-bin.10	B	Exponential decay	Not closely related	60	8K	o__Rhizobiales (UID3481)	98.64	0.44	0	46	11	102195	0.57321	0.00834
B.3.N.60-8K-bin.11	B	Exponential decay	Not closely related	60	8K	c__Thermoprotei (UID148)	100	0.63	0	17	3	149332	0.53159	0.00922
B.3.N.60-8K-bin.12	B	Exponential decay	Not closely related	60	8K	f__Bifidobacteriaceae (UID1458)	83.94	0	0	13	3	205239	0.40868	0.01731
B.3.N.60-8K-bin.13	B	Exponential decay	Not closely related	60	8K	c__Thermoprotei (UID148)	99.37	0	0	4	2	454433	0.36757	0.0041
B.3.N.60-8K-bin.14	B	Exponential decay	Not closely related	60	8K	o__Campylobacterales (UID3068)	99.41	0.42	0	28	6	138696	0.48688	0.00762
B.3.N.60-8K-bin.15	B	Exponential decay	Not closely related	60	8K	g__Bacillus (UID864)	99.59	0.06	0	16	4	378352	0.4605	0.00923
B.3.N.60-8K-bin.16	B	Exponential decay	Not closely related	60	8K	f__Rhodobacteraceae (UID3340)	95.61	0	0	74	10	152769	0.67218	0.01844
B.3.N.60-8K-bin.17	B	Exponential decay	Not closely related	60	8K	o__Actinomycetales (UID1812)	98.9	0.55	0	40	8	135582	0.52594	0.01294
B.3.N.60-8K-bin.18	B	Exponential decay	Not closely related	60	8K	c__Thermoprotei (UID148)	100	0.63	0	17	3	149332	0.53159	0.00922
B.3.N.60-8K-bin.19	B	Exponential decay	Not closely related	60	8K	c__Thermoprotei (UID148)	100	0.63	0	17	3	149332	0.53159	0.00922
B.3.N.60-8K-bin.2	B	Exponential decay	Not closely related	60	8K	g__Bacillus (UID864)	99.59	0.06	0	16	4	378352	0.4605	0.00923
B.3.N.60-8K-bin.20	B	Exponential decay	Not closely related	60	8K	c__Thermoprotei (UID148)	100	0.63	0	17	3	149332	0.53159	0.00922
B.3.N.60-8K-bin.21	B	Exponential decay	Not closely related	60	8K	c__Thermoprotei (UID148)	99.37	0	0	4	2	454433	0.36757	0.0041
B.3.N.60-8K-bin.22	B	Exponential decay	Not closely related	60	8K	f__Micrococcaceae (UID1631)	97.95	0	0	39	9	202416	0.65712	0.0141
B.3.N.60-8K-bin.23	B	Exponential decay	Not closely related	60	8K	f__Rhodobacteraceae (UID3356)	93.68	0.04	0	11	2	703334	0.54989	0.00676
B.3.N.60-8K-bin.24	B	Exponential decay	Not closely related	60	8K	f__Bifidobacteriaceae (UID1458)	100	0.98	25	22	5	186868	0.56348	0.00923
B.3.N.60-8K-bin.25	B	Exponential decay	Not closely related	60	8K	f__Bifidobacteriaceae (UID1458)	83.94	0	0	13	3	205239	0.40868	0.01731
B.3.N.60-8K-bin.26	B	Exponential decay	Not closely related	60	8K	f__Micrococcaceae (UID1631)	97.95	0	0	39	9	202416	0.65712	0.0141
B.3.N.60-8K-bin.27	B	Exponential decay	Not closely related	60	8K	f__Bifidobacteriaceae (UID1458)	100	0.98	25	22	5	186868	0.56348	0.00923
B.3.N.60-8K-bin.28	B	Exponential decay	Not closely related	60	8K	f__Micrococcaceae (UID1623)	98.32	1.15	33.33	50	12	141489	0.71619	0.0166
B.3.N.60-8K-bin.29	B	Exponential decay	Not closely related	60	8K	o__Actinomycetales (UID1812)	98.9	0.55	0	36	8	135582	0.52556	0.0121
B.3.N.60-8K-bin.3	B	Exponential decay	Not closely related	60	8K	f__Rhodobacteraceae (UID3356)	93.68	0.04	0	11	2	703334	0.54989	0.00676
B.3.N.60-8K-bin.30	B	Exponential decay	Not closely related	60	8K	o__Sphingomonadales (UID3310)	99.25	0.34	0	6	2	717789	0.62729	0.00805
B.3.N.60-8K-bin.31	B	Exponential decay	Not closely related	60	8K	f__Bifidobacteriaceae (UID1458)	100	0.98	25	22	5	186868	0.56348	0.00923
B.3.N.60-8K-bin.32	B	Exponential decay	Not closely related	60	8K	o__Rhizobiales (UID3481)	98.64	0.44	0	46	11	102195	0.57321	0.00834
B.3.N.60-8K-bin.33	B	Exponential decay	Not closely related	60	8K	f__Bifidobacteriaceae (UID1458)	83.94	0	0	13	3	205239	0.40868	0.01731
B.3.N.60-8K-bin.34	B	Exponential decay	Not closely related	60	8K	g__Bacillus (UID864)	99.59	0.06	0	16	4	378352	0.4605	0.00923
B.3.N.60-8K-bin.35	B	Exponential decay	Not closely related	60	8K	f__Bifidobacteriaceae (UID1458)	100	0.98	25	22	5	186868	0.56348	0.00923
B.3.N.60-8K-bin.36	B	Exponential decay	Not closely related	60	8K	c__Thermoprotei (UID148)	99.37	0	0	4	2	454433	0.36757	0.0041
B.3.N.60-8K-bin.37	B	Exponential decay	Not closely related	60	8K	o__Actinomycetales (UID1812)	98.9	0.55	0	36	8	135582	0.52556	0.0121
B.3.N.60-8K-bin.38	B	Exponential decay	Not closely related	60	8K	f__Micrococcaceae (UID1623)	98.32	1.15	33.33	52	12	141489	0.71608	0.02108
B.3.N.60-8K-bin.39	B	Exponential decay	Not closely related	60	8K	o__Sphingomonadales (UID3310)	96.68	0.02	0	12	3	444268	0.61988	0.00704
B.3.N.60-8K-bin.4	B	Exponential decay	Not closely related	60	8K	o__Rhizobiales (UID3481)	98.64	0.44	0	46	11	102195	0.57321	0.00834
B.3.N.60-8K-bin.40	B	Exponential decay	Not closely related	60	8K	c__Thermoprotei (UID148)	99.37	0	0	4	2	454433	0.36757	0.0041
B.3.N.60-8K-bin.41	B	Exponential decay	Not closely related	60	8K	o__Campylobacterales (UID3068)	99.41	0.42	0	28	6	138696	0.48688	0.00762
B.3.N.60-8K-bin.42	B	Exponential decay	Not closely related	60	8K	f__Rhodobacteraceae (UID3356)	93.68	0.04	0	11	2	703334	0.54989	0.00676
B.3.N.60-8K-bin.43	B	Exponential decay	Not closely related	60	8K	f__Bacillaceae (UID829)	95.93	1.03	0	143	29	29613	0.39193	0.01529
B.3.N.60-8K-bin.44	B	Exponential decay	Not closely related	60	8K	f__Bifidobacteriaceae (UID1458)	83.94	0	0	13	3	205239	0.40868	0.01731
B.3.N.60-8K-bin.45	B	Exponential decay	Not closely related	60	8K	o__Campylobacterales (UID3068)	99.41	0.42	0	28	6	138696	0.48688	0.00762
B.3.N.60-8K-bin.46	B	Exponential decay	Not closely related	60	8K	o__Actinomycetales (UID1812)	98.9	0.55	0	36	8	135582	0.52556	0.0121
B.3.N.60-8K-bin.47	B	Exponential decay	Not closely related	60	8K	f__Rhodobacteraceae (UID3356)	96.11	0.04	0	12	2	703334	0.54979	0.00671
B.3.N.60-8K-bin.48	B	Exponential decay	Not closely related	60	8K	f__Micrococcaceae (UID1631)	97.95	0	0	39	9	202416	0.65712	0.0141
B.3.N.60-8K-bin.5	B	Exponential decay	Not closely related	60	8K	f__Micrococcaceae (UID1631)	97.95	0	0	39	9	202416	0.65712	0.0141
B.3.N.60-8K-bin.6	B	Exponential decay	Not closely related	60	8K	f__Micrococcaceae (UID1623)	98.32	1.15	33.33	50	12	141489	0.71619	0.0166
B.3.N.60-8K-bin.7	B	Exponential decay	Not closely related	60	8K	g__Bacillus (UID864)	99.59	0.06	0	16	4	378352	0.4605	0.00923
B.3.N.60-8K-bin.8	B	Exponential decay	Not closely related	60	8K	f__Micrococcaceae (UID1623)	98.32	1.15	33.33	50	12	141489	0.71619	0.0166
B.3.N.60-8K-bin.9	B	Exponential decay	Not closely related	60	8K	o__Rhizobiales (UID3481)	98.64	0.44	0	46	11	102195	0.57321	0.00834
B.3.N.60-DT-bin.1	B	Exponential decay	Not closely related	60	DT	o__Sphingomonadales (UID3310)	99.25	1.84	16.67	13	2	717789	0.62605	0.01593
B.3.N.60-DT-bin.10	B	Exponential decay	Not closely related	60	DT	f__Bifidobacteriaceae (UID1458)	100	0.98	25	22	5	186868	0.56348	0.00923
B.3.N.60-DT-bin.11	B	Exponential decay	Not closely related	60	DT	o__Rhizobiales (UID3481)	99.44	0.44	0	48	11	102195	0.57325	0.00991
B.3.N.60-DT-bin.14	B	Exponential decay	Not closely related	60	DT	o__Campylobacterales (UID3068)	98.17	1.65	0	97	17	34885	0.38605	0.02604
B.3.N.60-DT-bin.15	B	Exponential decay	Not closely related	60	DT	c__Thermoprotei (UID148)	99.37	0	0	7	2	454433	0.36761	0.00677
B.3.N.60-DT-bin.16	B	Exponential decay	Not closely related	60	DT	c__Thermoprotei (UID148)	100	0.63	0	17	3	149332	0.53159	0.00922
B.3.N.60-DT-bin.17	B	Exponential decay	Not closely related	60	DT	f__Halobacteriaceae (UID85)	99.53	0	0	20	3	437721	0.62218	0.01845
B.3.N.60-DT-bin.18	B	Exponential decay	Not closely related	60	DT	g__Bacillus (UID864)	99.59	0.06	0	16	4	378352	0.4605	0.00923
B.3.N.60-DT-bin.19	B	Exponential decay	Not closely related	60	DT	o__Actinomycetales (UID1812)	97.58	1.32	0	52	9	131902	0.52505	0.01684
B.3.N.60-DT-bin.2	B	Exponential decay	Not closely related	60	DT	f__Micrococcaceae (UID1631)	99.64	0.76	0	58	9	202416	0.65345	0.04824
B.3.N.60-DT-bin.20	B	Exponential decay	Not closely related	60	DT	f__Bacillaceae (UID829)	98.66	2.4	0	216	37	27658	0.38962	0.02363
B.3.N.60-DT-bin.21	B	Exponential decay	Not closely related	60	DT	o__Campylobacterales (UID3068)	94.93	0.47	50	139	29	25589	0.3482	0.01659
B.3.N.60-DT-bin.3	B	Exponential decay	Not closely related	60	DT	o__Campylobacterales (UID3068)	99.41	0.42	0	34	6	138696	0.48689	0.00934
B.3.N.60-DT-bin.4	B	Exponential decay	Not closely related	60	DT	f__Halobacteriaceae (UID85)	99.93	0	0	63	10	88098	0.65733	0.03059
B.3.N.60-DT-bin.5	B	Exponential decay	Not closely related	60	DT	f__Rhodobacteraceae (UID3356)	97.43	0.14	0	51	2	703334	0.54159	0.02711
B.3.N.60-DT-bin.6	B	Exponential decay	Not closely related	60	DT	f__Bifidobacteriaceae (UID1458)	99.24	0	0	40	4	183605	0.41363	0.02759
B.3.N.60-DT-bin.7	B	Exponential decay	Not closely related	60	DT	f__Rhodobacteraceae (UID3340)	99.55	0.08	0	136	11	152769	0.6679	0.03937
B.3.N.60-DT-bin.8	B	Exponential decay	Not closely related	60	DT	f__Micrococcaceae (UID1623)	98.32	1.15	33.33	56	13	124006	0.71497	0.02585
B.3.N.60-DT-bin.9	B	Exponential decay	Not closely related	60	DT	o__Sphingomonadales (UID3310)	98.03	0.02	0	14	3	444268	0.62	0.00793
B.3.N.60-MM-bin.1	B	Exponential decay	Not closely related	60	MM	f__Rhodobacteraceae (UID3356)	99.39	0.61	0	14	4	368965	0.54724	0.01234
B.3.N.60-MM-bin.10	B	Exponential decay	Not closely related	60	MM	f__Bifidobacteriaceae (UID1458)	99.55	0.98	0	70	12	67572	0.56076	0.0374
B.3.N.60-MM-bin.11	B	Exponential decay	Not closely related	60	MM	c__Betaproteobacteria (UID3959)	98.36	0.16	0	73	9	175753	0.66179	0.02818
B.3.N.60-MM-bin.12	B	Exponential decay	Not closely related	60	MM	o__Sphingomonadales (UID3310)	99.25	0.34	0	21	4	228270	0.62727	0.00716
B.3.N.60-MM-bin.13	B	Exponential decay	Not closely related	60	MM	f__Rhodobacteraceae (UID3356)	98.65	0.52	33.33	98	13	81668	0.54089	0.04464
B.3.N.60-MM-bin.14	B	Exponential decay	Not closely related	60	MM	o__Campylobacterales (UID3068)	84.86	2.24	0	97	15	38872	0.41213	0.07493
B.3.N.60-MM-bin.15	B	Exponential decay	Not closely related	60	MM	f__Rhodobacteraceae (UID3356)	93.29	0.96	0	140	20	47120	0.55211	0.03749
B.3.N.60-MM-bin.16	B	Exponential decay	Not closely related	60	MM	f__Bifidobacteriaceae (UID1458)	99.24	0	0	97	9	59132	0.41276	0.04563
B.3.N.60-MM-bin.2	B	Exponential decay	Not closely related	60	MM	f__Rhodobacteraceae (UID3340)	98.94	0.08	0	157	22	66368	0.66906	0.02994
B.3.N.60-MM-bin.3	B	Exponential decay	Not closely related	60	MM	o__Burkholderiales (UID4000)	96.82	0.1	100	287	41	38157	0.65698	0.03764
B.3.N.60-MM-bin.4	B	Exponential decay	Not closely related	60	MM	o__Campylobacterales (UID3068)	99.41	0.42	0	37	6	135176	0.48593	0.02165
B.3.N.60-MM-bin.5	B	Exponential decay	Not closely related	60	MM	o__Campylobacterales (UID3068)	82.87	0	0	196	32	17949	0.34845	0.02657
B.3.N.60-MM-bin.6	B	Exponential decay	Not closely related	60	MM	f__Micrococcaceae (UID1623)	98.32	0.89	25	166	28	50624	0.71451	0.05615
B.3.N.60-MM-bin.7	B	Exponential decay	Not closely related	60	MM	o__Sphingomonadales (UID3310)	98.05	0.09	0	26	5	248633	0.61944	0.01942
B.3.N.60-MM-bin.8	B	Exponential decay	Not closely related	60	MM	o__Rhizobiales (UID3481)	97.2	0.48	25	178	36	27309	0.57319	0.01878
B.3.N.60-MM-bin.9	B	Exponential decay	Not closely related	60	MM	f__Bacillaceae (UID829)	91.39	2.13	0	252	45	21325	0.38994	0.03277
B.4.N.60-8K-bin.1	B	Logarithmic decay with abundance plateaus	Not closely related	60	8K	c__Thermoprotei (UID148)	99.37	0	0	4	2	454433	0.36746	0.0041
B.4.N.60-8K-bin.10	B	Logarithmic decay with abundance plateaus	Not closely related	60	8K	f__Rhodobacteraceae (UID3356)	93.68	0.04	0	11	2	703189	0.54985	0.00677
B.4.N.60-8K-bin.11	B	Logarithmic decay with abundance plateaus	Not closely related	60	8K	f__Rhodobacteraceae (UID3356)	93.68	0.04	0	11	2	703189	0.54985	0.00677
B.4.N.60-8K-bin.12	B	Logarithmic decay with abundance plateaus	Not closely related	60	8K	o__Campylobacterales (UID3068)	99.41	0.42	0	29	6	139145	0.48674	0.00769
B.4.N.60-8K-bin.13	B	Logarithmic decay with abundance plateaus	Not closely related	60	8K	c__Thermoprotei (UID148)	99.37	0	0	4	2	454433	0.36746	0.0041
B.4.N.60-8K-bin.14	B	Logarithmic decay with abundance plateaus	Not closely related	60	8K	f__Micrococcaceae (UID1631)	99.71	0.29	0	89	13	110738	0.64719	0.02167
B.4.N.60-8K-bin.15	B	Logarithmic decay with abundance plateaus	Not closely related	60	8K	f__Bifidobacteriaceae (UID1458)	92.58	0	0	24	4	132056	0.41121	0.02123
B.4.N.60-8K-bin.16	B	Logarithmic decay with abundance plateaus	Not closely related	60	8K	c__Thermoprotei (UID148)	100	0.63	0	15	3	168512	0.53189	0.00968
B.4.N.60-8K-bin.17	B	Logarithmic decay with abundance plateaus	Not closely related	60	8K	f__Micrococcaceae (UID1631)	99.71	0.29	0	89	13	110738	0.64719	0.02167
B.4.N.60-8K-bin.18	B	Logarithmic decay with abundance plateaus	Not closely related	60	8K	o__Actinomycetales (UID1812)	98.9	0.55	0	37	8	135582	0.52557	0.01212
B.4.N.60-8K-bin.19	B	Logarithmic decay with abundance plateaus	Not closely related	60	8K	f__Micrococcaceae (UID1631)	99.71	0.29	0	89	13	110738	0.64719	0.02167
B.4.N.60-8K-bin.2	B	Logarithmic decay with abundance plateaus	Not closely related	60	8K	o__Actinomycetales (UID1812)	98.9	0.55	0	37	8	135582	0.52557	0.01212
B.4.N.60-8K-bin.20	B	Logarithmic decay with abundance plateaus	Not closely related	60	8K	f__Rhodobacteraceae (UID3340)	82.73	0	0	36	7	181427	0.67799	0.01088
B.4.N.60-8K-bin.21	B	Logarithmic decay with abundance plateaus	Not closely related	60	8K	c__Thermoprotei (UID148)	100	0.63	0	15	3	168512	0.53189	0.00968
B.4.N.60-8K-bin.22	B	Logarithmic decay with abundance plateaus	Not closely related	60	8K	c__Thermoprotei (UID148)	99.37	0	0	4	2	454433	0.36746	0.0041
B.4.N.60-8K-bin.23	B	Logarithmic decay with abundance plateaus	Not closely related	60	8K	o__Flavobacteriales (UID2815)	100	0.02	100	21	4	180149	0.34956	0.01438
B.4.N.60-8K-bin.24	B	Logarithmic decay with abundance plateaus	Not closely related	60	8K	f__Bifidobacteriaceae (UID1458)	100	0.53	0	22	5	128573	0.56207	0.00853
B.4.N.60-8K-bin.25	B	Logarithmic decay with abundance plateaus	Not closely related	60	8K	f__Rhodobacteraceae (UID3356)	98.17	0.35	0	148	21	56442	0.5533	0.01757
B.4.N.60-8K-bin.26	B	Logarithmic decay with abundance plateaus	Not closely related	60	8K	o__Flavobacteriales (UID2815)	100	0.02	100	20	4	180149	0.34965	0.01227
B.4.N.60-8K-bin.27	B	Logarithmic decay with abundance plateaus	Not closely related	60	8K	c__Thermoprotei (UID148)	100	0.63	0	15	3	168512	0.53189	0.00968
B.4.N.60-8K-bin.28	B	Logarithmic decay with abundance plateaus	Not closely related	60	8K	o__Flavobacteriales (UID2815)	100	0.02	100	20	4	180149	0.34965	0.01227
B.4.N.60-8K-bin.29	B	Logarithmic decay with abundance plateaus	Not closely related	60	8K	o__Actinomycetales (UID1812)	99.67	0.79	0	27	7	176755	0.65829	0.01264
B.4.N.60-8K-bin.3	B	Logarithmic decay with abundance plateaus	Not closely related	60	8K	f__Bifidobacteriaceae (UID1458)	100	0.53	0	22	5	128573	0.56207	0.00853
B.4.N.60-8K-bin.30	B	Logarithmic decay with abundance plateaus	Not closely related	60	8K	o__Campylobacterales (UID3068)	99.41	0.42	0	29	6	139145	0.48674	0.00769
B.4.N.60-8K-bin.31	B	Logarithmic decay with abundance plateaus	Not closely related	60	8K	f__Bifidobacteriaceae (UID1458)	100	0.53	0	22	5	128573	0.56207	0.00853
B.4.N.60-8K-bin.32	B	Logarithmic decay with abundance plateaus	Not closely related	60	8K	f__Bifidobacteriaceae (UID1458)	92.58	0	0	24	4	132056	0.41121	0.02123
B.4.N.60-8K-bin.33	B	Logarithmic decay with abundance plateaus	Not closely related	60	8K	f__Rhodobacteraceae (UID3356)	93.68	0.04	0	11	2	703189	0.54985	0.00677
B.4.N.60-8K-bin.34	B	Logarithmic decay with abundance plateaus	Not closely related	60	8K	c__Thermoprotei (UID148)	99.37	0	0	4	2	454433	0.36746	0.0041
B.4.N.60-8K-bin.35	B	Logarithmic decay with abundance plateaus	Not closely related	60	8K	f__Bacillaceae (UID829)	94.84	1.03	0	171	38	26320	0.39231	0.01438
B.4.N.60-8K-bin.36	B	Logarithmic decay with abundance plateaus	Not closely related	60	8K	o__Flavobacteriales (UID2815)	100	0.02	100	20	4	180149	0.34965	0.01227
B.4.N.60-8K-bin.37	B	Logarithmic decay with abundance plateaus	Not closely related	60	8K	c__Thermoprotei (UID148)	100	0.63	0	15	3	168512	0.53189	0.00968
B.4.N.60-8K-bin.38	B	Logarithmic decay with abundance plateaus	Not closely related	60	8K	o__Actinomycetales (UID1812)	99.67	0.79	0	27	7	176755	0.65829	0.01264
B.4.N.60-8K-bin.39	B	Logarithmic decay with abundance plateaus	Not closely related	60	8K	f__Micrococcaceae (UID1623)	98.32	1.15	33.33	50	13	119246	0.71652	0.01331
B.4.N.60-8K-bin.4	B	Logarithmic decay with abundance plateaus	Not closely related	60	8K	f__Bifidobacteriaceae (UID1458)	92.58	0	0	24	4	132056	0.41121	0.02123
B.4.N.60-8K-bin.40	B	Logarithmic decay with abundance plateaus	Not closely related	60	8K	f__Enterobacteriaceae (UID5054)	94.47	0.75	0	27	5	323571	0.54064	0.01705
B.4.N.60-8K-bin.41	B	Logarithmic decay with abundance plateaus	Not closely related	60	8K	f__Micrococcaceae (UID1623)	98.32	1.15	33.33	50	13	119246	0.71652	0.01331
B.4.N.60-8K-bin.42	B	Logarithmic decay with abundance plateaus	Not closely related	60	8K	f__Rhodobacteraceae (UID3356)	96.11	0.04	0	12	2	703189	0.54974	0.0067
B.4.N.60-8K-bin.43	B	Logarithmic decay with abundance plateaus	Not closely related	60	8K	f__Enterobacteriaceae (UID5054)	94.47	0.75	0	27	5	323571	0.54064	0.01705
B.4.N.60-8K-bin.44	B	Logarithmic decay with abundance plateaus	Not closely related	60	8K	f__Bifidobacteriaceae (UID1458)	92.58	0	0	24	4	132056	0.41121	0.02123
B.4.N.60-8K-bin.45	B	Logarithmic decay with abundance plateaus	Not closely related	60	8K	f__Bifidobacteriaceae (UID1458)	100	0.53	0	22	5	128573	0.56207	0.00853
B.4.N.60-8K-bin.46	B	Logarithmic decay with abundance plateaus	Not closely related	60	8K	o__Actinomycetales (UID1812)	98.9	0.55	0	42	8	135582	0.52597	0.01333
B.4.N.60-8K-bin.47	B	Logarithmic decay with abundance plateaus	Not closely related	60	8K	o__Campylobacterales (UID3068)	99.41	0.42	0	29	6	139145	0.48674	0.00769
B.4.N.60-8K-bin.48	B	Logarithmic decay with abundance plateaus	Not closely related	60	8K	f__Enterobacteriaceae (UID5054)	94.47	0.75	0	27	5	323571	0.54064	0.01705
B.4.N.60-8K-bin.49	B	Logarithmic decay with abundance plateaus	Not closely related	60	8K	f__Enterobacteriaceae (UID5054)	94.47	0.75	0	27	5	323571	0.54064	0.01705
B.4.N.60-8K-bin.5	B	Logarithmic decay with abundance plateaus	Not closely related	60	8K	f__Micrococcaceae (UID1631)	99.71	0.29	0	89	13	110738	0.64719	0.02167
B.4.N.60-8K-bin.50	B	Logarithmic decay with abundance plateaus	Not closely related	60	8K	o__Actinomycetales (UID1812)	99.67	0.79	0	27	7	176755	0.65829	0.01264
B.4.N.60-8K-bin.51	B	Logarithmic decay with abundance plateaus	Not closely related	60	8K	o__Campylobacterales (UID3068)	99.41	0.42	0	29	6	139145	0.48674	0.00769
B.4.N.60-8K-bin.6	B	Logarithmic decay with abundance plateaus	Not closely related	60	8K	o__Actinomycetales (UID1812)	99.67	0.79	0	27	7	176755	0.65829	0.01264
B.4.N.60-8K-bin.7	B	Logarithmic decay with abundance plateaus	Not closely related	60	8K	o__Actinomycetales (UID1812)	98.9	0.55	0	37	8	135582	0.52557	0.01212
B.4.N.60-8K-bin.8	B	Logarithmic decay with abundance plateaus	Not closely related	60	8K	f__Micrococcaceae (UID1623)	98.32	1.15	33.33	50	13	119246	0.71652	0.01331
B.4.N.60-8K-bin.9	B	Logarithmic decay with abundance plateaus	Not closely related	60	8K	f__Micrococcaceae (UID1623)	98.32	1.15	33.33	50	13	119246	0.71652	0.01331
B.4.N.60-DT-bin.1	B	Logarithmic decay with abundance plateaus	Not closely related	60	DT	o__Flavobacteriales (UID2815)	100	0.02	100	28	4	180149	0.34856	0.02068
B.4.N.60-DT-bin.10	B	Logarithmic decay with abundance plateaus	Not closely related	60	DT	o__Campylobacterales (UID3068)	95.11	0.72	25	224	37	19724	0.34603	0.01925
B.4.N.60-DT-bin.11	B	Logarithmic decay with abundance plateaus	Not closely related	60	DT	o__Campylobacterales (UID3068)	98.35	1.47	0	83	15	35959	0.39061	0.01111
B.4.N.60-DT-bin.12	B	Logarithmic decay with abundance plateaus	Not closely related	60	DT	f__Enterobacteriaceae (UID5054)	94.47	0.75	0	34	5	323571	0.54008	0.02509
B.4.N.60-DT-bin.13	B	Logarithmic decay with abundance plateaus	Not closely related	60	DT	c__Thermoprotei (UID148)	100	0.63	0	30	3	168512	0.53148	0.03961
B.4.N.60-DT-bin.14	B	Logarithmic decay with abundance plateaus	Not closely related	60	DT	f__Rhodobacteraceae (UID3356)	99.39	0.5	0	287	26	42839	0.54776	0.03663
B.4.N.60-DT-bin.17	B	Logarithmic decay with abundance plateaus	Not closely related	60	DT	o__Actinomycetales (UID1812)	99.67	0.94	0	31	7	176755	0.65779	0.01427
B.4.N.60-DT-bin.18	B	Logarithmic decay with abundance plateaus	Not closely related	60	DT	c__Thermoprotei (UID148)	99.37	0	0	4	2	454433	0.36746	0.0041
B.4.N.60-DT-bin.19	B	Logarithmic decay with abundance plateaus	Not closely related	60	DT	f__Bacillaceae (UID829)	98.66	2.13	0	275	50	22476	0.3891	0.02455
B.4.N.60-DT-bin.2	B	Logarithmic decay with abundance plateaus	Not closely related	60	DT	f__Halobacteriaceae (UID85)	85.83	1.6	14.29	299	67	11974	0.66938	0.01573
B.4.N.60-DT-bin.20	B	Logarithmic decay with abundance plateaus	Not closely related	60	DT	f__Micrococcaceae (UID1631)	99.71	0.49	0	90	13	110738	0.64735	0.02109
B.4.N.60-DT-bin.21	B	Logarithmic decay with abundance plateaus	Not closely related	60	DT	f__Rhodobacteraceae (UID3340)	99.7	0.23	50	131	11	152769	0.66793	0.03828
B.4.N.60-DT-bin.22	B	Logarithmic decay with abundance plateaus	Not closely related	60	DT	o__Actinomycetales (UID1812)	97.58	0.55	0	41	8	135582	0.52542	0.01308
B.4.N.60-DT-bin.23	B	Logarithmic decay with abundance plateaus	Not closely related	60	DT	f__Bifidobacteriaceae (UID1458)	99.24	0	0	38	5	115773	0.41348	0.02586
B.4.N.60-DT-bin.3	B	Logarithmic decay with abundance plateaus	Not closely related	60	DT	o__Actinomycetales (UID1590)	95	2.65	0	27	2	574308	0.58323	0.04054
B.4.N.60-DT-bin.4	B	Logarithmic decay with abundance plateaus	Not closely related	60	DT	o__Campylobacterales (UID3068)	99.41	0.42	0	29	6	139145	0.48674	0.00769
B.4.N.60-DT-bin.5	B	Logarithmic decay with abundance plateaus	Not closely related	60	DT	o__Sphingomonadales (UID3310)	84.25	2.44	17.65	881	236	3784	0.62146	0.01798
B.4.N.60-DT-bin.6	B	Logarithmic decay with abundance plateaus	Not closely related	60	DT	f__Micrococcaceae (UID1623)	98.32	1.15	33.33	56	13	119246	0.71574	0.01627
B.4.N.60-DT-bin.7	B	Logarithmic decay with abundance plateaus	Not closely related	60	DT	o__Sphingomonadales (UID3310)	97.16	1.66	31.25	310	60	15041	0.6265	0.01684
B.4.N.60-DT-bin.8	B	Logarithmic decay with abundance plateaus	Not closely related	60	DT	f__Rhodobacteraceae (UID3356)	98.65	0.65	0	66	3	169703	0.53721	0.02962
B.4.N.60-DT-bin.9	B	Logarithmic decay with abundance plateaus	Not closely related	60	DT	f__Bifidobacteriaceae (UID1458)	100	0.76	0	26	5	128573	0.56211	0.00951
B.4.N.60-MM-bin.1	B	Logarithmic decay with abundance plateaus	Not closely related	60	MM	f__Bifidobacteriaceae (UID1458)	99.43	4.22	18.75	426	81	9018	0.5607	0.03933
B.4.N.60-MM-bin.10	B	Logarithmic decay with abundance plateaus	Not closely related	60	MM	f__Micrococcaceae (UID1623)	98.32	1.18	0	196	32	48618	0.71177	0.07188
B.4.N.60-MM-bin.11	B	Logarithmic decay with abundance plateaus	Not closely related	60	MM	o__Actinomycetales (UID1812)	99.67	0.79	0	82	10	111875	0.65789	0.05227
B.4.N.60-MM-bin.13	B	Logarithmic decay with abundance plateaus	Not closely related	60	MM	f__Rhodobacteraceae (UID3356)	98.48	0.35	0	229	27	41560	0.54994	0.03268
B.4.N.60-MM-bin.14	B	Logarithmic decay with abundance plateaus	Not closely related	60	MM	o__Burkholderiales (UID4000)	95.27	0.47	0	151	22	87889	0.65129	0.02674
B.4.N.60-MM-bin.15	B	Logarithmic decay with abundance plateaus	Not closely related	60	MM	o__Actinomycetales (UID1590)	95	0	0	18	4	205767	0.58623	0.02566
B.4.N.60-MM-bin.16	B	Logarithmic decay with abundance plateaus	Not closely related	60	MM	o__Flavobacteriales (UID2815)	100	0	0	55	8	97176	0.34933	0.02904
B.4.N.60-MM-bin.17	B	Logarithmic decay with abundance plateaus	Not closely related	60	MM	o__Actinomycetales (UID1812)	98.79	1.14	0	107	9	124887	0.52695	0.03449
B.4.N.60-MM-bin.19	B	Logarithmic decay with abundance plateaus	Not closely related	60	MM	o__Campylobacterales (UID3068)	92.38	0.12	0	308	48	13626	0.34784	0.02981
B.4.N.60-MM-bin.2	B	Logarithmic decay with abundance plateaus	Not closely related	60	MM	o__Campylobacterales (UID3068)	96.78	3.31	18.18	71	13	56063	0.48996	0.03236
B.4.N.60-MM-bin.4	B	Logarithmic decay with abundance plateaus	Not closely related	60	MM	f__Rhodobacteraceae (UID3340)	99.04	0.23	0	167	23	60339	0.66841	0.02978
B.4.N.60-MM-bin.5	B	Logarithmic decay with abundance plateaus	Not closely related	60	MM	f__Rhodobacteraceae (UID3356)	98.65	0.35	0	115	15	61830	0.53902	0.04503
B.4.N.60-MM-bin.6	B	Logarithmic decay with abundance plateaus	Not closely related	60	MM	c__Betaproteobacteria (UID3959)	99.14	0.95	0	109	17	115316	0.66173	0.02842
B.4.N.60-MM-bin.7	B	Logarithmic decay with abundance plateaus	Not closely related	60	MM	o__Burkholderiales (UID4000)	98.73	0.56	80	411	42	33345	0.65674	0.03653
B.4.N.60-MM-bin.8	B	Logarithmic decay with abundance plateaus	Not closely related	60	MM	f__Bifidobacteriaceae (UID1458)	97.81	1.26	0	359	66	7848	0.41223	0.0435
B.4.N.60-MM-bin.9	B	Logarithmic decay with abundance plateaus	Not closely related	60	MM	o__Campylobacterales (UID3068)	96.23	3.77	0	136	21	28166	0.38855	0.03537
B.5.N.60-8K-bin.1	B	Exponential decay with abundance plateaus	Not closely related	60	8K	o__Campylobacterales (UID3068)	99.41	0.42	0	28	6	138696	0.48687	0.0076
B.5.N.60-8K-bin.10	B	Exponential decay with abundance plateaus	Not closely related	60	8K	f__Rhodobacteraceae (UID3356)	99.39	0.61	0	8	2	719223	0.54724	0.00563
B.5.N.60-8K-bin.11	B	Exponential decay with abundance plateaus	Not closely related	60	8K	f__Rhodobacteraceae (UID3356)	96.11	0.04	0	12	2	703189	0.54966	0.00671
B.5.N.60-8K-bin.12	B	Exponential decay with abundance plateaus	Not closely related	60	8K	f__Bifidobacteriaceae (UID1458)	92.12	0	0	24	4	132106	0.41084	0.02597
B.5.N.60-8K-bin.13	B	Exponential decay with abundance plateaus	Not closely related	60	8K	f__Enterobacteriaceae (UID5054)	94.47	0.75	0	27	5	481740	0.54033	0.01907
B.5.N.60-8K-bin.14	B	Exponential decay with abundance plateaus	Not closely related	60	8K	c__Thermoprotei (UID148)	99.37	0	0	30	6	82059	0.45188	0.01603
B.5.N.60-8K-bin.15	B	Exponential decay with abundance plateaus	Not closely related	60	8K	o__Campylobacterales (UID3068)	99.41	0.42	0	28	6	138696	0.48687	0.0076
B.5.N.60-8K-bin.16	B	Exponential decay with abundance plateaus	Not closely related	60	8K	c__Thermoprotei (UID148)	100	0.63	0	17	3	149171	0.53159	0.00929
B.5.N.60-8K-bin.17	B	Exponential decay with abundance plateaus	Not closely related	60	8K	f__Enterobacteriaceae (UID5054)	94.47	0.75	0	27	5	481740	0.54033	0.01907
B.5.N.60-8K-bin.18	B	Exponential decay with abundance plateaus	Not closely related	60	8K	f__Enterobacteriaceae (UID5054)	94.47	0.75	0	27	5	481740	0.54033	0.01907
B.5.N.60-8K-bin.19	B	Exponential decay with abundance plateaus	Not closely related	60	8K	f__Rhodobacteraceae (UID3356)	99.39	0.61	0	8	2	719223	0.54724	0.00563
B.5.N.60-8K-bin.2	B	Exponential decay with abundance plateaus	Not closely related	60	8K	o__Rhizobiales (UID3481)	98.64	0.44	0	44	11	104172	0.57322	0.00825
B.5.N.60-8K-bin.20	B	Exponential decay with abundance plateaus	Not closely related	60	8K	c__Thermoprotei (UID148)	100	0.63	0	17	3	149171	0.53159	0.00929
B.5.N.60-8K-bin.21	B	Exponential decay with abundance plateaus	Not closely related	60	8K	c__Thermoprotei (UID148)	100	0.63	0	17	3	149171	0.53159	0.00929
B.5.N.60-8K-bin.22	B	Exponential decay with abundance plateaus	Not closely related	60	8K	c__Thermoprotei (UID148)	99.37	0	0	30	6	82059	0.45188	0.01603
B.5.N.60-8K-bin.23	B	Exponential decay with abundance plateaus	Not closely related	60	8K	f__Bifidobacteriaceae (UID1458)	92.12	0	0	24	4	132106	0.41084	0.02597
B.5.N.60-8K-bin.24	B	Exponential decay with abundance plateaus	Not closely related	60	8K	o__Sphingomonadales (UID3310)	99.19	0.34	0	7	2	717878	0.62729	0.00897
B.5.N.60-8K-bin.25	B	Exponential decay with abundance plateaus	Not closely related	60	8K	f__Bifidobacteriaceae (UID1458)	100	0.98	25	21	5	195304	0.56349	0.0094
B.5.N.60-8K-bin.26	B	Exponential decay with abundance plateaus	Not closely related	60	8K	f__Vibrionaceae (UID4868)	99.38	0.64	0	30	8	236222	0.50072	0.01111
B.5.N.60-8K-bin.27	B	Exponential decay with abundance plateaus	Not closely related	60	8K	o__Rhizobiales (UID3481)	98.64	0.44	0	44	11	104172	0.57322	0.00825
B.5.N.60-8K-bin.28	B	Exponential decay with abundance plateaus	Not closely related	60	8K	f__Micrococcaceae (UID1623)	97.4	1.15	33.33	50	12	119239	0.71652	0.01371
B.5.N.60-8K-bin.29	B	Exponential decay with abundance plateaus	Not closely related	60	8K	o__Sphingomonadales (UID3310)	98.11	0.02	0	13	3	444268	0.62001	0.0081
B.5.N.60-8K-bin.3	B	Exponential decay with abundance plateaus	Not closely related	60	8K	f__Micrococcaceae (UID1631)	99.12	1.52	25	87	13	114945	0.64756	0.02199
B.5.N.60-8K-bin.30	B	Exponential decay with abundance plateaus	Not closely related	60	8K	f__Bifidobacteriaceae (UID1458)	92.12	0	0	24	4	132106	0.41084	0.02597
B.5.N.60-8K-bin.31	B	Exponential decay with abundance plateaus	Not closely related	60	8K	f__Micrococcaceae (UID1623)	97.4	1.15	33.33	50	12	119239	0.71652	0.01371
B.5.N.60-8K-bin.32	B	Exponential decay with abundance plateaus	Not closely related	60	8K	o__Sphingomonadales (UID3310)	98.11	0.02	0	13	3	444268	0.62001	0.0081
B.5.N.60-8K-bin.33	B	Exponential decay with abundance plateaus	Not closely related	60	8K	f__Enterobacteriaceae (UID5054)	94.47	0.75	0	27	5	481740	0.54033	0.01907
B.5.N.60-8K-bin.34	B	Exponential decay with abundance plateaus	Not closely related	60	8K	c__Thermoprotei (UID148)	99.37	0	0	30	6	82059	0.45188	0.01603
B.5.N.60-8K-bin.35	B	Exponential decay with abundance plateaus	Not closely related	60	8K	f__Rhodobacteraceae (UID3356)	97.43	0.14	0	13	2	703189	0.54901	0.00761
B.5.N.60-8K-bin.36	B	Exponential decay with abundance plateaus	Not closely related	60	8K	o__Sphingomonadales (UID3310)	98.11	0.02	0	13	3	444268	0.62001	0.0081
B.5.N.60-8K-bin.37	B	Exponential decay with abundance plateaus	Not closely related	60	8K	f__Bifidobacteriaceae (UID1458)	100	0.98	25	21	5	195304	0.56349	0.0094
B.5.N.60-8K-bin.38	B	Exponential decay with abundance plateaus	Not closely related	60	8K	f__Rhodobacteraceae (UID3356)	99.39	0.61	0	8	2	719223	0.54724	0.00563
B.5.N.60-8K-bin.39	B	Exponential decay with abundance plateaus	Not closely related	60	8K	o__Sphingomonadales (UID3310)	98.11	0.02	0	13	3	444268	0.62001	0.0081
B.5.N.60-8K-bin.4	B	Exponential decay with abundance plateaus	Not closely related	60	8K	f__Halobacteriaceae (UID85)	92.73	0	0	12	2	665624	0.62524	0.02424
B.5.N.60-8K-bin.40	B	Exponential decay with abundance plateaus	Not closely related	60	8K	o__Campylobacterales (UID3068)	99.41	0.42	0	28	6	138696	0.48687	0.0076
B.5.N.60-8K-bin.41	B	Exponential decay with abundance plateaus	Not closely related	60	8K	f__Vibrionaceae (UID4868)	99.66	0.64	0	31	8	236222	0.50069	0.01209
B.5.N.60-8K-bin.42	B	Exponential decay with abundance plateaus	Not closely related	60	8K	o__Campylobacterales (UID3068)	99.41	0.42	0	28	6	138696	0.48687	0.0076
B.5.N.60-8K-bin.43	B	Exponential decay with abundance plateaus	Not closely related	60	8K	f__Vibrionaceae (UID4868)	99.66	0.64	0	31	8	236222	0.50069	0.01209
B.5.N.60-8K-bin.44	B	Exponential decay with abundance plateaus	Not closely related	60	8K	o__Rhizobiales (UID3481)	98.64	0.44	0	44	11	104172	0.57322	0.00825
B.5.N.60-8K-bin.45	B	Exponential decay with abundance plateaus	Not closely related	60	8K	f__Bifidobacteriaceae (UID1458)	100	0.98	25	21	5	195304	0.56349	0.0094
B.5.N.60-8K-bin.46	B	Exponential decay with abundance plateaus	Not closely related	60	8K	c__Thermoprotei (UID148)	99.37	0	0	30	6	82059	0.45188	0.01603
B.5.N.60-8K-bin.47	B	Exponential decay with abundance plateaus	Not closely related	60	8K	o__Rhizobiales (UID3481)	98.64	0.44	0	44	11	104172	0.57322	0.00825
B.5.N.60-8K-bin.48	B	Exponential decay with abundance plateaus	Not closely related	60	8K	c__Thermoprotei (UID148)	100	0.63	0	17	3	149171	0.53159	0.00929
B.5.N.60-8K-bin.49	B	Exponential decay with abundance plateaus	Not closely related	60	8K	f__Rhodobacteraceae (UID3356)	97.43	0.14	0	13	2	703189	0.54901	0.00761
B.5.N.60-8K-bin.5	B	Exponential decay with abundance plateaus	Not closely related	60	8K	f__Micrococcaceae (UID1623)	97.4	1.15	33.33	50	12	119239	0.71652	0.01371
B.5.N.60-8K-bin.50	B	Exponential decay with abundance plateaus	Not closely related	60	8K	f__Bifidobacteriaceae (UID1458)	92.12	0	0	24	4	132106	0.41084	0.02597
B.5.N.60-8K-bin.51	B	Exponential decay with abundance plateaus	Not closely related	60	8K	f__Bifidobacteriaceae (UID1458)	100	0.98	25	21	5	195304	0.56349	0.0094
B.5.N.60-8K-bin.52	B	Exponential decay with abundance plateaus	Not closely related	60	8K	f__Rhodobacteraceae (UID3356)	96.11	0.04	0	12	2	703189	0.54966	0.00671
B.5.N.60-8K-bin.53	B	Exponential decay with abundance plateaus	Not closely related	60	8K	f__Micrococcaceae (UID1623)	97.4	1.15	33.33	50	12	119239	0.71652	0.01371
B.5.N.60-8K-bin.6	B	Exponential decay with abundance plateaus	Not closely related	60	8K	f__Micrococcaceae (UID1631)	99.12	1.52	25	87	13	114945	0.64756	0.02199
B.5.N.60-8K-bin.7	B	Exponential decay with abundance plateaus	Not closely related	60	8K	f__Vibrionaceae (UID4868)	99.66	0.64	0	31	8	236222	0.50069	0.01209
B.5.N.60-8K-bin.8	B	Exponential decay with abundance plateaus	Not closely related	60	8K	f__Micrococcaceae (UID1631)	99.12	1.52	25	86	13	114945	0.64758	0.02208
B.5.N.60-8K-bin.9	B	Exponential decay with abundance plateaus	Not closely related	60	8K	f__Micrococcaceae (UID1631)	99.12	1.52	25	87	13	114945	0.64756	0.02199
B.5.N.60-DT-bin.10	B	Exponential decay with abundance plateaus	Not closely related	60	DT	c__Thermoprotei (UID148)	99.37	0	0	31	6	82059	0.45212	0.01629
B.5.N.60-DT-bin.11	B	Exponential decay with abundance plateaus	Not closely related	60	DT	f__Halobacteriaceae (UID85)	99.53	1.46	58.33	15	3	491634	0.6227	0.02041
B.5.N.60-DT-bin.12	B	Exponential decay with abundance plateaus	Not closely related	60	DT	f__Bifidobacteriaceae (UID1458)	100	0.98	25	21	5	195304	0.56349	0.0094
B.5.N.60-DT-bin.13	B	Exponential decay with abundance plateaus	Not closely related	60	DT	o__Campylobacterales (UID3068)	95.88	2.18	0	106	18	32816	0.39205	0.01694
B.5.N.60-DT-bin.14	B	Exponential decay with abundance plateaus	Not closely related	60	DT	c__Thermoprotei (UID148)	100	0.63	0	17	3	149171	0.53159	0.00929
B.5.N.60-DT-bin.15	B	Exponential decay with abundance plateaus	Not closely related	60	DT	f__Vibrionaceae (UID4868)	99.66	0.64	0	33	9	214494	0.50065	0.01233
B.5.N.60-DT-bin.16	B	Exponential decay with abundance plateaus	Not closely related	60	DT	f__Enterobacteriaceae (UID5054)	94.1	0.75	0	28	5	481740	0.5404	0.01836
B.5.N.60-DT-bin.17	B	Exponential decay with abundance plateaus	Not closely related	60	DT	f__Rhodobacteraceae (UID3356)	99.39	0.71	0	16	2	719223	0.54623	0.0308
B.5.N.60-DT-bin.18	B	Exponential decay with abundance plateaus	Not closely related	60	DT	f__Micrococcaceae (UID1631)	99.12	1.52	25	89	14	110738	0.64677	0.0208
B.5.N.60-DT-bin.19	B	Exponential decay with abundance plateaus	Not closely related	60	DT	o__Burkholderiales (UID4000)	95.53	3.27	8.33	77	13	98477	0.66654	0.0254
B.5.N.60-DT-bin.2	B	Exponential decay with abundance plateaus	Not closely related	60	DT	f__Bifidobacteriaceae (UID1458)	99.24	0	0	45	5	113019	0.41304	0.02719
B.5.N.60-DT-bin.20	B	Exponential decay with abundance plateaus	Not closely related	60	DT	o__Campylobacterales (UID3068)	94.58	0.82	0	134	28	25063	0.34894	0.017
B.5.N.60-DT-bin.22	B	Exponential decay with abundance plateaus	Not closely related	60	DT	o__Sphingomonadales (UID3310)	99.19	1.77	0	16	2	717878	0.62607	0.01605
B.5.N.60-DT-bin.23	B	Exponential decay with abundance plateaus	Not closely related	60	DT	f__Micrococcaceae (UID1623)	97.4	1.15	33.33	52	13	118672	0.71554	0.01605
B.5.N.60-DT-bin.24	B	Exponential decay with abundance plateaus	Not closely related	60	DT	f__Bacillaceae (UID829)	98.66	2.13	0	221	38	27271	0.3899	0.02252
B.5.N.60-DT-bin.25	B	Exponential decay with abundance plateaus	Not closely related	60	DT	f__Halobacteriaceae (UID85)	98.65	3.79	0	48	5	244586	0.62556	0.05187
B.5.N.60-DT-bin.3	B	Exponential decay with abundance plateaus	Not closely related	60	DT	f__Halobacteriaceae (UID85)	94.69	0	0	51	9	92938	0.66096	0.01027
B.5.N.60-DT-bin.4	B	Exponential decay with abundance plateaus	Not closely related	60	DT	o__Campylobacterales (UID3068)	99.41	0.42	0	29	6	138696	0.48687	0.00748
B.5.N.60-DT-bin.5	B	Exponential decay with abundance plateaus	Not closely related	60	DT	o__Rhizobiales (UID3481)	99.44	1.24	0	58	11	104172	0.57275	0.02793
B.5.N.60-DT-bin.6	B	Exponential decay with abundance plateaus	Not closely related	60	DT	f__Rhodobacteraceae (UID3356)	97.43	0.3	0	26	2	703189	0.54613	0.02769
B.5.N.60-DT-bin.8	B	Exponential decay with abundance plateaus	Not closely related	60	DT	o__Sphingomonadales (UID3310)	98.09	0.02	0	14	3	444268	0.62	0.00791
B.5.N.60-DT-bin.9	B	Exponential decay with abundance plateaus	Not closely related	60	DT	o__Actinomycetales (UID1590)	95	0.29	0	20	2	574294	0.58652	0.03167
B.5.N.60-MM-bin.1	B	Exponential decay with abundance plateaus	Not closely related	60	MM	o__Sphingomonadales (UID3310)	99.48	0.09	0	36	6	223493	0.61906	0.02464
B.5.N.60-MM-bin.10	B	Exponential decay with abundance plateaus	Not closely related	60	MM	o__Actinomycetales (UID1590)	95	0	0	18	4	195118	0.58633	0.03048
B.5.N.60-MM-bin.11	B	Exponential decay with abundance plateaus	Not closely related	60	MM	f__Vibrionaceae (UID4868)	96.95	0.87	0	75	12	123967	0.49953	0.04473
B.5.N.60-MM-bin.12	B	Exponential decay with abundance plateaus	Not closely related	60	MM	f__Rhodobacteraceae (UID3356)	99.39	0.61	0	15	4	368934	0.54723	0.01192
B.5.N.60-MM-bin.13	B	Exponential decay with abundance plateaus	Not closely related	60	MM	f__Bacillaceae (UID829)	88.66	1.58	0	259	45	20451	0.39018	0.02932
B.5.N.60-MM-bin.14	B	Exponential decay with abundance plateaus	Not closely related	60	MM	f__Enterobacteriaceae (UID5054)	94.18	1.35	0	82	11	181270	0.53871	0.05886
B.5.N.60-MM-bin.15	B	Exponential decay with abundance plateaus	Not closely related	60	MM	o__Sphingomonadales (UID3310)	99.19	0.34	0	29	5	176347	0.62726	0.01138
B.5.N.60-MM-bin.16	B	Exponential decay with abundance plateaus	Not closely related	60	MM	o__Rhizobiales (UID3481)	97.1	0.57	0	192	38	26642	0.5722	0.03254
B.5.N.60-MM-bin.2	B	Exponential decay with abundance plateaus	Not closely related	60	MM	f__Bacillaceae (UID829)	88.24	1.64	0	254	47	20411	0.39007	0.02981
B.5.N.60-MM-bin.3	B	Exponential decay with abundance plateaus	Not closely related	60	MM	f__Bifidobacteriaceae (UID1458)	99.24	0	0	91	11	50792	0.41302	0.04288
B.5.N.60-MM-bin.4	B	Exponential decay with abundance plateaus	Not closely related	60	MM	f__Bifidobacteriaceae (UID1458)	100	0.98	0	66	11	82914	0.56097	0.03435
B.5.N.60-MM-bin.5	B	Exponential decay with abundance plateaus	Not closely related	60	MM	o__Campylobacterales (UID3068)	99.41	0.42	0	38	6	132477	0.48592	0.02179
B.5.N.60-MM-bin.6	B	Exponential decay with abundance plateaus	Not closely related	60	MM	f__Rhodobacteraceae (UID3356)	98.65	0.65	0	95	13	72944	0.54004	0.04483
B.5.N.60-MM-bin.7	B	Exponential decay with abundance plateaus	Not closely related	60	MM	o__Campylobacterales (UID3068)	87.57	1.12	0	85	14	35855	0.3864	0.03284
B.5.N.60-MM-bin.8	B	Exponential decay with abundance plateaus	Not closely related	60	MM	o__Campylobacterales (UID3068)	85.42	0.47	0	205	34	18078	0.35255	0.04785
B.5.N.60-MM-bin.9	B	Exponential decay with abundance plateaus	Not closely related	60	MM	f__Micrococcaceae (UID1623)	96.94	0.84	33.33	171	29	47752	0.71544	0.02286
C.2.N.60-8K-bin.1	C	Logarithmic decay	Not closely related	60	8K	k__Bacteria (UID3187)	95.39	0.85	0	25	6	211357	0.60735	0.00549
C.2.N.60-8K-bin.10	C	Logarithmic decay	Not closely related	60	8K	f__Rhodobacteraceae (UID3340)	98.41	0.61	0	21	5	278929	0.63587	0.01387
C.2.N.60-8K-bin.11	C	Logarithmic decay	Not closely related	60	8K	k__Bacteria (UID209)	100	1.75	0	34	8	68693	0.46178	0.01448
C.2.N.60-8K-bin.12	C	Logarithmic decay	Not closely related	60	8K	k__Archaea (UID146)	86.21	0	0	228	61	8988	0.60102	0.0316
C.2.N.60-8K-bin.13	C	Logarithmic decay	Not closely related	60	8K	g__Bacillus (UID864)	99.17	0	0	19	3	368694	0.43726	0.01666
C.2.N.60-8K-bin.14	C	Logarithmic decay	Not closely related	60	8K	k__Bacteria (UID209)	96.55	0.47	0	10	3	363245	0.5132	0.00759
C.2.N.60-8K-bin.15	C	Logarithmic decay	Not closely related	60	8K	k__Archaea (UID146)	86.21	0	0	228	61	8988	0.60102	0.0316
C.2.N.60-8K-bin.16	C	Logarithmic decay	Not closely related	60	8K	o__Rhizobiales (UID3450)	99.92	0.25	0	32	7	353455	0.6345	0.0077
C.2.N.60-8K-bin.17	C	Logarithmic decay	Not closely related	60	8K	f__Rhodobacteraceae (UID3340)	98.41	0.61	0	20	5	278929	0.63588	0.01421
C.2.N.60-8K-bin.18	C	Logarithmic decay	Not closely related	60	8K	o__Burkholderiales (UID4001)	97.95	1.4	0	33	8	214004	0.63358	0.01227
C.2.N.60-8K-bin.19	C	Logarithmic decay	Not closely related	60	8K	g__Streptomyces (UID2052)	99.91	0	0	78	14	198118	0.72444	0.01482
C.2.N.60-8K-bin.2	C	Logarithmic decay	Not closely related	60	8K	f__Rhodobacteraceae (UID3340)	98.41	0.61	0	20	5	278929	0.63588	0.01421
C.2.N.60-8K-bin.20	C	Logarithmic decay	Not closely related	60	8K	g__Streptomyces (UID2052)	99.91	0	0	78	14	198118	0.72444	0.01482
C.2.N.60-8K-bin.21	C	Logarithmic decay	Not closely related	60	8K	g__Streptomyces (UID2052)	99.91	0	0	78	14	198118	0.72444	0.01482
C.2.N.60-8K-bin.22	C	Logarithmic decay	Not closely related	60	8K	k__Bacteria (UID209)	96.55	0.47	0	10	3	363245	0.5132	0.00759
C.2.N.60-8K-bin.23	C	Logarithmic decay	Not closely related	60	8K	k__Bacteria (UID3187)	95.39	0.85	0	25	6	211357	0.60735	0.00549
C.2.N.60-8K-bin.24	C	Logarithmic decay	Not closely related	60	8K	k__Bacteria (UID209)	96.55	0.47	0	10	3	363245	0.5132	0.00759
C.2.N.60-8K-bin.25	C	Logarithmic decay	Not closely related	60	8K	k__Archaea (UID146)	86.21	0	0	228	61	8988	0.60102	0.0316
C.2.N.60-8K-bin.26	C	Logarithmic decay	Not closely related	60	8K	g__Bacillus (UID864)	99.17	0	0	19	3	368694	0.43726	0.01666
C.2.N.60-8K-bin.27	C	Logarithmic decay	Not closely related	60	8K	g__Bacillus (UID864)	99.17	0	0	19	3	368694	0.43726	0.01666
C.2.N.60-8K-bin.28	C	Logarithmic decay	Not closely related	60	8K	o__Burkholderiales (UID4001)	97.95	1.4	0	33	8	214004	0.63358	0.01227
C.2.N.60-8K-bin.29	C	Logarithmic decay	Not closely related	60	8K	k__Bacteria (UID209)	100	1.75	0	34	8	68693	0.46178	0.01448
C.2.N.60-8K-bin.3	C	Logarithmic decay	Not closely related	60	8K	k__Archaea (UID146)	86.21	0	0	228	61	8988	0.60102	0.0316
C.2.N.60-8K-bin.30	C	Logarithmic decay	Not closely related	60	8K	k__Bacteria (UID3187)	95.39	0.85	0	25	6	211357	0.60735	0.00549
C.2.N.60-8K-bin.31	C	Logarithmic decay	Not closely related	60	8K	k__Bacteria (UID209)	96.55	0.47	0	10	3	363245	0.5132	0.00759
C.2.N.60-8K-bin.32	C	Logarithmic decay	Not closely related	60	8K	g__Streptomyces (UID2052)	99.91	0	0	78	14	198118	0.72444	0.01482
C.2.N.60-8K-bin.33	C	Logarithmic decay	Not closely related	60	8K	k__Bacteria (UID209)	100	1.75	0	34	8	68693	0.46178	0.01448
C.2.N.60-8K-bin.34	C	Logarithmic decay	Not closely related	60	8K	k__Bacteria (UID3187)	95.39	0.85	0	25	6	211357	0.60735	0.00549
C.2.N.60-8K-bin.35	C	Logarithmic decay	Not closely related	60	8K	k__Bacteria (UID209)	100	1.75	0	34	8	68693	0.46178	0.01448
C.2.N.60-8K-bin.36	C	Logarithmic decay	Not closely related	60	8K	o__Burkholderiales (UID4001)	97.95	1.4	0	33	8	214004	0.63358	0.01227
C.2.N.60-8K-bin.4	C	Logarithmic decay	Not closely related	60	8K	o__Rhizobiales (UID3450)	99.92	0.25	0	32	7	353455	0.6345	0.0077
C.2.N.60-8K-bin.5	C	Logarithmic decay	Not closely related	60	8K	f__Rhodobacteraceae (UID3340)	98.41	0.61	0	25	5	278929	0.63561	0.02332
C.2.N.60-8K-bin.6	C	Logarithmic decay	Not closely related	60	8K	o__Burkholderiales (UID4001)	97.95	1.4	0	33	8	214004	0.63358	0.01227
C.2.N.60-8K-bin.7	C	Logarithmic decay	Not closely related	60	8K	o__Rhizobiales (UID3450)	99.92	0.25	0	32	7	353455	0.6345	0.0077
C.2.N.60-8K-bin.8	C	Logarithmic decay	Not closely related	60	8K	o__Rhizobiales (UID3450)	99.92	0.25	0	32	7	353455	0.6345	0.0077
C.2.N.60-8K-bin.9	C	Logarithmic decay	Not closely related	60	8K	g__Bacillus (UID864)	99.17	0	0	19	3	368694	0.43726	0.01666
C.2.N.60-DT-bin.1	C	Logarithmic decay	Not closely related	60	DT	k__Bacteria (UID3187)	96.55	3.93	11.76	65	6	428995	0.57786	0.02338
C.2.N.60-DT-bin.10	C	Logarithmic decay	Not closely related	60	DT	c__Alphaproteobacteria (UID3422)	100	0.68	33.33	51	5	224260	0.68279	0.10308
C.2.N.60-DT-bin.12	C	Logarithmic decay	Not closely related	60	DT	k__Bacteria (UID209)	100	1.75	0	35	8	68693	0.46136	0.01911
C.2.N.60-DT-bin.13	C	Logarithmic decay	Not closely related	60	DT	g__Streptomyces (UID2052)	99.91	0	0	90	14	198118	0.72365	0.01872
C.2.N.60-DT-bin.14	C	Logarithmic decay	Not closely related	60	DT	p__Euryarchaeota (UID49)	98.53	0	0	247	38	37823	0.39582	0.03568
C.2.N.60-DT-bin.15	C	Logarithmic decay	Not closely related	60	DT	c__Alphaproteobacteria (UID3422)	98.03	1.11	0	51	9	117958	0.66082	0.01321
C.2.N.60-DT-bin.16	C	Logarithmic decay	Not closely related	60	DT	f__Spirochaetaceae (UID2512)	99.19	4.06	33.33	23	4	117008	0.29512	0.01495
C.2.N.60-DT-bin.17	C	Logarithmic decay	Not closely related	60	DT	f__Spirochaetaceae (UID2512)	99.19	1.81	0	40	10	34153	0.28459	0.01173
C.2.N.60-DT-bin.18	C	Logarithmic decay	Not closely related	60	DT	p__Cyanobacteria (UID2189)	98.48	0	0	468	90	15352	0.38484	0.02408
C.2.N.60-DT-bin.19	C	Logarithmic decay	Not closely related	60	DT	o__Rhizobiales (UID3450)	99.92	0.25	0	32	7	353455	0.6345	0.0077
C.2.N.60-DT-bin.2	C	Logarithmic decay	Not closely related	60	DT	o__Chlamydiales (UID2994)	98.78	0	0	9	2	342581	0.42099	0.09977
C.2.N.60-DT-bin.20	C	Logarithmic decay	Not closely related	60	DT	k__Bacteria (UID3187)	97.96	3.42	0	28	6	211357	0.60742	0.00578
C.2.N.60-DT-bin.21	C	Logarithmic decay	Not closely related	60	DT	k__Archaea (UID146)	89.34	0	0	236	63	8960	0.59965	0.03545
C.2.N.60-DT-bin.22	C	Logarithmic decay	Not closely related	60	DT	o__Burkholderiales (UID4001)	99.15	1.4	0	35	8	214004	0.63337	0.01558
C.2.N.60-DT-bin.3	C	Logarithmic decay	Not closely related	60	DT	k__Bacteria (UID2993)	98.98	0	0	10	1	789037	0.40977	0.0298
C.2.N.60-DT-bin.4	C	Logarithmic decay	Not closely related	60	DT	k__Bacteria (UID209)	96.55	0.47	0	10	3	363245	0.5132	0.00759
C.2.N.60-DT-bin.6	C	Logarithmic decay	Not closely related	60	DT	f__Rhodobacteraceae (UID3340)	99.29	0.61	0	55	5	278929	0.63381	0.08167
C.2.N.60-DT-bin.7	C	Logarithmic decay	Not closely related	60	DT	g__Bacillus (UID864)	99.59	0	0	21	3	368694	0.43681	0.02284
C.2.N.60-DT-bin.8	C	Logarithmic decay	Not closely related	60	DT	p__Cyanobacteria (UID2189)	98.44	0.3	100	214	38	50162	0.38762	0.01812
C.2.N.60-DT-bin.9	C	Logarithmic decay	Not closely related	60	DT	f__Spirochaetaceae (UID2512)	96.77	4.38	12.5	114	3	191163	0.28747	0.02296
C.2.N.60-MM-bin.1	C	Logarithmic decay	Not closely related	60	MM	o__Chlamydiales (UID2994)	98.78	0	0	12	2	268057	0.42017	0.03601
C.2.N.60-MM-bin.10	C	Logarithmic decay	Not closely related	60	MM	o__Burkholderiales (UID4001)	99.55	1.8	0	84	14	97734	0.63337	0.0322
C.2.N.60-MM-bin.11	C	Logarithmic decay	Not closely related	60	MM	p__Cyanobacteria (UID2189)	97.78	0.33	0	1240	226	8033	0.3871	0.03056
C.2.N.60-MM-bin.12	C	Logarithmic decay	Not closely related	60	MM	k__Bacteria (UID209)	92.82	3.14	20	1089	236	2361	0.46158	0.03396
C.2.N.60-MM-bin.13	C	Logarithmic decay	Not closely related	60	MM	f__Rhodobacteraceae (UID3340)	98.11	0.61	0	60	8	148591	0.63386	0.07654
C.2.N.60-MM-bin.14	C	Logarithmic decay	Not closely related	60	MM	k__Bacteria (UID209)	94.67	0.47	0	594	119	5042	0.5134	0.02403
C.2.N.60-MM-bin.15	C	Logarithmic decay	Not closely related	60	MM	f__Enterobacteriaceae (UID5054)	98.03	0.27	0	214	39	29049	0.55439	0.04289
C.2.N.60-MM-bin.16	C	Logarithmic decay	Not closely related	60	MM	f__Spirochaetaceae (UID2512)	100	0	0	15	3	117000	0.28108	0.11381
C.2.N.60-MM-bin.17	C	Logarithmic decay	Not closely related	60	MM	g__Bacillus (UID864)	99.59	0	0	64	6	209142	0.43368	0.04924
C.2.N.60-MM-bin.18	C	Logarithmic decay	Not closely related	60	MM	c__Alphaproteobacteria (UID3422)	99.7	0.9	40	121	18	67967	0.68434	0.02114
C.2.N.60-MM-bin.19	C	Logarithmic decay	Not closely related	60	MM	f__Enterobacteriaceae (UID5103)	97.57	0.48	33.33	210	33	48018	0.58121	0.042
C.2.N.60-MM-bin.20	C	Logarithmic decay	Not closely related	60	MM	k__Bacteria (UID3187)	99.15	0.9	0	179	28	46091	0.60553	0.02843
C.2.N.60-MM-bin.21	C	Logarithmic decay	Not closely related	60	MM	p__Cyanobacteria (UID2189)	93.81	0.63	75	1161	217	6149	0.38605	0.02975
C.2.N.60-MM-bin.22	C	Logarithmic decay	Not closely related	60	MM	g__Streptomyces (UID2052)	98.49	0.36	100	313	49	51490	0.72425	0.02731
C.2.N.60-MM-bin.3	C	Logarithmic decay	Not closely related	60	MM	o__Rhizobiales (UID3450)	98.88	2.06	7.69	1059	197	9999	0.63446	0.02324
C.2.N.60-MM-bin.4	C	Logarithmic decay	Not closely related	60	MM	f__Spirochaetaceae (UID2512)	98.39	0	0	6	2	175595	0.29408	0.01499
C.2.N.60-MM-bin.6	C	Logarithmic decay	Not closely related	60	MM	k__Bacteria (UID3187)	98.28	2.68	0	601	74	19746	0.57901	0.02724
C.2.N.60-MM-bin.7	C	Logarithmic decay	Not closely related	60	MM	c__Alphaproteobacteria (UID3422)	96.54	0.92	0	74	12	104525	0.66073	0.02198
C.2.N.60-MM-bin.8	C	Logarithmic decay	Not closely related	60	MM	k__Bacteria (UID2993)	98.98	0	0	6	2	322772	0.41053	0.01394
C.2.N.60-MM-bin.9	C	Logarithmic decay	Not closely related	60	MM	f__Spirochaetaceae (UID2512)	98.39	0.97	50	28	7	50932	0.32257	0.13728
C.3.N.60-8K-bin.1	C	Exponential decay	Not closely related	60	8K	k__Bacteria (UID209)	96.55	0.47	0	7	3	359290	0.51361	0.00557
C.3.N.60-8K-bin.10	C	Exponential decay	Not closely related	60	8K	f__Spirochaetaceae (UID2512)	100	0	0	3	2	270783	0.28393	0.00246
C.3.N.60-8K-bin.11	C	Exponential decay	Not closely related	60	8K	p__Cyanobacteria (UID2189)	99.22	0	0	160	28	69112	0.38739	0.01517
C.3.N.60-8K-bin.12	C	Exponential decay	Not closely related	60	8K	o__Rhizobiales (UID3450)	99.92	0.25	0	24	6	438611	0.6345	0.00801
C.3.N.60-8K-bin.13	C	Exponential decay	Not closely related	60	8K	o__Burkholderiales (UID4002)	93.18	0.62	0	102	21	115886	0.67851	0.01842
C.3.N.60-8K-bin.14	C	Exponential decay	Not closely related	60	8K	g__Bacillus (UID864)	99.59	0	0	22	3	487805	0.43741	0.02026
C.3.N.60-8K-bin.15	C	Exponential decay	Not closely related	60	8K	g__Bacillus (UID864)	99.59	0	0	22	3	487805	0.43741	0.02026
C.3.N.60-8K-bin.16	C	Exponential decay	Not closely related	60	8K	k__Bacteria (UID203)	79.31	0	0	13	4	278418	0.63747	0.00802
C.3.N.60-8K-bin.17	C	Exponential decay	Not closely related	60	8K	g__Streptomyces (UID2052)	99.91	0	0	54	9	362996	0.72429	0.01471
C.3.N.60-8K-bin.18	C	Exponential decay	Not closely related	60	8K	k__Bacteria (UID209)	100	0	0	39	6	125278	0.40263	0.00998
C.3.N.60-8K-bin.19	C	Exponential decay	Not closely related	60	8K	k__Archaea (UID146)	99.26	0	0	26	5	108824	0.59362	0.01914
C.3.N.60-8K-bin.2	C	Exponential decay	Not closely related	60	8K	o__Burkholderiales (UID4001)	97.95	1.4	0	34	8	214840	0.63357	0.01482
C.3.N.60-8K-bin.20	C	Exponential decay	Not closely related	60	8K	k__Bacteria (UID209)	100	0	0	40	6	125278	0.40259	0.0104
C.3.N.60-8K-bin.21	C	Exponential decay	Not closely related	60	8K	f__Spirochaetaceae (UID2512)	100	0	0	3	2	270783	0.28393	0.00246
C.3.N.60-8K-bin.22	C	Exponential decay	Not closely related	60	8K	g__Streptomyces (UID2052)	99.91	0	0	54	9	362996	0.72429	0.01471
C.3.N.60-8K-bin.23	C	Exponential decay	Not closely related	60	8K	o__Burkholderiales (UID4001)	97.95	1.4	0	34	8	214840	0.63357	0.01482
C.3.N.60-8K-bin.24	C	Exponential decay	Not closely related	60	8K	k__Bacteria (UID3187)	99.15	0.85	0	27	7	196705	0.6071	0.00537
C.3.N.60-8K-bin.25	C	Exponential decay	Not closely related	60	8K	f__Spirochaetaceae (UID2512)	100	0	0	21	2	221586	0.29631	0.02585
C.3.N.60-8K-bin.26	C	Exponential decay	Not closely related	60	8K	k__Archaea (UID146)	99.26	0	0	26	5	108824	0.59362	0.01914
C.3.N.60-8K-bin.27	C	Exponential decay	Not closely related	60	8K	f__Rhodobacteraceae (UID3340)	93.86	0	0	45	7	151749	0.67909	0.02092
C.3.N.60-8K-bin.28	C	Exponential decay	Not closely related	60	8K	k__Archaea (UID146)	88.97	0.74	0	17	4	229758	0.41804	0.01049
C.3.N.60-8K-bin.29	C	Exponential decay	Not closely related	60	8K	p__Cyanobacteria (UID2189)	99.22	0	0	160	28	69112	0.38739	0.01517
C.3.N.60-8K-bin.3	C	Exponential decay	Not closely related	60	8K	o__Rhizobiales (UID3447)	100	0.8	0	35	7	180740	0.58615	0.00714
C.3.N.60-8K-bin.30	C	Exponential decay	Not closely related	60	8K	o__Rhizobiales (UID3447)	100	0.8	0	35	7	180740	0.58615	0.00714
C.3.N.60-8K-bin.31	C	Exponential decay	Not closely related	60	8K	k__Bacteria (UID3187)	87.93	0.86	0	14	2	1049158	0.60679	0.01565
C.3.N.60-8K-bin.32	C	Exponential decay	Not closely related	60	8K	k__Bacteria (UID3187)	87.93	0.86	0	14	2	1049158	0.60679	0.01565
C.3.N.60-8K-bin.33	C	Exponential decay	Not closely related	60	8K	g__Streptomyces (UID2052)	99.91	0	0	54	9	362996	0.72429	0.01471
C.3.N.60-8K-bin.34	C	Exponential decay	Not closely related	60	8K	o__Burkholderiales (UID4002)	93.18	0.62	0	102	21	115886	0.67851	0.01842
C.3.N.60-8K-bin.35	C	Exponential decay	Not closely related	60	8K	f__Spirochaetaceae (UID2512)	100	0	0	13	2	221586	0.2948	0.02281
C.3.N.60-8K-bin.36	C	Exponential decay	Not closely related	60	8K	k__Bacteria (UID3187)	99.15	0.85	0	27	7	196705	0.6071	0.00537
C.3.N.60-8K-bin.37	C	Exponential decay	Not closely related	60	8K	k__Bacteria (UID203)	79.31	0	0	13	4	278418	0.63747	0.00802
C.3.N.60-8K-bin.38	C	Exponential decay	Not closely related	60	8K	k__Archaea (UID146)	88.97	0.74	0	17	4	229758	0.41804	0.01049
C.3.N.60-8K-bin.39	C	Exponential decay	Not closely related	60	8K	g__Bacillus (UID864)	99.59	0	0	22	3	487805	0.43741	0.02026
C.3.N.60-8K-bin.4	C	Exponential decay	Not closely related	60	8K	k__Bacteria (UID209)	100	0	0	39	6	125278	0.40263	0.00998
C.3.N.60-8K-bin.40	C	Exponential decay	Not closely related	60	8K	k__Bacteria (UID209)	96.55	0.47	0	7	3	359290	0.51361	0.00557
C.3.N.60-8K-bin.41	C	Exponential decay	Not closely related	60	8K	k__Archaea (UID146)	99.26	0	0	26	5	108824	0.59362	0.01914
C.3.N.60-8K-bin.42	C	Exponential decay	Not closely related	60	8K	k__Bacteria (UID3187)	99.15	0.85	0	27	7	196705	0.6071	0.00537
C.3.N.60-8K-bin.43	C	Exponential decay	Not closely related	60	8K	p__Cyanobacteria (UID2189)	99.22	0	0	160	28	69112	0.38739	0.01517
C.3.N.60-8K-bin.44	C	Exponential decay	Not closely related	60	8K	o__Burkholderiales (UID4002)	93.18	0.62	0	102	21	115886	0.67851	0.01842
C.3.N.60-8K-bin.45	C	Exponential decay	Not closely related	60	8K	k__Bacteria (UID209)	96.55	0.47	0	7	3	359290	0.51361	0.00557
C.3.N.60-8K-bin.46	C	Exponential decay	Not closely related	60	8K	p__Cyanobacteria (UID2189)	99.22	0	0	160	28	69112	0.38739	0.01517
C.3.N.60-8K-bin.47	C	Exponential decay	Not closely related	60	8K	o__Rhizobiales (UID3447)	100	0.8	0	35	7	180740	0.58615	0.00714
C.3.N.60-8K-bin.48	C	Exponential decay	Not closely related	60	8K	k__Archaea (UID146)	88.97	0.74	0	17	4	229758	0.41804	0.01049
C.3.N.60-8K-bin.49	C	Exponential decay	Not closely related	60	8K	k__Archaea (UID146)	99.26	0	0	26	5	108824	0.59362	0.01914
C.3.N.60-8K-bin.5	C	Exponential decay	Not closely related	60	8K	g__Streptomyces (UID2052)	99.91	0	0	54	9	362996	0.72429	0.01471
C.3.N.60-8K-bin.50	C	Exponential decay	Not closely related	60	8K	k__Bacteria (UID209)	100	0	0	39	6	125278	0.40263	0.00998
C.3.N.60-8K-bin.51	C	Exponential decay	Not closely related	60	8K	o__Rhizobiales (UID3447)	100	0.8	0	35	7	180740	0.58615	0.00714
C.3.N.60-8K-bin.52	C	Exponential decay	Not closely related	60	8K	o__Burkholderiales (UID4001)	97.95	1.4	0	34	8	214840	0.63357	0.01482
C.3.N.60-8K-bin.53	C	Exponential decay	Not closely related	60	8K	k__Bacteria (UID203)	79.31	0	0	13	4	278418	0.63747	0.00802
C.3.N.60-8K-bin.54	C	Exponential decay	Not closely related	60	8K	k__Bacteria (UID209)	96.55	0.47	0	7	3	359290	0.51361	0.00557
C.3.N.60-8K-bin.55	C	Exponential decay	Not closely related	60	8K	k__Archaea (UID146)	88.97	0.74	0	17	4	229758	0.41804	0.01049
C.3.N.60-8K-bin.56	C	Exponential decay	Not closely related	60	8K	k__Bacteria (UID3187)	99.15	0.85	0	27	7	196705	0.6071	0.00537
C.3.N.60-8K-bin.57	C	Exponential decay	Not closely related	60	8K	k__Bacteria (UID203)	79.31	0	0	15	4	278418	0.63646	0.01402
C.3.N.60-8K-bin.58	C	Exponential decay	Not closely related	60	8K	k__Bacteria (UID3187)	87.93	0.86	0	14	2	1049158	0.60679	0.01565
C.3.N.60-8K-bin.6	C	Exponential decay	Not closely related	60	8K	g__Bacillus (UID864)	99.59	0	0	22	3	487805	0.43741	0.02026
C.3.N.60-8K-bin.7	C	Exponential decay	Not closely related	60	8K	k__Bacteria (UID3187)	87.93	0.86	0	14	2	1049158	0.60679	0.01565
C.3.N.60-8K-bin.8	C	Exponential decay	Not closely related	60	8K	o__Burkholderiales (UID4002)	93.18	0.62	0	102	21	115886	0.67851	0.01842
C.3.N.60-8K-bin.9	C	Exponential decay	Not closely related	60	8K	o__Burkholderiales (UID4001)	97.95	1.4	0	34	8	214840	0.63357	0.01482
C.3.N.60-DT-bin.1	C	Exponential decay	Not closely related	60	DT	k__Archaea (UID146)	100	0.74	0	24	4	229758	0.42343	0.01929
C.3.N.60-DT-bin.10	C	Exponential decay	Not closely related	60	DT	f__Rhodobacteraceae (UID3340)	98.41	0	0	109	8	149159	0.67352	0.05826
C.3.N.60-DT-bin.11	C	Exponential decay	Not closely related	60	DT	f__Rhodobacteraceae (UID3340)	98.79	0.48	0	29	6	260288	0.66642	0.01897
C.3.N.60-DT-bin.12	C	Exponential decay	Not closely related	60	DT	k__Bacteria (UID209)	98.28	0	0	42	6	125278	0.40234	0.01438
C.3.N.60-DT-bin.13	C	Exponential decay	Not closely related	60	DT	p__Cyanobacteria (UID2189)	99.44	0.56	0	270	33	57894	0.38604	0.02419
C.3.N.60-DT-bin.14	C	Exponential decay	Not closely related	60	DT	o__Burkholderiales (UID4001)	98.75	1.4	0	34	8	214840	0.63366	0.0247
C.3.N.60-DT-bin.15	C	Exponential decay	Not closely related	60	DT	o__Rhizobiales (UID3450)	99.92	0.25	0	26	6	438611	0.6345	0.00789
C.3.N.60-DT-bin.16	C	Exponential decay	Not closely related	60	DT	g__Bacillus (UID864)	99.59	0	0	22	3	487805	0.43741	0.02026
C.3.N.60-DT-bin.17	C	Exponential decay	Not closely related	60	DT	f__Spirochaetaceae (UID2512)	100	0	0	9	2	270783	0.2839	0.02153
C.3.N.60-DT-bin.2	C	Exponential decay	Not closely related	60	DT	o__Burkholderiales (UID4002)	99.95	0.62	0	108	22	115886	0.67791	0.02062
C.3.N.60-DT-bin.20	C	Exponential decay	Not closely related	60	DT	f__Rhodobacteraceae (UID3340)	99.29	1.82	42.86	64	6	274328	0.63539	0.03624
C.3.N.60-DT-bin.21	C	Exponential decay	Not closely related	60	DT	k__Bacteria (UID209)	96.55	0.47	0	7	3	359290	0.51361	0.00557
C.3.N.60-DT-bin.22	C	Exponential decay	Not closely related	60	DT	k__Bacteria (UID3187)	99.15	0.85	0	39	8	188347	0.60568	0.02603
C.3.N.60-DT-bin.3	C	Exponential decay	Not closely related	60	DT	o__Rhizobiales (UID3447)	100	0.8	0	50	7	180740	0.58576	0.0194
C.3.N.60-DT-bin.4	C	Exponential decay	Not closely related	60	DT	f__Spirochaetaceae (UID2512)	100	0	0	12	2	221586	0.29793	0.01738
C.3.N.60-DT-bin.5	C	Exponential decay	Not closely related	60	DT	f__Enterobacteriaceae (UID5103)	94.52	0.69	0	52	9	214196	0.58315	0.03864
C.3.N.60-DT-bin.6	C	Exponential decay	Not closely related	60	DT	g__Streptomyces (UID2052)	95.64	0	0	48	9	362996	0.72448	0.01236
C.3.N.60-DT-bin.7	C	Exponential decay	Not closely related	60	DT	k__Bacteria (UID3187)	100	0.86	0	65	3	588158	0.60546	0.02135
C.3.N.60-DT-bin.8	C	Exponential decay	Not closely related	60	DT	k__Archaea (UID146)	100	0	0	27	5	117174	0.59646	0.01941
C.3.N.60-MM-bin.1	C	Exponential decay	Not closely related	60	MM	p__Cyanobacteria (UID2189)	98.11	0.33	0	1208	221	8354	0.38752	0.03017
C.3.N.60-MM-bin.10	C	Exponential decay	Not closely related	60	MM	k__Bacteria (UID203)	100	9.48	61.9	57	11	130327	0.63221	0.04748
C.3.N.60-MM-bin.11	C	Exponential decay	Not closely related	60	MM	f__Enterobacteriaceae (UID5103)	98.28	0.39	0	121	22	79052	0.57953	0.04674
C.3.N.60-MM-bin.12	C	Exponential decay	Not closely related	60	MM	k__Bacteria (UID3187)	99.15	0.85	0	171	26	56562	0.60553	0.03011
C.3.N.60-MM-bin.13	C	Exponential decay	Not closely related	60	MM	f__Spirochaetaceae (UID2512)	100	0	0	5	2	263674	0.2839	0.01142
C.3.N.60-MM-bin.14	C	Exponential decay	Not closely related	60	MM	g__Bacillus (UID864)	99.59	0.42	0	57	4	376082	0.44087	0.09188
C.3.N.60-MM-bin.15	C	Exponential decay	Not closely related	60	MM	f__Rhodobacteraceae (UID3340)	98.69	0.61	0	51	8	151685	0.63521	0.04251
C.3.N.60-MM-bin.16	C	Exponential decay	Not closely related	60	MM	k__Bacteria (UID209)	96.55	0.47	0	13	3	299146	0.51312	0.03383
C.3.N.60-MM-bin.17	C	Exponential decay	Not closely related	60	MM	k__Bacteria (UID209)	100	0	0	58	7	81770	0.40329	0.02989
C.3.N.60-MM-bin.18	C	Exponential decay	Not closely related	60	MM	f__Rhodobacteraceae (UID3340)	98.18	0.48	0	117	20	61868	0.66647	0.02145
C.3.N.60-MM-bin.19	C	Exponential decay	Not closely related	60	MM	k__Bacteria (UID3187)	87.93	0.86	0	128	19	68772	0.60507	0.02151
C.3.N.60-MM-bin.2	C	Exponential decay	Not closely related	60	MM	g__Streptomyces (UID2052)	94.93	0	0	193	32	87593	0.72088	0.06417
C.3.N.60-MM-bin.3	C	Exponential decay	Not closely related	60	MM	o__Rhizobiales (UID3450)	99.1	0.25	0	217	36	52044	0.63447	0.01887
C.3.N.60-MM-bin.4	C	Exponential decay	Not closely related	60	MM	f__Spirochaetaceae (UID2512)	100	0	0	13	1	552413	0.33385	0.15501
C.3.N.60-MM-bin.5	C	Exponential decay	Not closely related	60	MM	f__Rhodobacteraceae (UID3340)	98.11	0	0	124	21	53265	0.67424	0.03544
C.3.N.60-MM-bin.6	C	Exponential decay	Not closely related	60	MM	o__Burkholderiales (UID4002)	96.76	0.62	0	353	57	40331	0.67788	0.04148
C.3.N.60-MM-bin.7	C	Exponential decay	Not closely related	60	MM	k__Bacteria (UID2993)	98.98	0	0	9	2	322772	0.41055	0.06016
C.3.N.60-MM-bin.8	C	Exponential decay	Not closely related	60	MM	g__Streptomyces (UID2052)	94.93	0	0	200	33	82414	0.72064	0.06527
C.3.N.60-MM-bin.9	C	Exponential decay	Not closely related	60	MM	o__Rhizobiales (UID3447)	98.8	1.2	33.33	117	20	55787	0.58519	0.02836
C.4.N.60-8K-bin.1	C	Logarithmic decay with abundance plateaus	Not closely related	60	8K	k__Archaea (UID146)	71.3	0	0	323	101	5951	0.45072	0.02441
C.4.N.60-8K-bin.10	C	Logarithmic decay with abundance plateaus	Not closely related	60	8K	k__Archaea (UID146)	71.3	0	0	323	101	5951	0.45072	0.02441
C.4.N.60-8K-bin.11	C	Logarithmic decay with abundance plateaus	Not closely related	60	8K	k__Archaea (UID146)	78.25	1.47	50	254	79	5671	0.60014	0.03063
C.4.N.60-8K-bin.12	C	Logarithmic decay with abundance plateaus	Not closely related	60	8K	p__Euryarchaeota (UID49)	99.18	0	0	142	29	51894	0.40049	0.01736
C.4.N.60-8K-bin.13	C	Logarithmic decay with abundance plateaus	Not closely related	60	8K	f__Rhodobacteraceae (UID3340)	96.89	0.61	0	18	5	278929	0.6368	0.00893
C.4.N.60-8K-bin.14	C	Logarithmic decay with abundance plateaus	Not closely related	60	8K	k__Archaea (UID146)	75.31	1.47	50	249	78	5624	0.60228	0.02782
C.4.N.60-8K-bin.15	C	Logarithmic decay with abundance plateaus	Not closely related	60	8K	p__Euryarchaeota (UID49)	95.42	0	0	12	3	387187	0.44209	0.01449
C.4.N.60-8K-bin.16	C	Logarithmic decay with abundance plateaus	Not closely related	60	8K	k__Bacteria (UID209)	93.1	0.47	0	110	20	26382	0.51366	0.01285
C.4.N.60-8K-bin.17	C	Logarithmic decay with abundance plateaus	Not closely related	60	8K	f__Rhodobacteraceae (UID3340)	98.11	0.61	0	18	5	278929	0.63604	0.01283
C.4.N.60-8K-bin.18	C	Logarithmic decay with abundance plateaus	Not closely related	60	8K	p__Euryarchaeota (UID49)	99.84	0	0	151	31	47965	0.39948	0.01885
C.4.N.60-8K-bin.19	C	Logarithmic decay with abundance plateaus	Not closely related	60	8K	k__Archaea (UID146)	75.31	1.47	50	249	78	5624	0.60228	0.02782
C.4.N.60-8K-bin.2	C	Logarithmic decay with abundance plateaus	Not closely related	60	8K	g__Bacillus (UID864)	97.1	0	0	22	3	315352	0.43808	0.0191
C.4.N.60-8K-bin.20	C	Logarithmic decay with abundance plateaus	Not closely related	60	8K	p__Euryarchaeota (UID49)	99.18	0	0	143	30	49853	0.4004	0.01817
C.4.N.60-8K-bin.21	C	Logarithmic decay with abundance plateaus	Not closely related	60	8K	g__Streptomyces (UID2052)	99.91	0	0	88	14	181387	0.72431	0.01247
C.4.N.60-8K-bin.22	C	Logarithmic decay with abundance plateaus	Not closely related	60	8K	g__Bacillus (UID864)	97.1	0	0	22	3	315352	0.43808	0.0191
C.4.N.60-8K-bin.23	C	Logarithmic decay with abundance plateaus	Not closely related	60	8K	p__Euryarchaeota (UID49)	99.35	0	0	14	3	387187	0.44131	0.01504
C.4.N.60-8K-bin.24	C	Logarithmic decay with abundance plateaus	Not closely related	60	8K	k__Bacteria (UID209)	99.33	1.75	0	111	26	21759	0.46266	0.01561
C.4.N.60-8K-bin.25	C	Logarithmic decay with abundance plateaus	Not closely related	60	8K	o__Rhizobiales (UID3447)	100	0.8	0	63	11	110630	0.58599	0.00912
C.4.N.60-8K-bin.26	C	Logarithmic decay with abundance plateaus	Not closely related	60	8K	k__Archaea (UID146)	71.3	0	0	323	101	5951	0.45072	0.02441
C.4.N.60-8K-bin.27	C	Logarithmic decay with abundance plateaus	Not closely related	60	8K	g__Bacillus (UID864)	97.1	0	0	22	3	315352	0.43808	0.0191
C.4.N.60-8K-bin.28	C	Logarithmic decay with abundance plateaus	Not closely related	60	8K	k__Archaea (UID146)	75.31	1.47	50	249	78	5624	0.60228	0.02782
C.4.N.60-8K-bin.29	C	Logarithmic decay with abundance plateaus	Not closely related	60	8K	k__Bacteria (UID209)	95.82	0	0	110	25	21776	0.46096	0.01605
C.4.N.60-8K-bin.3	C	Logarithmic decay with abundance plateaus	Not closely related	60	8K	f__Rhodobacteraceae (UID3340)	98.11	0.61	0	18	5	278929	0.63604	0.01283
C.4.N.60-8K-bin.30	C	Logarithmic decay with abundance plateaus	Not closely related	60	8K	k__Bacteria (UID3187)	99.14	2.63	0	36	5	467638	0.57887	0.01734
C.4.N.60-8K-bin.31	C	Logarithmic decay with abundance plateaus	Not closely related	60	8K	k__Bacteria (UID209)	93.1	0.47	0	110	20	26382	0.51366	0.01285
C.4.N.60-8K-bin.32	C	Logarithmic decay with abundance plateaus	Not closely related	60	8K	g__Streptomyces (UID2052)	99.91	0	0	88	14	181387	0.72431	0.01247
C.4.N.60-8K-bin.33	C	Logarithmic decay with abundance plateaus	Not closely related	60	8K	k__Bacteria (UID209)	99.33	1.75	0	112	26	21759	0.46288	0.01587
C.4.N.60-8K-bin.34	C	Logarithmic decay with abundance plateaus	Not closely related	60	8K	o__Rhizobiales (UID3447)	100	0.8	0	63	11	110630	0.58599	0.00912
C.4.N.60-8K-bin.35	C	Logarithmic decay with abundance plateaus	Not closely related	60	8K	p__Euryarchaeota (UID49)	99.35	0	0	14	3	387187	0.44131	0.01504
C.4.N.60-8K-bin.36	C	Logarithmic decay with abundance plateaus	Not closely related	60	8K	g__Streptomyces (UID2052)	99.91	0	0	88	14	181387	0.72431	0.01247
C.4.N.60-8K-bin.37	C	Logarithmic decay with abundance plateaus	Not closely related	60	8K	g__Streptomyces (UID2052)	99.91	0	0	88	14	181387	0.72431	0.01247
C.4.N.60-8K-bin.38	C	Logarithmic decay with abundance plateaus	Not closely related	60	8K	g__Bacillus (UID864)	97.1	0	0	22	3	315352	0.43808	0.0191
C.4.N.60-8K-bin.39	C	Logarithmic decay with abundance plateaus	Not closely related	60	8K	k__Bacteria (UID209)	93.1	0.47	0	111	20	26382	0.51356	0.01292
C.4.N.60-8K-bin.4	C	Logarithmic decay with abundance plateaus	Not closely related	60	8K	k__Bacteria (UID209)	99.33	1.75	0	112	26	21759	0.46288	0.01587
C.4.N.60-8K-bin.5	C	Logarithmic decay with abundance plateaus	Not closely related	60	8K	p__Euryarchaeota (UID49)	99.18	0	0	142	29	51894	0.40049	0.01736
C.4.N.60-8K-bin.6	C	Logarithmic decay with abundance plateaus	Not closely related	60	8K	k__Bacteria (UID3187)	99.14	2.63	0	36	5	467638	0.57887	0.01734
C.4.N.60-8K-bin.7	C	Logarithmic decay with abundance plateaus	Not closely related	60	8K	f__Rhodobacteraceae (UID3340)	98.11	0.61	0	18	5	278929	0.63604	0.01283
C.4.N.60-8K-bin.8	C	Logarithmic decay with abundance plateaus	Not closely related	60	8K	p__Euryarchaeota (UID49)	99.35	0	0	14	3	387187	0.44131	0.01504
C.4.N.60-8K-bin.9	C	Logarithmic decay with abundance plateaus	Not closely related	60	8K	k__Archaea (UID146)	71.3	0	0	323	101	5951	0.45072	0.02441
C.4.N.60-DT-bin.1	C	Logarithmic decay with abundance plateaus	Not closely related	60	DT	f__Spirochaetaceae (UID2512)	100	0	0	16	2	251341	0.28492	0.09935
C.4.N.60-DT-bin.10	C	Logarithmic decay with abundance plateaus	Not closely related	60	DT	f__Spirochaetaceae (UID2512)	100	1.34	33.33	101	4	110018	0.27945	0.0314
C.4.N.60-DT-bin.11	C	Logarithmic decay with abundance plateaus	Not closely related	60	DT	f__Enterobacteriaceae (UID5103)	97.64	0.39	0	69	9	191408	0.5802	0.04022
C.4.N.60-DT-bin.12	C	Logarithmic decay with abundance plateaus	Not closely related	60	DT	k__Bacteria (UID3187)	99.14	2.63	0	52	5	467638	0.57862	0.02524
C.4.N.60-DT-bin.13	C	Logarithmic decay with abundance plateaus	Not closely related	60	DT	k__Bacteria (UID209)	94.83	0.47	0	129	21	26382	0.51053	0.02256
C.4.N.60-DT-bin.14	C	Logarithmic decay with abundance plateaus	Not closely related	60	DT	o__Rhizobiales (UID3450)	99.85	0.25	0	91	19	119649	0.6346	0.01062
C.4.N.60-DT-bin.16	C	Logarithmic decay with abundance plateaus	Not closely related	60	DT	p__Euryarchaeota (UID49)	99.35	0	0	25	3	387187	0.44178	0.07408
C.4.N.60-DT-bin.17	C	Logarithmic decay with abundance plateaus	Not closely related	60	DT	g__Bacillus (UID864)	99.59	0.65	0	88	4	306540	0.43844	0.02609
C.4.N.60-DT-bin.19	C	Logarithmic decay with abundance plateaus	Not closely related	60	DT	f__Enterobacteriaceae (UID5054)	99.87	1.35	42.31	55	7	131588	0.55397	0.03117
C.4.N.60-DT-bin.2	C	Logarithmic decay with abundance plateaus	Not closely related	60	DT	k__Bacteria (UID209)	100	1.93	0	129	26	21759	0.46281	0.01503
C.4.N.60-DT-bin.20	C	Logarithmic decay with abundance plateaus	Not closely related	60	DT	f__Rhodobacteraceae (UID3340)	99.29	1.52	20	78	6	278418	0.63354	0.03389
C.4.N.60-DT-bin.21	C	Logarithmic decay with abundance plateaus	Not closely related	60	DT	f__Rhodobacteraceae (UID3340)	98.41	0.02	100	53	7	151827	0.67964	0.02658
C.4.N.60-DT-bin.24	C	Logarithmic decay with abundance plateaus	Not closely related	60	DT	p__Cyanobacteria (UID2189)	99.44	0.41	100	291	40	41514	0.38724	0.0248
C.4.N.60-DT-bin.3	C	Logarithmic decay with abundance plateaus	Not closely related	60	DT	o__Rhizobiales (UID3447)	100	0.8	0	71	11	110630	0.5859	0.01024
C.4.N.60-DT-bin.4	C	Logarithmic decay with abundance plateaus	Not closely related	60	DT	f__Spirochaetaceae (UID2512)	99.19	0.43	50	42	5	80206	0.29997	0.02034
C.4.N.60-DT-bin.5	C	Logarithmic decay with abundance plateaus	Not closely related	60	DT	g__Streptomyces (UID2052)	99.91	0.36	0	112	15	163777	0.72358	0.01915
C.4.N.60-DT-bin.6	C	Logarithmic decay with abundance plateaus	Not closely related	60	DT	p__Euryarchaeota (UID49)	99.84	0.65	0	194	33	47299	0.39796	0.02628
C.4.N.60-DT-bin.7	C	Logarithmic decay with abundance plateaus	Not closely related	60	DT	k__Archaea (UID146)	92.65	1.47	0	585	146	4825	0.45456	0.03084
C.4.N.60-DT-bin.8	C	Logarithmic decay with abundance plateaus	Not closely related	60	DT	p__Cyanobacteria (UID2189)	94.2	2.89	12.5	454	84	16774	0.38504	0.01658
C.4.N.60-DT-bin.9	C	Logarithmic decay with abundance plateaus	Not closely related	60	DT	k__Archaea (UID146)	96.51	2.21	33.33	478	117	4769	0.59718	0.03846
C.4.N.60-MM-bin.1	C	Logarithmic decay with abundance plateaus	Not closely related	60	MM	p__Cyanobacteria (UID2189)	99.56	0.74	0	967	170	14002	0.41403	0.02473
C.4.N.60-MM-bin.10	C	Logarithmic decay with abundance plateaus	Not closely related	60	MM	g__Bacillus (UID864)	99.59	0.04	0	96	11	105741	0.43366	0.04922
C.4.N.60-MM-bin.12	C	Logarithmic decay with abundance plateaus	Not closely related	60	MM	p__Cyanobacteria (UID2189)	98.12	0.56	0	1250	228	7979	0.38697	0.03085
C.4.N.60-MM-bin.13	C	Logarithmic decay with abundance plateaus	Not closely related	60	MM	f__Rhodobacteraceae (UID3340)	98.41	0	0	126	18	60755	0.6739	0.03355
C.4.N.60-MM-bin.14	C	Logarithmic decay with abundance plateaus	Not closely related	60	MM	f__Spirochaetaceae (UID2512)	100	0	0	14	3	143441	0.27506	0.02036
C.4.N.60-MM-bin.15	C	Logarithmic decay with abundance plateaus	Not closely related	60	MM	g__Streptomyces (UID2052)	99.44	0	0	424	62	42848	0.72431	0.02652
C.4.N.60-MM-bin.16	C	Logarithmic decay with abundance plateaus	Not closely related	60	MM	p__Cyanobacteria (UID2189)	94.04	0.52	100	1133	212	6450	0.38606	0.02982
C.4.N.60-MM-bin.17	C	Logarithmic decay with abundance plateaus	Not closely related	60	MM	f__Spirochaetaceae (UID2512)	97.58	0	0	10	2	175587	0.29425	0.01881
C.4.N.60-MM-bin.18	C	Logarithmic decay with abundance plateaus	Not closely related	60	MM	c__Alphaproteobacteria (UID3422)	99.68	0.92	0	64	9	116452	0.66128	0.02321
C.4.N.60-MM-bin.2	C	Logarithmic decay with abundance plateaus	Not closely related	60	MM	c__Alphaproteobacteria (UID3422)	99.68	0.02	0	338	54	22908	0.67251	0.02276
C.4.N.60-MM-bin.3	C	Logarithmic decay with abundance plateaus	Not closely related	60	MM	f__Rhodobacteraceae (UID3340)	99.29	0.65	33.33	58	7	156707	0.63521	0.03057
C.4.N.60-MM-bin.4	C	Logarithmic decay with abundance plateaus	Not closely related	60	MM	f__Enterobacteriaceae (UID5054)	98.74	4.01	34.62	537	93	12492	0.5552	0.03953
C.4.N.60-MM-bin.5	C	Logarithmic decay with abundance plateaus	Not closely related	60	MM	o__Rhizobiales (UID3450)	91.4	7.96	16.67	4192	933	2109	0.63463	0.02941
C.4.N.60-MM-bin.7	C	Logarithmic decay with abundance plateaus	Not closely related	60	MM	o__Rhizobiales (UID3447)	94.52	5.8	16	2029	461	2249	0.58632	0.02756
C.4.N.60-MM-bin.8	C	Logarithmic decay with abundance plateaus	Not closely related	60	MM	o__Burkholderiales (UID4001)	99.15	1.8	0	86	14	112070	0.6321	0.03562
C.4.N.60-MM-bin.9	C	Logarithmic decay with abundance plateaus	Not closely related	60	MM	f__Spirochaetaceae (UID2512)	100	0	0	5	2	263643	0.2837	0.01111
C.5.N.60-8K-bin.1	C	Exponential decay with abundance plateaus	Not closely related	60	8K	k__Bacteria (UID209)	96.55	0.47	0	7	3	363241	0.5137	0.00536
C.5.N.60-8K-bin.10	C	Exponential decay with abundance plateaus	Not closely related	60	8K	c__Alphaproteobacteria (UID3422)	97.08	0.49	0	24	5	223761	0.66337	0.01021
C.5.N.60-8K-bin.11	C	Exponential decay with abundance plateaus	Not closely related	60	8K	c__Alphaproteobacteria (UID3422)	97.08	0.49	0	24	5	223761	0.66337	0.01021
C.5.N.60-8K-bin.12	C	Exponential decay with abundance plateaus	Not closely related	60	8K	k__Archaea (UID146)	97.06	0.74	0	22	6	132995	0.45115	0.014
C.5.N.60-8K-bin.13	C	Exponential decay with abundance plateaus	Not closely related	60	8K	k__Bacteria (UID209)	96.55	0.47	0	7	3	363241	0.5137	0.00536
C.5.N.60-8K-bin.14	C	Exponential decay with abundance plateaus	Not closely related	60	8K	k__Bacteria (UID209)	100	1.75	0	21	4	135628	0.46216	0.01334
C.5.N.60-8K-bin.15	C	Exponential decay with abundance plateaus	Not closely related	60	8K	p__Euryarchaeota (UID49)	99.84	0.65	0	128	24	56835	0.43036	0.02557
C.5.N.60-8K-bin.16	C	Exponential decay with abundance plateaus	Not closely related	60	8K	k__Archaea (UID146)	99.26	0	0	27	5	101411	0.59357	0.01886
C.5.N.60-8K-bin.17	C	Exponential decay with abundance plateaus	Not closely related	60	8K	p__Euryarchaeota (UID49)	99.84	0.65	0	128	24	56835	0.43036	0.02557
C.5.N.60-8K-bin.18	C	Exponential decay with abundance plateaus	Not closely related	60	8K	p__Euryarchaeota (UID49)	99.84	0.65	0	129	24	56835	0.43029	0.02593
C.5.N.60-8K-bin.19	C	Exponential decay with abundance plateaus	Not closely related	60	8K	k__Bacteria (UID209)	100	1.75	0	21	4	135628	0.46216	0.01334
C.5.N.60-8K-bin.2	C	Exponential decay with abundance plateaus	Not closely related	60	8K	f__Rhodobacteraceae (UID3340)	81.21	0.78	25	16	4	315014	0.66878	0.00911
C.5.N.60-8K-bin.20	C	Exponential decay with abundance plateaus	Not closely related	60	8K	k__Archaea (UID146)	99.26	0	0	27	5	101411	0.59357	0.01886
C.5.N.60-8K-bin.21	C	Exponential decay with abundance plateaus	Not closely related	60	8K	p__Euryarchaeota (UID49)	100	0	0	15	3	387187	0.44054	0.01635
C.5.N.60-8K-bin.22	C	Exponential decay with abundance plateaus	Not closely related	60	8K	p__Euryarchaeota (UID49)	100	0	0	15	3	387187	0.44054	0.01635
C.5.N.60-8K-bin.23	C	Exponential decay with abundance plateaus	Not closely related	60	8K	g__Bacillus (UID864)	99.59	0	0	21	3	487780	0.43709	0.02037
C.5.N.60-8K-bin.24	C	Exponential decay with abundance plateaus	Not closely related	60	8K	f__Rhodobacteraceae (UID3340)	81.21	0.78	25	16	4	315014	0.66878	0.00911
C.5.N.60-8K-bin.25	C	Exponential decay with abundance plateaus	Not closely related	60	8K	g__Streptomyces (UID2052)	99.91	0	0	54	10	346723	0.72428	0.01473
C.5.N.60-8K-bin.26	C	Exponential decay with abundance plateaus	Not closely related	60	8K	f__Enterobacteriaceae (UID5054)	98.69	0.08	0	35	6	189574	0.55525	0.01493
C.5.N.60-8K-bin.27	C	Exponential decay with abundance plateaus	Not closely related	60	8K	g__Streptomyces (UID2052)	99.91	0	0	54	10	346723	0.72428	0.01473
C.5.N.60-8K-bin.28	C	Exponential decay with abundance plateaus	Not closely related	60	8K	k__Archaea (UID146)	99.26	0	0	27	5	101411	0.59357	0.01886
C.5.N.60-8K-bin.29	C	Exponential decay with abundance plateaus	Not closely related	60	8K	f__Enterobacteriaceae (UID5054)	98.69	0.08	0	35	6	189574	0.55525	0.01493
C.5.N.60-8K-bin.3	C	Exponential decay with abundance plateaus	Not closely related	60	8K	p__Euryarchaeota (UID49)	99.84	0.65	0	128	24	56835	0.43036	0.02557
C.5.N.60-8K-bin.30	C	Exponential decay with abundance plateaus	Not closely related	60	8K	g__Streptomyces (UID2052)	99.91	0	0	54	10	346723	0.72428	0.01473
C.5.N.60-8K-bin.31	C	Exponential decay with abundance plateaus	Not closely related	60	8K	g__Streptomyces (UID2052)	99.91	0	0	54	10	346723	0.72428	0.01473
C.5.N.60-8K-bin.32	C	Exponential decay with abundance plateaus	Not closely related	60	8K	k__Bacteria (UID3187)	99.15	0.85	0	25	6	211357	0.60687	0.00551
C.5.N.60-8K-bin.33	C	Exponential decay with abundance plateaus	Not closely related	60	8K	f__Rhodobacteraceae (UID3340)	94.77	0.3	0	18	5	278418	0.63576	0.01466
C.5.N.60-8K-bin.34	C	Exponential decay with abundance plateaus	Not closely related	60	8K	k__Archaea (UID146)	97.06	0.74	0	22	6	132995	0.45115	0.014
C.5.N.60-8K-bin.35	C	Exponential decay with abundance plateaus	Not closely related	60	8K	k__Archaea (UID146)	97.06	0.74	0	22	6	132995	0.45115	0.014
C.5.N.60-8K-bin.36	C	Exponential decay with abundance plateaus	Not closely related	60	8K	c__Alphaproteobacteria (UID3422)	97.08	0.49	0	24	5	223761	0.66337	0.01021
C.5.N.60-8K-bin.37	C	Exponential decay with abundance plateaus	Not closely related	60	8K	k__Bacteria (UID209)	96.55	0.47	0	7	3	363241	0.5137	0.00536
C.5.N.60-8K-bin.38	C	Exponential decay with abundance plateaus	Not closely related	60	8K	f__Rhodobacteraceae (UID3340)	98.79	0.48	0	18	5	315014	0.66716	0.0087
C.5.N.60-8K-bin.39	C	Exponential decay with abundance plateaus	Not closely related	60	8K	k__Archaea (UID146)	99.26	0	0	27	5	101411	0.59357	0.01886
C.5.N.60-8K-bin.4	C	Exponential decay with abundance plateaus	Not closely related	60	8K	c__Alphaproteobacteria (UID3422)	97.08	0.49	0	24	5	223761	0.66337	0.01021
C.5.N.60-8K-bin.40	C	Exponential decay with abundance plateaus	Not closely related	60	8K	f__Rhodobacteraceae (UID3340)	94.77	0.3	0	18	5	278418	0.63576	0.01466
C.5.N.60-8K-bin.41	C	Exponential decay with abundance plateaus	Not closely related	60	8K	g__Bacillus (UID864)	99.59	0	0	21	3	487780	0.43709	0.02037
C.5.N.60-8K-bin.42	C	Exponential decay with abundance plateaus	Not closely related	60	8K	k__Bacteria (UID209)	96.55	0.47	0	7	3	363241	0.5137	0.00536
C.5.N.60-8K-bin.43	C	Exponential decay with abundance plateaus	Not closely related	60	8K	g__Bacillus (UID864)	99.59	0	0	21	3	487780	0.43709	0.02037
C.5.N.60-8K-bin.44	C	Exponential decay with abundance plateaus	Not closely related	60	8K	p__Euryarchaeota (UID49)	100	0	0	15	3	387187	0.44054	0.01635
C.5.N.60-8K-bin.45	C	Exponential decay with abundance plateaus	Not closely related	60	8K	k__Bacteria (UID209)	100	1.75	0	21	4	135628	0.46216	0.01334
C.5.N.60-8K-bin.46	C	Exponential decay with abundance plateaus	Not closely related	60	8K	o__Burkholderiales (UID4002)	95.77	0.93	25	74	15	121475	0.69329	0.01694
C.5.N.60-8K-bin.47	C	Exponential decay with abundance plateaus	Not closely related	60	8K	f__Rhodobacteraceae (UID3340)	81.21	0.78	25	16	4	315014	0.66878	0.00911
C.5.N.60-8K-bin.48	C	Exponential decay with abundance plateaus	Not closely related	60	8K	f__Rhodobacteraceae (UID3340)	98.41	0.61	0	22	5	278418	0.63591	0.01415
C.5.N.60-8K-bin.49	C	Exponential decay with abundance plateaus	Not closely related	60	8K	k__Archaea (UID146)	97.06	0.74	0	22	6	132995	0.45115	0.014
C.5.N.60-8K-bin.5	C	Exponential decay with abundance plateaus	Not closely related	60	8K	f__Enterobacteriaceae (UID5054)	98.69	0.08	0	35	6	189574	0.55525	0.01493
C.5.N.60-8K-bin.50	C	Exponential decay with abundance plateaus	Not closely related	60	8K	k__Bacteria (UID209)	100	1.75	0	21	4	135628	0.46216	0.01334
C.5.N.60-8K-bin.51	C	Exponential decay with abundance plateaus	Not closely related	60	8K	o__Burkholderiales (UID4002)	95.77	0.93	25	74	15	121475	0.69329	0.01694
C.5.N.60-8K-bin.52	C	Exponential decay with abundance plateaus	Not closely related	60	8K	p__Euryarchaeota (UID49)	100	0	0	15	3	387187	0.44054	0.01635
C.5.N.60-8K-bin.53	C	Exponential decay with abundance plateaus	Not closely related	60	8K	o__Burkholderiales (UID4002)	95.77	0.93	25	74	15	121475	0.69329	0.01694
C.5.N.60-8K-bin.54	C	Exponential decay with abundance plateaus	Not closely related	60	8K	f__Rhodobacteraceae (UID3340)	94.77	0.3	0	18	5	278418	0.63576	0.01466
C.5.N.60-8K-bin.55	C	Exponential decay with abundance plateaus	Not closely related	60	8K	f__Enterobacteriaceae (UID5054)	98.69	0.08	0	35	6	189574	0.55525	0.01493
C.5.N.60-8K-bin.6	C	Exponential decay with abundance plateaus	Not closely related	60	8K	k__Bacteria (UID3187)	99.15	0.85	0	25	6	211357	0.60687	0.00551
C.5.N.60-8K-bin.7	C	Exponential decay with abundance plateaus	Not closely related	60	8K	g__Bacillus (UID864)	99.59	0	0	21	3	487780	0.43709	0.02037
C.5.N.60-8K-bin.8	C	Exponential decay with abundance plateaus	Not closely related	60	8K	k__Bacteria (UID3187)	99.15	0.85	0	25	6	211357	0.60687	0.00551
C.5.N.60-8K-bin.9	C	Exponential decay with abundance plateaus	Not closely related	60	8K	k__Bacteria (UID3187)	99.15	0.85	0	25	6	211357	0.60687	0.00551
C.5.N.60-DT-bin.1	C	Exponential decay with abundance plateaus	Not closely related	60	DT	k__Bacteria (UID209)	96.55	0.47	0	28	3	363241	0.51449	0.01435
C.5.N.60-DT-bin.10	C	Exponential decay with abundance plateaus	Not closely related	60	DT	f__Rhodobacteraceae (UID3340)	98.79	0.48	0	22	5	315014	0.66724	0.01377
C.5.N.60-DT-bin.11	C	Exponential decay with abundance plateaus	Not closely related	60	DT	f__Rhodobacteraceae (UID3340)	88.41	0	0	18	4	278418	0.63478	0.01491
C.5.N.60-DT-bin.12	C	Exponential decay with abundance plateaus	Not closely related	60	DT	f__Enterobacteriaceae (UID5054)	100	0.08	0	42	6	189574	0.5544	0.0208
C.5.N.60-DT-bin.14	C	Exponential decay with abundance plateaus	Not closely related	60	DT	g__Bacillus (UID864)	99.59	0	0	21	3	487780	0.43709	0.02037
C.5.N.60-DT-bin.16	C	Exponential decay with abundance plateaus	Not closely related	60	DT	o__Burkholderiales (UID4001)	98.35	4.31	11.43	77	9	202365	0.63228	0.03666
C.5.N.60-DT-bin.17	C	Exponential decay with abundance plateaus	Not closely related	60	DT	k__Archaea (UID146)	99.26	0.74	0	30	6	132995	0.45491	0.03754
C.5.N.60-DT-bin.18	C	Exponential decay with abundance plateaus	Not closely related	60	DT	k__Archaea (UID146)	100	0	0	28	5	108824	0.59642	0.01914
C.5.N.60-DT-bin.19	C	Exponential decay with abundance plateaus	Not closely related	60	DT	p__Euryarchaeota (UID49)	100	1.31	0	36	3	387187	0.4389	0.03416
C.5.N.60-DT-bin.21	C	Exponential decay with abundance plateaus	Not closely related	60	DT	g__Streptomyces (UID2052)	99.91	0	0	55	10	346723	0.72412	0.01538
C.5.N.60-DT-bin.3	C	Exponential decay with abundance plateaus	Not closely related	60	DT	o__Burkholderiales (UID4002)	95.97	1.13	50	81	15	121475	0.6938	0.01805
C.5.N.60-DT-bin.4	C	Exponential decay with abundance plateaus	Not closely related	60	DT	c__Alphaproteobacteria (UID3422)	94.48	0.49	0	23	5	223761	0.66368	0.01009
C.5.N.60-DT-bin.6	C	Exponential decay with abundance plateaus	Not closely related	60	DT	k__Bacteria (UID209)	100	1.75	0	21	4	135628	0.46216	0.01334
C.5.N.60-DT-bin.7	C	Exponential decay with abundance plateaus	Not closely related	60	DT	k__Bacteria (UID3187)	99.15	0.85	0	25	6	211357	0.60687	0.00551
C.5.N.60-DT-bin.8	C	Exponential decay with abundance plateaus	Not closely related	60	DT	p__Euryarchaeota (UID49)	99.84	0.65	0	124	24	56835	0.43135	0.02424
C.5.N.60-MM-bin.1	C	Exponential decay with abundance plateaus	Not closely related	60	MM	g__Bacillus (UID864)	99.59	0	0	56	4	392362	0.43431	0.05203
C.5.N.60-MM-bin.10	C	Exponential decay with abundance plateaus	Not closely related	60	MM	p__Cyanobacteria (UID2189)	92.7	0.59	75	1096	203	6449	0.38614	0.0297
C.5.N.60-MM-bin.11	C	Exponential decay with abundance plateaus	Not closely related	60	MM	f__Spirochaetaceae (UID2512)	100	0	0	6	2	263674	0.28454	0.06182
C.5.N.60-MM-bin.13	C	Exponential decay with abundance plateaus	Not closely related	60	MM	o__Burkholderiales (UID4002)	97.96	0.84	0	242	39	48508	0.68803	0.04906
C.5.N.60-MM-bin.14	C	Exponential decay with abundance plateaus	Not closely related	60	MM	f__Rhodobacteraceae (UID3340)	97.8	0.61	0	47	7	156673	0.63426	0.06523
C.5.N.60-MM-bin.15	C	Exponential decay with abundance plateaus	Not closely related	60	MM	p__Cyanobacteria (UID2189)	93.93	0.78	0	1170	217	7999	0.38759	0.03217
C.5.N.60-MM-bin.16	C	Exponential decay with abundance plateaus	Not closely related	60	MM	k__Bacteria (UID209)	96.55	0.47	0	18	3	298966	0.51327	0.02349
C.5.N.60-MM-bin.2	C	Exponential decay with abundance plateaus	Not closely related	60	MM	g__Streptomyces (UID2052)	96.35	0	0	192	30	90649	0.72422	0.02444
C.5.N.60-MM-bin.3	C	Exponential decay with abundance plateaus	Not closely related	60	MM	k__Bacteria (UID209)	100	1.75	0	76	10	72721	0.46053	0.05911
C.5.N.60-MM-bin.4	C	Exponential decay with abundance plateaus	Not closely related	60	MM	f__Spirochaetaceae (UID2512)	99.19	0	0	10	2	182598	0.27506	0.01316
C.5.N.60-MM-bin.5	C	Exponential decay with abundance plateaus	Not closely related	60	MM	o__Chlamydiales (UID2994)	96.46	0	0	24	5	80918	0.42021	0.017
C.5.N.60-MM-bin.6	C	Exponential decay with abundance plateaus	Not closely related	60	MM	o__Burkholderiales (UID4001)	99.15	1.8	0	70	13	118338	0.63249	0.02787
C.5.N.60-MM-bin.7	C	Exponential decay with abundance plateaus	Not closely related	60	MM	k__Bacteria (UID2993)	98.98	0	0	8	2	260932	0.41057	0.0475
C.5.N.60-MM-bin.8	C	Exponential decay with abundance plateaus	Not closely related	60	MM	k__Bacteria (UID3187)	99.15	0.85	0	177	26	53545	0.60607	0.02694
C.5.N.60-MM-bin.9	C	Exponential decay with abundance plateaus	Not closely related	60	MM	f__Rhodobacteraceae (UID3340)	98.79	0.48	0	109	18	62128	0.66665	0.02306
A.1.O.60-8K-bin.1	A	Equal abundance	Ordered	60	8K	f__Rhodobacteraceae (UID3356)	96.31	0.3	0	18	5	228621	0.56363	0.01924
A.1.O.60-8K-bin.10	A	Equal abundance	Ordered	60	8K	k__Bacteria (UID3060)	98.78	0.51	0	24	7	112181	0.43955	0.00979
A.1.O.60-8K-bin.11	A	Equal abundance	Ordered	60	8K	k__Bacteria (UID3060)	98.78	0.51	0	24	7	112181	0.43955	0.00979
A.1.O.60-8K-bin.12	A	Equal abundance	Ordered	60	8K	g__Vibrio (UID4878)	98.78	0.03	0	44	9	167462	0.47788	0.01125
A.1.O.60-8K-bin.13	A	Equal abundance	Ordered	60	8K	k__Bacteria (UID2570)	98.91	0	0	20	4	215991	0.57573	0.0176
A.1.O.60-8K-bin.14	A	Equal abundance	Ordered	60	8K	k__Bacteria (UID3060)	98.78	0.51	0	24	7	112181	0.43955	0.00979
A.1.O.60-8K-bin.15	A	Equal abundance	Ordered	60	8K	f__Bacillaceae (UID829)	98.31	0	0	73	15	57807	0.53062	0.01716
A.1.O.60-8K-bin.16	A	Equal abundance	Ordered	60	8K	k__Bacteria (UID2570)	98.91	0	0	19	4	215991	0.57581	0.0157
A.1.O.60-8K-bin.17	A	Equal abundance	Ordered	60	8K	f__Rhodobacteraceae (UID3356)	96.31	0.3	0	18	5	228621	0.56363	0.01924
A.1.O.60-8K-bin.18	A	Equal abundance	Ordered	60	8K	k__Bacteria (UID3060)	97.56	0	0	12	3	192367	0.45269	0.00781
A.1.O.60-8K-bin.19	A	Equal abundance	Ordered	60	8K	p__Euryarchaeota (UID49)	97.39	0	0	32	7	85972	0.4392	0.01127
A.1.O.60-8K-bin.2	A	Equal abundance	Ordered	60	8K	c__Betaproteobacteria (UID3959)	98.03	0	0	13	3	181714	0.37409	0.0144
A.1.O.60-8K-bin.20	A	Equal abundance	Ordered	60	8K	k__Bacteria (UID3060)	98.58	0	0	23	5	85903	0.4697	0.01123
A.1.O.60-8K-bin.21	A	Equal abundance	Ordered	60	8K	c__Betaproteobacteria (UID3959)	99.01	0	0	15	4	142074	0.37415	0.01349
A.1.O.60-8K-bin.22	A	Equal abundance	Ordered	60	8K	k__Bacteria (UID2570)	98.91	0	0	20	4	215991	0.57573	0.0176
A.1.O.60-8K-bin.23	A	Equal abundance	Ordered	60	8K	o__Rhodospirillales (UID3754)	97.47	0	0	20	3	294861	0.58501	0.01529
A.1.O.60-8K-bin.24	A	Equal abundance	Ordered	60	8K	o__Rhodospirillales (UID3754)	88.06	0	0	64	9	89672	0.67373	0.01986
A.1.O.60-8K-bin.25	A	Equal abundance	Ordered	60	8K	o__Rhizobiales (UID3481)	98.64	0.48	25	33	9	135352	0.57281	0.01047
A.1.O.60-8K-bin.26	A	Equal abundance	Ordered	60	8K	o__Burkholderiales (UID4000)	97.2	0	0	33	7	241900	0.67975	0.01324
A.1.O.60-8K-bin.27	A	Equal abundance	Ordered	60	8K	o__Rhodospirillales (UID3754)	88.56	0	0	62	9	89672	0.67389	0.01745
A.1.O.60-8K-bin.28	A	Equal abundance	Ordered	60	8K	k__Bacteria (UID3060)	98.58	0	0	23	5	85903	0.4697	0.01123
A.1.O.60-8K-bin.29	A	Equal abundance	Ordered	60	8K	k__Bacteria (UID3060)	97.56	0	0	12	3	192367	0.45269	0.00781
A.1.O.60-8K-bin.3	A	Equal abundance	Ordered	60	8K	f__Bacillaceae (UID829)	98.31	0	0	73	15	57807	0.53062	0.01716
A.1.O.60-8K-bin.30	A	Equal abundance	Ordered	60	8K	f__Rhodobacteraceae (UID3340)	88.48	0	0	16	4	472817	0.69227	0.01285
A.1.O.60-8K-bin.31	A	Equal abundance	Ordered	60	8K	o__Rhodospirillales (UID3754)	97.47	0	0	20	3	294861	0.58501	0.01529
A.1.O.60-8K-bin.32	A	Equal abundance	Ordered	60	8K	o__Burkholderiales (UID4000)	96.26	0	0	32	7	241900	0.68075	0.01277
A.1.O.60-8K-bin.33	A	Equal abundance	Ordered	60	8K	k__Bacteria (UID3060)	98.58	0	0	23	5	85903	0.4697	0.01123
A.1.O.60-8K-bin.34	A	Equal abundance	Ordered	60	8K	o__Rhodospirillales (UID3754)	88.06	0	0	62	9	89672	0.67388	0.01913
A.1.O.60-8K-bin.35	A	Equal abundance	Ordered	60	8K	o__Rhodospirillales (UID3754)	88.06	0	0	61	9	89672	0.674	0.01789
A.1.O.60-8K-bin.36	A	Equal abundance	Ordered	60	8K	g__Vibrio (UID4878)	98.78	0.03	0	44	9	167462	0.47788	0.01125
A.1.O.60-8K-bin.37	A	Equal abundance	Ordered	60	8K	f__Bacillaceae (UID829)	98.31	0.03	0	79	16	56778	0.52955	0.02086
A.1.O.60-8K-bin.38	A	Equal abundance	Ordered	60	8K	k__Bacteria (UID3060)	97.97	0	0	14	3	192367	0.45125	0.0137
A.1.O.60-8K-bin.39	A	Equal abundance	Ordered	60	8K	g__Vibrio (UID4878)	98.78	0.03	0	44	9	167462	0.47788	0.01125
A.1.O.60-8K-bin.4	A	Equal abundance	Ordered	60	8K	f__Rhodobacteraceae (UID3361)	99.25	0.53	0	46	8	214865	0.61797	0.00992
A.1.O.60-8K-bin.40	A	Equal abundance	Ordered	60	8K	f__Rhodobacteraceae (UID3356)	96.31	0.3	0	18	5	228621	0.56363	0.01924
A.1.O.60-8K-bin.41	A	Equal abundance	Ordered	60	8K	c__Betaproteobacteria (UID3959)	99.01	0	0	15	4	142074	0.37415	0.01349
A.1.O.60-8K-bin.42	A	Equal abundance	Ordered	60	8K	p__Euryarchaeota (UID49)	97.39	0	0	32	7	85972	0.4392	0.01127
A.1.O.60-8K-bin.43	A	Equal abundance	Ordered	60	8K	k__Bacteria (UID3060)	98.78	0.51	0	24	7	112181	0.43955	0.00979
A.1.O.60-8K-bin.44	A	Equal abundance	Ordered	60	8K	f__Rhodobacteraceae (UID3361)	99.25	0.53	0	37	7	244805	0.61768	0.01447
A.1.O.60-8K-bin.45	A	Equal abundance	Ordered	60	8K	g__Vibrio (UID4878)	98.78	0.03	0	44	9	167462	0.47788	0.01125
A.1.O.60-8K-bin.46	A	Equal abundance	Ordered	60	8K	o__Rhodospirillales (UID3754)	97.47	0	0	20	3	294861	0.58501	0.01529
A.1.O.60-8K-bin.47	A	Equal abundance	Ordered	60	8K	f__Rhodobacteraceae (UID3361)	99.25	0.53	0	60	8	214865	0.61725	0.01409
A.1.O.60-8K-bin.48	A	Equal abundance	Ordered	60	8K	f__Rhodobacteraceae (UID3356)	96.31	0.3	0	18	5	228621	0.56363	0.01924
A.1.O.60-8K-bin.49	A	Equal abundance	Ordered	60	8K	k__Bacteria (UID3060)	97.56	0	0	12	3	192367	0.45269	0.00781
A.1.O.60-8K-bin.5	A	Equal abundance	Ordered	60	8K	k__Bacteria (UID3060)	98.58	0	0	23	5	85903	0.4697	0.01123
A.1.O.60-8K-bin.50	A	Equal abundance	Ordered	60	8K	o__Rhodospirillales (UID3754)	99.9	0.5	0	58	8	150709	0.56998	0.01901
A.1.O.60-8K-bin.51	A	Equal abundance	Ordered	60	8K	o__Rhizobiales (UID3481)	98.64	0.48	25	33	9	135352	0.57281	0.01047
A.1.O.60-8K-bin.52	A	Equal abundance	Ordered	60	8K	k__Bacteria (UID2570)	98.91	0	0	20	4	215991	0.57573	0.0176
A.1.O.60-8K-bin.53	A	Equal abundance	Ordered	60	8K	f__Bacillaceae (UID829)	98.31	0	0	73	15	57807	0.53062	0.01716
A.1.O.60-8K-bin.54	A	Equal abundance	Ordered	60	8K	o__Rhodospirillales (UID3754)	99.4	0.5	0	57	8	150709	0.56899	0.0169
A.1.O.60-8K-bin.55	A	Equal abundance	Ordered	60	8K	o__Rhodospirillales (UID3754)	99.5	0.5	0	42	7	153396	0.56912	0.01637
A.1.O.60-8K-bin.56	A	Equal abundance	Ordered	60	8K	o__Rhodospirillales (UID3754)	97.47	0	0	20	3	294861	0.58501	0.01529
A.1.O.60-8K-bin.57	A	Equal abundance	Ordered	60	8K	p__Euryarchaeota (UID49)	97.39	0	0	32	7	85972	0.4392	0.01127
A.1.O.60-8K-bin.58	A	Equal abundance	Ordered	60	8K	o__Rhizobiales (UID3481)	98.64	0.48	25	33	9	135352	0.57281	0.01047
A.1.O.60-8K-bin.59	A	Equal abundance	Ordered	60	8K	c__Betaproteobacteria (UID3959)	99.01	0	0	15	4	142074	0.37415	0.01349
A.1.O.60-8K-bin.6	A	Equal abundance	Ordered	60	8K	p__Euryarchaeota (UID49)	97.39	0	0	33	7	85972	0.43915	0.01293
A.1.O.60-8K-bin.60	A	Equal abundance	Ordered	60	8K	o__Rhizobiales (UID3481)	98.64	0.48	25	34	9	135352	0.57276	0.01032
A.1.O.60-8K-bin.7	A	Equal abundance	Ordered	60	8K	o__Burkholderiales (UID4000)	96.26	0	0	32	7	241900	0.68075	0.01277
A.1.O.60-8K-bin.8	A	Equal abundance	Ordered	60	8K	o__Burkholderiales (UID4000)	96.26	0	0	32	7	241900	0.68075	0.01277
A.1.O.60-8K-bin.9	A	Equal abundance	Ordered	60	8K	o__Rhodospirillales (UID3754)	99.4	0.5	0	71	9	138891	0.57006	0.02053
A.1.O.60-DT-bin.1	A	Equal abundance	Ordered	60	DT	k__Bacteria (UID3060)	99.39	0	0	28	5	85903	0.46952	0.01509
A.1.O.60-DT-bin.10	A	Equal abundance	Ordered	60	DT	f__Rhodobacteraceae (UID3356)	98.64	0.72	0	47	6	191624	0.66427	0.01921
A.1.O.60-DT-bin.11	A	Equal abundance	Ordered	60	DT	p__Euryarchaeota (UID49)	97.39	0	0	34	7	85972	0.43912	0.01279
A.1.O.60-DT-bin.12	A	Equal abundance	Ordered	60	DT	f__Rhodobacteraceae (UID3361)	98.19	2.04	0	111	8	214865	0.61557	0.02923
A.1.O.60-DT-bin.13	A	Equal abundance	Ordered	60	DT	o__Rhizobiales (UID3481)	98.88	3.52	12	59	11	128949	0.57407	0.01837
A.1.O.60-DT-bin.14	A	Equal abundance	Ordered	60	DT	f__Halobacteriaceae (UID96)	89.88	3.74	68.75	92	18	49295	0.67183	0.01556
A.1.O.60-DT-bin.15	A	Equal abundance	Ordered	60	DT	k__Bacteria (UID3060)	99.59	0	0	18	4	167746	0.4514	0.02278
A.1.O.60-DT-bin.16	A	Equal abundance	Ordered	60	DT	o__Rhodospirillales (UID3754)	99.4	1.24	0	96	9	138891	0.57056	0.0181
A.1.O.60-DT-bin.18	A	Equal abundance	Ordered	60	DT	p__Euryarchaeota (UID49)	100	2.61	0	52	11	82223	0.48548	0.01725
A.1.O.60-DT-bin.19	A	Equal abundance	Ordered	60	DT	k__Bacteria (UID3060)	98.78	0.51	0	24	7	112181	0.43955	0.00979
A.1.O.60-DT-bin.2	A	Equal abundance	Ordered	60	DT	o__Rhodospirillales (UID3754)	97.47	0	0	21	3	294861	0.58501	0.01492
A.1.O.60-DT-bin.20	A	Equal abundance	Ordered	60	DT	f__Bacillaceae (UID829)	98.51	0	0	88	16	56778	0.52932	0.02036
A.1.O.60-DT-bin.21	A	Equal abundance	Ordered	60	DT	f__Rhodobacteraceae (UID3340)	99.39	0	0	31	4	472817	0.6907	0.01642
A.1.O.60-DT-bin.22	A	Equal abundance	Ordered	60	DT	o__Actinomycetales (UID1815)	99.14	0.38	0	56	9	238841	0.70756	0.01432
A.1.O.60-DT-bin.23	A	Equal abundance	Ordered	60	DT	o__Rhodospirillales (UID3754)	99.5	1	0	60	9	112954	0.67204	0.01944
A.1.O.60-DT-bin.3	A	Equal abundance	Ordered	60	DT	k__Bacteria (UID203)	98.28	3.45	0	65	10	141684	0.47601	0.02867
A.1.O.60-DT-bin.4	A	Equal abundance	Ordered	60	DT	p__Euryarchaeota (UID49)	99.35	1.31	0	67	9	58006	0.47314	0.02384
A.1.O.60-DT-bin.5	A	Equal abundance	Ordered	60	DT	o__Burkholderiales (UID4000)	99.53	1.93	0	101	9	241900	0.67824	0.0346
A.1.O.60-DT-bin.6	A	Equal abundance	Ordered	60	DT	f__Halobacteriaceae (UID96)	91.1	5.7	52.94	95	20	51698	0.61302	0.02576
A.1.O.60-DT-bin.7	A	Equal abundance	Ordered	60	DT	f__Halobacteriaceae (UID96)	99.42	2.63	23.33	46	7	132813	0.61024	0.018
A.1.O.60-DT-bin.8	A	Equal abundance	Ordered	60	DT	k__Bacteria (UID2570)	98.91	0	0	30	4	215991	0.57555	0.01777
A.1.O.60-DT-bin.9	A	Equal abundance	Ordered	60	DT	f__Rhodobacteraceae (UID3356)	99.24	0.3	0	29	5	228621	0.56213	0.02357
B.1.O.60-8K-bin.1	B	Equal abundance	Ordered	60	8K	f__Rhodobacteraceae (UID3356)	93.68	0.04	0	11	2	703334	0.54989	0.00676
B.1.O.60-8K-bin.10	B	Equal abundance	Ordered	60	8K	o__Actinomycetales (UID1812)	98.9	0.55	0	37	8	135582	0.52557	0.01136
B.1.O.60-8K-bin.11	B	Equal abundance	Ordered	60	8K	o__Sphingomonadales (UID3310)	94.41	0.34	0	5	2	709374	0.62683	0.00429
B.1.O.60-8K-bin.12	B	Equal abundance	Ordered	60	8K	o__Flavobacteriales (UID2815)	98.53	0	0	19	3	288674	0.34972	0.01248
B.1.O.60-8K-bin.13	B	Equal abundance	Ordered	60	8K	c__Thermoprotei (UID148)	99.37	0	0	4	2	454423	0.36756	0.00372
B.1.O.60-8K-bin.14	B	Equal abundance	Ordered	60	8K	c__Thermoprotei (UID148)	99.37	0	0	4	2	454423	0.36756	0.00372
B.1.O.60-8K-bin.15	B	Equal abundance	Ordered	60	8K	o__Actinomycetales (UID1812)	99.67	0.79	0	28	7	175850	0.65829	0.01248
B.1.O.60-8K-bin.16	B	Equal abundance	Ordered	60	8K	f__Rhodobacteraceae (UID3356)	96.11	0.04	0	12	2	703334	0.54979	0.00671
B.1.O.60-8K-bin.17	B	Equal abundance	Ordered	60	8K	f__Bifidobacteriaceae (UID1458)	88.94	0	0	20	4	113022	0.41079	0.02005
B.1.O.60-8K-bin.18	B	Equal abundance	Ordered	60	8K	c__Thermoprotei (UID148)	100	0.63	0	17	3	149153	0.53159	0.00924
B.1.O.60-8K-bin.19	B	Equal abundance	Ordered	60	8K	o__Flavobacteriales (UID2815)	100	0	0	20	4	180120	0.34965	0.01223
B.1.O.60-8K-bin.2	B	Equal abundance	Ordered	60	8K	c__Thermoprotei (UID148)	99.37	0	0	4	2	454423	0.36756	0.00372
B.1.O.60-8K-bin.20	B	Equal abundance	Ordered	60	8K	c__Thermoprotei (UID148)	99.37	0	0	29	6	82059	0.45237	0.01686
B.1.O.60-8K-bin.21	B	Equal abundance	Ordered	60	8K	o__Campylobacterales (UID3068)	99.41	0.42	0	28	6	138696	0.48688	0.00758
B.1.O.60-8K-bin.22	B	Equal abundance	Ordered	60	8K	o__Flavobacteriales (UID2815)	98.53	0	0	19	3	288674	0.34972	0.01248
[truncated: 3,219 more rows]
