# Supplementary material for: Simulation of 69 microbial communities indicates sequencing depth and false positives are major drivers of bias in prokaryotic metagenome-assembled genome recovery
Source: PLoS Comput Biol. 2024 Oct 22;20(10):e1012530. doi: 10.1371/journal.pcbi.1012530 (PMC11530072; doi:10.1371/journal.pcbi.1012530)
Supplement: S2 Table — Sequencing depth was kept at 60 million reads. (Ratio FP = total number of FPs/total number of species recovered (*100); Accuracy = (TP/TP+FP)*100) (XLSX) [file pcbi.1012530.s024.xlsx]

## Sheet: Sheet1
Supplemental Table S02 - Values of the total number of Metagenome-Assembled Genomes (MAGs) recovered by each pipeline (8K, DT and MM), the number of original species found (True Positives), the number of species obtained not present in the original community (False positives), the number of original species not recovered, average number of MAGs per species and ratio of FP according to each commun…
Community	Sequencing Depth	Taxonomy distribution	Sepcies abundance distribution	Pipeline	Number of MAGs	Number of True Positives	Number of False Positives	Number of False Negatives	Average number of MAGs/species	Ratio FP (%)	Accuracy (%)
A	60	Closely related	Logarithmic decay	8K	36	9	0	33	3.5	0	100
A	60	Closely related	Logarithmic decay	DT	16	16	0	26	1	0	100
A	60	Closely related	Logarithmic decay	MM	12	11	1	31	1	8.33333	91.6667
A	60	Closely related	Exponential decay	8K	54	16	4	26	3.07143	20	80
A	60	Closely related	Exponential decay	DT	23	22	1	20	1	4.34783	95.6522
A	60	Closely related	Exponential decay	MM	20	21	1	21	1	4.54545	95.4545
A	60	Closely related	Logarithmic decay with abundance plateaus	8K	42	11	0	31	4	0	100
A	60	Closely related	Logarithmic decay with abundance plateaus	DT	17	17	0	25	1	0	100
A	60	Closely related	Logarithmic decay with abundance plateaus	MM	11	10	1	32	1	9.09091	90.9091
A	60	Closely related	Exponential decay with abundance plateaus	8K	54	15	4	27	3.76923	21.0526	78.9474
A	60	Closely related	Exponential decay with abundance plateaus	DT	24	23	1	19	1	4.16667	95.8333
A	60	Closely related	Exponential decay with abundance plateaus	MM	19	18	1	24	1	5.26316	94.7368
A	60	Not closely related	Logarithmic decay	8K	41	10	4	32	3.75	28.5714	71.4286
A	60	Not closely related	Logarithmic decay	DT	15	14	1	28	1	6.66667	93.3333
A	60	Not closely related	Logarithmic decay	MM	11	10	1	32	0	9.09091	90.9091
A	60	Not closely related	Exponential decay	8K	41	10	4	32	4	28.5714	71.4286
A	60	Not closely related	Exponential decay	DT	18	17	1	25	1	5.55556	94.4444
A	60	Not closely related	Exponential decay	MM	14	13	1	29	1	7.14286	92.8571
A	60	Not closely related	Logarithmic decay with abundance plateaus	8K	56	13	4	29	3.72727	23.5294	76.4706
A	60	Not closely related	Logarithmic decay with abundance plateaus	DT	21	19	2	23	1	9.52381	90.4762
A	60	Not closely related	Logarithmic decay with abundance plateaus	MM	16	14	2	28	1	12.5	87.5
A	60	Not closely related	Exponential decay with abundance plateaus	8K	29	9	0	33	3.46154	0	100
A	60	Not closely related	Exponential decay with abundance plateaus	DT	19	18	1	24	1	5.26316	94.7368
A	60	Not closely related	Exponential decay with abundance plateaus	MM	15	14	1	28	1	6.66667	93.3333
A	60	Ordered	Equal abundance	8K	60	15	4	27	3.5	21.0526	78.9474
A	60	Ordered	Equal abundance	DT	22	21	1	21	1	4.54545	95.4545
A	60	Ordered	Equal abundance	MM	0	0	0	42	1	0	0
A	10	Random	Logarithmic decay	8K	42	11	4	31	3.6	26.6667	73.3333
A	10	Random	Logarithmic decay	DT	17	16	1	26	1	5.88235	94.1176
A	10	Random	Logarithmic decay	MM	10	10	0	32	1	0	100
A	10	Random	Exponential decay	8K	43	13	1	29	3.72727	7.14286	92.8571
A	10	Random	Exponential decay	DT	16	14	2	28	1	12.5	87.5
A	10	Random	Exponential decay	MM	8	8	0	34	1	0	100
A	30	Random	Logarithmic decay	8K	28	7	0	35	3.53846	0	100
A	30	Random	Logarithmic decay	DT	14	13	1	29	1	7.14286	92.8571
A	30	Random	Logarithmic decay	MM	10	10	0	32	1	0	100
A	30	Random	Exponential decay	8K	49	12	4	30	3.23077	25	75
A	30	Random	Exponential decay	DT	28	26	2	16	1	7.14286	92.8571
A	30	Random	Exponential decay	MM	17	15	2	27	1	11.7647	88.2353
A	60	Random	Logarithmic decay	8K	45	12	4	30	3.81818	25	75
A	60	Random	Logarithmic decay	DT	23	22	1	20	1	4.34783	95.6522
A	60	Random	Logarithmic decay	MM	18	17	1	25	1	5.55556	94.4444
A	60	Random	Exponential decay	8K	46	12	4	30	4	25	75
A	60	Random	Exponential decay	DT	31	29	2	13	1	6.45161	93.5484
A	60	Random	Exponential decay	MM	17	17	1	25	1	5.55556	94.4444
A	120	Random	Logarithmic decay	8K	33	7	5	35	3.33333	41.6667	58.3333
A	120	Random	Logarithmic decay	DT	23	20	3	22	1	13.0435	86.9565
A	120	Random	Logarithmic decay	MM	2	2	0	40	1	0	100
A	120	Random	Exponential decay	8K	50	13	1	29	3.375	7.14286	92.8571
A	120	Random	Exponential decay	DT	24	23	1	19	1	4.16667	95.8333
A	120	Random	Exponential decay	MM	7	7	0	35	1	0	100
A	180	Random	Logarithmic decay	8K	59	16	4	26	3.22222	20	80
A	180	Random	Logarithmic decay	DT	28	27	1	15	1	3.57143	96.4286
A	180	Random	Logarithmic decay	MM	1	0	1	42	1	100	0
A	180	Random	Exponential decay	8K	47	14	2	28	3.64286	12.5	87.5
A	180	Random	Exponential decay	DT	21	20	1	22	1	4.7619	95.2381
A	180	Random	Exponential decay	MM	6	6	0	36	1	0	100
A	60	Very closely related	Logarithmic decay	8K	35	10	0	32	3.66667	0	100
A	60	Very closely related	Logarithmic decay	DT	15	15	0	27	1	0	100
A	60	Very closely related	Logarithmic decay	MM	10	10	0	32	1	0	100
A	60	Very closely related	Exponential decay	8K	42	12	1	30	3.57143	7.69231	92.3077
A	60	Very closely related	Exponential decay	DT	23	22	1	20	1	4.34783	95.6522
A	60	Very closely related	Exponential decay	MM	18	17	1	25	1	5.55556	94.4444
A	60	Very closely related	Logarithmic decay with abundance plateaus	8K	30	9	0	33	3.47059	0	100
A	60	Very closely related	Logarithmic decay with abundance plateaus	DT	16	16	0	26	1	0	100
A	60	Very closely related	Logarithmic decay with abundance plateaus	MM	10	10	0	32	1	0	100
A	60	Very closely related	Exponential decay with abundance plateaus	8K	51	13	4	29	3.13333	23.5294	76.4706
A	60	Very closely related	Exponential decay with abundance plateaus	DT	22	21	1	21	1	4.54545	95.4545
A	60	Very closely related	Exponential decay with abundance plateaus	MM	20	18	2	24	1	10	90
B	60	Closely related	Logarithmic decay	8K	34	9	4	33	3.5	30.7692	69.2308
B	60	Closely related	Logarithmic decay	DT	18	17	1	25	1	5.55556	94.4444
B	60	Closely related	Logarithmic decay	MM	12	12	0	30	1	0	100
B	60	Closely related	Exponential decay	8K	51	12	8	30	3.53846	40	60
B	60	Closely related	Exponential decay	DT	24	22	2	20	1	8.33333	91.6667
B	60	Closely related	Exponential decay	MM	15	14	1	28	1	6.66667	93.3333
B	60	Closely related	Logarithmic decay with abundance plateaus	8K	48	11	4	31	3.33333	26.6667	73.3333
B	60	Closely related	Logarithmic decay with abundance plateaus	DT	7	6	1	36	1	14.2857	85.7143
B	60	Closely related	Logarithmic decay with abundance plateaus	MM	14	14	0	28	1	0	100
B	60	Closely related	Exponential decay with abundance plateaus	8K	58	14	9	28	3.63636	39.1304	60.8696
B	60	Closely related	Exponential decay with abundance plateaus	DT	23	20	3	22	1	13.0435	86.9565
B	60	Closely related	Exponential decay with abundance plateaus	MM	14	14	0	28	1	0	100
B	60	Not closely related	Logarithmic decay	8K	52	11	8	31	3.57143	42.1053	57.8947
B	60	Not closely related	Logarithmic decay	DT	17	15	2	27	1	11.7647	88.2353
B	60	Not closely related	Logarithmic decay	MM	14	13	1	29	1	7.14286	92.8571
B	60	Not closely related	Exponential decay	8K	48	13	5	29	3.4	27.7778	72.2222
B	60	Not closely related	Exponential decay	DT	19	17	2	25	1	10.5263	89.4737
B	60	Not closely related	Exponential decay	MM	16	14	2	28	1	12.5	87.5
B	60	Not closely related	Logarithmic decay with abundance plateaus	8K	51	14	4	28	4	22.2222	77.7778
B	60	Not closely related	Logarithmic decay with abundance plateaus	DT	21	19	2	23	1	9.52381	90.4762
B	60	Not closely related	Logarithmic decay with abundance plateaus	MM	16	15	1	27	1	6.25	93.75
B	60	Not closely related	Exponential decay with abundance plateaus	8K	53	12	12	30	3	50	50
B	60	Not closely related	Exponential decay with abundance plateaus	DT	22	19	3	23	1	13.6364	86.3636
B	60	Not closely related	Exponential decay with abundance plateaus	MM	16	13	2	29	1	13.3333	86.6667
B	60	Ordered	Equal abundance	8K	50	12	8	30	3.90909	40	60
B	60	Ordered	Equal abundance	DT	25	22	3	20	1	12	88
B	60	Ordered	Equal abundance	MM	1	1	0	41	1	0	100
B	10	Random	Logarithmic decay	8K	49	12	5	30	3.64286	29.4118	70.5882
B	10	Random	Logarithmic decay	DT	17	15	2	27	1	11.7647	88.2353
B	10	Random	Logarithmic decay	MM	9	8	1	34	1	11.1111	88.8889
B	10	Random	Exponential decay	8K	46	10	9	32	3.2	47.3684	52.6316
B	10	Random	Exponential decay	DT	24	21	3	21	1	12.5	87.5
B	10	Random	Exponential decay	MM	10	9	1	33	1	10	90
B	30	Random	Logarithmic decay	8K	20	5	1	37	3.625	16.6667	83.3333
B	30	Random	Logarithmic decay	DT	8	8	0	34	1	0	100
B	30	Random	Logarithmic decay	MM	13	12	1	30	1	7.69231	92.3077
B	30	Random	Exponential decay	8K	40	9	5	33	3.76923	35.7143	64.2857
B	30	Random	Exponential decay	DT	24	22	2	20	1	8.33333	91.6667
B	30	Random	Exponential decay	MM	18	18	0	24	1	0	100
B	60	Random	Logarithmic decay	8K	48	15	4	27	4	21.0526	78.9474
B	60	Random	Logarithmic decay	DT	23	21	2	21	1	8.69565	91.3043
B	60	Random	Logarithmic decay	MM	16	14	2	28	1	12.5	87.5
B	60	Random	Exponential decay	8K	58	13	12	29	3.4	48	52
B	60	Random	Exponential decay	DT	27	24	3	18	1	11.1111	88.8889
B	60	Random	Exponential decay	MM	16	15	1	27	1	6.25	93.75
B	120	Random	Logarithmic decay	8K	45	10	8	32	3.7	44.4444	55.5556
B	120	Random	Logarithmic decay	DT	24	22	2	20	1	8.33333	91.6667
B	120	Random	Logarithmic decay	MM	4	3	1	39	1.11111	25	75
B	120	Random	Exponential decay	8K	57	13	12	29	3.41176	48	52
B	120	Random	Exponential decay	DT	32	29	3	13	1	9.375	90.625
B	120	Random	Exponential decay	MM	7	6	1	36	1	14.2857	85.7143
B	180	Random	Logarithmic decay	8K	31	7	9	35	3.53333	56.25	43.75
B	180	Random	Logarithmic decay	DT	28	25	3	17	1	10.7143	89.2857
B	180	Random	Logarithmic decay	MM	0	0	0	42	1.06667	0	0
B	180	Random	Exponential decay	8K	51	13	8	29	3.76923	38.0952	61.9048
B	180	Random	Exponential decay	DT	34	31	3	11	1	8.82353	91.1765
B	180	Random	Exponential decay	MM	9	9	0	33	1	0	100
B	60	Very closely related	Logarithmic decay	8K	43	10	4	32	3.75	28.5714	71.4286
B	60	Very closely related	Logarithmic decay	DT	15	14	1	28	1	6.66667	93.3333
B	60	Very closely related	Logarithmic decay	MM	13	13	0	29	1	0	100
B	60	Very closely related	Exponential decay	8K	49	11	8	31	3.5625	42.1053	57.8947
B	60	Very closely related	Exponential decay	DT	23	21	2	21	1	8.69565	91.3043
B	60	Very closely related	Exponential decay	MM	21	20	1	22	1	4.7619	95.2381
B	60	Very closely related	Logarithmic decay with abundance plateaus	8K	37	9	4	33	3.1	30.7692	69.2308
B	60	Very closely related	Logarithmic decay with abundance plateaus	DT	15	14	1	28	1	6.66667	93.3333
B	60	Very closely related	Logarithmic decay with abundance plateaus	MM	10	9	0	33	0	0	100
B	60	Very closely related	Exponential decay with abundance plateaus	8K	49	11	8	31	3.4	42.1053	57.8947
B	60	Very closely related	Exponential decay with abundance plateaus	DT	21	19	2	23	1	9.52381	90.4762
B	60	Very closely related	Exponential decay with abundance plateaus	MM	15	14	1	28	1	6.66667	93.3333
C	60	Closely related	Logarithmic decay	8K	17	5	0	37	4	0	100
C	60	Closely related	Logarithmic decay	DT	20	18	2	24	1	10	90
C	60	Closely related	Logarithmic decay	MM	16	14	2	28	1	12.5	87.5
C	60	Closely related	Exponential decay	8K	44	10	4	32	3.6	28.5714	71.4286
C	60	Closely related	Exponential decay	DT	22	21	1	21	1	4.54545	95.4545
C	60	Closely related	Exponential decay	MM	23	20	3	22	1	13.0435	86.9565
C	60	Closely related	Logarithmic decay with abundance plateaus	8K	15	6	0	36	3.84615	0	100
C	60	Closely related	Logarithmic decay with abundance plateaus	DT	17	15	2	27	1	11.7647	88.2353
C	60	Closely related	Logarithmic decay with abundance plateaus	MM	15	13	2	29	1	13.3333	86.6667
C	60	Closely related	Exponential decay with abundance plateaus	8K	49	12	4	30	3.66667	25	75
C	60	Closely related	Exponential decay with abundance plateaus	DT	19	18	1	24	1	5.26316	94.7368
C	60	Closely related	Exponential decay with abundance plateaus	MM	25	22	3	20	1	12	88
C	60	Not closely related	Logarithmic decay	8K	36	8	4	34	4	33.3333	66.6667
C	60	Not closely related	Logarithmic decay	DT	20	17	3	25	1	15	85
C	60	Not closely related	Logarithmic decay	MM	20	17	3	25	1	15	85
C	60	Not closely related	Exponential decay	8K	58	16	4	26	3.4	20	80
C	60	Not closely related	Exponential decay	DT	19	18	1	24	1	5.26316	94.7368
C	60	Not closely related	Exponential decay	MM	19	17	1	25	1	5.55556	94.4444
C	60	Not closely related	Logarithmic decay with abundance plateaus	8K	39	10	3	32	4	23.0769	76.9231
C	60	Not closely related	Logarithmic decay with abundance plateaus	DT	20	18	2	24	1	10	90
C	60	Not closely related	Logarithmic decay with abundance plateaus	MM	16	14	2	28	1	12.5	87.5
C	60	Not closely related	Exponential decay with abundance plateaus	8K	55	13	4	29	3.75	23.5294	76.4706
C	60	Not closely related	Exponential decay with abundance plateaus	DT	15	14	1	28	1	6.66667	93.3333
C	60	Not closely related	Exponential decay with abundance plateaus	MM	15	13	2	29	1	13.3333	86.6667
C	60	Ordered	Equal abundance	8K	40	9	4	33	3.25	30.7692	69.2308
C	60	Ordered	Equal abundance	DT	17	16	1	26	1	5.88235	94.1176
C	60	Ordered	Equal abundance	MM	1	1	0	41	1	0	100
C	10	Random	Logarithmic decay	8K	24	6	0	36	4	0	100
C	10	Random	Logarithmic decay	DT	15	15	0	27	1	0	100
C	10	Random	Logarithmic decay	MM	8	8	0	34	1	0	100
C	10	Random	Exponential decay	8K	36	9	4	33	3.41176	30.7692	69.2308
C	10	Random	Exponential decay	DT	16	15	1	27	1	6.25	93.75
C	10	Random	Exponential decay	MM	8	7	1	35	1.05556	12.5	87.5
C	30	Random	Logarithmic decay	8K	50	12	4	30	3.76923	25	75
C	30	Random	Logarithmic decay	DT	21	18	3	24	1	14.2857	85.7143
C	30	Random	Logarithmic decay	MM	14	12	2	30	1	14.2857	85.7143
C	30	Random	Exponential decay	8K	33	8	4	34	3.5	33.3333	66.6667
C	30	Random	Exponential decay	DT	25	23	2	19	1	8	92
C	30	Random	Exponential decay	MM	20	16	4	26	1	20	80
C	60	Random	Logarithmic decay	8K	30	8	0	34	2.5	0	100
C	60	Random	Logarithmic decay	DT	25	22	3	20	1	12	88
C	60	Random	Logarithmic decay	MM	12	10	2	32	1	16.6667	83.3333
C	60	Random	Exponential decay	8K	49	12	4	30	3.54545	25	75
C	60	Random	Exponential decay	DT	32	29	3	13	1	9.375	90.625
C	60	Random	Exponential decay	MM	19	17	2	25	1	10.5263	89.4737
C	120	Random	Logarithmic decay	8K	33	8	4	34	4	33.3333	66.6667
C	120	Random	Logarithmic decay	DT	9	7	2	35	1	22.2222	77.7778
C	120	Random	Logarithmic decay	MM	3	2	1	40	1	33.3333	66.6667
C	120	Random	Exponential decay	8K	41	10	4	32	3.76923	28.5714	71.4286
C	120	Random	Exponential decay	DT	34	30	4	12	1	11.7647	88.2353
C	120	Random	Exponential decay	MM	6	6	0	36	1	0	100
C	180	Random	Logarithmic decay	8K	31	9	0	33	3.92857	0	100
C	180	Random	Logarithmic decay	DT	23	20	3	22	1	13.0435	86.9565
C	180	Random	Logarithmic decay	MM	3	2	1	40	1	33.3333	66.6667
C	180	Random	Exponential decay	8K	46	12	4	30	3.72727	25	75
C	180	Random	Exponential decay	DT	27	24	3	18	1	11.1111	88.8889
C	180	Random	Exponential decay	MM	7	6	1	36	1	14.2857	85.7143
C	60	Very closely related	Logarithmic decay	8K	13	4	0	38	3.66667	0	100
C	60	Very closely related	Logarithmic decay	DT	18	16	2	26	1	11.1111	88.8889
C	60	Very closely related	Logarithmic decay	MM	14	12	2	30	1	14.2857	85.7143
C	60	Very closely related	Exponential decay	8K	42	11	4	31	3.72727	26.6667	73.3333
C	60	Very closely related	Exponential decay	DT	17	16	1	26	1	5.88235	94.1176
C	60	Very closely related	Exponential decay	MM	25	22	3	20	1	12	88
C	60	Very closely related	Logarithmic decay with abundance plateaus	8K	12	3	0	39	3.44444	0	100
C	60	Very closely related	Logarithmic decay with abundance plateaus	DT	15	13	2	29	1	13.3333	86.6667
C	60	Very closely related	Logarithmic decay with abundance plateaus	MM	16	14	2	28	1	12.5	87.5
C	60	Very closely related	Exponential decay with abundance plateaus	8K	41	10	4	32	3.53846	28.5714	71.4286
C	60	Very closely related	Exponential decay with abundance plateaus	DT	16	15	1	27	1	6.25	93.75
C	60	Very closely related	Exponential decay with abundance plateaus	MM	17	15	2	27	1	11.7647	88.2353
