# Supplementary material for: Simulation of 69 microbial communities indicates sequencing depth and false positives are major drivers of bias in prokaryotic metagenome-assembled genome recovery
Source: PLoS Comput Biol. 2024 Oct 22;20(10):e1012530. doi: 10.1371/journal.pcbi.1012530 (PMC11530072; doi:10.1371/journal.pcbi.1012530)
Supplement: S3 Table — MAG ID contemplates the community (A, B, C), species abundance distribution (Equal abundance; Logarithmic decay; Exponential decay; Logarithmic decay with abundance plateaus; Exponential decay with abundance plateaus), Taxonomic relatedness (Ordered; Not related; Closely related; Very closely related; Random) and sequencing depth (10, 30, 60, 120 and 1280 million reads). 16S rRNa sequences were recovered using the ssu_finder function from CheckM. Classification of 16S rRNA sequences was determined using the online version of SILVA (https://www.arb-silva.de/aligner/). (XLSX) [file pcbi.1012530.s025.xlsx]

## Sheet: 16S_MAG_classification
Supplemental Table S03 - Taxonomic classification of 16S rRNA sequences recovered from each MAG and confidence score and the respective taxonomic classification of Metagenome-Assembled Genomes (MAGs) in each community (A,B and C) using each tool (8K, DT and MM). MAG ID contemplates the community (A, B, C), species abundance distribution (Equal abundance; Logarithmic decay; Exponential decay; Loga…
Predicted 16S rRNA sequence	Community profile	Pipeline	Bin ID	Scaffold ID	SILVA taxonomy								MAG taxonomy
					Domain	Phylum	Class	Order	Family	Genus	Species	Confidence	Domain	Phylum	Class	Order	Family	Genus	Species
A.1.O.60-8K-bin.52&&scaffold_3016	A.1.O.60	8K	bin.52	scaffold_3016	Bacteria	Bacteroidota	Chlorobia	Chlorobiales	Chlorobiaceae	Chlorobium	#N/A	0.852994	Bacteria	Bacteroidota	Chlorobia	Chlorobiales	Chlorobiaceae	Chlorobium	Chlorobium luteolum
A.2.R.10-8K-bin.42&&scaffold_1079	A.2.R.10	8K	bin.42	scaffold_1079	Bacteria	Firmicutes	#N/A	#N/A	#N/A	#N/A	#N/A	0.79423	Bacteria	Firmicutes	Bacilli	Bacillales	Anoxybacillaceae	Anoxybacillus	Anoxybacillus flavithermus
B.1.O.60-8K-bin.44&&scaffold_597	B.1.O.60	8K	bin.44	scaffold_597	Bacteria	Proteobacteria	Gammaproteobacteria	Enterobacterales	Vibrionaceae	Vibrio	#N/A	0.385984	Bacteria	Proteobacteria	Gammaproteobacteria	Enterobacterales	Vibrionaceae	Vibrio	Vibrio fluvialis
B.4.C.60-8K-bin.20&&scaffold_437	B.4.C.60	8K	bin.20	scaffold_437	Bacteria	Proteobacteria	Gammaproteobacteria	Enterobacterales	Vibrionaceae	Vibrio	#N/A	0.729353	Bacteria	Proteobacteria	Gammaproteobacteria	Enterobacterales	Vibrionaceae	Vibrio	Vibrio fluvialis
B.5.N.60-8K-bin.33&&scaffold_1666	B.5.N.60	8K	bin.33	scaffold_1666	Bacteria	Proteobacteria	Gammaproteobacteria	Enterobacterales	Enterobacteriaceae	Kosakonia	#N/A	0.849929	Bacteria	Proteobacteria	Gammaproteobacteria	Enterobacterales	Enterobacteriaceae	Kosakonia	Kosakonia oryzae
B.5.V.60-8K-bin.48&&scaffold_562	B.5.V.60	8K	bin.48	scaffold_562	Bacteria	Proteobacteria	Gammaproteobacteria	Enterobacterales	Vibrionaceae	Vibrio	#N/A	0.385984	Bacteria	Proteobacteria	Gammaproteobacteria	Enterobacterales	Vibrionaceae	Vibrio	Vibrio fluvialis
C.3.N.60-8K-bin.5&&scaffold_697	C.3.N.60	8K	bin.5	scaffold_697	Bacteria	Actinobacteriota	Actinobacteria	Streptomycetales	Streptomycetaceae	Streptomyces	#N/A	0.98443	Bacteria	Actinobacteriota	Actinobacteria	Streptomycetales	Streptomycetaceae	Streptomyces	Streptomyces griseus
C.3.V.60-8K-bin.9&&scaffold_43	C.3.V.60	8K	bin.9	scaffold_43	Bacteria	Proteobacteria	Gammaproteobacteria	Enterobacterales	Enterobacteriaceae	Plesiomonas	#N/A	0.983851	Bacteria	Proteobacteria	Gammaproteobacteria	Enterobacterales	Enterobacteriaceae	Plesiomonas	Plesiomonas shigelloides
C.4.V.60-8K-bin.7&&scaffold_431	C.4.V.60	8K	bin.7	scaffold_431	Unclassified	#N/A	#N/A	#N/A	#N/A	#N/A	#N/A	0.3335	Bacteria	Acidobacteriota	Acidobacteriae	Acidobacteriales	Acidobacteriaceae	Granulicella	Granulicella tundricola
C.5.C.60-8K-bin.47&&scaffold_953	C.5.C.60	8K	bin.47	scaffold_953	Unclassified	#N/A	#N/A	#N/A	#N/A	#N/A	#N/A	0.651826	Bacteria	Acidobacteriota	Acidobacteriae	Acidobacteriales	Acidobacteriaceae	Granulicella	Granulicella tundricola
A.2.C.60-DT-bin.8&&scaffold_3181	A.2.C.60	DT	bin.8	scaffold_3181	Eukaryota	Amorphea	Obazoa	Opisthokonta	Nucletmycea	Fungi	#N/A	0.705449	#N/A	#N/A	#N/A	#N/A	#N/A	#N/A	#N/A
A.2.R.10-DT-bin.7&&scaffold_1108	A.2.R.10	DT	bin.7	scaffold_1108	Eukaryota	Amorphea	Obazoa	Opisthokonta	Nucletmycea	Fungi	#N/A	0.759881	Bacteria	Firmicutes	Bacilli	Bacillales	Anoxybacillaceae	Anoxybacillus	Anoxybacillus flavithermus
A.2.R.120-DT-bin.13&&scaffold_5878	A.2.R.120	DT	bin.13	scaffold_5878	Eukaryota	Amorphea	Obazoa	Opisthokonta	Nucletmycea	Fungi	#N/A	0.904208	Bacteria	Bacteroidota	Bacteroidia	Flavobacteriales	Weeksellaceae	Elizabethkingia	Elizabethkingia anophelis
A.2.R.120-DT-bin.13&&scaffold_2287	A.2.R.120	DT	bin.13	scaffold_2287	Eukaryota	Amorphea	Obazoa	Opisthokonta	Nucletmycea	Fungi	#N/A	0.7737	Bacteria	Bacteroidota	Bacteroidia	Flavobacteriales	Weeksellaceae	Elizabethkingia	Elizabethkingia anophelis
A.2.R.120-DT-bin.13&&scaffold_4732	A.2.R.120	DT	bin.13	scaffold_4732	Eukaryota	Amorphea	Obazoa	Opisthokonta	Nucletmycea	Fungi	#N/A	0.991496	Bacteria	Bacteroidota	Bacteroidia	Flavobacteriales	Weeksellaceae	Elizabethkingia	Elizabethkingia anophelis
A.2.R.180-DT-bin.11&&scaffold_2500	A.2.R.180	DT	bin.11	scaffold_2500	Eukaryota	Amorphea	Obazoa	Opisthokonta	Nucletmycea	Fungi	#N/A	0.7737	Bacteria	Bacteroidota	Bacteroidia	Flavobacteriales	Weeksellaceae	Elizabethkingia	Elizabethkingia meningoseptica
A.2.V.60-DT-bin.5&&scaffold_3533	A.2.V.60	DT	bin.5	scaffold_3533	Eukaryota	Amorphea	Obazoa	Opisthokonta	Nucletmycea	Fungi	#N/A	0.704844	#N/A	#N/A	#N/A	#N/A	#N/A	#N/A	#N/A
A.2.R.10-DT-bin.12&&scaffold_6762	A.2.R.10	DT	bin.12	scaffold_6762	Eukaryota	Amorphea	Obazoa	Opisthokonta	Nucletmycea	Fungi	#N/A	0.959873	Bacteria	Aquificota	Aquificae	Aquificales	Aquificaceae	Hydrogenobacter	Hydrogenobacter thermophilus
A.2.R.10-DT-bin.18&&scaffold_4887	A.2.R.10	DT	bin.18	scaffold_4887	Eukaryota	Amorphea	Obazoa	Opisthokonta	Nucletmycea	Fungi	#N/A	1	Archaea	Halobacterota	Halobacteria	Halobacteriales	Haloferacaceae	Halogeometricum	Halogeometricum borinquense
A.2.R.120-DT-bin.1&&scaffold_4181	A.2.R.120	DT	bin.1	scaffold_4181	Eukaryota	Amorphea	Obazoa	Opisthokonta	Nucletmycea	Fungi	#N/A	0.961539	#N/A	#N/A	#N/A	#N/A	#N/A	#N/A	#N/A
A.2.R.120-DT-bin.14&&scaffold_3248	A.2.R.120	DT	bin.14	scaffold_3248	Eukaryota	Amorphea	Obazoa	Opisthokonta	Nucletmycea	Fungi	#N/A	0.705449	#N/A	#N/A	#N/A	#N/A	#N/A	#N/A	#N/A
A.2.R.120-DT-bin.9&&scaffold_2877	A.2.R.120	DT	bin.9	scaffold_2877	Eukaryota	Amorphea	Obazoa	Opisthokonta	Nucletmycea	Fungi	#N/A	0.925379	Bacteria	Proteobacteria	Alphaproteobacteria	Rhodobacterales	Rhodobacteraceae	Celeribacter	Celeribacter indicus
A.2.R.180-DT-bin.21&&scaffold_2501	A.2.R.180	DT	bin.21	scaffold_2501	Eukaryota	Amorphea	Obazoa	Opisthokonta	Nucletmycea	Fungi	#N/A	0.7737	#N/A	#N/A	#N/A	#N/A	#N/A	#N/A	#N/A
A.2.R.30-DT-bin.11&&scaffold_3558	A.2.R.30	DT	bin.11	scaffold_3558	Eukaryota	Amorphea	Obazoa	Opisthokonta	Nucletmycea	Fungi	#N/A	0.704844	Bacteria	Proteobacteria	Gammaproteobacteria	Burkholderiales	Burkholderiaceae	Taylorella	Taylorella equigenitalis
A.2.R.60-DT-bin.1&&scaffold_2936	A.2.R.60	DT	bin.1	scaffold_2936	Eukaryota	Amorphea	Obazoa	Opisthokonta	Nucletmycea	Fungi	#N/A	0.925379	#N/A	#N/A	#N/A	#N/A	#N/A	#N/A	#N/A
A.2.R.60-DT-bin.27&&scaffold_2581	A.2.R.60	DT	bin.27	scaffold_2581	Eukaryota	Amorphea	Obazoa	Opisthokonta	Nucletmycea	Fungi	#N/A	0.7737	Archaea	Halobacterota	Halobacteria	Halobacteriales	Haloferacaceae	Haloferax	Haloferax volcanii
A.4.C.60-DT-bin.8&&scaffold_3126	A.4.C.60	DT	bin.8	scaffold_3126	Eukaryota	Amorphea	Obazoa	Opisthokonta	Nucletmycea	Fungi	#N/A	0.704844	#N/A	#N/A	#N/A	#N/A	#N/A	#N/A	#N/A
A.4.V.60-DT-bin.17&&scaffold_4653	A.4.V.60	DT	bin.17	scaffold_4653	Eukaryota	Amorphea	Obazoa	Opisthokonta	Nucletmycea	Fungi	#N/A	0.942808	Archaea	Halobacterota	Archaeoglobi	Archaeoglobales	Archaeoglobaceae	Archaeoglobus_C	Archaeoglobus veneficus
B.2.C.60-DT-bin.10&&scaffold_5526	B.2.C.60	DT	bin.10	scaffold_5526	Eukaryota	Amorphea	Obazoa	Opisthokonta	Nucletmycea	Fungi	#N/A	0.83931	Bacteria	Proteobacteria	Gammaproteobacteria	Enterobacterales	Vibrionaceae	Vibrio	Vibrio fluvialis
B.2.N.60-DT-bin.11&&scaffold_3510	B.2.N.60	DT	bin.11	scaffold_3510	Eukaryota	Amorphea	Obazoa	Opisthokonta	Nucletmycea	Fungi	#N/A	0.716191	Bacteria	Actinobacteriota	Actinobacteria	Mycobacteriales	Mycobacteriaceae	Corynebacterium	Corynebacterium mustelae
B.2.R.120-DT-bin.12&&scaffold_1876	B.2.R.120	DT	bin.12	scaffold_1876	Eukaryota	Amorphea	Obazoa	Opisthokonta	Nucletmycea	Fungi	#N/A	0.901231	Archaea	Crenarchaeota	Thermoprotei	Desulfurococcales	Desulfurococcaceae	Desulfurococcus	Desulfurococcus amylolyticus
B.2.R.180-DT-bin.29&&scaffold_6272	B.2.R.180	DT	bin.29	scaffold_6272	Eukaryota	Amorphea	Obazoa	Opisthokonta	Nucletmycea	Fungi	#N/A	0.897351	Bacteria	Firmicutes	Bacilli	Bacillales	Bacillaceae	Bacillus	Bacillus paralicheniformis
B.2.R.30-DT-bin.5&&scaffold_1479	B.2.R.30	DT	bin.5	scaffold_1479	Eukaryota	Amorphea	Obazoa	Opisthokonta	Nucletmycea	Fungi	#N/A	0.716191	Bacteria	Proteobacteria	Alphaproteobacteria	Rhodobacterales	Rhodobacteraceae	Planktomarina	Planktomarina temperata
B.2.V.60-DT-bin.2&&scaffold_4020	B.2.V.60	DT	bin.2	scaffold_4020	Eukaryota	Amorphea	Obazoa	Opisthokonta	Nucletmycea	Fungi	#N/A	0.899454	Bacteria	Proteobacteria	Gammaproteobacteria	Enterobacterales	Vibrionaceae	Vibrio	Vibrio fluvialis
B.3.R.10-DT-bin.19&&scaffold_4944	B.3.R.10	DT	bin.19	scaffold_4944	Eukaryota	Amorphea	Obazoa	Opisthokonta	Nucletmycea	Fungi	#N/A	0.716191	Archaea	Crenarchaeota	Thermoprotei	Desulfurococcales	Desulfurococcaceae	Desulfurococcus	Desulfurococcus amylolyticus
B.5.N.60-DT-bin.6&&scaffold_2307	B.5.N.60	DT	bin.6	scaffold_2307	Eukaryota	Amorphea	Obazoa	Opisthokonta	Nucletmycea	Fungi	#N/A	0.716191	Bacteria	Proteobacteria	Alphaproteobacteria	Rhodobacterales	Rhodobacteraceae	Planktomarina	Planktomarina temperata
C.1.O.60-DT-bin.18&&scaffold_4468	C.1.O.60	DT	bin.18	scaffold_4468	Eukaryota	Amorphea	Obazoa	Opisthokonta	Nucletmycea	Fungi	#N/A	0.981538	#N/A	#N/A	#N/A	#N/A	#N/A	#N/A	#N/A
C.2.C.60-DT-bin.3&&scaffold_7768	C.2.C.60	DT	bin.3	scaffold_7768	Eukaryota	Amorphea	Obazoa	Opisthokonta	Nucletmycea	Fungi	#N/A	0.803666	Bacteria	Firmicutes	Bacilli	Bacillales	Bacillaceae	Bacillus	Bacillus subtilis
C.2.C.60-DT-bin.3&&scaffold_8570	C.2.C.60	DT	bin.3	scaffold_8570	Eukaryota	Amorphea	Obazoa	Opisthokonta	Nucletmycea	Fungi	#N/A	0.845055	Bacteria	Firmicutes	Bacilli	Bacillales	Bacillaceae	Bacillus	Bacillus subtilis
C.2.R.180-DT-bin.5&&scaffold_4508	C.2.R.180	DT	bin.5	scaffold_4508	Eukaryota	Amorphea	Obazoa	Opisthokonta	Nucletmycea	Fungi	#N/A	0.334547	Bacteria	Acidobacteriota	Acidobacteriae	Acidobacteriales	Acidobacteriaceae	Terriglobus	Terriglobus roseus
C.2.R.60-DT-bin.10&&scaffold_4013	C.2.R.60	DT	bin.10	scaffold_4013	Eukaryota	Amorphea	Obazoa	Opisthokonta	Nucletmycea	Fungi	#N/A	0.339866	#N/A	#N/A	#N/A	#N/A	#N/A	#N/A	#N/A
C.2.R.60-DT-bin.16&&scaffold_5753	C.2.R.60	DT	bin.16	scaffold_5753	Eukaryota	Amorphea	Obazoa	Opisthokonta	Nucletmycea	Fungi	#N/A	0.96459	Bacteria	Proteobacteria	Gammaproteobacteria	Burkholderiales	Burkholderiaceae	Pandoraea	Pandoraea thiooxydans
C.2.R.60-DT-bin.16&&scaffold_3904	C.2.R.60	DT	bin.16	scaffold_3904	Eukaryota	Amorphea	Obazoa	Opisthokonta	Nucletmycea	Fungi	#N/A	0.983073	Bacteria	Proteobacteria	Gammaproteobacteria	Burkholderiales	Burkholderiaceae	Pandoraea	Pandoraea thiooxydans
C.3.N.60-DT-bin.9&&scaffold_3152	C.3.N.60	DT	bin.9	scaffold_3152	Eukaryota	Amorphea	Obazoa	Opisthokonta	Nucletmycea	Fungi	#N/A	0.983756	#N/A	#N/A	#N/A	#N/A	#N/A	#N/A	#N/A
C.3.N.60-DT-bin.9&&scaffold_2572	C.3.N.60	DT	bin.9	scaffold_2572	Eukaryota	Amorphea	Obazoa	Opisthokonta	Nucletmycea	Fungi	#N/A	0.981538	#N/A	#N/A	#N/A	#N/A	#N/A	#N/A	#N/A
C.3.R.120-DT-bin.12&&scaffold_5762	C.3.R.120	DT	bin.12	scaffold_5762	Eukaryota	Amorphea	Obazoa	Opisthokonta	Nucletmycea	Fungi	#N/A	0.977754	#N/A	#N/A	#N/A	#N/A	#N/A	#N/A	#N/A
C.3.R.180-DT-bin.18&&scaffold_5141	C.3.R.180	DT	bin.18	scaffold_5141	Eukaryota	Amorphea	Obazoa	Opisthokonta	Nucletmycea	Fungi	#N/A	0.977754	#N/A	#N/A	#N/A	#N/A	#N/A	#N/A	#N/A
C.3.R.180-DT-bin.18&&scaffold_4203	C.3.R.180	DT	bin.18	scaffold_4203	Eukaryota	Amorphea	Obazoa	Opisthokonta	Nucletmycea	Fungi	#N/A	0.981538	#N/A	#N/A	#N/A	#N/A	#N/A	#N/A	#N/A
C.3.R.180-DT-bin.29&&scaffold_3793	C.3.R.180	DT	bin.29	scaffold_3793	Eukaryota	Amorphea	Obazoa	Opisthokonta	Nucletmycea	Fungi	#N/A	0.339866	Bacteria	Cyanobacteria	Cyanobacteriia	Cyanobacteriales	Nostocaceae	Trichormus_B	Trichormus azollae
A.1.O.60-DT-bin.1&&scaffold_142	A.1.O.60	DT	bin.1	scaffold_142	Bacteria	Aquificota	Aquificae	Aquificales	Aquificaceae	Thermocrinis	#N/A	0.808927	Bacteria	Aquificota	Aquificae	Aquificales	Aquificaceae	Thermocrinis	Thermocrinis albus
A.1.O.60-DT-bin.11&&scaffold_768	A.1.O.60	DT	bin.11	scaffold_768	Unclassified	#N/A	#N/A	#N/A	#N/A	#N/A	#N/A	0.975182	Archaea	Halobacterota	Archaeoglobi	Archaeoglobales	Archaeoglobaceae	Ferroglobus	Ferroglobus placidus
A.1.O.60-DT-bin.15&&scaffold_445	A.1.O.60	DT	bin.15	scaffold_445	Bacteria	Aquificota	Aquificae	Aquificales	Aquificaceae	Thermocrinis	#N/A	0.782401	Bacteria	Aquificota	Aquificae	Aquificales	Aquificaceae	Thermocrinis	Thermocrinis ruber
A.1.O.60-DT-bin.16&&scaffold_425	A.1.O.60	DT	bin.16	scaffold_425	Bacteria	Proteobacteria	Alphaproteobacteria	Acetobacterales	Acetobacteraceae	#N/A	#N/A	0.848289	Bacteria	Proteobacteria	Alphaproteobacteria	Acetobacterales	Acetobacteraceae	Acetobacter	Acetobacter aceti
A.1.O.60-DT-bin.18&&scaffold_470	A.1.O.60	DT	bin.18	scaffold_470	Archaea	Halobacterota	Archaeoglobi	Archaeoglobales	Archaeoglobaceae	#N/A	#N/A	0.874308	Archaea	Halobacterota	Archaeoglobi	Archaeoglobales	Archaeoglobaceae	Archaeoglobus	Archaeoglobus fulgidus
A.1.O.60-DT-bin.19&&scaffold_1204	A.1.O.60	DT	bin.19	scaffold_1204	Bacteria	Aquificota	Aquificae	Aquificales	Aquificaceae	Hydrogenobacter	#N/A	0.881831	Bacteria	Aquificota	Aquificae	Aquificales	Aquificaceae	Hydrogenobacter	Hydrogenobacter thermophilus
A.1.O.60-DT-bin.2&&scaffold_5210	A.1.O.60	DT	bin.2	scaffold_5210	Archaea	Halobacterota	Archaeoglobi	Archaeoglobales	Archaeoglobaceae	Archaeoglobus	#N/A	0.990304	Bacteria	Proteobacteria	Alphaproteobacteria	Acetobacterales	Acetobacteraceae	Acetobacter	Acetobacter persici
A.1.O.60-DT-bin.20&&scaffold_3080	A.1.O.60	DT	bin.20	scaffold_3080	Bacteria	Firmicutes	#N/A	#N/A	#N/A	#N/A	#N/A	0.835024	Bacteria	Firmicutes	Bacilli	Bacillales	Anoxybacillaceae	Geobacillus	Geobacillus thermocatenulatus
A.1.O.60-DT-bin.4&&scaffold_4247	A.1.O.60	DT	bin.4	scaffold_4247	Bacteria	Bacteroidota	Chlorobia	Chlorobiales	Chlorobiaceae	#N/A	#N/A	0.532568	Archaea	Halobacterota	Archaeoglobi	Archaeoglobales	Archaeoglobaceae	Archaeoglobus_C	Archaeoglobus veneficus
A.1.O.60-DT-bin.7&&scaffold_266	A.1.O.60	DT	bin.7	scaffold_266	Archaea	Halobacterota	Halobacteria	Halobacterales	Haloferacaceae	Halogeometricum	#N/A	0.783865	Archaea	Halobacterota	Halobacteria	Halobacteriales	Haloferacaceae	Halogeometricum	Halogeometricum borinquense
A.1.O.60-DT-bin.8&&scaffold_5066	A.1.O.60	DT	bin.8	scaffold_5066	Bacteria	Aquificota	Aquificae	Aquificales	Aquificaceae	Thermocrinis	#N/A	0.871499	Bacteria	Bacteroidota	Chlorobia	Chlorobiales	Chlorobiaceae	Chlorobium	Chlorobium luteolum
A.2.C.60-DT-bin.1&&scaffold_69	A.2.C.60	DT	bin.1	scaffold_69	Unclassified	#N/A	#N/A	#N/A	#N/A	#N/A	#N/A	0.848531	Bacteria	Bacteroidota	Chlorobia	Chlorobiales	Chlorobiaceae	Chlorobium	Chlorobium limicola
A.2.C.60-DT-bin.1&&scaffold_6841	A.2.C.60	DT	bin.1	scaffold_6841	Archaea	Halobacterota	Archaeoglobi	Archaeoglobales	Archaeoglobaceae	#N/A	#N/A	0.819735	Bacteria	Bacteroidota	Chlorobia	Chlorobiales	Chlorobiaceae	Chlorobium	Chlorobium limicola
A.2.C.60-DT-bin.12&&scaffold_237	A.2.C.60	DT	bin.12	scaffold_237	Bacteria	Aquificota	Aquificae	Aquificales	Aquificaceae	Thermocrinis	#N/A	0.883922	Bacteria	Aquificota	Aquificae	Aquificales	Aquificaceae	Thermocrinis	Thermocrinis ruber
A.2.C.60-DT-bin.14&&scaffold_421	A.2.C.60	DT	bin.14	scaffold_421	Unclassified	#N/A	#N/A	#N/A	#N/A	#N/A	#N/A	0.924403	Archaea	Halobacterota	Archaeoglobi	Archaeoglobales	Archaeoglobaceae	Ferroglobus	Ferroglobus placidus
A.2.C.60-DT-bin.14&&scaffold_6895	A.2.C.60	DT	bin.14	scaffold_6895	Archaea	Halobacterota	Archaeoglobi	Archaeoglobales	Archaeoglobaceae	Archaeoglobus	#N/A	0.737679	Archaea	Halobacterota	Archaeoglobi	Archaeoglobales	Archaeoglobaceae	Ferroglobus	Ferroglobus placidus
A.2.C.60-DT-bin.15&&scaffold_2017	A.2.C.60	DT	bin.15	scaffold_2017	Bacteria	Proteobacteria	Alphaproteobacteria	Rhodobacterales	Rhodobacteraceae	Antarctobacter	#N/A	0.808471	Bacteria	Proteobacteria	Alphaproteobacteria	Rhodobacterales	Rhodobacteraceae	Antarctobacter	Antarctobacter heliothermus
A.2.C.60-DT-bin.16&&scaffold_395	A.2.C.60	DT	bin.16	scaffold_395	Bacteria	Bacteroidota	Chlorobia	Chlorobiales	Chlorobiaceae	#N/A	#N/A	0.424427	Bacteria	Bacteroidota	Chlorobia	Chlorobiales	Chlorobiaceae	Prosthecochloris	Prosthecochloris aestuarii
A.2.C.60-DT-bin.16&&scaffold_5460	A.2.C.60	DT	bin.16	scaffold_5460	Bacteria	Proteobacteria	Alphaproteobacteria	Rhizobiales	Rhizobiaceae	#N/A	#N/A	0.814077	Bacteria	Bacteroidota	Chlorobia	Chlorobiales	Chlorobiaceae	Prosthecochloris	Prosthecochloris aestuarii
A.2.C.60-DT-bin.17&&scaffold_5752	A.2.C.60	DT	bin.17	scaffold_5752	Bacteria	Bacteroidota	Chlorobia	Chlorobiales	Chlorobiaceae	#N/A	#N/A	0.962159	Archaea	Halobacterota	Archaeoglobi	Archaeoglobales	Archaeoglobaceae	Archaeoglobus_C	Archaeoglobus veneficus
A.2.C.60-DT-bin.2&&scaffold_55	A.2.C.60	DT	bin.2	scaffold_55	Bacteria	Aquificota	Aquificae	Aquificales	Aquificaceae	Thermocrinis	#N/A	0.808927	Bacteria	Aquificota	Aquificae	Aquificales	Aquificaceae	Thermocrinis	Thermocrinis albus
A.2.C.60-DT-bin.3&&scaffold_250	A.2.C.60	DT	bin.3	scaffold_250	Archaea	Halobacterota	Archaeoglobi	Archaeoglobales	Archaeoglobaceae	Archaeoglobus	#N/A	0.732512	Archaea	Halobacterota	Archaeoglobi	Archaeoglobales	Archaeoglobaceae	Archaeoglobus	Archaeoglobus fulgidus
A.2.C.60-DT-bin.4&&scaffold_5768	A.2.C.60	DT	bin.4	scaffold_5768	Bacteria	Proteobacteria	Alphaproteobacteria	Rhodobacterales	Rhodobacteraceae	#N/A	#N/A	0.801837	Bacteria	Proteobacteria	Alphaproteobacteria	Rhodobacterales	Rhodobacteraceae	Celeribacter_A	Celeribacter marinus
A.2.C.60-DT-bin.5&&scaffold_2924	A.2.C.60	DT	bin.5	scaffold_2924	Bacteria	Bacteroidota	Chlorobia	Chlorobiales	Chlorobiaceae	Chlorobium	#N/A	0.852994	Bacteria	Bacteroidota	Chlorobia	Chlorobiales	Chlorobiaceae	Chlorobium	Chlorobium luteolum
A.2.C.60-DT-bin.6&&scaffold_674	A.2.C.60	DT	bin.6	scaffold_674	Bacteria	Aquificota	Aquificae	Aquificales	Aquificaceae	Hydrogenobacter	#N/A	0.881831	Bacteria	Aquificota	Aquificae	Aquificales	Aquificaceae	Hydrogenobacter	Hydrogenobacter thermophilus
A.2.C.60-DT-bin.7&&scaffold_3029	A.2.C.60	DT	bin.7	scaffold_3029	Bacteria	Firmicutes	#N/A	#N/A	#N/A	#N/A	#N/A	0.835024	Bacteria	Firmicutes	Bacilli	Bacillales	Anoxybacillaceae	Geobacillus	Geobacillus thermocatenulatus
A.2.C.60-DT-bin.7&&scaffold_1762	A.2.C.60	DT	bin.7	scaffold_1762	Bacteria	Firmicutes	Bacilli	#N/A	#N/A	#N/A	#N/A	0.686024	Bacteria	Firmicutes	Bacilli	Bacillales	Anoxybacillaceae	Geobacillus	Geobacillus thermocatenulatus
A.2.N.60-DT-bin.11&&scaffold_25	A.2.N.60	DT	bin.11	scaffold_25	Bacteria	Bacteroidota	Chlorobia	Chlorobiales	Chlorobiaceae	Chlorobium	#N/A	0.711963	Bacteria	Bacteroidota	Chlorobia	Chlorobiales	Chlorobiaceae	Chlorobium	Chlorobium luteolum
A.2.N.60-DT-bin.11&&scaffold_3011	A.2.N.60	DT	bin.11	scaffold_3011	Bacteria	Proteobacteria	Alphaproteobacteria	Rhodobacterales	Rhodobacteraceae	Rhodobacter	#N/A	0.751009	Bacteria	Bacteroidota	Chlorobia	Chlorobiales	Chlorobiaceae	Chlorobium	Chlorobium luteolum
A.2.N.60-DT-bin.11&&scaffold_5140	A.2.N.60	DT	bin.11	scaffold_5140	Bacteria	Aquificota	Aquificae	Aquificales	Aquificaceae	#N/A	#N/A	0.903173	Bacteria	Bacteroidota	Chlorobia	Chlorobiales	Chlorobiaceae	Chlorobium	Chlorobium luteolum
A.2.N.60-DT-bin.12&&scaffold_913	A.2.N.60	DT	bin.12	scaffold_913	Bacteria	Proteobacteria	Alphaproteobacteria	Rhodobacterales	Rhodobacteraceae	Rhodobacter	#N/A	0.849892	Bacteria	Proteobacteria	Alphaproteobacteria	Rhodobacterales	Rhodobacteraceae	Rhodobacter_A	Rhodobacter sphaeroides
A.2.N.60-DT-bin.16&&scaffold_7409	A.2.N.60	DT	bin.16	scaffold_7409	Bacteria	Actinobacteriota	Actinobacteria	Corynebacteriales	Nocardiaceae	Rhodococcus	#N/A	0.994397	#N/A	#N/A	#N/A	#N/A	#N/A	#N/A	#N/A
A.2.N.60-DT-bin.2&&scaffold_257	A.2.N.60	DT	bin.2	scaffold_257	Archaea	Halobacterota	Archaeoglobi	Archaeoglobales	Archaeoglobaceae	Archaeoglobus	#N/A	0.999987	Archaea	Halobacterota	Archaeoglobi	Archaeoglobales	Archaeoglobaceae	Archaeoglobus	Archaeoglobus fulgidus
A.2.N.60-DT-bin.4&&scaffold_152	A.2.N.60	DT	bin.4	scaffold_152	Bacteria	Aquificota	Aquificae	Aquificales	Aquificaceae	Thermocrinis	#N/A	0.8044	Bacteria	Aquificota	Aquificae	Aquificales	Aquificaceae	Thermocrinis	Thermocrinis ruber
A.2.N.60-DT-bin.6&&scaffold_2071	A.2.N.60	DT	bin.6	scaffold_2071	Archaea	Halobacterota	Archaeoglobi	Archaeoglobales	Archaeoglobaceae	Archaeoglobus	#N/A	0.808369	Archaea	Halobacterota	Archaeoglobi	Archaeoglobales	Archaeoglobaceae	Archaeoglobus_C	Archaeoglobus veneficus
A.2.N.60-DT-bin.7&&scaffold_2201	A.2.N.60	DT	bin.7	scaffold_2201	Bacteria	Bacteroidota	Bacteroidia	Flavobacteriales	Weeksellaceae	Elizabethkingia	#N/A	0.351186	Bacteria	Proteobacteria	Gammaproteobacteria	Enterobacterales	Vibrionaceae	Vibrio	Vibrio cholerae
A.2.N.60-DT-bin.7&&scaffold_4156	A.2.N.60	DT	bin.7	scaffold_4156	Bacteria	Proteobacteria	Gammaproteobacteria	Burkholderiales	Alcaligenaceae	Taylorella	#N/A	0.79282	Bacteria	Proteobacteria	Gammaproteobacteria	Enterobacterales	Vibrionaceae	Vibrio	Vibrio cholerae
A.2.N.60-DT-bin.7&&scaffold_4782	A.2.N.60	DT	bin.7	scaffold_4782	Bacteria	Proteobacteria	Gammaproteobacteria	Burkholderiales	#N/A	#N/A	#N/A	0.780261	Bacteria	Proteobacteria	Gammaproteobacteria	Enterobacterales	Vibrionaceae	Vibrio	Vibrio cholerae
A.2.N.60-DT-bin.7&&scaffold_5796	A.2.N.60	DT	bin.7	scaffold_5796	Bacteria	Proteobacteria	Alphaproteobacteria	Acetobacterales	Acetobacteraceae	#N/A	#N/A	0.816064	Bacteria	Proteobacteria	Gammaproteobacteria	Enterobacterales	Vibrionaceae	Vibrio	Vibrio cholerae
A.2.N.60-DT-bin.7&&scaffold_7191	A.2.N.60	DT	bin.7	scaffold_7191	Bacteria	Aquificota	Aquificae	Aquificales	Aquificaceae	Thermocrinis	#N/A	0.871499	Bacteria	Proteobacteria	Gammaproteobacteria	Enterobacterales	Vibrionaceae	Vibrio	Vibrio cholerae
A.2.N.60-DT-bin.8&&scaffold_76	A.2.N.60	DT	bin.8	scaffold_76	Bacteria	Aquificota	Aquificae	Aquificales	Aquificaceae	Thermocrinis	#N/A	0.864467	Bacteria	Aquificota	Aquificae	Aquificales	Aquificaceae	Thermocrinis	Thermocrinis albus
A.2.N.60-DT-bin.9&&scaffold_77	A.2.N.60	DT	bin.9	scaffold_77	Unclassified	#N/A	#N/A	#N/A	#N/A	#N/A	#N/A	0.845341	#N/A	#N/A	#N/A	#N/A	#N/A	#N/A	#N/A
A.2.R.10-DT-bin.1&&scaffold_6066	A.2.R.10	DT	bin.1	scaffold_6066	Archaea	Halobacterota	Archaeoglobi	Archaeoglobales	Archaeoglobaceae	#N/A	#N/A	0.887141	Archaea	Halobacterota	Archaeoglobi	Archaeoglobales	Archaeoglobaceae	Archaeoglobus	Archaeoglobus fulgidus
A.2.R.10-DT-bin.10&&scaffold_5037	A.2.R.10	DT	bin.10	scaffold_5037	Bacteria	Proteobacteria	Gammaproteobacteria	Burkholderiales	Alcaligenaceae	Taylorella	#N/A	0.847769	Bacteria	Proteobacteria	Gammaproteobacteria	Burkholderiales	Burkholderiaceae	Taylorella	Taylorella equigenitalis
A.2.R.10-DT-bin.12&&scaffold_5481	A.2.R.10	DT	bin.12	scaffold_5481	Bacteria	Aquificota	Aquificae	Aquificales	Aquificaceae	Hydrogenobacter	#N/A	0.713155	Bacteria	Aquificota	Aquificae	Aquificales	Aquificaceae	Hydrogenobacter	Hydrogenobacter thermophilus
A.2.R.10-DT-bin.14&&scaffold_40	A.2.R.10	DT	bin.14	scaffold_40	Bacteria	Aquificota	Aquificae	Aquificales	Aquificaceae	Thermocrinis	#N/A	0.808927	Bacteria	Aquificota	Aquificae	Aquificales	Aquificaceae	Thermocrinis	Thermocrinis albus
A.2.R.10-DT-bin.2&&scaffold_3015	A.2.R.10	DT	bin.2	scaffold_3015	Bacteria	Firmicutes	#N/A	#N/A	#N/A	#N/A	#N/A	0.835024	Bacteria	Firmicutes	Bacilli	Bacillales	Anoxybacillaceae	Geobacillus	Geobacillus thermocatenulatus
A.2.R.10-DT-bin.4&&scaffold_38	A.2.R.10	DT	bin.4	scaffold_38	Archaea	Halobacterota	Archaeoglobi	Archaeoglobales	Archaeoglobaceae	Archaeoglobus	#N/A	0.851391	Archaea	Halobacterota	Archaeoglobi	Archaeoglobales	Archaeoglobaceae	Archaeoglobus_C	Archaeoglobus veneficus
A.2.R.10-DT-bin.4&&scaffold_7568	A.2.R.10	DT	bin.4	scaffold_7568	Bacteria	Proteobacteria	Alphaproteobacteria	Rhodobacterales	Rhodobacteraceae	#N/A	#N/A	0.747579	Archaea	Halobacterota	Archaeoglobi	Archaeoglobales	Archaeoglobaceae	Archaeoglobus_C	Archaeoglobus veneficus
A.2.R.10-DT-bin.4&&scaffold_3184	A.2.R.10	DT	bin.4	scaffold_3184	Bacteria	Proteobacteria	Alphaproteobacteria	Rhodobacterales	Rhodobacteraceae	Rhodobacter	#N/A	0.852797	Archaea	Halobacterota	Archaeoglobi	Archaeoglobales	Archaeoglobaceae	Archaeoglobus_C	Archaeoglobus veneficus
A.2.R.10-DT-bin.4&&scaffold_4412	A.2.R.10	DT	bin.4	scaffold_4412	Bacteria	Proteobacteria	Alphaproteobacteria	Rhodobacterales	Rhodobacteraceae	#N/A	#N/A	0.789539	Archaea	Halobacterota	Archaeoglobi	Archaeoglobales	Archaeoglobaceae	Archaeoglobus_C	Archaeoglobus veneficus
A.2.R.10-DT-bin.4&&scaffold_8367	A.2.R.10	DT	bin.4	scaffold_8367	Bacteria	Proteobacteria	Alphaproteobacteria	Rhodobacterales	Rhodobacteraceae	#N/A	#N/A	0.821101	Archaea	Halobacterota	Archaeoglobi	Archaeoglobales	Archaeoglobaceae	Archaeoglobus_C	Archaeoglobus veneficus
A.2.R.10-DT-bin.4&&scaffold_6141	A.2.R.10	DT	bin.4	scaffold_6141	Bacteria	Proteobacteria	Gammaproteobacteria	Burkholderiales	Alcaligenaceae	#N/A	#N/A	0.729097	Archaea	Halobacterota	Archaeoglobi	Archaeoglobales	Archaeoglobaceae	Archaeoglobus_C	Archaeoglobus veneficus
A.2.R.10-DT-bin.5&&scaffold_1463	A.2.R.10	DT	bin.5	scaffold_1463	Bacteria	Proteobacteria	Alphaproteobacteria	Rhizobiales	Rhizobiaceae	Ensifer	#N/A	0.994272	Bacteria	Proteobacteria	Alphaproteobacteria	Rhizobiales	Rhizobiaceae	Sinorhizobium	Sinorhizobium fredii
A.2.R.10-DT-bin.5&&scaffold_3913	A.2.R.10	DT	bin.5	scaffold_3913	Archaea	Halobacterota	Halobacteria	Halobacterales	Haloferacaceae	Halogeometricum	#N/A	0.797804	Bacteria	Proteobacteria	Alphaproteobacteria	Rhizobiales	Rhizobiaceae	Sinorhizobium	Sinorhizobium fredii
A.2.R.10-DT-bin.6&&scaffold_4489	A.2.R.10	DT	bin.6	scaffold_4489	Bacteria	Aquificota	Aquificae	Aquificales	Aquificaceae	#N/A	#N/A	0.891039	Bacteria	Aquificota	Aquificae	Aquificales	Aquificaceae	Thermocrinis	Thermocrinis ruber
A.2.R.10-DT-bin.6&&scaffold_76	A.2.R.10	DT	bin.6	scaffold_76	Bacteria	Aquificota	Aquificae	Aquificales	Aquificaceae	Thermocrinis	#N/A	0.800139	Bacteria	Aquificota	Aquificae	Aquificales	Aquificaceae	Thermocrinis	Thermocrinis ruber
A.2.R.10-DT-bin.7&&scaffold_1980	A.2.R.10	DT	bin.7	scaffold_1980	Archaea	Halobacterota	Halobacteria	Halobacterales	Haloferacaceae	Haloferax	#N/A	0.99993	Bacteria	Firmicutes	Bacilli	Bacillales	Anoxybacillaceae	Anoxybacillus	Anoxybacillus flavithermus
A.2.R.10-DT-bin.7&&scaffold_2038	A.2.R.10	DT	bin.7	scaffold_2038	Bacteria	Bacteroidota	Chlorobia	Chlorobiales	Chlorobiaceae	Chlorobium	#N/A	0.932719	Bacteria	Firmicutes	Bacilli	Bacillales	Anoxybacillaceae	Anoxybacillus	Anoxybacillus flavithermus
A.2.R.10-DT-bin.7&&scaffold_3436	A.2.R.10	DT	bin.7	scaffold_3436	Bacteria	Proteobacteria	Gammaproteobacteria	Enterobacterales	Vibrionaceae	Vibrio	#N/A	0.889792	Bacteria	Firmicutes	Bacilli	Bacillales	Anoxybacillaceae	Anoxybacillus	Anoxybacillus flavithermus
A.2.R.10-DT-bin.7&&scaffold_269	A.2.R.10	DT	bin.7	scaffold_269	Bacteria	Firmicutes	#N/A	#N/A	#N/A	#N/A	#N/A	0.7078	Bacteria	Firmicutes	Bacilli	Bacillales	Anoxybacillaceae	Anoxybacillus	Anoxybacillus flavithermus
A.2.R.10-DT-bin.7&&scaffold_241	A.2.R.10	DT	bin.7	scaffold_241	Bacteria	Firmicutes	#N/A	#N/A	#N/A	#N/A	#N/A	0.7078	Bacteria	Firmicutes	Bacilli	Bacillales	Anoxybacillaceae	Anoxybacillus	Anoxybacillus flavithermus
A.2.R.120-DT-bin.1&&scaffold_7889	A.2.R.120	DT	bin.1	scaffold_7889	Bacteria	Firmicutes	#N/A	#N/A	#N/A	#N/A	#N/A	0.729498	#N/A	#N/A	#N/A	#N/A	#N/A	#N/A	#N/A
A.2.R.120-DT-bin.1&&scaffold_4854	A.2.R.120	DT	bin.1	scaffold_4854	Bacteria	Firmicutes	Bacilli	#N/A	#N/A	#N/A	#N/A	0.737875	#N/A	#N/A	#N/A	#N/A	#N/A	#N/A	#N/A
A.2.R.120-DT-bin.10&&scaffold_9	A.2.R.120	DT	bin.10	scaffold_9	Bacteria	Proteobacteria	Alphaproteobacteria	Rhizobiales	#N/A	#N/A	#N/A	0.945413	Bacteria	Proteobacteria	Alphaproteobacteria	Rhizobiales	Rhizobiaceae	Ensifer	Ensifer adhaerens
A.2.R.120-DT-bin.11&&scaffold_2498	A.2.R.120	DT	bin.11	scaffold_2498	Bacteria	Proteobacteria	Alphaproteobacteria	Rhizobiales	#N/A	#N/A	#N/A	0.839687	Bacteria	Proteobacteria	Alphaproteobacteria	Rhizobiales	Rhizobiaceae	Rhizobium	Rhizobium rhizogenes
A.2.R.120-DT-bin.13&&scaffold_10286	A.2.R.120	DT	bin.13	scaffold_10286	Bacteria	Actinobacteriota	Actinobacteria	Corynebacteriales	Nocardiaceae	Gordonia	#N/A	0.423281	Bacteria	Bacteroidota	Bacteroidia	Flavobacteriales	Weeksellaceae	Elizabethkingia	Elizabethkingia anophelis
A.2.R.120-DT-bin.13&&scaffold_1073	A.2.R.120	DT	bin.13	scaffold_1073	Bacteria	Firmicutes	#N/A	#N/A	#N/A	#N/A	#N/A	0.835024	Bacteria	Bacteroidota	Bacteroidia	Flavobacteriales	Weeksellaceae	Elizabethkingia	Elizabethkingia anophelis
A.2.R.120-DT-bin.16&&scaffold_10302	A.2.R.120	DT	bin.16	scaffold_10302	Bacteria	Bacteroidota	Bacteroidia	Flavobacteriales	Weeksellaceae	Elizabethkingia	#N/A	0.994846	Bacteria	Proteobacteria	Gammaproteobacteria	Burkholderiales	Burkholderiaceae	Taylorella	Taylorella asinigenitalis
A.2.R.120-DT-bin.19&&scaffold_3343	A.2.R.120	DT	bin.19	scaffold_3343	Bacteria	Proteobacteria	Alphaproteobacteria	Rhodobacterales	Rhodobacteraceae	Rhodobacter	#N/A	0.852797	Bacteria	Proteobacteria	Alphaproteobacteria	Rhodobacterales	Rhodobacteraceae	Antarctobacter	Antarctobacter heliothermus
A.2.R.120-DT-bin.20&&scaffold_105	A.2.R.120	DT	bin.20	scaffold_105	Bacteria	Aquificota	Aquificae	Aquificales	Aquificaceae	Thermocrinis	#N/A	0.724388	Bacteria	Aquificota	Aquificae	Aquificales	Aquificaceae	Thermocrinis	Thermocrinis ruber
A.2.R.120-DT-bin.22&&scaffold_315	A.2.R.120	DT	bin.22	scaffold_315	Archaea	Halobacterota	Halobacteria	Halobacterales	Haloferacaceae	Haloferax	#N/A	0.713545	Archaea	Halobacterota	Halobacteria	Halobacteriales	Haloferacaceae	Haloferax	Haloferax mediterranei
A.2.R.120-DT-bin.23&&scaffold_456	A.2.R.120	DT	bin.23	scaffold_456	Archaea	Halobacterota	Archaeoglobi	Archaeoglobales	Archaeoglobaceae	#N/A	#N/A	0.874308	Archaea	Halobacterota	Archaeoglobi	Archaeoglobales	Archaeoglobaceae	Archaeoglobus	Archaeoglobus fulgidus
A.2.R.120-DT-bin.24&&scaffold_183	A.2.R.120	DT	bin.24	scaffold_183	Archaea	Halobacterota	Halobacteria	Halobacterales	Haloferacaceae	Halogeometricum	#N/A	0.780409	Archaea	Halobacterota	Halobacteria	Halobacteriales	Haloferacaceae	Halogeometricum	Halogeometricum borinquense
A.2.R.120-DT-bin.25&&scaffold_27	A.2.R.120	DT	bin.25	scaffold_27	Bacteria	Bacteroidota	Chlorobia	Chlorobiales	Chlorobiaceae	#N/A	#N/A	0.791315	Bacteria	Bacteroidota	Chlorobia	Chlorobiales	Chlorobiaceae	Prosthecochloris	Prosthecochloris aestuarii
A.2.R.120-DT-bin.25&&scaffold_8492	A.2.R.120	DT	bin.25	scaffold_8492	Bacteria	Proteobacteria	Alphaproteobacteria	Rhodobacterales	Rhodobacteraceae	Antarctobacter	#N/A	0.808342	Bacteria	Bacteroidota	Chlorobia	Chlorobiales	Chlorobiaceae	Prosthecochloris	Prosthecochloris aestuarii
A.2.R.120-DT-bin.25&&scaffold_491	A.2.R.120	DT	bin.25	scaffold_491	Bacteria	Bacteroidota	Chlorobia	Chlorobiales	Chlorobiaceae	#N/A	#N/A	0.424427	Bacteria	Bacteroidota	Chlorobia	Chlorobiales	Chlorobiaceae	Prosthecochloris	Prosthecochloris aestuarii
A.2.R.120-DT-bin.25&&scaffold_3924	A.2.R.120	DT	bin.25	scaffold_3924	Bacteria	Proteobacteria	Alphaproteobacteria	Rhodobacterales	Rhodobacteraceae	#N/A	#N/A	0.778815	Bacteria	Bacteroidota	Chlorobia	Chlorobiales	Chlorobiaceae	Prosthecochloris	Prosthecochloris aestuarii
A.2.R.120-DT-bin.25&&scaffold_6570	A.2.R.120	DT	bin.25	scaffold_6570	Bacteria	Proteobacteria	Alphaproteobacteria	Acetobacterales	Acetobacteraceae	#N/A	#N/A	0.816064	Bacteria	Bacteroidota	Chlorobia	Chlorobiales	Chlorobiaceae	Prosthecochloris	Prosthecochloris aestuarii
A.2.R.120-DT-bin.4&&scaffold_494	A.2.R.120	DT	bin.4	scaffold_494	Bacteria	Firmicutes	Bacilli	Bacillales	Bacillaceae	Geobacillus	#N/A	0.335089	Bacteria	Firmicutes	Bacilli	Bacillales	Anoxybacillaceae	Geobacillus	Geobacillus thermocatenulatus
A.2.R.120-DT-bin.4&&scaffold_1846	A.2.R.120	DT	bin.4	scaffold_1846	Bacteria	Firmicutes	Bacilli	#N/A	#N/A	#N/A	#N/A	0.686024	Bacteria	Firmicutes	Bacilli	Bacillales	Anoxybacillaceae	Geobacillus	Geobacillus thermocatenulatus
A.2.R.120-DT-bin.7&&scaffold_4898	A.2.R.120	DT	bin.7	scaffold_4898	Bacteria	Actinobacteriota	Actinobacteria	#N/A	#N/A	#N/A	#N/A	0.849875	Bacteria	Proteobacteria	Alphaproteobacteria	Acetobacterales	Acetobacteraceae	Acetobacter	Acetobacter persici
A.2.R.120-DT-bin.9&&scaffold_1454	A.2.R.120	DT	bin.9	scaffold_1454	Bacteria	Proteobacteria	Alphaproteobacteria	Rhodobacterales	Rhodobacteraceae	#N/A	#N/A	0.999966	Bacteria	Proteobacteria	Alphaproteobacteria	Rhodobacterales	Rhodobacteraceae	Celeribacter	Celeribacter indicus
A.2.R.180-DT-bin.12&&scaffold_6974	A.2.R.180	DT	bin.12	scaffold_6974	Bacteria	Firmicutes	Bacilli	Bacillales	Bacillaceae	Geobacillus	#N/A	0.893786	Bacteria	Proteobacteria	Alphaproteobacteria	Rhodobacterales	Rhodobacteraceae	Celeribacter	Celeribacter indicus
A.2.R.180-DT-bin.14&&scaffold_1143	A.2.R.180	DT	bin.14	scaffold_1143	Bacteria	Firmicutes	#N/A	#N/A	#N/A	#N/A	#N/A	0.835024	Bacteria	Bacteroidota	Bacteroidia	Flavobacteriales	Weeksellaceae	Chryseobacterium	Chryseobacterium piperi
A.2.R.180-DT-bin.15&&scaffold_1941	A.2.R.180	DT	bin.15	scaffold_1941	Unclassified	#N/A	#N/A	#N/A	#N/A	#N/A	#N/A	0.89342	Archaea	Halobacterota	Archaeoglobi	Archaeoglobales	Archaeoglobaceae	Ferroglobus	Ferroglobus placidus
A.2.R.180-DT-bin.16&&scaffold_103	A.2.R.180	DT	bin.16	scaffold_103	Archaea	Halobacterota	Archaeoglobi	Archaeoglobales	Archaeoglobaceae	Archaeoglobus	#N/A	0.85539	Archaea	Halobacterota	Archaeoglobi	Archaeoglobales	Archaeoglobaceae	Archaeoglobus_C	Archaeoglobus veneficus
A.2.R.180-DT-bin.16&&scaffold_2389	A.2.R.180	DT	bin.16	scaffold_2389	Archaea	Halobacterota	Archaeoglobi	Archaeoglobales	Archaeoglobaceae	Archaeoglobus	#N/A	0.324856	Archaea	Halobacterota	Archaeoglobi	Archaeoglobales	Archaeoglobaceae	Archaeoglobus_C	Archaeoglobus veneficus
A.2.R.180-DT-bin.16&&scaffold_9778	A.2.R.180	DT	bin.16	scaffold_9778	Bacteria	Aquificota	Aquificae	Aquificales	Aquificaceae	#N/A	#N/A	0.822077	Archaea	Halobacterota	Archaeoglobi	Archaeoglobales	Archaeoglobaceae	Archaeoglobus_C	Archaeoglobus veneficus
A.2.R.180-DT-bin.17&&scaffold_756	A.2.R.180	DT	bin.17	scaffold_756	Bacteria	Firmicutes	Bacilli	Bacillales	Bacillaceae	Anoxybacillus	#N/A	0.708799	Bacteria	Firmicutes	Bacilli	Bacillales	Anoxybacillaceae	Anoxybacillus	Anoxybacillus gonensis
A.2.R.180-DT-bin.18&&scaffold_7696	A.2.R.180	DT	bin.18	scaffold_7696	Bacteria	Proteobacteria	Gammaproteobacteria	Enterobacterales	Vibrionaceae	Vibrio	#N/A	0.940924	Bacteria	Bacteroidota	Chlorobia	Chlorobiales	Chlorobiaceae	Prosthecochloris	Prosthecochloris aestuarii
A.2.R.180-DT-bin.18&&scaffold_5044	A.2.R.180	DT	bin.18	scaffold_5044	Bacteria	Proteobacteria	Gammaproteobacteria	Burkholderiales	Alcaligenaceae	Bordetella	#N/A	0.999936	Bacteria	Bacteroidota	Chlorobia	Chlorobiales	Chlorobiaceae	Prosthecochloris	Prosthecochloris aestuarii
A.2.R.180-DT-bin.18&&scaffold_5148	A.2.R.180	DT	bin.18	scaffold_5148	Bacteria	Bacteroidota	Chlorobia	Chlorobiales	Chlorobiaceae	#N/A	#N/A	0.795344	Bacteria	Bacteroidota	Chlorobia	Chlorobiales	Chlorobiaceae	Prosthecochloris	Prosthecochloris aestuarii
A.2.R.180-DT-bin.18&&scaffold_5107	A.2.R.180	DT	bin.18	scaffold_5107	Bacteria	Proteobacteria	Alphaproteobacteria	Rhizobiales	Rhizobiaceae	#N/A	#N/A	0.837812	Bacteria	Bacteroidota	Chlorobia	Chlorobiales	Chlorobiaceae	Prosthecochloris	Prosthecochloris aestuarii
A.2.R.180-DT-bin.18&&scaffold_480	A.2.R.180	DT	bin.18	scaffold_480	Bacteria	Bacteroidota	Chlorobia	Chlorobiales	Chlorobiaceae	#N/A	#N/A	0.424427	Bacteria	Bacteroidota	Chlorobia	Chlorobiales	Chlorobiaceae	Prosthecochloris	Prosthecochloris aestuarii
A.2.R.180-DT-bin.2&&scaffold_3417	A.2.R.180	DT	bin.2	scaffold_3417	Bacteria	Proteobacteria	Alphaproteobacteria	Rhodobacterales	Rhodobacteraceae	Rhodobacter	#N/A	0.852797	Bacteria	Proteobacteria	Alphaproteobacteria	Acetobacterales	Acetobacteraceae	Acetobacter	Acetobacter aceti
A.2.R.180-DT-bin.2&&scaffold_291	A.2.R.180	DT	bin.2	scaffold_291	Bacteria	Proteobacteria	Alphaproteobacteria	Acetobacterales	Acetobacteraceae	#N/A	#N/A	0.848289	Bacteria	Proteobacteria	Alphaproteobacteria	Acetobacterales	Acetobacteraceae	Acetobacter	Acetobacter aceti
A.2.R.180-DT-bin.20&&scaffold_96	A.2.R.180	DT	bin.20	scaffold_96	Bacteria	Aquificota	Aquificae	Aquificales	Aquificaceae	Thermocrinis	#N/A	0.808927	Bacteria	Aquificota	Aquificae	Aquificales	Aquificaceae	Thermocrinis	Thermocrinis albus
A.2.R.180-DT-bin.22&&scaffold_3572	A.2.R.180	DT	bin.22	scaffold_3572	Bacteria	Proteobacteria	Gammaproteobacteria	Enterobacterales	Enterobacteriaceae	Cronobacter	#N/A	0.395708	Bacteria	Proteobacteria	Gammaproteobacteria	Enterobacterales	Enterobacteriaceae	Cronobacter	Cronobacter universalis
A.2.R.180-DT-bin.24&&scaffold_11476	A.2.R.180	DT	bin.24	scaffold_11476	Bacteria	Actinobacteriota	Actinobacteria	Corynebacteriales	Nocardiaceae	Gordonia	#N/A	0.358982	Bacteria	Proteobacteria	Alphaproteobacteria	Rhizobiales	Rhizobiaceae	Brucella	Brucella melitensis
A.2.R.180-DT-bin.25&&scaffold_97	A.2.R.180	DT	bin.25	scaffold_97	Unclassified	#N/A	#N/A	#N/A	#N/A	#N/A	#N/A	0.884529	#N/A	#N/A	#N/A	#N/A	#N/A	#N/A	#N/A
A.2.R.180-DT-bin.3&&scaffold_567	A.2.R.180	DT	bin.3	scaffold_567	Unclassified	#N/A	#N/A	#N/A	#N/A	#N/A	#N/A	0.927288	Bacteria	Bacteroidota	Chlorobia	Chlorobiales	Chlorobiaceae	Chlorobium	Chlorobium luteolum
A.2.R.180-DT-bin.3&&scaffold_567-#1	A.2.R.180	DT	bin.3	scaffold_567-#1	Unclassified	#N/A	#N/A	#N/A	#N/A	#N/A	#N/A	0.853857	Bacteria	Bacteroidota	Chlorobia	Chlorobiales	Chlorobiaceae	Chlorobium	Chlorobium luteolum
A.2.R.180-DT-bin.3&&scaffold_5572	A.2.R.180	DT	bin.3	scaffold_5572	Bacteria	Proteobacteria	Alphaproteobacteria	Rhodobacterales	Rhodobacteraceae	#N/A	#N/A	0.875876	Bacteria	Bacteroidota	Chlorobia	Chlorobiales	Chlorobiaceae	Chlorobium	Chlorobium luteolum
A.2.R.180-DT-bin.30&&scaffold_352	A.2.R.180	DT	bin.30	scaffold_352	Archaea	Halobacterota	Archaeoglobi	Archaeoglobales	Archaeoglobaceae	Archaeoglobus	#N/A	0.835729	Archaea	Halobacterota	Archaeoglobi	Archaeoglobales	Archaeoglobaceae	Archaeoglobus	Archaeoglobus fulgidus
A.2.R.180-DT-bin.4&&scaffold_178	A.2.R.180	DT	bin.4	scaffold_178	Archaea	Halobacterota	Halobacteria	Halobacterales	Haloferacaceae	Halogeometricum	#N/A	0.776305	Archaea	Halobacterota	Halobacteria	Halobacteriales	Haloferacaceae	Halogeometricum	Halogeometricum borinquense
A.2.R.180-DT-bin.6&&scaffold_183	A.2.R.180	DT	bin.6	scaffold_183	Bacteria	Aquificota	Aquificae	Aquificales	Aquificaceae	Thermocrinis	#N/A	0.800139	Bacteria	Aquificota	Aquificae	Aquificales	Aquificaceae	Thermocrinis	Thermocrinis ruber
A.2.R.180-DT-bin.9&&scaffold_833	A.2.R.180	DT	bin.9	scaffold_833	Bacteria	Aquificota	Aquificae	Aquificales	Aquificaceae	Hydrogenobacter	#N/A	0.881831	Bacteria	Aquificota	Aquificae	Aquificales	Aquificaceae	Hydrogenobacter	Hydrogenobacter thermophilus
A.2.R.30-DT-bin.12&&scaffold_3677	A.2.R.30	DT	bin.12	scaffold_3677	Bacteria	Firmicutes	#N/A	#N/A	#N/A	#N/A	#N/A	0.787685	Bacteria	Firmicutes	Bacilli	Bacillales	Anoxybacillaceae	Geobacillus	Geobacillus thermocatenulatus
A.2.R.30-DT-bin.15&&scaffold_12597	A.2.R.30	DT	bin.15	scaffold_12597	Bacteria	Bacteroidota	Bacteroidia	Flavobacteriales	Weeksellaceae	Elizabethkingia	#N/A	0.81775	Bacteria	Proteobacteria	Gammaproteobacteria	Enterobacterales	Vibrionaceae	Vibrio	Vibrio cholerae
A.2.R.30-DT-bin.15&&scaffold_12000	A.2.R.30	DT	bin.15	scaffold_12000	Bacteria	Proteobacteria	Alphaproteobacteria	Rhodobacterales	Rhodobacteraceae	Antarctobacter	#N/A	0.808471	Bacteria	Proteobacteria	Gammaproteobacteria	Enterobacterales	Vibrionaceae	Vibrio	Vibrio cholerae
A.2.R.30-DT-bin.15&&scaffold_3702	A.2.R.30	DT	bin.15	scaffold_3702	Bacteria	Proteobacteria	Alphaproteobacteria	Rhodobacterales	Rhodobacteraceae	#N/A	#N/A	0.778815	Bacteria	Proteobacteria	Gammaproteobacteria	Enterobacterales	Vibrionaceae	Vibrio	Vibrio cholerae
A.2.R.30-DT-bin.15&&scaffold_8089	A.2.R.30	DT	bin.15	scaffold_8089	Bacteria	Proteobacteria	Alphaproteobacteria	Rhizobiales	Rhizobiaceae	#N/A	#N/A	0.814077	Bacteria	Proteobacteria	Gammaproteobacteria	Enterobacterales	Vibrionaceae	Vibrio	Vibrio cholerae
A.2.R.30-DT-bin.15&&scaffold_7369	A.2.R.30	DT	bin.15	scaffold_7369	Bacteria	Proteobacteria	Gammaproteobacteria	Burkholderiales	Alcaligenaceae	#N/A	#N/A	0.796591	Bacteria	Proteobacteria	Gammaproteobacteria	Enterobacterales	Vibrionaceae	Vibrio	Vibrio cholerae
A.2.R.30-DT-bin.4&&scaffold_1879	A.2.R.30	DT	bin.4	scaffold_1879	Bacteria	Proteobacteria	Alphaproteobacteria	Rhizobiales	#N/A	#N/A	#N/A	0.777037	Bacteria	Proteobacteria	Alphaproteobacteria	Rhizobiales	Rhizobiaceae	Rhizobium	Rhizobium rhizogenes
A.2.R.30-DT-bin.4&&scaffold_3067	A.2.R.30	DT	bin.4	scaffold_3067	Bacteria	Proteobacteria	Alphaproteobacteria	Rhizobiales	#N/A	#N/A	#N/A	0.813909	Bacteria	Proteobacteria	Alphaproteobacteria	Rhizobiales	Rhizobiaceae	Rhizobium	Rhizobium rhizogenes
A.2.R.30-DT-bin.5&&scaffold_4765	A.2.R.30	DT	bin.5	scaffold_4765	Bacteria	Proteobacteria	Alphaproteobacteria	Rhodobacterales	Rhodobacteraceae	Rhodobacter	#N/A	0.852797	Bacteria	Bacteroidota	Chlorobia	Chlorobiales	Chlorobiaceae	Chlorobium	Chlorobium limicola
A.2.R.30-DT-bin.7&&scaffold_32	A.2.R.30	DT	bin.7	scaffold_32	Bacteria	Aquificota	Aquificae	Aquificales	Aquificaceae	Thermocrinis	#N/A	0.724388	Bacteria	Aquificota	Aquificae	Aquificales	Aquificaceae	Thermocrinis	Thermocrinis ruber
A.2.R.30-DT-bin.8&&scaffold_2544	A.2.R.30	DT	bin.8	scaffold_2544	Bacteria	Firmicutes	Bacilli	Bacillales	Bacillaceae	Anoxybacillus	#N/A	0.723789	Bacteria	Firmicutes	Bacilli	Bacillales	Anoxybacillaceae	Anoxybacillus	Anoxybacillus flavithermus
A.2.R.30-DT-bin.8&&scaffold_382	A.2.R.30	DT	bin.8	scaffold_382	Bacteria	Firmicutes	#N/A	#N/A	#N/A	#N/A	#N/A	0.7078	Bacteria	Firmicutes	Bacilli	Bacillales	Anoxybacillaceae	Anoxybacillus	Anoxybacillus flavithermus
A.2.R.30-DT-bin.8&&scaffold_344	A.2.R.30	DT	bin.8	scaffold_344	Bacteria	Firmicutes	#N/A	#N/A	#N/A	#N/A	#N/A	0.7078	Bacteria	Firmicutes	Bacilli	Bacillales	Anoxybacillaceae	Anoxybacillus	Anoxybacillus flavithermus
A.2.R.30-DT-bin.9&&scaffold_4417	A.2.R.30	DT	bin.9	scaffold_4417	Bacteria	Proteobacteria	Gammaproteobacteria	Enterobacterales	#N/A	#N/A	#N/A	0.805543	Bacteria	Proteobacteria	Gammaproteobacteria	Enterobacterales	Enterobacteriaceae	Cronobacter	Cronobacter universalis
A.2.R.60-DT-bin.10&&scaffold_6713	A.2.R.60	DT	bin.10	scaffold_6713	Bacteria	Bacteroidota	Bacteroidia	Flavobacteriales	Weeksellaceae	Elizabethkingia	#N/A	0.992001	#N/A	#N/A	#N/A	#N/A	#N/A	#N/A	#N/A
A.2.R.60-DT-bin.10&&scaffold_6717	A.2.R.60	DT	bin.10	scaffold_6717	Bacteria	Bacteroidota	Bacteroidia	Flavobacteriales	Weeksellaceae	Chryseobacterium	#N/A	0.999622	#N/A	#N/A	#N/A	#N/A	#N/A	#N/A	#N/A
A.2.R.60-DT-bin.10&&scaffold_3838	A.2.R.60	DT	bin.10	scaffold_3838	Bacteria	Proteobacteria	Gammaproteobacteria	Enterobacterales	Vibrionaceae	Vibrio	#N/A	0.835653	#N/A	#N/A	#N/A	#N/A	#N/A	#N/A	#N/A
A.2.R.60-DT-bin.10&&scaffold_2258	A.2.R.60	DT	bin.10	scaffold_2258	Unclassified	#N/A	#N/A	#N/A	#N/A	#N/A	#N/A	0.867665	#N/A	#N/A	#N/A	#N/A	#N/A	#N/A	#N/A
A.2.R.60-DT-bin.10&&scaffold_8275	A.2.R.60	DT	bin.10	scaffold_8275	Bacteria	Bacteroidota	Bacteroidia	Flavobacteriales	Weeksellaceae	Chryseobacterium	#N/A	0.608954	#N/A	#N/A	#N/A	#N/A	#N/A	#N/A	#N/A
A.2.R.60-DT-bin.11&&scaffold_44	A.2.R.60	DT	bin.11	scaffold_44	Bacteria	Aquificota	Aquificae	Aquificales	Aquificaceae	Thermocrinis	#N/A	0.922975	Bacteria	Aquificota	Aquificae	Aquificales	Aquificaceae	Thermocrinis	Thermocrinis albus
A.2.R.60-DT-bin.13&&scaffold_413	A.2.R.60	DT	bin.13	scaffold_413	Unclassified	#N/A	#N/A	#N/A	#N/A	#N/A	#N/A	0.975182	Archaea	Halobacterota	Archaeoglobi	Archaeoglobales	Archaeoglobaceae	Ferroglobus	Ferroglobus placidus
A.2.R.60-DT-bin.15&&scaffold_2508	A.2.R.60	DT	bin.15	scaffold_2508	Bacteria	Proteobacteria	Alphaproteobacteria	Rhodobacterales	Rhodobacteraceae	Antarctobacter	#N/A	0.912277	Bacteria	Bacteroidota	Chlorobia	Chlorobiales	Chlorobiaceae	Prosthecochloris	Prosthecochloris aestuarii
A.2.R.60-DT-bin.16&&scaffold_383	A.2.R.60	DT	bin.16	scaffold_383	Bacteria	Bacteroidota	Chlorobia	Chlorobiales	Chlorobiaceae	#N/A	#N/A	0.424427	Bacteria	Bacteroidota	Chlorobia	Chlorobiales	Chlorobiaceae	Chlorobium	Chlorobium limicola
A.2.R.60-DT-bin.17&&scaffold_6793	A.2.R.60	DT	bin.17	scaffold_6793	Bacteria	Proteobacteria	Alphaproteobacteria	Rhodobacterales	Rhodobacteraceae	#N/A	#N/A	0.848283	Bacteria	Bacteroidota	Bacteroidia	Flavobacteriales	Weeksellaceae	Elizabethkingia	Elizabethkingia meningoseptica
A.2.R.60-DT-bin.17&&scaffold_3495	A.2.R.60	DT	bin.17	scaffold_3495	Bacteria	Proteobacteria	Alphaproteobacteria	Rhodobacterales	Rhodobacteraceae	#N/A	#N/A	0.733222	Bacteria	Bacteroidota	Bacteroidia	Flavobacteriales	Weeksellaceae	Elizabethkingia	Elizabethkingia meningoseptica
A.2.R.60-DT-bin.17&&scaffold_6203	A.2.R.60	DT	bin.17	scaffold_6203	Bacteria	Proteobacteria	Alphaproteobacteria	Acetobacterales	Acetobacteraceae	Gluconacetobacter	#N/A	0.872812	Bacteria	Bacteroidota	Bacteroidia	Flavobacteriales	Weeksellaceae	Elizabethkingia	Elizabethkingia meningoseptica
A.2.R.60-DT-bin.24&&scaffold_1005	A.2.R.60	DT	bin.24	scaffold_1005	Bacteria	Actinobacteriota	Actinobacteria	Corynebacteriales	Nocardiaceae	Gordonia	#N/A	0.806549	Bacteria	Actinobacteriota	Actinobacteria	Mycobacteriales	Mycobacteriaceae	Gordonia	Gordonia bronchialis
A.2.R.60-DT-bin.25&&scaffold_136	A.2.R.60	DT	bin.25	scaffold_136	Archaea	Halobacterota	Halobacteria	Halobacterales	Haloferacaceae	Halogeometricum	#N/A	0.960219	Archaea	Halobacterota	Halobacteria	Halobacteriales	Haloferacaceae	Halogeometricum	Halogeometricum borinquense
A.2.R.60-DT-bin.25&&scaffold_3950	A.2.R.60	DT	bin.25	scaffold_3950	Bacteria	Proteobacteria	Gammaproteobacteria	Burkholderiales	#N/A	#N/A	#N/A	0.780261	Archaea	Halobacterota	Halobacteria	Halobacteriales	Haloferacaceae	Halogeometricum	Halogeometricum borinquense
A.2.R.60-DT-bin.25&&scaffold_5386	A.2.R.60	DT	bin.25	scaffold_5386	Archaea	Halobacterota	Archaeoglobi	Archaeoglobales	Archaeoglobaceae	Archaeoglobus	#N/A	0.737679	Archaea	Halobacterota	Halobacteria	Halobacteriales	Haloferacaceae	Halogeometricum	Halogeometricum borinquense
A.2.R.60-DT-bin.5&&scaffold_1091	A.2.R.60	DT	bin.5	scaffold_1091	Bacteria	Firmicutes	Bacilli	Bacillales	Bacillaceae	Anoxybacillus	#N/A	0.820933	Bacteria	Firmicutes	Bacilli	Bacillales	Anoxybacillaceae	Anoxybacillus	Anoxybacillus flavithermus
A.2.R.60-DT-bin.5&&scaffold_907	A.2.R.60	DT	bin.5	scaffold_907	Bacteria	Firmicutes	#N/A	#N/A	#N/A	#N/A	#N/A	0.7078	Bacteria	Firmicutes	Bacilli	Bacillales	Anoxybacillaceae	Anoxybacillus	Anoxybacillus flavithermus
A.2.R.60-DT-bin.5&&scaffold_492	A.2.R.60	DT	bin.5	scaffold_492	Bacteria	Firmicutes	#N/A	#N/A	#N/A	#N/A	#N/A	0.7078	Bacteria	Firmicutes	Bacilli	Bacillales	Anoxybacillaceae	Anoxybacillus	Anoxybacillus flavithermus
A.2.R.60-DT-bin.9&&scaffold_249	A.2.R.60	DT	bin.9	scaffold_249	Archaea	Halobacterota	Archaeoglobi	Archaeoglobales	Archaeoglobaceae	#N/A	#N/A	0.886499	Archaea	Halobacterota	Archaeoglobi	Archaeoglobales	Archaeoglobaceae	Archaeoglobus	Archaeoglobus fulgidus
A.2.R.60-DT-bin.9&&scaffold_5348	A.2.R.60	DT	bin.9	scaffold_5348	Archaea	Halobacterota	Archaeoglobi	Archaeoglobales	Archaeoglobaceae	#N/A	#N/A	0.819735	Archaea	Halobacterota	Archaeoglobi	Archaeoglobales	Archaeoglobaceae	Archaeoglobus	Archaeoglobus fulgidus
A.2.V.60-DT-bin.10&&scaffold_113	A.2.V.60	DT	bin.10	scaffold_113	Bacteria	Proteobacteria	Alphaproteobacteria	Rhizobiales	#N/A	#N/A	#N/A	0.930185	Bacteria	Proteobacteria	Alphaproteobacteria	Rhizobiales	Rhizobiaceae	Brucella	Brucella melitensis
A.2.V.60-DT-bin.12&&scaffold_229	A.2.V.60	DT	bin.12	scaffold_229	Archaea	Halobacterota	Archaeoglobi	Archaeoglobales	Archaeoglobaceae	Archaeoglobus	#N/A	0.732512	Archaea	Halobacterota	Archaeoglobi	Archaeoglobales	Archaeoglobaceae	Archaeoglobus	Archaeoglobus fulgidus
A.2.V.60-DT-bin.13&&scaffold_53	A.2.V.60	DT	bin.13	scaffold_53	Bacteria	Aquificota	Aquificae	Aquificales	Aquificaceae	Thermocrinis	#N/A	0.808927	Bacteria	Aquificota	Aquificae	Aquificales	Aquificaceae	Thermocrinis	Thermocrinis albus
A.2.V.60-DT-bin.13&&scaffold_415	A.2.V.60	DT	bin.13	scaffold_415	Unclassified	#N/A	#N/A	#N/A	#N/A	#N/A	#N/A	0.927288	Bacteria	Aquificota	Aquificae	Aquificales	Aquificaceae	Thermocrinis	Thermocrinis albus
A.2.V.60-DT-bin.13&&scaffold_415-#1	A.2.V.60	DT	bin.13	scaffold_415-#1	Unclassified	#N/A	#N/A	#N/A	#N/A	#N/A	#N/A	0.853857	Bacteria	Aquificota	Aquificae	Aquificales	Aquificaceae	Thermocrinis	Thermocrinis albus
A.2.V.60-DT-bin.14&&scaffold_219	A.2.V.60	DT	bin.14	scaffold_219	Bacteria	Aquificota	Aquificae	Aquificales	Aquificaceae	Thermocrinis	#N/A	0.782401	Bacteria	Aquificota	Aquificae	Aquificales	Aquificaceae	Thermocrinis	Thermocrinis ruber
A.2.V.60-DT-bin.15&&scaffold_626	A.2.V.60	DT	bin.15	scaffold_626	Bacteria	Aquificota	Aquificae	Aquificales	Aquificaceae	Hydrogenobacter	#N/A	0.881831	Bacteria	Aquificota	Aquificae	Aquificales	Aquificaceae	Hydrogenobacter	Hydrogenobacter thermophilus
A.2.V.60-DT-bin.16&&scaffold_6245	A.2.V.60	DT	bin.16	scaffold_6245	Bacteria	Proteobacteria	Alphaproteobacteria	Rhizobiales	Rhizobiaceae	#N/A	#N/A	0.814077	Bacteria	Bacteroidota	Chlorobia	Chlorobiales	Chlorobiaceae	Chlorobium	Chlorobium limicola
A.2.V.60-DT-bin.2&&scaffold_8581	A.2.V.60	DT	bin.2	scaffold_8581	Bacteria	Proteobacteria	Alphaproteobacteria	Acetobacterales	Acetobacteraceae	Gluconacetobacter	#N/A	0.45556	Bacteria	Proteobacteria	Alphaproteobacteria	Rhodobacterales	Rhodobacteraceae	Antarctobacter	Antarctobacter heliothermus
A.2.V.60-DT-bin.4&&scaffold_353	A.2.V.60	DT	bin.4	scaffold_353	Bacteria	Bacteroidota	Chlorobia	Chlorobiales	Chlorobiaceae	#N/A	#N/A	0.424427	Bacteria	Bacteroidota	Chlorobia	Chlorobiales	Chlorobiaceae	Prosthecochloris	Prosthecochloris aestuarii
A.2.V.60-DT-bin.6&&scaffold_3384	A.2.V.60	DT	bin.6	scaffold_3384	Bacteria	Firmicutes	#N/A	#N/A	#N/A	#N/A	#N/A	0.835024	Bacteria	Firmicutes	Bacilli	Bacillales	Anoxybacillaceae	Geobacillus	Geobacillus thermocatenulatus
A.2.V.60-DT-bin.6&&scaffold_1758	A.2.V.60	DT	bin.6	scaffold_1758	Bacteria	Firmicutes	Bacilli	#N/A	#N/A	#N/A	#N/A	0.686024	Bacteria	Firmicutes	Bacilli	Bacillales	Anoxybacillaceae	Geobacillus	Geobacillus thermocatenulatus
A.2.V.60-DT-bin.9&&scaffold_374	A.2.V.60	DT	bin.9	scaffold_374	Unclassified	#N/A	#N/A	#N/A	#N/A	#N/A	#N/A	0.941481	Archaea	Halobacterota	Archaeoglobi	Archaeoglobales	Archaeoglobaceae	Ferroglobus	Ferroglobus placidus
A.3.C.60-DT-bin.1&&scaffold_3315	A.3.C.60	DT	bin.1	scaffold_3315	Bacteria	Firmicutes	#N/A	#N/A	#N/A	#N/A	#N/A	0.835024	Bacteria	Firmicutes	Bacilli	Bacillales	Anoxybacillaceae	Geobacillus	Geobacillus thermocatenulatus
A.3.C.60-DT-bin.1&&scaffold_2356	A.3.C.60	DT	bin.1	scaffold_2356	Bacteria	Firmicutes	Bacilli	#N/A	#N/A	#N/A	#N/A	0.686024	Bacteria	Firmicutes	Bacilli	Bacillales	Anoxybacillaceae	Geobacillus	Geobacillus thermocatenulatus
A.3.C.60-DT-bin.10&&scaffold_668	A.3.C.60	DT	bin.10	scaffold_668	Bacteria	Bacteroidota	Chlorobia	Chlorobiales	Chlorobiaceae	#N/A	#N/A	0.424427	Bacteria	Bacteroidota	Chlorobia	Chlorobiales	Chlorobiaceae	Chlorobium	Chlorobium limicola
A.3.C.60-DT-bin.11&&scaffold_417	A.3.C.60	DT	bin.11	scaffold_417	Bacteria	Aquificota	Aquificae	Aquificales	Aquificaceae	Thermocrinis	#N/A	0.782401	Bacteria	Aquificota	Aquificae	Aquificales	Aquificaceae	Thermocrinis	Thermocrinis ruber
A.3.C.60-DT-bin.12&&scaffold_132	A.3.C.60	DT	bin.12	scaffold_132	Unclassified	#N/A	#N/A	#N/A	#N/A	#N/A	#N/A	0.88543	#N/A	#N/A	#N/A	#N/A	#N/A	#N/A	#N/A
A.3.C.60-DT-bin.13&&scaffold_2600	A.3.C.60	DT	bin.13	scaffold_2600	Archaea	Halobacterota	Archaeoglobi	Archaeoglobales	Archaeoglobaceae	Archaeoglobus	#N/A	0.79845	Archaea	Halobacterota	Archaeoglobi	Archaeoglobales	Archaeoglobaceae	Archaeoglobus_C	Archaeoglobus veneficus
A.3.C.60-DT-bin.17&&scaffold_131	A.3.C.60	DT	bin.17	scaffold_131	Bacteria	Aquificota	Aquificae	Aquificales	Aquificaceae	Thermocrinis	#N/A	0.808927	Bacteria	Aquificota	Aquificae	Aquificales	Aquificaceae	Thermocrinis	Thermocrinis albus
A.3.C.60-DT-bin.20&&scaffold_439	A.3.C.60	DT	bin.20	scaffold_439	Archaea	Halobacterota	Archaeoglobi	Archaeoglobales	Archaeoglobaceae	#N/A	#N/A	0.874308	Archaea	Halobacterota	Archaeoglobi	Archaeoglobales	Archaeoglobaceae	Archaeoglobus	Archaeoglobus fulgidus
A.3.C.60-DT-bin.21&&scaffold_709	A.3.C.60	DT	bin.21	scaffold_709	Unclassified	#N/A	#N/A	#N/A	#N/A	#N/A	#N/A	0.975182	Archaea	Halobacterota	Archaeoglobi	Archaeoglobales	Archaeoglobaceae	Ferroglobus	Ferroglobus placidus
A.3.C.60-DT-bin.23&&scaffold_1149	A.3.C.60	DT	bin.23	scaffold_1149	Bacteria	Aquificota	Aquificae	Aquificales	Aquificaceae	Hydrogenobacter	#N/A	0.881831	Bacteria	Aquificota	Aquificae	Aquificales	Aquificaceae	Hydrogenobacter	Hydrogenobacter thermophilus
A.3.C.60-DT-bin.6&&scaffold_2084	A.3.C.60	DT	bin.6	scaffold_2084	Archaea	Halobacterota	Halobacteria	Halobacterales	Haloferacaceae	Halogeometricum	#N/A	0.826405	Archaea	Halobacterota	Halobacteria	Halobacteriales	Haloferacaceae	Halogeometricum	Halogeometricum borinquense
A.3.C.60-DT-bin.7&&scaffold_3863	A.3.C.60	DT	bin.7	scaffold_3863	Bacteria	Actinobacteriota	Actinobacteria	Corynebacteriales	#N/A	#N/A	#N/A	0.871107	Bacteria	Actinobacteriota	Actinobacteria	Mycobacteriales	Mycobacteriaceae	Rhodococcus	Rhodococcus aetherivorans
A.3.C.60-DT-bin.9&&scaffold_7106	A.3.C.60	DT	bin.9	scaffold_7106	Bacteria	Actinobacteriota	Actinobacteria	Corynebacteriales	Nocardiaceae	Rhodococcus	#N/A	0.849687	Bacteria	Proteobacteria	Alphaproteobacteria	Acetobacterales	Acetobacteraceae	Acetobacter	Acetobacter aceti
A.3.N.60-DT-bin.1&&scaffold_444	A.3.N.60	DT	bin.1	scaffold_444	Bacteria	Bacteroidota	Chlorobia	Chlorobiales	Chlorobiaceae	#N/A	#N/A	0.424427	#N/A	#N/A	#N/A	#N/A	#N/A	#N/A	#N/A
A.3.N.60-DT-bin.11&&scaffold_1478	A.3.N.60	DT	bin.11	scaffold_1478	Archaea	Halobacterota	Archaeoglobi	Archaeoglobales	Archaeoglobaceae	Archaeoglobus	#N/A	0.79845	Archaea	Halobacterota	Archaeoglobi	Archaeoglobales	Archaeoglobaceae	Archaeoglobus_C	Archaeoglobus veneficus
A.3.N.60-DT-bin.13&&scaffold_753	A.3.N.60	DT	bin.13	scaffold_753	Bacteria	Aquificota	Aquificae	Aquificales	Aquificaceae	Hydrogenobacter	#N/A	0.881831	Bacteria	Aquificota	Aquificae	Aquificales	Aquificaceae	Hydrogenobacter	Hydrogenobacter thermophilus
A.3.N.60-DT-bin.14&&scaffold_308	A.3.N.60	DT	bin.14	scaffold_308	Archaea	Halobacterota	Archaeoglobi	Archaeoglobales	Archaeoglobaceae	Archaeoglobus	#N/A	0.732512	Archaea	Halobacterota	Archaeoglobi	Archaeoglobales	Archaeoglobaceae	Archaeoglobus	Archaeoglobus fulgidus
A.3.N.60-DT-bin.15&&scaffold_1327	A.3.N.60	DT	bin.15	scaffold_1327	Bacteria	Firmicutes	#N/A	#N/A	#N/A	#N/A	#N/A	0.79423	Bacteria	Firmicutes	Bacilli	Bacillales	Anoxybacillaceae	Anoxybacillus	Anoxybacillus flavithermus
A.3.N.60-DT-bin.15&&scaffold_558	A.3.N.60	DT	bin.15	scaffold_558	Bacteria	Firmicutes	#N/A	#N/A	#N/A	#N/A	#N/A	0.7078	Bacteria	Firmicutes	Bacilli	Bacillales	Anoxybacillaceae	Anoxybacillus	Anoxybacillus flavithermus
A.3.N.60-DT-bin.15&&scaffold_515	A.3.N.60	DT	bin.15	scaffold_515	Bacteria	Firmicutes	#N/A	#N/A	#N/A	#N/A	#N/A	0.7078	Bacteria	Firmicutes	Bacilli	Bacillales	Anoxybacillaceae	Anoxybacillus	Anoxybacillus flavithermus
A.3.N.60-DT-bin.17&&scaffold_375	A.3.N.60	DT	bin.17	scaffold_375	Bacteria	Proteobacteria	Gammaproteobacteria	Burkholderiales	Alcaligenaceae	Bordetella	#N/A	0.713258	Bacteria	Proteobacteria	Gammaproteobacteria	Burkholderiales	Burkholderiaceae	Bordetella	Bordetella pertussis
A.3.N.60-DT-bin.19&&scaffold_176	A.3.N.60	DT	bin.19	scaffold_176	Archaea	Halobacterota	Halobacteria	Halobacterales	Haloferacaceae	Halogeometricum	#N/A	0.318392	Archaea	Halobacterota	Halobacteria	Halobacteriales	Haloferacaceae	Halogeometricum	Halogeometricum borinquense
A.3.N.60-DT-bin.21&&scaffold_296	A.3.N.60	DT	bin.21	scaffold_296	Bacteria	Aquificota	Aquificae	Aquificales	Aquificaceae	Thermocrinis	#N/A	0.800139	Bacteria	Aquificota	Aquificae	Aquificales	Aquificaceae	Thermocrinis	Thermocrinis ruber
A.3.N.60-DT-bin.22&&scaffold_283	A.3.N.60	DT	bin.22	scaffold_283	Bacteria	Proteobacteria	Alphaproteobacteria	Acetobacterales	Acetobacteraceae	#N/A	#N/A	0.848289	Bacteria	Proteobacteria	Alphaproteobacteria	Acetobacterales	Acetobacteraceae	Acetobacter	Acetobacter aceti
A.3.N.60-DT-bin.5&&scaffold_479	A.3.N.60	DT	bin.5	scaffold_479	Unclassified	#N/A	#N/A	#N/A	#N/A	#N/A	#N/A	0.941481	Archaea	Halobacterota	Archaeoglobi	Archaeoglobales	Archaeoglobaceae	Ferroglobus	Ferroglobus placidus
A.3.N.60-DT-bin.6&&scaffold_1826	A.3.N.60	DT	bin.6	scaffold_1826	Bacteria	Firmicutes	#N/A	#N/A	#N/A	#N/A	#N/A	0.835024	Bacteria	Firmicutes	Bacilli	Bacillales	Anoxybacillaceae	Geobacillus	Geobacillus thermocatenulatus
A.2.R.10-DT-bin.12&&scaffold_5653	A.2.R.10	DT	bin.12	scaffold_5653	Archaea	Halobacterota	Archaeoglobi	Archaeoglobales	Archaeoglobaceae	Archaeoglobus	#N/A	0.851391	Bacteria	Aquificota	Aquificae	Aquificales	Aquificaceae	Hydrogenobacter	Hydrogenobacter thermophilus
A.2.R.10-DT-bin.12&&scaffold_7178	A.2.R.10	DT	bin.12	scaffold_7178	Bacteria	Proteobacteria	Alphaproteobacteria	Rhizobiales	Rhizobiaceae	#N/A	#N/A	0.803473	Bacteria	Aquificota	Aquificae	Aquificales	Aquificaceae	Hydrogenobacter	Hydrogenobacter thermophilus
A.2.R.10-DT-bin.12&&scaffold_9875	A.2.R.10	DT	bin.12	scaffold_9875	Bacteria	Bacteroidota	Chlorobia	Chlorobiales	Chlorobiaceae	#N/A	#N/A	0.96264	Bacteria	Aquificota	Aquificae	Aquificales	Aquificaceae	Hydrogenobacter	Hydrogenobacter thermophilus
A.2.R.10-DT-bin.12&&scaffold_995	A.2.R.10	DT	bin.12	scaffold_995	Unclassified	#N/A	#N/A	#N/A	#N/A	#N/A	#N/A	0.86439	Bacteria	Aquificota	Aquificae	Aquificales	Aquificaceae	Hydrogenobacter	Hydrogenobacter thermophilus
A.2.R.10-DT-bin.13&&scaffold_85	A.2.R.10	DT	bin.13	scaffold_85	Bacteria	Aquificota	Aquificae	Aquificales	Aquificaceae	Thermocrinis	#N/A	0.808927	Bacteria	Bacteroidota	Chlorobia	Chlorobiales	Chlorobiaceae	Chlorobium	Chlorobium limicola
A.2.R.10-DT-bin.15&&scaffold_706	A.2.R.10	DT	bin.15	scaffold_706	Unclassified	#N/A	#N/A	#N/A	#N/A	#N/A	#N/A	0.937707	Bacteria	Proteobacteria	Alphaproteobacteria	Rhodobacterales	Rhodobacteraceae	Rhodobacter_A	Rhodobacter sphaeroides
A.2.R.10-DT-bin.15&&scaffold_952	A.2.R.10	DT	bin.15	scaffold_952	Bacteria	Aquificota	Aquificae	Aquificales	Aquificaceae	Hydrogenobacter	#N/A	0.87689	Bacteria	Proteobacteria	Alphaproteobacteria	Rhodobacterales	Rhodobacteraceae	Rhodobacter_A	Rhodobacter sphaeroides
A.2.R.10-DT-bin.17&&scaffold_849	A.2.R.10	DT	bin.17	scaffold_849	Bacteria	Proteobacteria	Gammaproteobacteria	Burkholderiales	Alcaligenaceae	Taylorella	#N/A	0.847378	Bacteria	Proteobacteria	Alphaproteobacteria	Rhodobacterales	Rhodobacteraceae	Antarctobacter	Antarctobacter heliothermus
A.2.R.10-DT-bin.18&&scaffold_4986	A.2.R.10	DT	bin.18	scaffold_4986	Archaea	Halobacterota	Halobacteria	Halobacterales	Haloferacaceae	Haloferax	#N/A	0.832823	Archaea	Halobacterota	Halobacteria	Halobacteriales	Haloferacaceae	Halogeometricum	Halogeometricum borinquense
A.2.R.10-DT-bin.18&&scaffold_3561	A.2.R.10	DT	bin.18	scaffold_3561	Bacteria	Firmicutes	Bacilli	Bacillales	Bacillaceae	Anoxybacillus	#N/A	0.622469	Archaea	Halobacterota	Halobacteria	Halobacteriales	Haloferacaceae	Halogeometricum	Halogeometricum borinquense
A.2.R.10-DT-bin.18&&scaffold_2534	A.2.R.10	DT	bin.18	scaffold_2534	Bacteria	Firmicutes	#N/A	#N/A	#N/A	#N/A	#N/A	0.7078	Archaea	Halobacterota	Halobacteria	Halobacteriales	Haloferacaceae	Halogeometricum	Halogeometricum borinquense
A.2.R.10-DT-bin.7&&scaffold_2333	A.2.R.10	DT	bin.7	scaffold_2333	Bacteria	Firmicutes	#N/A	#N/A	#N/A	#N/A	#N/A	0.783801	Bacteria	Firmicutes	Bacilli	Bacillales	Anoxybacillaceae	Anoxybacillus	Anoxybacillus flavithermus
A.2.R.10-DT-bin.8&&scaffold_84	A.2.R.10	DT	bin.8	scaffold_84	Archaea	Halobacterota	Halobacteria	Halobacterales	Haloferacaceae	Halogeometricum	#N/A	0.783865	Bacteria	Proteobacteria	Gammaproteobacteria	Burkholderiales	Burkholderiaceae	Bordetella	Bordetella pertussis
A.2.R.120-DT-bin.1&&scaffold_5790	A.2.R.120	DT	bin.1	scaffold_5790	Bacteria	Bacteroidota	Bacteroidia	Flavobacteriales	Weeksellaceae	Elizabethkingia	#N/A	0.869177	#N/A	#N/A	#N/A	#N/A	#N/A	#N/A	#N/A
A.2.R.120-DT-bin.1&&scaffold_6625	A.2.R.120	DT	bin.1	scaffold_6625	Bacteria	Proteobacteria	Gammaproteobacteria	Enterobacterales	Vibrionaceae	Vibrio	#N/A	0.932736	#N/A	#N/A	#N/A	#N/A	#N/A	#N/A	#N/A
A.2.R.120-DT-bin.1&&scaffold_9094	A.2.R.120	DT	bin.1	scaffold_9094	Bacteria	Bacteroidota	Chlorobia	Chlorobiales	Chlorobiaceae	Chlorobium	#N/A	0.999508	#N/A	#N/A	#N/A	#N/A	#N/A	#N/A	#N/A
A.2.R.120-DT-bin.1&&scaffold_3465	A.2.R.120	DT	bin.1	scaffold_3465	Archaea	Halobacterota	Halobacteria	Halobacterales	Haloferacaceae	Halogeometricum	#N/A	0.865852	#N/A	#N/A	#N/A	#N/A	#N/A	#N/A	#N/A
A.2.R.120-DT-bin.1&&scaffold_5560	A.2.R.120	DT	bin.1	scaffold_5560	Bacteria	Proteobacteria	Alphaproteobacteria	Acetobacterales	Acetobacteraceae	Gluconacetobacter	#N/A	0.872812	#N/A	#N/A	#N/A	#N/A	#N/A	#N/A	#N/A
A.2.R.120-DT-bin.1&&scaffold_5582	A.2.R.120	DT	bin.1	scaffold_5582	Bacteria	Aquificota	Aquificae	Aquificales	Aquificaceae	#N/A	#N/A	0.822077	#N/A	#N/A	#N/A	#N/A	#N/A	#N/A	#N/A
A.2.R.120-DT-bin.1&&scaffold_6810	A.2.R.120	DT	bin.1	scaffold_6810	Bacteria	Bacteroidota	Bacteroidia	Flavobacteriales	Weeksellaceae	Riemerella	#N/A	0.859338	#N/A	#N/A	#N/A	#N/A	#N/A	#N/A	#N/A
A.2.R.120-DT-bin.1&&scaffold_3163	A.2.R.120	DT	bin.1	scaffold_3163	Bacteria	Firmicutes	#N/A	#N/A	#N/A	#N/A	#N/A	0.835024	#N/A	#N/A	#N/A	#N/A	#N/A	#N/A	#N/A
A.2.R.120-DT-bin.1&&scaffold_2546	A.2.R.120	DT	bin.1	scaffold_2546	Bacteria	Firmicutes	#N/A	#N/A	#N/A	#N/A	#N/A	0.78105	#N/A	#N/A	#N/A	#N/A	#N/A	#N/A	#N/A
A.2.R.120-DT-bin.1&&scaffold_7350	A.2.R.120	DT	bin.1	scaffold_7350	Bacteria	Proteobacteria	Gammaproteobacteria	Enterobacterales	Enterobacteriaceae	#N/A	#N/A	0.865967	#N/A	#N/A	#N/A	#N/A	#N/A	#N/A	#N/A
A.2.R.120-DT-bin.1&&scaffold_9109	A.2.R.120	DT	bin.1	scaffold_9109	Bacteria	Actinobacteriota	Actinobacteria	Corynebacteriales	#N/A	#N/A	#N/A	0.886979	#N/A	#N/A	#N/A	#N/A	#N/A	#N/A	#N/A
A.2.R.120-DT-bin.11&&scaffold_171	A.2.R.120	DT	bin.11	scaffold_171	Unclassified	#N/A	#N/A	#N/A	#N/A	#N/A	#N/A	0.923088	Bacteria	Proteobacteria	Alphaproteobacteria	Rhizobiales	Rhizobiaceae	Rhizobium	Rhizobium rhizogenes
A.2.R.120-DT-bin.12&&scaffold_155	A.2.R.120	DT	bin.12	scaffold_155	Unclassified	#N/A	#N/A	#N/A	#N/A	#N/A	#N/A	0.884529	Bacteria	Proteobacteria	Alphaproteobacteria	Acetobacterales	Acetobacteraceae	Acetobacter	Acetobacter aceti
A.2.R.120-DT-bin.12&&scaffold_32	A.2.R.120	DT	bin.12	scaffold_32	Bacteria	Proteobacteria	Alphaproteobacteria	Rhizobiales	#N/A	#N/A	#N/A	0.777037	Bacteria	Proteobacteria	Alphaproteobacteria	Acetobacterales	Acetobacteraceae	Acetobacter	Acetobacter aceti
A.2.R.120-DT-bin.13&&scaffold_471	A.2.R.120	DT	bin.13	scaffold_471	Archaea	Halobacterota	Archaeoglobi	Archaeoglobales	Archaeoglobaceae	#N/A	#N/A	0.886499	Bacteria	Bacteroidota	Bacteroidia	Flavobacteriales	Weeksellaceae	Elizabethkingia	Elizabethkingia anophelis
A.2.R.120-DT-bin.13&&scaffold_266	A.2.R.120	DT	bin.13	scaffold_266	Archaea	Halobacterota	Halobacteria	Halobacterales	Haloferacaceae	Halogeometricum	#N/A	0.783865	Bacteria	Bacteroidota	Bacteroidia	Flavobacteriales	Weeksellaceae	Elizabethkingia	Elizabethkingia anophelis
A.2.R.120-DT-bin.13&&scaffold_12880	A.2.R.120	DT	bin.13	scaffold_12880	Bacteria	Proteobacteria	Alphaproteobacteria	Acetobacterales	Acetobacteraceae	Acetobacter	#N/A	0.95914	Bacteria	Bacteroidota	Bacteroidia	Flavobacteriales	Weeksellaceae	Elizabethkingia	Elizabethkingia anophelis
A.2.R.120-DT-bin.14&&scaffold_6449	A.2.R.120	DT	bin.14	scaffold_6449	Bacteria	Proteobacteria	Gammaproteobacteria	Burkholderiales	Alcaligenaceae	Bordetella	#N/A	0.503769	#N/A	#N/A	#N/A	#N/A	#N/A	#N/A	#N/A
A.2.R.120-DT-bin.14&&scaffold_3219	A.2.R.120	DT	bin.14	scaffold_3219	Bacteria	Proteobacteria	Alphaproteobacteria	Rhodobacterales	Rhodobacteraceae	Rhodobacter	#N/A	0.852797	#N/A	#N/A	#N/A	#N/A	#N/A	#N/A	#N/A
A.2.R.120-DT-bin.16&&scaffold_2438	A.2.R.120	DT	bin.16	scaffold_2438	Bacteria	Firmicutes	Bacilli	Bacillales	Bacillaceae	Anoxybacillus	#N/A	0.622469	Bacteria	Proteobacteria	Gammaproteobacteria	Burkholderiales	Burkholderiaceae	Taylorella	Taylorella asinigenitalis
A.2.R.120-DT-bin.18&&scaffold_463	A.2.R.120	DT	bin.18	scaffold_463	Bacteria	Proteobacteria	Gammaproteobacteria	Enterobacterales	Vibrionaceae	Vibrio	#N/A	0.953304	Bacteria	Actinobacteriota	Actinobacteria	Mycobacteriales	Mycobacteriaceae	Rhodococcus	Rhodococcus aetherivorans
A.2.R.120-DT-bin.19&&scaffold_23	A.2.R.120	DT	bin.19	scaffold_23	Bacteria	Proteobacteria	Alphaproteobacteria	Rhizobiales	#N/A	#N/A	#N/A	0.814575	Bacteria	Proteobacteria	Alphaproteobacteria	Rhodobacterales	Rhodobacteraceae	Antarctobacter	Antarctobacter heliothermus
A.2.R.120-DT-bin.21&&scaffold_1419	A.2.R.120	DT	bin.21	scaffold_1419	Bacteria	Proteobacteria	Alphaproteobacteria	Rhodobacterales	Rhodobacteraceae	#N/A	#N/A	0.795825	Bacteria	Proteobacteria	Gammaproteobacteria	Burkholderiales	Burkholderiaceae	Bordetella	Bordetella pertussis
A.2.R.120-DT-bin.21&&scaffold_453	A.2.R.120	DT	bin.21	scaffold_453	Bacteria	Aquificota	Aquificae	Aquificales	Aquificaceae	Thermocrinis	#N/A	0.782401	Bacteria	Proteobacteria	Gammaproteobacteria	Burkholderiales	Burkholderiaceae	Bordetella	Bordetella pertussis
A.2.R.120-DT-bin.23&&scaffold_742	A.2.R.120	DT	bin.23	scaffold_742	Unclassified	#N/A	#N/A	#N/A	#N/A	#N/A	#N/A	0.975182	Archaea	Halobacterota	Archaeoglobi	Archaeoglobales	Archaeoglobaceae	Archaeoglobus	Archaeoglobus fulgidus
A.2.R.120-DT-bin.23&&scaffold_5563	A.2.R.120	DT	bin.23	scaffold_5563	Bacteria	Proteobacteria	Gammaproteobacteria	Burkholderiales	Alcaligenaceae	Taylorella	#N/A	0.79556	Archaea	Halobacterota	Archaeoglobi	Archaeoglobales	Archaeoglobaceae	Archaeoglobus	Archaeoglobus fulgidus
A.2.R.120-DT-bin.23&&scaffold_1501	A.2.R.120	DT	bin.23	scaffold_1501	Bacteria	Firmicutes	#N/A	#N/A	#N/A	#N/A	#N/A	0.7078	Archaea	Halobacterota	Archaeoglobi	Archaeoglobales	Archaeoglobaceae	Archaeoglobus	Archaeoglobus fulgidus
A.2.R.120-DT-bin.25&&scaffold_699	A.2.R.120	DT	bin.25	scaffold_699	Bacteria	Bacteroidota	Chlorobia	Chlorobiales	Chlorobiaceae	#N/A	#N/A	0.424427	Bacteria	Bacteroidota	Chlorobia	Chlorobiales	Chlorobiaceae	Prosthecochloris	Prosthecochloris aestuarii
A.2.R.120-DT-bin.25&&scaffold_2219	A.2.R.120	DT	bin.25	scaffold_2219	Bacteria	Firmicutes	Bacilli	#N/A	#N/A	#N/A	#N/A	0.686024	Bacteria	Bacteroidota	Chlorobia	Chlorobiales	Chlorobiaceae	Prosthecochloris	Prosthecochloris aestuarii
A.2.R.120-DT-bin.8&&scaffold_8739	A.2.R.120	DT	bin.8	scaffold_8739	Bacteria	Proteobacteria	Gammaproteobacteria	Enterobacterales	Enterobacteriaceae	#N/A	#N/A	0.867621	Archaea	Halobacterota	Archaeoglobi	Archaeoglobales	Archaeoglobaceae	Ferroglobus	0
A.2.R.120-DT-bin.8&&scaffold_8906	A.2.R.120	DT	bin.8	scaffold_8906	Bacteria	Proteobacteria	Alphaproteobacteria	Rhodobacterales	Rhodobacteraceae	#N/A	#N/A	0.892743	Archaea	Halobacterota	Archaeoglobi	Archaeoglobales	Archaeoglobaceae	Ferroglobus	0
A.2.R.120-DT-bin.8&&scaffold_7898	A.2.R.120	DT	bin.8	scaffold_7898	Bacteria	Bacteroidota	Chlorobia	Chlorobiales	Chlorobiaceae	Prosthecochloris	#N/A	0.763485	Archaea	Halobacterota	Archaeoglobi	Archaeoglobales	Archaeoglobaceae	Ferroglobus	0
A.2.R.120-DT-bin.8&&scaffold_6292	A.2.R.120	DT	bin.8	scaffold_6292	Bacteria	Proteobacteria	Alphaproteobacteria	Rhodobacterales	Rhodobacteraceae	#N/A	#N/A	0.861511	Archaea	Halobacterota	Archaeoglobi	Archaeoglobales	Archaeoglobaceae	Ferroglobus	0
A.2.R.120-DT-bin.8&&scaffold_8748	A.2.R.120	DT	bin.8	scaffold_8748	Bacteria	Bacteroidota	Chlorobia	Chlorobiales	Chlorobiaceae	#N/A	#N/A	0.752545	Archaea	Halobacterota	Archaeoglobi	Archaeoglobales	Archaeoglobaceae	Ferroglobus	0
A.2.R.120-DT-bin.9&&scaffold_3077	A.2.R.120	DT	bin.9	scaffold_3077	Archaea	Halobacterota	Halobacteria	Halobacterales	Haloferacaceae	Haloferax	#N/A	0.882184	Bacteria	Proteobacteria	Alphaproteobacteria	Rhodobacterales	Rhodobacteraceae	Celeribacter	Celeribacter indicus
A.2.R.120-DT-bin.9&&scaffold_2479	A.2.R.120	DT	bin.9	scaffold_2479	Archaea	Halobacterota	Archaeoglobi	Archaeoglobales	Archaeoglobaceae	Archaeoglobus	#N/A	0.79845	Bacteria	Proteobacteria	Alphaproteobacteria	Rhodobacterales	Rhodobacteraceae	Celeribacter	Celeribacter indicus
A.2.R.120-DT-bin.9&&scaffold_5621	A.2.R.120	DT	bin.9	scaffold_5621	Bacteria	Proteobacteria	Alphaproteobacteria	Rhodobacterales	Rhodobacteraceae	Antarctobacter	#N/A	0.808471	Bacteria	Proteobacteria	Alphaproteobacteria	Rhodobacterales	Rhodobacteraceae	Celeribacter	Celeribacter indicus
A.2.R.120-DT-bin.9&&scaffold_4491	A.2.R.120	DT	bin.9	scaffold_4491	Bacteria	Proteobacteria	Alphaproteobacteria	Rhodobacterales	Rhodobacteraceae	#N/A	#N/A	0.875876	Bacteria	Proteobacteria	Alphaproteobacteria	Rhodobacterales	Rhodobacteraceae	Celeribacter	Celeribacter indicus
A.2.R.180-DT-bin.11&&scaffold_7226	A.2.R.180	DT	bin.11	scaffold_7226	Bacteria	Proteobacteria	Gammaproteobacteria	Enterobacterales	Enterobacteriaceae	#N/A	#N/A	0.308176	Bacteria	Bacteroidota	Bacteroidia	Flavobacteriales	Weeksellaceae	Elizabethkingia	Elizabethkingia meningoseptica
A.2.R.180-DT-bin.12&&scaffold_274	A.2.R.180	DT	bin.12	scaffold_274	Archaea	Halobacterota	Halobacteria	Halobacterales	Haloferacaceae	Halogeometricum	#N/A	0.783865	Bacteria	Proteobacteria	Alphaproteobacteria	Rhodobacterales	Rhodobacteraceae	Celeribacter	Celeribacter indicus
A.2.R.180-DT-bin.13&&scaffold_145	A.2.R.180	DT	bin.13	scaffold_145	Unclassified	#N/A	#N/A	#N/A	#N/A	#N/A	#N/A	0.886276	Bacteria	Proteobacteria	Alphaproteobacteria	Rhodobacterales	Rhodobacteraceae	Antarctobacter	Antarctobacter heliothermus
A.2.R.180-DT-bin.14&&scaffold_449	A.2.R.180	DT	bin.14	scaffold_449	Bacteria	Aquificota	Aquificae	Aquificales	Aquificaceae	Thermocrinis	#N/A	0.782401	Bacteria	Bacteroidota	Bacteroidia	Flavobacteriales	Weeksellaceae	Chryseobacterium	Chryseobacterium piperi
A.2.R.180-DT-bin.14&&scaffold_3539	A.2.R.180	DT	bin.14	scaffold_3539	Bacteria	Proteobacteria	Alphaproteobacteria	Rhodobacterales	Rhodobacteraceae	#N/A	#N/A	0.789539	Bacteria	Bacteroidota	Bacteroidia	Flavobacteriales	Weeksellaceae	Chryseobacterium	Chryseobacterium piperi
A.2.R.180-DT-bin.14&&scaffold_34	A.2.R.180	DT	bin.14	scaffold_34	Bacteria	Proteobacteria	Alphaproteobacteria	Rhizobiales	#N/A	#N/A	#N/A	0.777037	Bacteria	Bacteroidota	Bacteroidia	Flavobacteriales	Weeksellaceae	Chryseobacterium	Chryseobacterium piperi
A.2.R.180-DT-bin.14&&scaffold_2090	A.2.R.180	DT	bin.14	scaffold_2090	Bacteria	Firmicutes	#N/A	#N/A	#N/A	#N/A	#N/A	0.7078	Bacteria	Bacteroidota	Bacteroidia	Flavobacteriales	Weeksellaceae	Chryseobacterium	Chryseobacterium piperi
A.2.R.180-DT-bin.14&&scaffold_3007	A.2.R.180	DT	bin.14	scaffold_3007	Bacteria	Firmicutes	#N/A	#N/A	#N/A	#N/A	#N/A	0.78105	Bacteria	Bacteroidota	Bacteroidia	Flavobacteriales	Weeksellaceae	Chryseobacterium	Chryseobacterium piperi
A.2.R.180-DT-bin.15&&scaffold_6242	A.2.R.180	DT	bin.15	scaffold_6242	Bacteria	Actinobacteriota	Actinobacteria	Corynebacteriales	Nocardiaceae	Rhodococcus	#N/A	0.363688	Archaea	Halobacterota	Archaeoglobi	Archaeoglobales	Archaeoglobaceae	Ferroglobus	Ferroglobus placidus
A.2.R.180-DT-bin.15&&scaffold_3359	A.2.R.180	DT	bin.15	scaffold_3359	Bacteria	Proteobacteria	Alphaproteobacteria	Rhodobacterales	Rhodobacteraceae	Antarctobacter	#N/A	0.903259	Archaea	Halobacterota	Archaeoglobi	Archaeoglobales	Archaeoglobaceae	Ferroglobus	Ferroglobus placidus
A.2.R.180-DT-bin.21&&scaffold_3046	A.2.R.180	DT	bin.21	scaffold_3046	Bacteria	Firmicutes	#N/A	#N/A	#N/A	#N/A	#N/A	0.835024	#N/A	#N/A	#N/A	#N/A	#N/A	#N/A	#N/A
A.2.R.180-DT-bin.22&&scaffold_1161	A.2.R.180	DT	bin.22	scaffold_1161	Bacteria	Aquificota	Aquificae	Aquificales	Aquificaceae	Hydrogenobacter	#N/A	0.881831	Bacteria	Proteobacteria	Gammaproteobacteria	Enterobacterales	Enterobacteriaceae	Cronobacter	Cronobacter universalis
A.2.R.180-DT-bin.23&&scaffold_755	A.2.R.180	DT	bin.23	scaffold_755	Unclassified	#N/A	#N/A	#N/A	#N/A	#N/A	#N/A	0.941481	Bacteria	Actinobacteriota	Actinobacteria	Mycobacteriales	Mycobacteriaceae	Gordonia	Gordonia bronchialis
A.2.R.180-DT-bin.23&&scaffold_709	A.2.R.180	DT	bin.23	scaffold_709	Bacteria	Bacteroidota	Chlorobia	Chlorobiales	Chlorobiaceae	#N/A	#N/A	0.424427	Bacteria	Actinobacteriota	Actinobacteria	Mycobacteriales	Mycobacteriaceae	Gordonia	Gordonia bronchialis
A.2.R.180-DT-bin.23&&scaffold_430	A.2.R.180	DT	bin.23	scaffold_430	Bacteria	Proteobacteria	Alphaproteobacteria	Acetobacterales	Acetobacteraceae	#N/A	#N/A	0.848289	Bacteria	Actinobacteriota	Actinobacteria	Mycobacteriales	Mycobacteriaceae	Gordonia	Gordonia bronchialis
A.2.R.180-DT-bin.24&&scaffold_158	A.2.R.180	DT	bin.24	scaffold_158	Unclassified	#N/A	#N/A	#N/A	#N/A	#N/A	#N/A	0.923088	Bacteria	Proteobacteria	Alphaproteobacteria	Rhizobiales	Rhizobiaceae	Brucella	Brucella melitensis
A.2.R.180-DT-bin.26&&scaffold_920	A.2.R.180	DT	bin.26	scaffold_920	Unclassified	#N/A	#N/A	#N/A	#N/A	#N/A	#N/A	0.937707	Archaea	Halobacterota	Halobacteria	Halobacteriales	Haloferacaceae	Haloferax	Haloferax mediterranei
A.2.R.180-DT-bin.26&&scaffold_9873	A.2.R.180	DT	bin.26	scaffold_9873	Bacteria	Bacteroidota	Chlorobia	Chlorobiales	Chlorobiaceae	#N/A	#N/A	0.897779	Archaea	Halobacterota	Halobacteria	Halobacteriales	Haloferacaceae	Haloferax	Haloferax mediterranei
A.2.R.180-DT-bin.26&&scaffold_4709	A.2.R.180	DT	bin.26	scaffold_4709	Bacteria	Proteobacteria	Alphaproteobacteria	Acetobacterales	Acetobacteraceae	#N/A	#N/A	0.816064	Archaea	Halobacterota	Halobacteria	Halobacteriales	Haloferacaceae	Haloferax	Haloferax mediterranei
A.2.R.180-DT-bin.27&&scaffold_6277	A.2.R.180	DT	bin.27	scaffold_6277	Bacteria	Proteobacteria	Gammaproteobacteria	Burkholderiales	Alcaligenaceae	Bordetella	#N/A	0.496767	Bacteria	Actinobacteriota	Actinobacteria	Mycobacteriales	Mycobacteriaceae	Rhodococcus	Rhodococcus aetherivorans
A.2.R.180-DT-bin.29&&scaffold_4933	A.2.R.180	DT	bin.29	scaffold_4933	Bacteria	Aquificota	Aquificae	Aquificales	Aquificaceae	#N/A	#N/A	0.808174	Bacteria	Proteobacteria	Gammaproteobacteria	Enterobacterales	Vibrionaceae	Vibrio	Vibrio cholerae
A.2.R.180-DT-bin.29&&scaffold_4926	A.2.R.180	DT	bin.29	scaffold_4926	Bacteria	Aquificota	Aquificae	Aquificales	Aquificaceae	Thermocrinis	#N/A	0.871499	Bacteria	Proteobacteria	Gammaproteobacteria	Enterobacterales	Vibrionaceae	Vibrio	Vibrio cholerae
A.2.R.180-DT-bin.3&&scaffold_8188	A.2.R.180	DT	bin.3	scaffold_8188	Bacteria	Bacteroidota	Chlorobia	Chlorobiales	Chlorobiaceae	Chlorobium	#N/A	0.852994	Bacteria	Bacteroidota	Chlorobia	Chlorobiales	Chlorobiaceae	Chlorobium	Chlorobium luteolum
A.2.R.180-DT-bin.4&&scaffold_821	A.2.R.180	DT	bin.4	scaffold_821	Unclassified	#N/A	#N/A	#N/A	#N/A	#N/A	#N/A	0.927288	Archaea	Halobacterota	Halobacteria	Halobacteriales	Haloferacaceae	Halogeometricum	Halogeometricum borinquense
A.2.R.180-DT-bin.4&&scaffold_821-#1	A.2.R.180	DT	bin.4	scaffold_821-#1	Unclassified	#N/A	#N/A	#N/A	#N/A	#N/A	#N/A	0.853857	Archaea	Halobacterota	Halobacteria	Halobacteriales	Haloferacaceae	Halogeometricum	Halogeometricum borinquense
A.2.R.180-DT-bin.4&&scaffold_5010	A.2.R.180	DT	bin.4	scaffold_5010	Archaea	Halobacterota	Archaeoglobi	Archaeoglobales	Archaeoglobaceae	#N/A	#N/A	0.860456	Archaea	Halobacterota	Halobacteria	Halobacteriales	Haloferacaceae	Halogeometricum	Halogeometricum borinquense
A.2.R.180-DT-bin.7&&scaffold_7148	A.2.R.180	DT	bin.7	scaffold_7148	Bacteria	Proteobacteria	Alphaproteobacteria	Rhizobiales	#N/A	#N/A	#N/A	0.930185	Bacteria	Proteobacteria	Alphaproteobacteria	Rhodobacterales	Rhodobacteraceae	Rhodobacter_A	Rhodobacter sphaeroides
A.2.R.180-DT-bin.7&&scaffold_26	A.2.R.180	DT	bin.7	scaffold_26	Bacteria	Proteobacteria	Alphaproteobacteria	Rhizobiales	#N/A	#N/A	#N/A	0.814575	Bacteria	Proteobacteria	Alphaproteobacteria	Rhodobacterales	Rhodobacteraceae	Rhodobacter_A	Rhodobacter sphaeroides
A.2.R.180-DT-bin.8&&scaffold_469	A.2.R.180	DT	bin.8	scaffold_469	Archaea	Halobacterota	Archaeoglobi	Archaeoglobales	Archaeoglobaceae	Archaeoglobus	#N/A	0.936558	Bacteria	Firmicutes	Bacilli	Bacillales	Anoxybacillaceae	Geobacillus	Geobacillus thermocatenulatus
A.2.R.180-DT-bin.8&&scaffold_4389	A.2.R.180	DT	bin.8	scaffold_4389	Bacteria	Proteobacteria	Alphaproteobacteria	Rhizobiales	Rhizobiaceae	#N/A	#N/A	0.803473	Bacteria	Firmicutes	Bacilli	Bacillales	Anoxybacillaceae	Geobacillus	Geobacillus thermocatenulatus
A.2.R.30-DT-bin.11&&scaffold_1086	A.2.R.30	DT	bin.11	scaffold_1086	Bacteria	Aquificota	Aquificae	Aquificales	Aquificaceae	Hydrogenobacter	#N/A	0.881831	Bacteria	Proteobacteria	Gammaproteobacteria	Burkholderiales	Burkholderiaceae	Taylorella	Taylorella equigenitalis
A.2.R.30-DT-bin.11&&scaffold_138	A.2.R.30	DT	bin.11	scaffold_138	Unclassified	#N/A	#N/A	#N/A	#N/A	#N/A	#N/A	0.923088	Bacteria	Proteobacteria	Gammaproteobacteria	Burkholderiales	Burkholderiaceae	Taylorella	Taylorella equigenitalis
A.2.R.30-DT-bin.12&&scaffold_802	A.2.R.30	DT	bin.12	scaffold_802	Bacteria	Actinobacteriota	Actinobacteria	Corynebacteriales	Nocardiaceae	Gordonia	#N/A	0.992703	Bacteria	Firmicutes	Bacilli	Bacillales	Anoxybacillaceae	Geobacillus	Geobacillus thermocatenulatus
A.2.R.30-DT-bin.12&&scaffold_220	A.2.R.30	DT	bin.12	scaffold_220	Bacteria	Proteobacteria	Alphaproteobacteria	#N/A	#N/A	#N/A	#N/A	0.804078	Bacteria	Firmicutes	Bacilli	Bacillales	Anoxybacillaceae	Geobacillus	Geobacillus thermocatenulatus
A.2.R.30-DT-bin.2&&scaffold_29	A.2.R.30	DT	bin.2	scaffold_29	Bacteria	Proteobacteria	Alphaproteobacteria	Rhizobiales	#N/A	#N/A	#N/A	0.777037	Bacteria	Proteobacteria	Alphaproteobacteria	Rhodobacterales	Rhodobacteraceae	Antarctobacter	Antarctobacter heliothermus
A.2.R.30-DT-bin.3&&scaffold_126	A.2.R.30	DT	bin.3	scaffold_126	Bacteria	Aquificota	Aquificae	Aquificales	Aquificaceae	Thermocrinis	#N/A	0.808927	Bacteria	Actinobacteriota	Actinobacteria	Mycobacteriales	Mycobacteriaceae	Gordonia	Gordonia polyisoprenivorans
A.2.R.30-DT-bin.4&&scaffold_680	A.2.R.30	DT	bin.4	scaffold_680	Archaea	Halobacterota	Archaeoglobi	Archaeoglobales	Archaeoglobaceae	Ferroglobus	#N/A	0.987665	Bacteria	Proteobacteria	Alphaproteobacteria	Rhizobiales	Rhizobiaceae	Rhizobium	Rhizobium rhizogenes
A.2.R.30-DT-bin.5&&scaffold_127	A.2.R.30	DT	bin.5	scaffold_127	Unclassified	#N/A	#N/A	#N/A	#N/A	#N/A	#N/A	0.858756	Bacteria	Bacteroidota	Chlorobia	Chlorobiales	Chlorobiaceae	Chlorobium	Chlorobium limicola
A.2.R.30-DT-bin.6&&scaffold_630	A.2.R.30	DT	bin.6	scaffold_630	Bacteria	Bacteroidota	Chlorobia	Chlorobiales	Chlorobiaceae	#N/A	#N/A	0.424427	Bacteria	Actinobacteriota	Actinobacteria	Mycobacteriales	Mycobacteriaceae	Gordonia	Gordonia bronchialis
A.2.R.30-DT-bin.6&&scaffold_753	A.2.R.30	DT	bin.6	scaffold_753	Unclassified	#N/A	#N/A	#N/A	#N/A	#N/A	#N/A	0.927288	Bacteria	Actinobacteriota	Actinobacteria	Mycobacteriales	Mycobacteriaceae	Gordonia	Gordonia bronchialis
A.2.R.30-DT-bin.6&&scaffold_753-#1	A.2.R.30	DT	bin.6	scaffold_753-#1	Unclassified	#N/A	#N/A	#N/A	#N/A	#N/A	#N/A	0.853857	Bacteria	Actinobacteriota	Actinobacteria	Mycobacteriales	Mycobacteriaceae	Gordonia	Gordonia bronchialis
A.2.R.30-DT-bin.9&&scaffold_2782	A.2.R.30	DT	bin.9	scaffold_2782	Archaea	Halobacterota	Archaeoglobi	Archaeoglobales	Archaeoglobaceae	Archaeoglobus	#N/A	0.79845	Bacteria	Proteobacteria	Gammaproteobacteria	Enterobacterales	Enterobacteriaceae	Cronobacter	Cronobacter universalis
A.2.R.30-DT-bin.9&&scaffold_10199	A.2.R.30	DT	bin.9	scaffold_10199	Bacteria	Proteobacteria	Gammaproteobacteria	Burkholderiales	Alcaligenaceae	Bordetella	#N/A	0.788005	Bacteria	Proteobacteria	Gammaproteobacteria	Enterobacterales	Enterobacteriaceae	Cronobacter	Cronobacter universalis
A.2.R.30-DT-bin.9&&scaffold_10651	A.2.R.30	DT	bin.9	scaffold_10651	Bacteria	Proteobacteria	Alphaproteobacteria	Acetobacterales	Acetobacteraceae	Acetobacter	#N/A	0.986459	Bacteria	Proteobacteria	Gammaproteobacteria	Enterobacterales	Enterobacteriaceae	Cronobacter	Cronobacter universalis
A.2.R.30-DT-bin.9&&scaffold_12357	A.2.R.30	DT	bin.9	scaffold_12357	Bacteria	Proteobacteria	Gammaproteobacteria	Enterobacterales	Vibrionaceae	Vibrio	#N/A	0.954381	Bacteria	Proteobacteria	Gammaproteobacteria	Enterobacterales	Enterobacteriaceae	Cronobacter	Cronobacter universalis
A.2.R.30-DT-bin.9&&scaffold_15787	A.2.R.30	DT	bin.9	scaffold_15787	Bacteria	Proteobacteria	Gammaproteobacteria	Burkholderiales	Alcaligenaceae	Taylorella	#N/A	0.973179	Bacteria	Proteobacteria	Gammaproteobacteria	Enterobacterales	Enterobacteriaceae	Cronobacter	Cronobacter universalis
A.2.R.30-DT-bin.9&&scaffold_6290	A.2.R.30	DT	bin.9	scaffold_6290	Bacteria	Aquificota	Aquificae	Aquificales	Aquificaceae	#N/A	#N/A	0.822077	Bacteria	Proteobacteria	Gammaproteobacteria	Enterobacterales	Enterobacteriaceae	Cronobacter	Cronobacter universalis
A.2.R.30-DT-bin.9&&scaffold_12942	A.2.R.30	DT	bin.9	scaffold_12942	Bacteria	Bacteroidota	Bacteroidia	Flavobacteriales	Weeksellaceae	#N/A	#N/A	0.790519	Bacteria	Proteobacteria	Gammaproteobacteria	Enterobacterales	Enterobacteriaceae	Cronobacter	Cronobacter universalis
A.2.R.30-DT-bin.9&&scaffold_9859	A.2.R.30	DT	bin.9	scaffold_9859	Bacteria	Proteobacteria	Alphaproteobacteria	Rhizobiales	#N/A	#N/A	#N/A	0.814575	Bacteria	Proteobacteria	Gammaproteobacteria	Enterobacterales	Enterobacteriaceae	Cronobacter	Cronobacter universalis
A.2.R.60-DT-bin.1&&scaffold_5623	A.2.R.60	DT	bin.1	scaffold_5623	Archaea	Halobacterota	Archaeoglobi	Archaeoglobales	Archaeoglobaceae	#N/A	#N/A	0.782852	#N/A	#N/A	#N/A	#N/A	#N/A	#N/A	#N/A
A.2.R.60-DT-bin.1&&scaffold_5466	A.2.R.60	DT	bin.1	scaffold_5466	Bacteria	Aquificota	Aquificae	Aquificales	Aquificaceae	#N/A	#N/A	0.945824	#N/A	#N/A	#N/A	#N/A	#N/A	#N/A	#N/A
A.2.R.60-DT-bin.1&&scaffold_3375	A.2.R.60	DT	bin.1	scaffold_3375	Bacteria	Firmicutes	#N/A	#N/A	#N/A	#N/A	#N/A	0.783801	#N/A	#N/A	#N/A	#N/A	#N/A	#N/A	#N/A
A.2.R.60-DT-bin.10&&scaffold_5845	A.2.R.60	DT	bin.10	scaffold_5845	Archaea	Halobacterota	Halobacteria	Halobacterales	Haloferacaceae	#N/A	#N/A	0.911117	#N/A	#N/A	#N/A	#N/A	#N/A	#N/A	#N/A
A.2.R.60-DT-bin.10&&scaffold_4550	A.2.R.60	DT	bin.10	scaffold_4550	Bacteria	Proteobacteria	Gammaproteobacteria	Burkholderiales	Alcaligenaceae	#N/A	#N/A	0.893579	#N/A	#N/A	#N/A	#N/A	#N/A	#N/A	#N/A
A.2.R.60-DT-bin.10&&scaffold_6585	A.2.R.60	DT	bin.10	scaffold_6585	Bacteria	Aquificota	Aquificae	Aquificales	Aquificaceae	#N/A	#N/A	0.822077	#N/A	#N/A	#N/A	#N/A	#N/A	#N/A	#N/A
A.2.R.60-DT-bin.10&&scaffold_5445	A.2.R.60	DT	bin.10	scaffold_5445	Bacteria	Aquificota	Aquificae	Aquificales	Aquificaceae	Thermocrinis	#N/A	0.871499	#N/A	#N/A	#N/A	#N/A	#N/A	#N/A	#N/A
A.2.R.60-DT-bin.10&&scaffold_6209	A.2.R.60	DT	bin.10	scaffold_6209	Bacteria	Proteobacteria	Gammaproteobacteria	Burkholderiales	Alcaligenaceae	Taylorella	#N/A	0.764323	#N/A	#N/A	#N/A	#N/A	#N/A	#N/A	#N/A
A.2.R.60-DT-bin.10&&scaffold_6917	A.2.R.60	DT	bin.10	scaffold_6917	Bacteria	Firmicutes	#N/A	#N/A	#N/A	#N/A	#N/A	0.783226	#N/A	#N/A	#N/A	#N/A	#N/A	#N/A	#N/A
A.2.R.60-DT-bin.12&&scaffold_713	A.2.R.60	DT	bin.12	scaffold_713	Bacteria	Bacteroidota	Chlorobia	Chlorobiales	Chlorobiaceae	#N/A	#N/A	0.424427	Bacteria	Proteobacteria	Alphaproteobacteria	Rhodobacterales	Rhodobacteraceae	Celeribacter	Celeribacter indicus
A.2.R.60-DT-bin.15&&scaffold_1673	A.2.R.60	DT	bin.15	scaffold_1673	Bacteria	Firmicutes	#N/A	#N/A	#N/A	#N/A	#N/A	0.835024	Bacteria	Bacteroidota	Chlorobia	Chlorobiales	Chlorobiaceae	Prosthecochloris	Prosthecochloris aestuarii
A.2.R.60-DT-bin.15&&scaffold_149	A.2.R.60	DT	bin.15	scaffold_149	Unclassified	#N/A	#N/A	#N/A	#N/A	#N/A	#N/A	0.923088	Bacteria	Bacteroidota	Chlorobia	Chlorobiales	Chlorobiaceae	Prosthecochloris	Prosthecochloris aestuarii
A.2.R.60-DT-bin.2&&scaffold_6947	A.2.R.60	DT	bin.2	scaffold_6947	Bacteria	Proteobacteria	Alphaproteobacteria	Rhodobacterales	Rhodobacteraceae	#N/A	#N/A	0.861511	#N/A	#N/A	#N/A	#N/A	#N/A	#N/A	#N/A
A.2.R.60-DT-bin.20&&scaffold_134	A.2.R.60	DT	bin.20	scaffold_134	Bacteria	Aquificota	Aquificae	Aquificales	Aquificaceae	Thermocrinis	#N/A	0.808927	Bacteria	Proteobacteria	Alphaproteobacteria	Acetobacterales	Acetobacteraceae	Acetobacter	Acetobacter aceti
A.2.R.60-DT-bin.22&&scaffold_1205	A.2.R.60	DT	bin.22	scaffold_1205	Bacteria	Aquificota	Aquificae	Aquificales	Aquificaceae	Hydrogenobacter	#N/A	0.881831	Bacteria	Bacteroidota	Bacteroidia	Flavobacteriales	Weeksellaceae	Chryseobacterium	Chryseobacterium piperi
A.2.R.60-DT-bin.23&&scaffold_946	A.2.R.60	DT	bin.23	scaffold_946	Unclassified	#N/A	#N/A	#N/A	#N/A	#N/A	#N/A	0.937707	#N/A	#N/A	#N/A	#N/A	#N/A	#N/A	#N/A
A.2.R.60-DT-bin.24&&scaffold_500	A.2.R.60	DT	bin.24	scaffold_500	Bacteria	Proteobacteria	Alphaproteobacteria	Acetobacterales	Acetobacteraceae	#N/A	#N/A	0.848289	Bacteria	Actinobacteriota	Actinobacteria	Mycobacteriales	Mycobacteriaceae	Gordonia	Gordonia bronchialis
A.2.R.60-DT-bin.26&&scaffold_256	A.2.R.60	DT	bin.26	scaffold_256	Bacteria	Aquificota	Aquificae	Aquificales	Aquificaceae	Thermocrinis	#N/A	0.800139	Bacteria	Proteobacteria	Alphaproteobacteria	Acetobacterales	Acetobacteraceae	Acetobacter	Acetobacter persici
A.2.R.60-DT-bin.27&&scaffold_2601	A.2.R.60	DT	bin.27	scaffold_2601	Bacteria	Firmicutes	Bacilli	Bacillales	Bacillaceae	Anoxybacillus	#N/A	0.622469	Archaea	Halobacterota	Halobacteria	Halobacteriales	Haloferacaceae	Haloferax	Haloferax volcanii
A.2.R.60-DT-bin.5&&scaffold_6329	A.2.R.60	DT	bin.5	scaffold_6329	Bacteria	Bacteroidota	Bacteroidia	Flavobacteriales	Weeksellaceae	Chryseobacterium	#N/A	0.999622	Bacteria	Firmicutes	Bacilli	Bacillales	Anoxybacillaceae	Anoxybacillus	Anoxybacillus flavithermus
A.2.R.60-DT-bin.7&&scaffold_6341	A.2.R.60	DT	bin.7	scaffold_6341	Bacteria	Actinobacteriota	Actinobacteria	Corynebacteriales	#N/A	#N/A	#N/A	0.843558	Bacteria	Proteobacteria	Alphaproteobacteria	Rhodobacterales	Rhodobacteraceae	Rhodobacter_A	Rhodobacter sphaeroides
A.2.R.60-DT-bin.8&&scaffold_761	A.2.R.60	DT	bin.8	scaffold_761	Archaea	Halobacterota	Archaeoglobi	Archaeoglobales	Archaeoglobaceae	Ferroglobus	#N/A	0.987665	Bacteria	Actinobacteriota	Actinobacteria	Mycobacteriales	Mycobacteriaceae	Gordonia	Gordonia polyisoprenivorans
A.2.R.60-DT-bin.8&&scaffold_135	A.2.R.60	DT	bin.8	scaffold_135	Unclassified	#N/A	#N/A	#N/A	#N/A	#N/A	#N/A	0.884575	Bacteria	Actinobacteriota	Actinobacteria	Mycobacteriales	Mycobacteriaceae	Gordonia	Gordonia polyisoprenivorans
A.2.R.60-DT-bin.8&&scaffold_838	A.2.R.60	DT	bin.8	scaffold_838	Unclassified	#N/A	#N/A	#N/A	#N/A	#N/A	#N/A	0.927288	Bacteria	Actinobacteriota	Actinobacteria	Mycobacteriales	Mycobacteriaceae	Gordonia	Gordonia polyisoprenivorans
A.2.R.60-DT-bin.8&&scaffold_838-#1	A.2.R.60	DT	bin.8	scaffold_838-#1	Unclassified	#N/A	#N/A	#N/A	#N/A	#N/A	#N/A	0.853857	Bacteria	Actinobacteriota	Actinobacteria	Mycobacteriales	Mycobacteriaceae	Gordonia	Gordonia polyisoprenivorans
A.2.R.60-DT-bin.9&&scaffold_263	A.2.R.60	DT	bin.9	scaffold_263	Archaea	Halobacterota	Halobacteria	Halobacterales	Haloferacaceae	Halogeometricum	#N/A	0.343134	Archaea	Halobacterota	Archaeoglobi	Archaeoglobales	Archaeoglobaceae	Archaeoglobus	Archaeoglobus fulgidus
A.3.V.60-DT-bin.10&&scaffold_6021	A.3.V.60	DT	bin.10	scaffold_6021	Bacteria	Aquificota	Aquificae	Aquificales	Aquificaceae	#N/A	#N/A	0.848894	Bacteria	Bacteroidota	Chlorobia	Chlorobiales	Chlorobiaceae	Chlorobium	Chlorobium luteolum
A.3.V.60-DT-bin.10&&scaffold_3571	A.3.V.60	DT	bin.10	scaffold_3571	Bacteria	Proteobacteria	Alphaproteobacteria	Rhodobacterales	Rhodobacteraceae	Rhodobacter	#N/A	0.852797	Bacteria	Bacteroidota	Chlorobia	Chlorobiales	Chlorobiaceae	Chlorobium	Chlorobium luteolum
A.3.V.60-DT-bin.10&&scaffold_6087	A.3.V.60	DT	bin.10	scaffold_6087	Bacteria	Aquificota	Aquificae	Aquificales	Aquificaceae	Thermocrinis	#N/A	0.871499	Bacteria	Bacteroidota	Chlorobia	Chlorobiales	Chlorobiaceae	Chlorobium	Chlorobium luteolum
A.3.V.60-DT-bin.13&&scaffold_688	A.3.V.60	DT	bin.13	scaffold_688	Unclassified	#N/A	#N/A	#N/A	#N/A	#N/A	#N/A	0.985487	Archaea	Halobacterota	Archaeoglobi	Archaeoglobales	Archaeoglobaceae	Ferroglobus	Ferroglobus placidus
A.3.V.60-DT-bin.14&&scaffold_124	A.3.V.60	DT	bin.14	scaffold_124	Unclassified	#N/A	#N/A	#N/A	#N/A	#N/A	#N/A	0.845341	#N/A	#N/A	#N/A	#N/A	#N/A	#N/A	#N/A
A.3.V.60-DT-bin.16&&scaffold_7180	A.3.V.60	DT	bin.16	scaffold_7180	Archaea	Halobacterota	Halobacteria	Halobacterales	Haloferacaceae	#N/A	#N/A	0.907191	Archaea	Halobacterota	Halobacteria	Halobacteriales	Haloferacaceae	Haloferax	Haloferax volcanii
A.3.V.60-DT-bin.18&&scaffold_445	A.3.V.60	DT	bin.18	scaffold_445	Bacteria	Proteobacteria	Alphaproteobacteria	Acetobacterales	Acetobacteraceae	#N/A	#N/A	0.848289	Bacteria	Proteobacteria	Alphaproteobacteria	Acetobacterales	Acetobacteraceae	Acetobacter	Acetobacter aceti
A.3.V.60-DT-bin.19&&scaffold_2707	A.3.V.60	DT	bin.19	scaffold_2707	Archaea	Halobacterota	Archaeoglobi	Archaeoglobales	Archaeoglobaceae	Archaeoglobus	#N/A	0.757916	Archaea	Halobacterota	Archaeoglobi	Archaeoglobales	Archaeoglobaceae	Archaeoglobus_C	Archaeoglobus veneficus
A.3.V.60-DT-bin.20&&scaffold_638	A.3.V.60	DT	bin.20	scaffold_638	Bacteria	Bacteroidota	Chlorobia	Chlorobiales	Chlorobiaceae	#N/A	#N/A	0.424427	Bacteria	Bacteroidota	Chlorobia	Chlorobiales	Chlorobiaceae	Chlorobium	Chlorobium limicola
A.3.V.60-DT-bin.24&&scaffold_422	A.3.V.60	DT	bin.24	scaffold_422	Archaea	Halobacterota	Archaeoglobi	Archaeoglobales	Archaeoglobaceae	Archaeoglobus	#N/A	0.732512	Archaea	Halobacterota	Archaeoglobi	Archaeoglobales	Archaeoglobaceae	Archaeoglobus	Archaeoglobus fulgidus
A.3.V.60-DT-bin.3&&scaffold_3504	A.3.V.60	DT	bin.3	scaffold_3504	Bacteria	Firmicutes	#N/A	#N/A	#N/A	#N/A	#N/A	0.835024	Bacteria	Firmicutes	Bacilli	Bacillales	Anoxybacillaceae	Geobacillus	Geobacillus thermocatenulatus
A.3.V.60-DT-bin.4&&scaffold_234	A.3.V.60	DT	bin.4	scaffold_234	Bacteria	Aquificota	Aquificae	Aquificales	Aquificaceae	Thermocrinis	#N/A	0.800139	Bacteria	Aquificota	Aquificae	Aquificales	Aquificaceae	Thermocrinis	Thermocrinis ruber
A.3.V.60-DT-bin.9&&scaffold_1127	A.3.V.60	DT	bin.9	scaffold_1127	Bacteria	Aquificota	Aquificae	Aquificales	Aquificaceae	Hydrogenobacter	#N/A	0.881831	Bacteria	Aquificota	Aquificae	Aquificales	Aquificaceae	Hydrogenobacter	Hydrogenobacter thermophilus
A.4.C.60-DT-bin.10&&scaffold_1438	A.4.C.60	DT	bin.10	scaffold_1438	Bacteria	Firmicutes	#N/A	#N/A	#N/A	#N/A	#N/A	0.729498	Bacteria	Firmicutes	Bacilli	Bacillales	Anoxybacillaceae	Anoxybacillus	Anoxybacillus gonensis
A.4.C.60-DT-bin.12&&scaffold_413	A.4.C.60	DT	bin.12	scaffold_413	Unclassified	#N/A	#N/A	#N/A	#N/A	#N/A	#N/A	0.975182	Archaea	Halobacterota	Archaeoglobi	Archaeoglobales	Archaeoglobaceae	Ferroglobus	Ferroglobus placidus
A.4.C.60-DT-bin.12&&scaffold_6863	A.4.C.60	DT	bin.12	scaffold_6863	Archaea	Halobacterota	Archaeoglobi	Archaeoglobales	Archaeoglobaceae	Archaeoglobus	#N/A	0.737679	Archaea	Halobacterota	Archaeoglobi	Archaeoglobales	Archaeoglobaceae	Ferroglobus	Ferroglobus placidus
A.4.C.60-DT-bin.12&&scaffold_6822	A.4.C.60	DT	bin.12	scaffold_6822	Archaea	Halobacterota	Archaeoglobi	Archaeoglobales	Archaeoglobaceae	#N/A	#N/A	0.819735	Archaea	Halobacterota	Archaeoglobi	Archaeoglobales	Archaeoglobaceae	Ferroglobus	Ferroglobus placidus
A.4.C.60-DT-bin.13&&scaffold_259	A.4.C.60	DT	bin.13	scaffold_259	Archaea	Halobacterota	Archaeoglobi	Archaeoglobales	Archaeoglobaceae	Archaeoglobus	#N/A	0.939955	Archaea	Halobacterota	Archaeoglobi	Archaeoglobales	Archaeoglobaceae	Archaeoglobus	Archaeoglobus fulgidus
A.4.C.60-DT-bin.14&&scaffold_714	A.4.C.60	DT	bin.14	scaffold_714	Bacteria	Proteobacteria	Alphaproteobacteria	#N/A	#N/A	#N/A	#N/A	0.804078	Bacteria	Proteobacteria	Alphaproteobacteria	Rhizobiales	Rhizobiaceae	Brucella	Brucella melitensis
A.4.C.60-DT-bin.15&&scaffold_767	A.4.C.60	DT	bin.15	scaffold_767	Unclassified	#N/A	#N/A	#N/A	#N/A	#N/A	#N/A	0.848531	Bacteria	Bacteroidota	Chlorobia	Chlorobiales	Chlorobiaceae	Chlorobium	Chlorobium limicola
A.4.C.60-DT-bin.15&&scaffold_391	A.4.C.60	DT	bin.15	scaffold_391	Bacteria	Bacteroidota	Chlorobia	Chlorobiales	Chlorobiaceae	#N/A	#N/A	0.424427	Bacteria	Bacteroidota	Chlorobia	Chlorobiales	Chlorobiaceae	Chlorobium	Chlorobium limicola
A.4.C.60-DT-bin.16&&scaffold_59	A.4.C.60	DT	bin.16	scaffold_59	Bacteria	Aquificota	Aquificae	Aquificales	Aquificaceae	Thermocrinis	#N/A	0.808927	Bacteria	Aquificota	Aquificae	Aquificales	Aquificaceae	Thermocrinis	Thermocrinis albus
A.4.C.60-DT-bin.16&&scaffold_462	A.4.C.60	DT	bin.16	scaffold_462	Unclassified	#N/A	#N/A	#N/A	#N/A	#N/A	#N/A	0.927288	Bacteria	Aquificota	Aquificae	Aquificales	Aquificaceae	Thermocrinis	Thermocrinis albus
A.4.C.60-DT-bin.16&&scaffold_462-#1	A.4.C.60	DT	bin.16	scaffold_462-#1	Unclassified	#N/A	#N/A	#N/A	#N/A	#N/A	#N/A	0.853857	Bacteria	Aquificota	Aquificae	Aquificales	Aquificaceae	Thermocrinis	Thermocrinis albus
A.4.C.60-DT-bin.17&&scaffold_247	A.4.C.60	DT	bin.17	scaffold_247	Bacteria	Aquificota	Aquificae	Aquificales	Aquificaceae	Thermocrinis	#N/A	0.800139	Bacteria	Aquificota	Aquificae	Aquificales	Aquificaceae	Thermocrinis	Thermocrinis ruber
A.4.C.60-DT-bin.18&&scaffold_684	A.4.C.60	DT	bin.18	scaffold_684	Bacteria	Aquificota	Aquificae	Aquificales	Aquificaceae	Hydrogenobacter	#N/A	0.881831	Bacteria	Aquificota	Aquificae	Aquificales	Aquificaceae	Hydrogenobacter	Hydrogenobacter thermophilus
A.4.C.60-DT-bin.19&&scaffold_8807	A.4.C.60	DT	bin.19	scaffold_8807	Archaea	Halobacterota	Archaeoglobi	Archaeoglobales	Archaeoglobaceae	Archaeoglobus	#N/A	0.819648	Bacteria	Bacteroidota	Chlorobia	Chlorobiales	Chlorobiaceae	Chlorobium	Chlorobium luteolum
A.4.C.60-DT-bin.19&&scaffold_3453	A.4.C.60	DT	bin.19	scaffold_3453	Bacteria	Proteobacteria	Alphaproteobacteria	Rhodobacterales	Rhodobacteraceae	Rhodobacter	#N/A	0.832993	Bacteria	Bacteroidota	Chlorobia	Chlorobiales	Chlorobiaceae	Chlorobium	Chlorobium luteolum
A.4.C.60-DT-bin.19&&scaffold_9518	A.4.C.60	DT	bin.19	scaffold_9518	Bacteria	Aquificota	Aquificae	Aquificales	Aquificaceae	Hydrogenobacter	#N/A	0.837864	Bacteria	Bacteroidota	Chlorobia	Chlorobiales	Chlorobiaceae	Chlorobium	Chlorobium luteolum
A.4.C.60-DT-bin.19&&scaffold_6529	A.4.C.60	DT	bin.19	scaffold_6529	Bacteria	Aquificota	Aquificae	Aquificales	Aquificaceae	#N/A	#N/A	0.903173	Bacteria	Bacteroidota	Chlorobia	Chlorobiales	Chlorobiaceae	Chlorobium	Chlorobium luteolum
A.4.C.60-DT-bin.19&&scaffold_6628	A.4.C.60	DT	bin.19	scaffold_6628	Bacteria	Aquificota	Aquificae	Aquificales	Aquificaceae	Thermocrinis	#N/A	0.871499	Bacteria	Bacteroidota	Chlorobia	Chlorobiales	Chlorobiaceae	Chlorobium	Chlorobium luteolum
A.4.C.60-DT-bin.2&&scaffold_423	A.4.C.60	DT	bin.2	scaffold_423	Bacteria	Proteobacteria	Alphaproteobacteria	Rhodobacterales	Rhodobacteraceae	Antarctobacter	#N/A	0.900968	Bacteria	Proteobacteria	Alphaproteobacteria	Rhodobacterales	Rhodobacteraceae	Antarctobacter	Antarctobacter heliothermus
A.4.C.60-DT-bin.3&&scaffold_2878	A.4.C.60	DT	bin.3	scaffold_2878	Bacteria	Bacteroidota	Chlorobia	Chlorobiales	Chlorobiaceae	Chlorobium	#N/A	0.852994	Bacteria	Bacteroidota	Chlorobia	Chlorobiales	Chlorobiaceae	Prosthecochloris	Prosthecochloris aestuarii
A.4.C.60-DT-bin.3&&scaffold_5481	A.4.C.60	DT	bin.3	scaffold_5481	Bacteria	Proteobacteria	Alphaproteobacteria	Rhizobiales	Rhizobiaceae	#N/A	#N/A	0.814077	Bacteria	Bacteroidota	Chlorobia	Chlorobiales	Chlorobiaceae	Prosthecochloris	Prosthecochloris aestuarii
A.4.C.60-DT-bin.4&&scaffold_5287	A.4.C.60	DT	bin.4	scaffold_5287	Bacteria	Proteobacteria	Alphaproteobacteria	Acetobacterales	Acetobacteraceae	Gluconacetobacter	#N/A	0.45556	#N/A	#N/A	#N/A	#N/A	#N/A	#N/A	#N/A
A.4.C.60-DT-bin.4&&scaffold_8539	A.4.C.60	DT	bin.4	scaffold_8539	Bacteria	Proteobacteria	Gammaproteobacteria	Burkholderiales	Alcaligenaceae	Bordetella	#N/A	0.771139	#N/A	#N/A	#N/A	#N/A	#N/A	#N/A	#N/A
A.4.C.60-DT-bin.4&&scaffold_6730	A.4.C.60	DT	bin.4	scaffold_6730	Bacteria	Proteobacteria	Alphaproteobacteria	Acetobacterales	Acetobacteraceae	#N/A	#N/A	0.848289	#N/A	#N/A	#N/A	#N/A	#N/A	#N/A	#N/A
A.4.C.60-DT-bin.6&&scaffold_5044	A.4.C.60	DT	bin.6	scaffold_5044	Bacteria	Bacteroidota	Chlorobia	Chlorobiales	Chlorobiaceae	#N/A	#N/A	0.532568	Archaea	Halobacterota	Archaeoglobi	Archaeoglobales	Archaeoglobaceae	Archaeoglobus_C	Archaeoglobus veneficus
A.4.C.60-DT-bin.7&&scaffold_2863	A.4.C.60	DT	bin.7	scaffold_2863	Bacteria	Firmicutes	#N/A	#N/A	#N/A	#N/A	#N/A	0.835024	Bacteria	Firmicutes	Bacilli	Bacillales	Anoxybacillaceae	Geobacillus	Geobacillus thermocatenulatus
A.4.C.60-DT-bin.7&&scaffold_1718	A.4.C.60	DT	bin.7	scaffold_1718	Bacteria	Firmicutes	Bacilli	#N/A	#N/A	#N/A	#N/A	0.686024	Bacteria	Firmicutes	Bacilli	Bacillales	Anoxybacillaceae	Geobacillus	Geobacillus thermocatenulatus
A.4.N.60-DT-bin.11&&scaffold_363	A.4.N.60	DT	bin.11	scaffold_363	Archaea	Halobacterota	Halobacteria	Halobacterales	Haloferacaceae	Halogeometricum	#N/A	0.783865	Archaea	Halobacterota	Halobacteria	Halobacteriales	Haloferacaceae	Halogeometricum	Halogeometricum borinquense
A.4.N.60-DT-bin.12&&scaffold_843	A.4.N.60	DT	bin.12	scaffold_843	Bacteria	Proteobacteria	Alphaproteobacteria	Rhodobacterales	Rhodobacteraceae	#N/A	#N/A	0.833685	Bacteria	Proteobacteria	Alphaproteobacteria	Rhodobacterales	Rhodobacteraceae	Celeribacter_A	Celeribacter marinus
A.4.N.60-DT-bin.13&&scaffold_1715	A.4.N.60	DT	bin.13	scaffold_1715	Archaea	Halobacterota	Halobacteria	Halobacterales	Haloferacaceae	Haloferax	#N/A	0.904026	#N/A	#N/A	#N/A	#N/A	#N/A	#N/A	#N/A
A.4.N.60-DT-bin.15&&scaffold_1347	A.4.N.60	DT	bin.15	scaffold_1347	Bacteria	Firmicutes	Bacilli	#N/A	#N/A	#N/A	#N/A	0.686024	Bacteria	Firmicutes	Bacilli	Bacillales	Anoxybacillaceae	Geobacillus	Geobacillus thermocatenulatus
A.4.N.60-DT-bin.17&&scaffold_1931	A.4.N.60	DT	bin.17	scaffold_1931	Bacteria	Actinobacteriota	Actinobacteria	Corynebacteriales	Nocardiaceae	Rhodococcus	#N/A	0.80005	Bacteria	Proteobacteria	Alphaproteobacteria	Acetobacterales	Acetobacteraceae	Acetobacter	Acetobacter aceti
A.4.N.60-DT-bin.17&&scaffold_2112	A.4.N.60	DT	bin.17	scaffold_2112	Bacteria	Bacteroidota	Bacteroidia	Flavobacteriales	Weeksellaceae	Elizabethkingia	#N/A	0.800267	Bacteria	Proteobacteria	Alphaproteobacteria	Acetobacterales	Acetobacteraceae	Acetobacter	Acetobacter aceti
A.4.N.60-DT-bin.17&&scaffold_1608	A.4.N.60	DT	bin.17	scaffold_1608	Archaea	Halobacterota	Halobacteria	Halobacterales	Haloferacaceae	Halogeometricum	#N/A	0.849933	Bacteria	Proteobacteria	Alphaproteobacteria	Acetobacterales	Acetobacteraceae	Acetobacter	Acetobacter aceti
A.4.N.60-DT-bin.17&&scaffold_386	A.4.N.60	DT	bin.17	scaffold_386	Bacteria	Proteobacteria	Alphaproteobacteria	Acetobacterales	Acetobacteraceae	#N/A	#N/A	0.88851	Bacteria	Proteobacteria	Alphaproteobacteria	Acetobacterales	Acetobacteraceae	Acetobacter	Acetobacter aceti
A.4.N.60-DT-bin.18&&scaffold_390	A.4.N.60	DT	bin.18	scaffold_390	Bacteria	Bacteroidota	Chlorobia	Chlorobiales	Chlorobiaceae	#N/A	#N/A	0.424427	Bacteria	Bacteroidota	Chlorobia	Chlorobiales	Chlorobiaceae	Prosthecochloris	Prosthecochloris aestuarii
A.4.N.60-DT-bin.20&&scaffold_1455	A.4.N.60	DT	bin.20	scaffold_1455	Bacteria	Proteobacteria	Alphaproteobacteria	Acetobacterales	Acetobacteraceae	Gluconacetobacter	#N/A	0.892208	Bacteria	Proteobacteria	Alphaproteobacteria	Acetobacterales	Acetobacteraceae	Gluconacetobacter	Gluconacetobacter diazotrophicus
A.4.N.60-DT-bin.21&&scaffold_60	A.4.N.60	DT	bin.21	scaffold_60	Bacteria	Aquificota	Aquificae	Aquificales	Aquificaceae	Thermocrinis	#N/A	0.724388	Bacteria	Aquificota	Aquificae	Aquificales	Aquificaceae	Thermocrinis	Thermocrinis ruber
A.4.N.60-DT-bin.23&&scaffold_1538	A.4.N.60	DT	bin.23	scaffold_1538	Bacteria	Proteobacteria	Gammaproteobacteria	Burkholderiales	Alcaligenaceae	Bordetella	#N/A	0.999572	Bacteria	Proteobacteria	Gammaproteobacteria	Enterobacterales	Vibrionaceae	Vibrio	Vibrio cholerae
A.4.N.60-DT-bin.23&&scaffold_1750	A.4.N.60	DT	bin.23	scaffold_1750	Bacteria	Proteobacteria	Alphaproteobacteria	Rhodobacterales	Rhodobacteraceae	#N/A	#N/A	0.881689	Bacteria	Proteobacteria	Gammaproteobacteria	Enterobacterales	Vibrionaceae	Vibrio	Vibrio cholerae
A.4.N.60-DT-bin.23&&scaffold_2047	A.4.N.60	DT	bin.23	scaffold_2047	Bacteria	Proteobacteria	Alphaproteobacteria	Rhodobacterales	Rhodobacteraceae	Antarctobacter	#N/A	0.848452	Bacteria	Proteobacteria	Gammaproteobacteria	Enterobacterales	Vibrionaceae	Vibrio	Vibrio cholerae
A.4.N.60-DT-bin.23&&scaffold_1898	A.4.N.60	DT	bin.23	scaffold_1898	Bacteria	Bacteroidota	Bacteroidia	Flavobacteriales	Weeksellaceae	Chryseobacterium	#N/A	0.882471	Bacteria	Proteobacteria	Gammaproteobacteria	Enterobacterales	Vibrionaceae	Vibrio	Vibrio cholerae
A.4.N.60-DT-bin.23&&scaffold_1963	A.4.N.60	DT	bin.23	scaffold_1963	Bacteria	Proteobacteria	Alphaproteobacteria	Acetobacterales	Acetobacteraceae	#N/A	#N/A	0.816064	Bacteria	Proteobacteria	Gammaproteobacteria	Enterobacterales	Vibrionaceae	Vibrio	Vibrio cholerae
A.4.N.60-DT-bin.23&&scaffold_2045	A.4.N.60	DT	bin.23	scaffold_2045	Bacteria	Proteobacteria	Alphaproteobacteria	Rhodobacterales	Rhodobacteraceae	#N/A	#N/A	0.819624	Bacteria	Proteobacteria	Gammaproteobacteria	Enterobacterales	Vibrionaceae	Vibrio	Vibrio cholerae
A.4.N.60-DT-bin.24&&scaffold_22	A.4.N.60	DT	bin.24	scaffold_22	Bacteria	Proteobacteria	Alphaproteobacteria	Rhizobiales	#N/A	#N/A	#N/A	0.839687	Bacteria	Proteobacteria	Alphaproteobacteria	Rhizobiales	Rhizobiaceae	Rhizobium	Rhizobium rhizogenes
A.4.N.60-DT-bin.6&&scaffold_92	A.4.N.60	DT	bin.6	scaffold_92	Archaea	Halobacterota	Archaeoglobi	Archaeoglobales	Archaeoglobaceae	Archaeoglobus	#N/A	0.851391	Archaea	Halobacterota	Archaeoglobi	Archaeoglobales	Archaeoglobaceae	Archaeoglobus_C	Archaeoglobus veneficus
A.4.N.60-DT-bin.9&&scaffold_867	A.4.N.60	DT	bin.9	scaffold_867	Bacteria	Firmicutes	#N/A	#N/A	#N/A	#N/A	#N/A	0.787685	Bacteria	Firmicutes	Bacilli	Bacillales	Anoxybacillaceae	Anoxybacillus	Anoxybacillus gonensis
A.4.N.60-DT-bin.9&&scaffold_591	A.4.N.60	DT	bin.9	scaffold_591	Bacteria	Firmicutes	#N/A	#N/A	#N/A	#N/A	#N/A	0.783226	Bacteria	Firmicutes	Bacilli	Bacillales	Anoxybacillaceae	Anoxybacillus	Anoxybacillus gonensis
A.4.V.60-DT-bin.1&&scaffold_7268	A.4.V.60	DT	bin.1	scaffold_7268	Bacteria	Proteobacteria	Alphaproteobacteria	Rhodobacterales	Rhodobacteraceae	Rhodobacter	#N/A	0.768938	Bacteria	Bacteroidota	Chlorobia	Chlorobiales	Chlorobiaceae	Chlorobium	Chlorobium luteolum
A.4.V.60-DT-bin.10&&scaffold_8683	A.4.V.60	DT	bin.10	scaffold_8683	Bacteria	Bacteroidota	Bacteroidia	Flavobacteriales	Weeksellaceae	Elizabethkingia	#N/A	0.999973	#N/A	#N/A	#N/A	#N/A	#N/A	#N/A	#N/A
A.4.V.60-DT-bin.10&&scaffold_6122	A.4.V.60	DT	bin.10	scaffold_6122	Bacteria	Proteobacteria	Gammaproteobacteria	Burkholderiales	Alcaligenaceae	Taylorella	#N/A	0.707616	#N/A	#N/A	#N/A	#N/A	#N/A	#N/A	#N/A
A.4.V.60-DT-bin.10&&scaffold_7412	A.4.V.60	DT	bin.10	scaffold_7412	Bacteria	Bacteroidota	Bacteroidia	Flavobacteriales	Weeksellaceae	Chryseobacterium	#N/A	0.853705	#N/A	#N/A	#N/A	#N/A	#N/A	#N/A	#N/A
A.4.V.60-DT-bin.10&&scaffold_8664	A.4.V.60	DT	bin.10	scaffold_8664	Bacteria	Proteobacteria	Gammaproteobacteria	Burkholderiales	Alcaligenaceae	Taylorella	#N/A	0.79282	#N/A	#N/A	#N/A	#N/A	#N/A	#N/A	#N/A
A.4.V.60-DT-bin.12&&scaffold_3356	A.4.V.60	DT	bin.12	scaffold_3356	Bacteria	Firmicutes	#N/A	#N/A	#N/A	#N/A	#N/A	0.835024	Bacteria	Firmicutes	Bacilli	Bacillales	Anoxybacillaceae	Geobacillus	Geobacillus thermocatenulatus
A.4.V.60-DT-bin.13&&scaffold_226	A.4.V.60	DT	bin.13	scaffold_226	Archaea	Halobacterota	Archaeoglobi	Archaeoglobales	Archaeoglobaceae	Archaeoglobus	#N/A	0.732512	Archaea	Halobacterota	Archaeoglobi	Archaeoglobales	Archaeoglobaceae	Archaeoglobus	Archaeoglobus fulgidus
A.4.V.60-DT-bin.13&&scaffold_2147	A.4.V.60	DT	bin.13	scaffold_2147	Archaea	Halobacterota	Archaeoglobi	Archaeoglobales	Archaeoglobaceae	Archaeoglobus	#N/A	0.79845	Archaea	Halobacterota	Archaeoglobi	Archaeoglobales	Archaeoglobaceae	Archaeoglobus	Archaeoglobus fulgidus
A.4.V.60-DT-bin.13&&scaffold_12258	A.4.V.60	DT	bin.13	scaffold_12258	Bacteria	Proteobacteria	Gammaproteobacteria	Enterobacterales	Vibrionaceae	Vibrio	#N/A	0.902576	Archaea	Halobacterota	Archaeoglobi	Archaeoglobales	Archaeoglobaceae	Archaeoglobus	Archaeoglobus fulgidus
A.4.V.60-DT-bin.14&&scaffold_57	A.4.V.60	DT	bin.14	scaffold_57	Unclassified	#N/A	#N/A	#N/A	#N/A	#N/A	#N/A	0.845341	#N/A	#N/A	#N/A	#N/A	#N/A	#N/A	#N/A
A.4.V.60-DT-bin.15&&scaffold_3231	A.4.V.60	DT	bin.15	scaffold_3231	Bacteria	Bacteroidota	Chlorobia	Chlorobiales	Chlorobiaceae	Chlorobium	#N/A	0.852994	Bacteria	Bacteroidota	Chlorobia	Chlorobiales	Chlorobiaceae	Chlorobium	Chlorobium limicola
A.4.V.60-DT-bin.18&&scaffold_379	A.4.V.60	DT	bin.18	scaffold_379	Unclassified	#N/A	#N/A	#N/A	#N/A	#N/A	#N/A	0.941481	Archaea	Halobacterota	Archaeoglobi	Archaeoglobales	Archaeoglobaceae	Ferroglobus	Ferroglobus placidus
A.4.V.60-DT-bin.18&&scaffold_7664	A.4.V.60	DT	bin.18	scaffold_7664	Archaea	Halobacterota	Archaeoglobi	Archaeoglobales	Archaeoglobaceae	#N/A	#N/A	0.819735	Archaea	Halobacterota	Archaeoglobi	Archaeoglobales	Archaeoglobaceae	Ferroglobus	Ferroglobus placidus
A.4.V.60-DT-bin.3&&scaffold_5806	A.4.V.60	DT	bin.3	scaffold_5806	Bacteria	Bacteroidota	Chlorobia	Chlorobiales	Chlorobiaceae	#N/A	#N/A	0.532568	Bacteria	Bacteroidota	Chlorobia	Chlorobiales	Chlorobiaceae	Prosthecochloris	Prosthecochloris aestuarii
A.4.V.60-DT-bin.3&&scaffold_351	A.4.V.60	DT	bin.3	scaffold_351	Bacteria	Bacteroidota	Chlorobia	Chlorobiales	Chlorobiaceae	#N/A	#N/A	0.424427	Bacteria	Bacteroidota	Chlorobia	Chlorobiales	Chlorobiaceae	Prosthecochloris	Prosthecochloris aestuarii
A.4.V.60-DT-bin.3&&scaffold_6271	A.4.V.60	DT	bin.3	scaffold_6271	Bacteria	Proteobacteria	Alphaproteobacteria	Rhizobiales	Rhizobiaceae	#N/A	#N/A	0.814077	Bacteria	Bacteroidota	Chlorobia	Chlorobiales	Chlorobiaceae	Prosthecochloris	Prosthecochloris aestuarii
A.4.V.60-DT-bin.4&&scaffold_619	A.4.V.60	DT	bin.4	scaffold_619	Bacteria	Aquificota	Aquificae	Aquificales	Aquificaceae	Hydrogenobacter	#N/A	0.881831	Bacteria	Aquificota	Aquificae	Aquificales	Aquificaceae	Hydrogenobacter	Hydrogenobacter thermophilus
A.4.V.60-DT-bin.5&&scaffold_56	A.4.V.60	DT	bin.5	scaffold_56	Bacteria	Aquificota	Aquificae	Aquificales	Aquificaceae	Thermocrinis	#N/A	0.808927	Bacteria	Aquificota	Aquificae	Aquificales	Aquificaceae	Thermocrinis	Thermocrinis albus
A.4.V.60-DT-bin.5&&scaffold_7403	A.4.V.60	DT	bin.5	scaffold_7403	Bacteria	Aquificota	Aquificae	Aquificales	Aquificaceae	#N/A	#N/A	0.903173	Bacteria	Aquificota	Aquificae	Aquificales	Aquificaceae	Thermocrinis	Thermocrinis albus
A.4.V.60-DT-bin.6&&scaffold_3232	A.4.V.60	DT	bin.6	scaffold_3232	Bacteria	Proteobacteria	Alphaproteobacteria	Rhodobacterales	Rhodobacteraceae	Antarctobacter	#N/A	0.808471	Bacteria	Proteobacteria	Alphaproteobacteria	Rhodobacterales	Rhodobacteraceae	Antarctobacter	Antarctobacter heliothermus
A.4.V.60-DT-bin.7&&scaffold_125	A.4.V.60	DT	bin.7	scaffold_125	Bacteria	Aquificota	Aquificae	Aquificales	Aquificaceae	Thermocrinis	#N/A	0.800139	Bacteria	Aquificota	Aquificae	Aquificales	Aquificaceae	Thermocrinis	Thermocrinis ruber
A.5.C.60-DT-bin.1&&scaffold_3010	A.5.C.60	DT	bin.1	scaffold_3010	Bacteria	Bacteroidota	Chlorobia	Chlorobiales	Chlorobiaceae	Chlorobium	#N/A	0.852994	Bacteria	Bacteroidota	Chlorobia	Chlorobiales	Chlorobiaceae	Chlorobium	Chlorobium limicola
A.5.C.60-DT-bin.1&&scaffold_671	A.5.C.60	DT	bin.1	scaffold_671	Bacteria	Bacteroidota	Chlorobia	Chlorobiales	Chlorobiaceae	#N/A	#N/A	0.424427	Bacteria	Bacteroidota	Chlorobia	Chlorobiales	Chlorobiaceae	Chlorobium	Chlorobium limicola
A.5.C.60-DT-bin.11&&scaffold_3066	A.5.C.60	DT	bin.11	scaffold_3066	Bacteria	Firmicutes	#N/A	#N/A	#N/A	#N/A	#N/A	0.835024	Bacteria	Firmicutes	Bacilli	Bacillales	Anoxybacillaceae	Geobacillus	Geobacillus thermocatenulatus
A.5.C.60-DT-bin.11&&scaffold_2249	A.5.C.60	DT	bin.11	scaffold_2249	Bacteria	Firmicutes	Bacilli	#N/A	#N/A	#N/A	#N/A	0.686024	Bacteria	Firmicutes	Bacilli	Bacillales	Anoxybacillaceae	Geobacillus	Geobacillus thermocatenulatus
A.5.C.60-DT-bin.13&&scaffold_6834	A.5.C.60	DT	bin.13	scaffold_6834	Bacteria	Actinobacteriota	Actinobacteria	Corynebacteriales	Nocardiaceae	Rhodococcus	#N/A	0.703763	Bacteria	Proteobacteria	Alphaproteobacteria	Acetobacterales	Acetobacteraceae	Acetobacter	Acetobacter aceti
A.5.C.60-DT-bin.13&&scaffold_4205	A.5.C.60	DT	bin.13	scaffold_4205	Archaea	Halobacterota	Halobacteria	Halobacterales	Haloferacaceae	Haloferax	#N/A	0.901234	Bacteria	Proteobacteria	Alphaproteobacteria	Acetobacterales	Acetobacteraceae	Acetobacter	Acetobacter aceti
A.5.C.60-DT-bin.13&&scaffold_410	A.5.C.60	DT	bin.13	scaffold_410	Bacteria	Proteobacteria	Alphaproteobacteria	Acetobacterales	Acetobacteraceae	#N/A	#N/A	0.848289	Bacteria	Proteobacteria	Alphaproteobacteria	Acetobacterales	Acetobacteraceae	Acetobacter	Acetobacter aceti
A.5.C.60-DT-bin.16&&scaffold_729	A.5.C.60	DT	bin.16	scaffold_729	Unclassified	#N/A	#N/A	#N/A	#N/A	#N/A	#N/A	0.941481	Archaea	Halobacterota	Archaeoglobi	Archaeoglobales	Archaeoglobaceae	Ferroglobus	Ferroglobus placidus
A.5.C.60-DT-bin.18&&scaffold_133	A.5.C.60	DT	bin.18	scaffold_133	Bacteria	Aquificota	Aquificae	Aquificales	Aquificaceae	Thermocrinis	#N/A	0.808927	Bacteria	Aquificota	Aquificae	Aquificales	Aquificaceae	Thermocrinis	Thermocrinis albus
A.5.C.60-DT-bin.22&&scaffold_2479	A.5.C.60	DT	bin.22	scaffold_2479	Archaea	Halobacterota	Archaeoglobi	Archaeoglobales	Archaeoglobaceae	Archaeoglobus	#N/A	0.79845	Archaea	Halobacterota	Archaeoglobi	Archaeoglobales	Archaeoglobaceae	Archaeoglobus_C	Archaeoglobus veneficus
A.5.C.60-DT-bin.23&&scaffold_1148	A.5.C.60	DT	bin.23	scaffold_1148	Bacteria	Aquificota	Aquificae	Aquificales	Aquificaceae	Hydrogenobacter	#N/A	0.881831	Bacteria	Aquificota	Aquificae	Aquificales	Aquificaceae	Hydrogenobacter	Hydrogenobacter thermophilus
A.5.C.60-DT-bin.24&&scaffold_452	A.5.C.60	DT	bin.24	scaffold_452	Archaea	Halobacterota	Archaeoglobi	Archaeoglobales	Archaeoglobaceae	Archaeoglobus	#N/A	0.732512	Archaea	Halobacterota	Archaeoglobi	Archaeoglobales	Archaeoglobaceae	Archaeoglobus	Archaeoglobus fulgidus
A.5.C.60-DT-bin.25&&scaffold_1989	A.5.C.60	DT	bin.25	scaffold_1989	Archaea	Halobacterota	Halobacteria	Halobacterales	Haloferacaceae	Halogeometricum	#N/A	0.748187	Archaea	Halobacterota	Halobacteria	Halobacteriales	Haloferacaceae	Halogeometricum	Halogeometricum borinquense
A.5.C.60-DT-bin.4&&scaffold_3377	A.5.C.60	DT	bin.4	scaffold_3377	Bacteria	Proteobacteria	Alphaproteobacteria	Rhodobacterales	Rhodobacteraceae	Antarctobacter	#N/A	0.911679	Bacteria	Bacteroidota	Chlorobia	Chlorobiales	Chlorobiaceae	Chlorobium	Chlorobium luteolum
A.5.C.60-DT-bin.4&&scaffold_5141	A.5.C.60	DT	bin.4	scaffold_5141	Bacteria	Aquificota	Aquificae	Aquificales	Aquificaceae	#N/A	#N/A	0.79366	Bacteria	Bacteroidota	Chlorobia	Chlorobiales	Chlorobiaceae	Chlorobium	Chlorobium luteolum
A.5.C.60-DT-bin.4&&scaffold_6536	A.5.C.60	DT	bin.4	scaffold_6536	Bacteria	Aquificota	Aquificae	Aquificales	Aquificaceae	#N/A	#N/A	0.822077	Bacteria	Bacteroidota	Chlorobia	Chlorobiales	Chlorobiaceae	Chlorobium	Chlorobium luteolum
A.5.C.60-DT-bin.4&&scaffold_5121	A.5.C.60	DT	bin.4	scaffold_5121	Bacteria	Aquificota	Aquificae	Aquificales	Aquificaceae	Thermocrinis	#N/A	0.871499	Bacteria	Bacteroidota	Chlorobia	Chlorobiales	Chlorobiaceae	Chlorobium	Chlorobium luteolum
A.5.C.60-DT-bin.5&&scaffold_432	A.5.C.60	DT	bin.5	scaffold_432	Bacteria	Aquificota	Aquificae	Aquificales	Aquificaceae	Thermocrinis	#N/A	0.782401	Bacteria	Aquificota	Aquificae	Aquificales	Aquificaceae	Thermocrinis	Thermocrinis ruber
A.5.N.60-DT-bin.1&&scaffold_22	A.5.N.60	DT	bin.1	scaffold_22	Bacteria	Proteobacteria	Alphaproteobacteria	Rhizobiales	#N/A	#N/A	#N/A	0.839687	Bacteria	Proteobacteria	Alphaproteobacteria	Rhizobiales	Rhizobiaceae	Rhizobium	Rhizobium rhizogenes
A.5.N.60-DT-bin.11&&scaffold_99	A.5.N.60	DT	bin.11	scaffold_99	Bacteria	Aquificota	Aquificae	Aquificales	Aquificaceae	Thermocrinis	#N/A	0.808927	Bacteria	Aquificota	Aquificae	Aquificales	Aquificaceae	Thermocrinis	Thermocrinis albus
A.5.N.60-DT-bin.11&&scaffold_568	A.5.N.60	DT	bin.11	scaffold_568	Unclassified	#N/A	#N/A	#N/A	#N/A	#N/A	#N/A	0.927288	Bacteria	Aquificota	Aquificae	Aquificales	Aquificaceae	Thermocrinis	Thermocrinis albus
A.5.N.60-DT-bin.11&&scaffold_568-#1	A.5.N.60	DT	bin.11	scaffold_568-#1	Unclassified	#N/A	#N/A	#N/A	#N/A	#N/A	#N/A	0.853857	Bacteria	Aquificota	Aquificae	Aquificales	Aquificaceae	Thermocrinis	Thermocrinis albus
A.5.N.60-DT-bin.15&&scaffold_322	A.5.N.60	DT	bin.15	scaffold_322	Archaea	Halobacterota	Archaeoglobi	Archaeoglobales	Archaeoglobaceae	Archaeoglobus	#N/A	0.732512	Archaea	Halobacterota	Archaeoglobi	Archaeoglobales	Archaeoglobaceae	Archaeoglobus	Archaeoglobus fulgidus
A.5.N.60-DT-bin.18&&scaffold_485	A.5.N.60	DT	bin.18	scaffold_485	Bacteria	Bacteroidota	Chlorobia	Chlorobiales	Chlorobiaceae	#N/A	#N/A	0.424427	Bacteria	Bacteroidota	Chlorobia	Chlorobiales	Chlorobiaceae	Prosthecochloris	Prosthecochloris aestuarii
A.5.N.60-DT-bin.19&&scaffold_517	A.5.N.60	DT	bin.19	scaffold_517	Unclassified	#N/A	#N/A	#N/A	#N/A	#N/A	#N/A	0.985487	Archaea	Halobacterota	Archaeoglobi	Archaeoglobales	Archaeoglobaceae	Ferroglobus	Ferroglobus placidus
A.5.N.60-DT-bin.21&&scaffold_451	A.5.N.60	DT	bin.21	scaffold_451	Bacteria	Proteobacteria	Alphaproteobacteria	Rhizobiales	#N/A	#N/A	#N/A	0.813909	Bacteria	Proteobacteria	Alphaproteobacteria	Rhizobiales	Rhizobiaceae	Sinorhizobium	Sinorhizobium fredii
A.5.N.60-DT-bin.3&&scaffold_184	A.5.N.60	DT	bin.3	scaffold_184	Bacteria	Aquificota	Aquificae	Aquificales	Aquificaceae	Thermocrinis	#N/A	0.8044	Bacteria	Aquificota	Aquificae	Aquificales	Aquificaceae	Thermocrinis	Thermocrinis ruber
A.5.N.60-DT-bin.7&&scaffold_525	A.5.N.60	DT	bin.7	scaffold_525	Bacteria	Bacteroidota	Bacteroidia	Flavobacteriales	Weeksellaceae	Elizabethkingia	#N/A	0.351186	Bacteria	Bacteroidota	Bacteroidia	Flavobacteriales	Weeksellaceae	Elizabethkingia	Elizabethkingia anophelis
A.5.N.60-DT-bin.9&&scaffold_1769	A.5.N.60	DT	bin.9	scaffold_1769	Archaea	Halobacterota	Archaeoglobi	Archaeoglobales	Archaeoglobaceae	Archaeoglobus	#N/A	0.764048	Archaea	Halobacterota	Archaeoglobi	Archaeoglobales	Archaeoglobaceae	Archaeoglobus_C	Archaeoglobus veneficus
A.5.V.60-DT-bin.1&&scaffold_27	A.5.V.60	DT	bin.1	scaffold_27	Bacteria	Bacteroidota	Chlorobia	Chlorobiales	Chlorobiaceae	Chlorobium	#N/A	0.711963	Bacteria	Bacteroidota	Chlorobia	Chlorobiales	Chlorobiaceae	Chlorobium	Chlorobium luteolum
A.5.V.60-DT-bin.11&&scaffold_3202	A.5.V.60	DT	bin.11	scaffold_3202	Bacteria	Firmicutes	#N/A	#N/A	#N/A	#N/A	#N/A	0.835024	Bacteria	Firmicutes	Bacilli	Bacillales	Anoxybacillaceae	Geobacillus	Geobacillus thermocatenulatus
A.5.V.60-DT-bin.11&&scaffold_2420	A.5.V.60	DT	bin.11	scaffold_2420	Bacteria	Firmicutes	Bacilli	#N/A	#N/A	#N/A	#N/A	0.686024	Bacteria	Firmicutes	Bacilli	Bacillales	Anoxybacillaceae	Geobacillus	Geobacillus thermocatenulatus
A.5.V.60-DT-bin.14&&scaffold_700	A.5.V.60	DT	bin.14	scaffold_700	Unclassified	#N/A	#N/A	#N/A	#N/A	#N/A	#N/A	0.985487	Archaea	Halobacterota	Archaeoglobi	Archaeoglobales	Archaeoglobaceae	Ferroglobus	Ferroglobus placidus
A.5.V.60-DT-bin.16&&scaffold_126	A.5.V.60	DT	bin.16	scaffold_126	Bacteria	Aquificota	Aquificae	Aquificales	Aquificaceae	Thermocrinis	#N/A	0.808927	Bacteria	Aquificota	Aquificae	Aquificales	Aquificaceae	Thermocrinis	Thermocrinis albus
A.5.V.60-DT-bin.17&&scaffold_127	A.5.V.60	DT	bin.17	scaffold_127	Unclassified	#N/A	#N/A	#N/A	#N/A	#N/A	#N/A	0.884575	#N/A	#N/A	#N/A	#N/A	#N/A	#N/A	#N/A
A.5.V.60-DT-bin.18&&scaffold_2659	A.5.V.60	DT	bin.18	scaffold_2659	Archaea	Halobacterota	Archaeoglobi	Archaeoglobales	Archaeoglobaceae	Archaeoglobus	#N/A	0.790961	Archaea	Halobacterota	Archaeoglobi	Archaeoglobales	Archaeoglobaceae	Archaeoglobus_C	Archaeoglobus veneficus
A.5.V.60-DT-bin.21&&scaffold_377	A.5.V.60	DT	bin.21	scaffold_377	Bacteria	Proteobacteria	Alphaproteobacteria	Acetobacterales	Acetobacteraceae	#N/A	#N/A	0.848289	Bacteria	Proteobacteria	Alphaproteobacteria	Acetobacterales	Acetobacteraceae	Acetobacter	Acetobacter aceti
A.5.V.60-DT-bin.24&&scaffold_419	A.5.V.60	DT	bin.24	scaffold_419	Archaea	Halobacterota	Archaeoglobi	Archaeoglobales	Archaeoglobaceae	Archaeoglobus	#N/A	0.732512	Archaea	Halobacterota	Archaeoglobi	Archaeoglobales	Archaeoglobaceae	Archaeoglobus	Archaeoglobus fulgidus
A.5.V.60-DT-bin.4&&scaffold_398	A.5.V.60	DT	bin.4	scaffold_398	Bacteria	Aquificota	Aquificae	Aquificales	Aquificaceae	Thermocrinis	#N/A	0.782401	Bacteria	Aquificota	Aquificae	Aquificales	Aquificaceae	Thermocrinis	Thermocrinis ruber
A.5.V.60-DT-bin.6&&scaffold_652	A.5.V.60	DT	bin.6	scaffold_652	Bacteria	Bacteroidota	Chlorobia	Chlorobiales	Chlorobiaceae	#N/A	#N/A	0.424427	Bacteria	Bacteroidota	Chlorobia	Chlorobiales	Chlorobiaceae	Chlorobium	Chlorobium limicola
A.5.V.60-DT-bin.8&&scaffold_1165	A.5.V.60	DT	bin.8	scaffold_1165	Bacteria	Aquificota	Aquificae	Aquificales	Aquificaceae	Hydrogenobacter	#N/A	0.881831	Bacteria	Aquificota	Aquificae	Aquificales	Aquificaceae	Hydrogenobacter	Hydrogenobacter thermophilus
B.1.O.60-DT-bin.1&&scaffold_1720	B.1.O.60	DT	bin.1	scaffold_1720	Archaea	Crenarchaeota	Thermoprotei	Desulfurococcales	Desulfurococcaceae	#N/A	#N/A	0.862928	Archaea	Crenarchaeota	Thermoprotei	Desulfurococcales	Desulfurococcaceae	Desulfurococcus	Desulfurococcus amylolyticus
B.1.O.60-DT-bin.11&&scaffold_1376	B.1.O.60	DT	bin.11	scaffold_1376	Bacteria	Bacteroidota	Bacteroidia	Flavobacteriales	Weeksellaceae	Riemerella	#N/A	0.932492	Bacteria	Bacteroidota	Bacteroidia	Flavobacteriales	Weeksellaceae	Riemerella	Riemerella anatipestifer
B.1.O.60-DT-bin.13&&scaffold_2537	B.1.O.60	DT	bin.13	scaffold_2537	Bacteria	Actinobacteriota	Actinobacteria	Bifidobacteriales	Bifidobacteriaceae	Bifidobacterium	#N/A	0.826586	Bacteria	Actinobacteriota	Actinobacteria	Actinomycetales	Bifidobacteriaceae	Bifidobacterium	Bifidobacterium kashiwanohense
B.1.O.60-DT-bin.13&&scaffold_733	B.1.O.60	DT	bin.13	scaffold_733	Bacteria	Actinobacteriota	Actinobacteria	Bifidobacteriales	Bifidobacteriaceae	Bifidobacterium	#N/A	0.844065	Bacteria	Actinobacteriota	Actinobacteria	Actinomycetales	Bifidobacteriaceae	Bifidobacterium	Bifidobacterium kashiwanohense
B.1.O.60-DT-bin.15&&scaffold_131	B.1.O.60	DT	bin.15	scaffold_131	Archaea	Halobacterota	Halobacteria	Halobacterales	Halomicrobiaceae	Halomicrobium	#N/A	0.73537	Archaea	Halobacterota	Halobacteria	Halobacteriales	Haloarculaceae	Halomicrobium	Halomicrobium mukohataei
B.1.O.60-DT-bin.15&&scaffold_1377	B.1.O.60	DT	bin.15	scaffold_1377	Archaea	Halobacterota	Halobacteria	Halobacterales	Halomicrobiaceae	Halomicrobium	#N/A	0.312032	Archaea	Halobacterota	Halobacteria	Halobacteriales	Haloarculaceae	Halomicrobium	Halomicrobium mukohataei
B.1.O.60-DT-bin.23&&scaffold_4	B.1.O.60	DT	bin.23	scaffold_4	Bacteria	Actinobacteriota	Actinobacteria	Corynebacteriales	Corynebacteriaceae	Lawsonella	#N/A	0.804323	Bacteria	Actinobacteriota	Actinobacteria	Mycobacteriales	Mycobacteriaceae	Lawsonella	Lawsonella clevelandensis
B.1.O.60-DT-bin.23&&scaffold_3033	B.1.O.60	DT	bin.23	scaffold_3033	Bacteria	Proteobacteria	Alphaproteobacteria	Rhodobacterales	Rhodobacteraceae	Paracoccus	#N/A	0.784577	Bacteria	Actinobacteriota	Actinobacteria	Mycobacteriales	Mycobacteriaceae	Lawsonella	Lawsonella clevelandensis
B.1.O.60-DT-bin.26&&scaffold_1024	B.1.O.60	DT	bin.26	scaffold_1024	Bacteria	Firmicutes	Bacilli	Bacillales	Bacillaceae	Aeribacillus	#N/A	0.848833	Bacteria	Firmicutes	Bacilli	Bacillales	Aeribacillaceae	Aeribacillus	Aeribacillus pallidus
B.1.O.60-DT-bin.26&&scaffold_994	B.1.O.60	DT	bin.26	scaffold_994	Bacteria	Firmicutes	#N/A	#N/A	#N/A	#N/A	#N/A	0.309111	Bacteria	Firmicutes	Bacilli	Bacillales	Aeribacillaceae	Aeribacillus	Aeribacillus pallidus
B.1.O.60-DT-bin.27&&scaffold_1781	B.1.O.60	DT	bin.27	scaffold_1781	Bacteria	Campylobacterota	Campylobacteria	Campylobacterales	Helicobacteraceae	Helicobacter	#N/A	0.870844	Bacteria	Campylobacterota	Campylobacteria	Campylobacterales	Helicobacteraceae	Helicobacter_A	Helicobacter bilis
B.1.O.60-DT-bin.3&&scaffold_24	B.1.O.60	DT	bin.3	scaffold_24	Archaea	Halobacterota	Halobacteria	Halobacterales	Halomicrobiaceae	Haloarcula	#N/A	0.815395	Archaea	Halobacterota	Halobacteria	Halobacteriales	Haloarculaceae	Haloarcula	Haloarcula marismortui
B.1.O.60-DT-bin.6&&scaffold_1230	B.1.O.60	DT	bin.6	scaffold_1230	Archaea	Crenarchaeota	Thermoprotei	Desulfurococcales	Desulfurococcaceae	#N/A	#N/A	0.927379	Archaea	Crenarchaeota	Thermoprotei	Desulfurococcales	Desulfurococcaceae	Desulfurococcus	Desulfurococcus mucosus
B.1.O.60-DT-bin.8&&scaffold_187	B.1.O.60	DT	bin.8	scaffold_187	Bacteria	Proteobacteria	Alphaproteobacteria	Sphingomonadales	Sphingomonadaceae	#N/A	#N/A	0.836758	Bacteria	Proteobacteria	Alphaproteobacteria	Sphingomonadales	Sphingomonadaceae	Erythrobacter_B	Erythrobacter gangjinensis
B.1.O.60-DT-bin.9&&scaffold_1093	B.1.O.60	DT	bin.9	scaffold_1093	Archaea	Halobacterota	Halobacteria	Halobacterales	Halomicrobiaceae	Halorhabdus	#N/A	0.467671	Archaea	Halobacterota	Halobacteria	Halobacteriales	Haloarculaceae	Halorhabdus	Halorhabdus utahensis
B.2.C.60-DT-bin.10&&scaffold_426	B.2.C.60	DT	bin.10	scaffold_426	Bacteria	Proteobacteria	Gammaproteobacteria	Enterobacterales	Vibrionaceae	Vibrio	#N/A	0.385984	Bacteria	Proteobacteria	Gammaproteobacteria	Enterobacterales	Vibrionaceae	Vibrio	Vibrio fluvialis
B.2.C.60-DT-bin.10&&scaffold_9305	B.2.C.60	DT	bin.10	scaffold_9305	Bacteria	Proteobacteria	Alphaproteobacteria	Rhodobacterales	Rhodobacteraceae	Octadecabacter	#N/A	0.81799	Bacteria	Proteobacteria	Gammaproteobacteria	Enterobacterales	Vibrionaceae	Vibrio	Vibrio fluvialis
B.2.C.60-DT-bin.10&&scaffold_6425	B.2.C.60	DT	bin.10	scaffold_6425	Bacteria	Proteobacteria	Alphaproteobacteria	Rhodobacterales	Rhodobacteraceae	#N/A	#N/A	0.85749	Bacteria	Proteobacteria	Gammaproteobacteria	Enterobacterales	Vibrionaceae	Vibrio	Vibrio fluvialis
B.2.C.60-DT-bin.15&&scaffold_6585	B.2.C.60	DT	bin.15	scaffold_6585	Bacteria	Actinobacteriota	Actinobacteria	#N/A	#N/A	#N/A	#N/A	0.691308	Bacteria	Proteobacteria	Alphaproteobacteria	Rhodobacterales	Rhodobacteraceae	Paracoccus	Paracoccus denitrificans
B.2.C.60-DT-bin.17&&scaffold_6371	B.2.C.60	DT	bin.17	scaffold_6371	Archaea	Crenarchaeota	Thermoprotei	Desulfurococcales	Desulfurococcaceae	Staphylothermus	#N/A	0.817281	Archaea	Crenarchaeota	Thermoprotei	Desulfurococcales	Desulfurococcaceae	Desulfurococcus	Desulfurococcus mucosus
B.2.C.60-DT-bin.17&&scaffold_957	B.2.C.60	DT	bin.17	scaffold_957	Archaea	Crenarchaeota	Thermoprotei	Desulfurococcales	Desulfurococcaceae	#N/A	#N/A	0.913797	Archaea	Crenarchaeota	Thermoprotei	Desulfurococcales	Desulfurococcaceae	Desulfurococcus	Desulfurococcus mucosus
B.2.C.60-DT-bin.17&&scaffold_3577	B.2.C.60	DT	bin.17	scaffold_3577	Bacteria	Proteobacteria	Alphaproteobacteria	Rhizobiales	Rhizobiaceae	Brucella	#N/A	0.821387	Archaea	Crenarchaeota	Thermoprotei	Desulfurococcales	Desulfurococcaceae	Desulfurococcus	Desulfurococcus mucosus
B.2.C.60-DT-bin.2&&scaffold_1	B.2.C.60	DT	bin.2	scaffold_1	Bacteria	Actinobacteriota	Actinobacteria	Corynebacteriales	Corynebacteriaceae	Lawsonella	#N/A	0.800417	Bacteria	Actinobacteriota	Actinobacteria	Mycobacteriales	Mycobacteriaceae	Lawsonella	Lawsonella clevelandensis
B.2.C.60-DT-bin.2&&scaffold_3699	B.2.C.60	DT	bin.2	scaffold_3699	Bacteria	Proteobacteria	Alphaproteobacteria	Rhodobacterales	Rhodobacteraceae	Paracoccus	#N/A	0.784577	Bacteria	Actinobacteriota	Actinobacteria	Mycobacteriales	Mycobacteriaceae	Lawsonella	Lawsonella clevelandensis
B.2.C.60-DT-bin.3&&scaffold_1215	B.2.C.60	DT	bin.3	scaffold_1215	Archaea	Crenarchaeota	Thermoprotei	Desulfurococcales	Desulfurococcaceae	#N/A	#N/A	0.726224	Archaea	Crenarchaeota	Thermoprotei	Desulfurococcales	Desulfurococcaceae	Desulfurococcus	Desulfurococcus amylolyticus
B.2.C.60-DT-bin.3&&scaffold_9284	B.2.C.60	DT	bin.3	scaffold_9284	Bacteria	Bacteroidota	Bacteroidia	Flavobacteriales	Weeksellaceae	Chryseobacterium	#N/A	0.874918	Archaea	Crenarchaeota	Thermoprotei	Desulfurococcales	Desulfurococcaceae	Desulfurococcus	Desulfurococcus amylolyticus
B.2.C.60-DT-bin.7&&scaffold_5	B.2.C.60	DT	bin.7	scaffold_5	Archaea	Crenarchaeota	Thermoprotei	Desulfurococcales	Desulfurococcaceae	#N/A	#N/A	0.785356	Archaea	Crenarchaeota	Thermoprotei	Desulfurococcales	Desulfurococcaceae	Staphylothermus	Staphylothermus hellenicus
B.2.C.60-DT-bin.8&&scaffold_1477	B.2.C.60	DT	bin.8	scaffold_1477	Bacteria	Campylobacterota	Campylobacteria	Campylobacterales	Helicobacteraceae	Helicobacter	#N/A	0.84501	Bacteria	Campylobacterota	Campylobacteria	Campylobacterales	Helicobacteraceae	Helicobacter_C	Helicobacter cinaedi
B.2.C.60-DT-bin.9&&scaffold_1089	B.2.C.60	DT	bin.9	scaffold_1089	Bacteria	Bacteroidota	Bacteroidia	Flavobacteriales	Weeksellaceae	Riemerella	#N/A	0.932492	Bacteria	Bacteroidota	Bacteroidia	Flavobacteriales	Weeksellaceae	Riemerella	Riemerella anatipestifer
B.2.N.60-DT-bin.10&&scaffold_555	B.2.N.60	DT	bin.10	scaffold_555	Archaea	Halobacterota	Halobacteria	Halobacterales	Halomicrobiaceae	Haloarcula	#N/A	0.7554	Archaea	Halobacterota	Halobacteria	Halobacteriales	Haloarculaceae	Haloarcula	Haloarcula marismortui
B.2.N.60-DT-bin.10&&scaffold_1105	B.2.N.60	DT	bin.10	scaffold_1105	Archaea	Halobacterota	Halobacteria	Halobacterales	Halomicrobiaceae	#N/A	#N/A	0.78636	Archaea	Halobacterota	Halobacteria	Halobacteriales	Haloarculaceae	Haloarcula	Haloarcula marismortui
B.2.N.60-DT-bin.11&&scaffold_3501	B.2.N.60	DT	bin.11	scaffold_3501	Archaea	Halobacterota	Halobacteria	Halobacterales	Halomicrobiaceae	#N/A	#N/A	0.896445	Bacteria	Actinobacteriota	Actinobacteria	Mycobacteriales	Mycobacteriaceae	Corynebacterium	Corynebacterium mustelae
B.2.N.60-DT-bin.11&&scaffold_3153	B.2.N.60	DT	bin.11	scaffold_3153	Bacteria	Proteobacteria	Alphaproteobacteria	Rhizobiales	Rhizobiaceae	Brucella	#N/A	0.996662	Bacteria	Actinobacteriota	Actinobacteria	Mycobacteriales	Mycobacteriaceae	Corynebacterium	Corynebacterium mustelae
B.2.N.60-DT-bin.11&&scaffold_2919	B.2.N.60	DT	bin.11	scaffold_2919	Bacteria	Actinobacteriota	Actinobacteria	Micrococcales	Micrococcaceae	#N/A	#N/A	0.811149	Bacteria	Actinobacteriota	Actinobacteria	Mycobacteriales	Mycobacteriaceae	Corynebacterium	Corynebacterium mustelae
B.2.N.60-DT-bin.15&&scaffold_1054	B.2.N.60	DT	bin.15	scaffold_1054	Archaea	Crenarchaeota	Thermoprotei	Desulfurococcales	Desulfurococcaceae	Desulfurococcus	#N/A	0.735758	Archaea	Crenarchaeota	Thermoprotei	Desulfurococcales	Desulfurococcaceae	Desulfurococcus	Desulfurococcus amylolyticus
B.2.N.60-DT-bin.16&&scaffold_779	B.2.N.60	DT	bin.16	scaffold_779	Archaea	Halobacterota	Halobacteria	Halobacterales	Halomicrobiaceae	Halorhabdus	#N/A	0.434396	Archaea	Halobacterota	Halobacteria	Halobacteriales	Haloarculaceae	Halorhabdus	Halorhabdus utahensis
B.2.N.60-DT-bin.17&&scaffold_718	B.2.N.60	DT	bin.17	scaffold_718	Bacteria	Firmicutes	Bacilli	Bacillales	Bacillaceae	Aeribacillus	#N/A	0.824192	Bacteria	Firmicutes	Bacilli	Bacillales	Aeribacillaceae	Aeribacillus	Aeribacillus pallidus
B.2.N.60-DT-bin.2&&scaffold_69	B.2.N.60	DT	bin.2	scaffold_69	Bacteria	Actinobacteriota	Actinobacteria	Bifidobacteriales	Bifidobacteriaceae	Gardnerella	#N/A	0.996907	Bacteria	Actinobacteriota	Actinobacteria	Actinomycetales	Bifidobacteriaceae	Bifidobacterium	Bifidobacterium vaginale
B.2.N.60-DT-bin.5&&scaffold_1234	B.2.N.60	DT	bin.5	scaffold_1234	Bacteria	Firmicutes	#N/A	#N/A	#N/A	#N/A	#N/A	0.744908	Bacteria	Firmicutes	Bacilli	Bacillales	Bacillaceae	Bacillus	Bacillus paralicheniformis
B.2.N.60-DT-bin.5&&scaffold_240	B.2.N.60	DT	bin.5	scaffold_240	Bacteria	Firmicutes	#N/A	#N/A	#N/A	#N/A	#N/A	0.314964	Bacteria	Firmicutes	Bacilli	Bacillales	Bacillaceae	Bacillus	Bacillus paralicheniformis
B.2.N.60-DT-bin.5&&scaffold_556	B.2.N.60	DT	bin.5	scaffold_556	Bacteria	Firmicutes	#N/A	#N/A	#N/A	#N/A	#N/A	0.338703	Bacteria	Firmicutes	Bacilli	Bacillales	Bacillaceae	Bacillus	Bacillus paralicheniformis
B.2.N.60-DT-bin.5&&scaffold_362	B.2.N.60	DT	bin.5	scaffold_362	Bacteria	Firmicutes	#N/A	#N/A	#N/A	#N/A	#N/A	0.780836	Bacteria	Firmicutes	Bacilli	Bacillales	Bacillaceae	Bacillus	Bacillus paralicheniformis
B.2.N.60-DT-bin.5&&scaffold_2362	B.2.N.60	DT	bin.5	scaffold_2362	Bacteria	Firmicutes	Bacilli	#N/A	#N/A	#N/A	#N/A	0.736637	Bacteria	Firmicutes	Bacilli	Bacillales	Bacillaceae	Bacillus	Bacillus paralicheniformis
B.2.N.60-DT-bin.7&&scaffold_1679	B.2.N.60	DT	bin.7	scaffold_1679	Bacteria	Campylobacterota	Campylobacteria	Campylobacterales	Helicobacteraceae	Helicobacter	#N/A	0.912292	Bacteria	Campylobacterota	Campylobacteria	Campylobacterales	Helicobacteraceae	Helicobacter_A	Helicobacter bilis
B.2.N.60-DT-bin.8&&scaffold_1006	B.2.N.60	DT	bin.8	scaffold_1006	Bacteria	Bacteroidota	Bacteroidia	Flavobacteriales	Weeksellaceae	Riemerella	#N/A	0.932492	Bacteria	Bacteroidota	Bacteroidia	Flavobacteriales	Weeksellaceae	Riemerella	Riemerella anatipestifer
B.2.R.10-DT-bin.11&&scaffold_5257	B.2.R.10	DT	bin.11	scaffold_5257	Bacteria	Campylobacterota	Campylobacteria	Campylobacterales	Helicobacteraceae	Helicobacter	#N/A	0.826265	Archaea	Crenarchaeota	Thermoprotei	Desulfurococcales	Desulfurococcaceae	Desulfurococcus	Desulfurococcus amylolyticus
B.2.R.10-DT-bin.11&&scaffold_534	B.2.R.10	DT	bin.11	scaffold_534	Archaea	Crenarchaeota	Thermoprotei	Desulfurococcales	Desulfurococcaceae	#N/A	#N/A	0.896572	Archaea	Crenarchaeota	Thermoprotei	Desulfurococcales	Desulfurococcaceae	Desulfurococcus	Desulfurococcus amylolyticus
B.2.R.10-DT-bin.11&&scaffold_3934	B.2.R.10	DT	bin.11	scaffold_3934	Bacteria	Actinobacteriota	Actinobacteria	Micrococcales	Micrococcaceae	Pseudarthrobacter	#N/A	0.998316	Archaea	Crenarchaeota	Thermoprotei	Desulfurococcales	Desulfurococcaceae	Desulfurococcus	Desulfurococcus amylolyticus
B.2.R.10-DT-bin.11&&scaffold_5794	B.2.R.10	DT	bin.11	scaffold_5794	Bacteria	Proteobacteria	Gammaproteobacteria	Burkholderiales	Alcaligenaceae	#N/A	#N/A	0.999998	Archaea	Crenarchaeota	Thermoprotei	Desulfurococcales	Desulfurococcaceae	Desulfurococcus	Desulfurococcus amylolyticus
B.2.R.10-DT-bin.13&&scaffold_2732	B.2.R.10	DT	bin.13	scaffold_2732	Bacteria	Bacteroidota	Bacteroidia	Flavobacteriales	Weeksellaceae	Chryseobacterium	#N/A	0.99975	Bacteria	Firmicutes	Bacilli	Bacillales	Bacillaceae	Bacillus	Bacillus paralicheniformis
B.2.R.10-DT-bin.13&&scaffold_10066	B.2.R.10	DT	bin.13	scaffold_10066	Bacteria	Proteobacteria	Alphaproteobacteria	Sphingomonadales	Sphingomonadaceae	#N/A	#N/A	0.888804	Bacteria	Firmicutes	Bacilli	Bacillales	Bacillaceae	Bacillus	Bacillus paralicheniformis
B.2.R.10-DT-bin.13&&scaffold_4853	B.2.R.10	DT	bin.13	scaffold_4853	Bacteria	Proteobacteria	Alphaproteobacteria	#N/A	#N/A	#N/A	#N/A	0.907209	Bacteria	Firmicutes	Bacilli	Bacillales	Bacillaceae	Bacillus	Bacillus paralicheniformis
B.2.R.10-DT-bin.13&&scaffold_4380	B.2.R.10	DT	bin.13	scaffold_4380	Bacteria	Proteobacteria	Alphaproteobacteria	Sphingomonadales	Sphingomonadaceae	#N/A	#N/A	0.916463	Bacteria	Firmicutes	Bacilli	Bacillales	Bacillaceae	Bacillus	Bacillus paralicheniformis
B.2.R.10-DT-bin.13&&scaffold_499	B.2.R.10	DT	bin.13	scaffold_499	Bacteria	Firmicutes	#N/A	#N/A	#N/A	#N/A	#N/A	0.744908	Bacteria	Firmicutes	Bacilli	Bacillales	Bacillaceae	Bacillus	Bacillus paralicheniformis
B.2.R.10-DT-bin.13&&scaffold_109	B.2.R.10	DT	bin.13	scaffold_109	Bacteria	Firmicutes	#N/A	#N/A	#N/A	#N/A	#N/A	0.314964	Bacteria	Firmicutes	Bacilli	Bacillales	Bacillaceae	Bacillus	Bacillus paralicheniformis
B.2.R.10-DT-bin.13&&scaffold_224	B.2.R.10	DT	bin.13	scaffold_224	Bacteria	Firmicutes	#N/A	#N/A	#N/A	#N/A	#N/A	0.338703	Bacteria	Firmicutes	Bacilli	Bacillales	Bacillaceae	Bacillus	Bacillus paralicheniformis
B.2.R.10-DT-bin.13&&scaffold_13	B.2.R.10	DT	bin.13	scaffold_13	Bacteria	Firmicutes	#N/A	#N/A	#N/A	#N/A	#N/A	0.338703	Bacteria	Firmicutes	Bacilli	Bacillales	Bacillaceae	Bacillus	Bacillus paralicheniformis
B.2.R.10-DT-bin.13&&scaffold_213	B.2.R.10	DT	bin.13	scaffold_213	Bacteria	Firmicutes	#N/A	#N/A	#N/A	#N/A	#N/A	0.780836	Bacteria	Firmicutes	Bacilli	Bacillales	Bacillaceae	Bacillus	Bacillus paralicheniformis
B.2.R.10-DT-bin.13&&scaffold_1090	B.2.R.10	DT	bin.13	scaffold_1090	Bacteria	Firmicutes	Bacilli	#N/A	#N/A	#N/A	#N/A	0.736637	Bacteria	Firmicutes	Bacilli	Bacillales	Bacillaceae	Bacillus	Bacillus paralicheniformis
B.2.R.10-DT-bin.13&&scaffold_9	B.2.R.10	DT	bin.13	scaffold_9	Bacteria	Firmicutes	Bacilli	#N/A	#N/A	#N/A	#N/A	0.736637	Bacteria	Firmicutes	Bacilli	Bacillales	Bacillaceae	Bacillus	Bacillus paralicheniformis
B.2.R.10-DT-bin.14&&scaffold_282	B.2.R.10	DT	bin.14	scaffold_282	Bacteria	Firmicutes	Bacilli	Bacillales	Bacillaceae	Aeribacillus	#N/A	0.88156	Bacteria	Firmicutes	Bacilli	Bacillales	Aeribacillaceae	Aeribacillus	Aeribacillus pallidus
B.2.R.10-DT-bin.15&&scaffold_61	B.2.R.10	DT	bin.15	scaffold_61	Bacteria	Proteobacteria	Alphaproteobacteria	Sphingomonadales	Sphingomonadaceae	#N/A	#N/A	0.338809	Bacteria	Proteobacteria	Alphaproteobacteria	Sphingomonadales	Sphingomonadaceae	Erythrobacter_B	Erythrobacter gangjinensis
B.2.R.10-DT-bin.16&&scaffold_58	B.2.R.10	DT	bin.16	scaffold_58	Archaea	Halobacterota	Halobacteria	Halobacterales	Halomicrobiaceae	Halomicrobium	#N/A	0.328264	Archaea	Halobacterota	Halobacteria	Halobacteriales	Haloarculaceae	Halomicrobium	Halomicrobium mukohataei
B.2.R.10-DT-bin.16&&scaffold_379	B.2.R.10	DT	bin.16	scaffold_379	Archaea	Halobacterota	Halobacteria	Halobacterales	Halomicrobiaceae	Halomicrobium	#N/A	0.312032	Archaea	Halobacterota	Halobacteria	Halobacteriales	Haloarculaceae	Halomicrobium	Halomicrobium mukohataei
B.2.R.10-DT-bin.17&&scaffold_12	B.2.R.10	DT	bin.17	scaffold_12	Archaea	Halobacterota	Halobacteria	Halobacterales	Halomicrobiaceae	Haloarcula	#N/A	0.301693	Archaea	Halobacterota	Halobacteria	Halobacteriales	Haloarculaceae	Haloarcula	Haloarcula marismortui
B.2.R.10-DT-bin.2&&scaffold_323	B.2.R.10	DT	bin.2	scaffold_323	Archaea	Crenarchaeota	Thermoprotei	Desulfurococcales	Desulfurococcaceae	#N/A	#N/A	0.828664	Archaea	Crenarchaeota	Thermoprotei	Desulfurococcales	Desulfurococcaceae	Desulfurococcus	Desulfurococcus mucosus
B.2.R.10-DT-bin.4&&scaffold_1678	B.2.R.10	DT	bin.4	scaffold_1678	Bacteria	Actinobacteriota	Actinobacteria	Corynebacteriales	Corynebacteriaceae	Lawsonella	#N/A	0.999895	Bacteria	Actinobacteriota	Actinobacteria	Mycobacteriales	Mycobacteriaceae	Lawsonella	Lawsonella clevelandensis
B.2.R.10-DT-bin.5&&scaffold_119	B.2.R.10	DT	bin.5	scaffold_119	Bacteria	Proteobacteria	Alphaproteobacteria	Rhodobacterales	Rhodobacteraceae	Planktomarina	#N/A	0.731148	Bacteria	Proteobacteria	Alphaproteobacteria	Rhodobacterales	Rhodobacteraceae	Planktomarina	Planktomarina temperata
B.2.R.120-DT-bin.1&&scaffold_8911	B.2.R.120	DT	bin.1	scaffold_8911	Bacteria	Campylobacterota	Campylobacteria	Campylobacterales	Helicobacteraceae	Helicobacter	#N/A	0.870844	Bacteria	Campylobacterota	Campylobacteria	Campylobacterales	Helicobacteraceae	Helicobacter_A	Helicobacter bilis
B.2.R.120-DT-bin.10&&scaffold_619	B.2.R.120	DT	bin.10	scaffold_619	Archaea	Halobacterota	Halobacteria	Halobacterales	Halomicrobiaceae	Halorhabdus	#N/A	0.529738	Archaea	Halobacterota	Halobacteria	Halobacteriales	Haloarculaceae	Halorhabdus	Halorhabdus utahensis
B.2.R.120-DT-bin.10&&scaffold_7401	B.2.R.120	DT	bin.10	scaffold_7401	Archaea	Crenarchaeota	Thermoprotei	Desulfurococcales	Desulfurococcaceae	#N/A	#N/A	0.768901	Archaea	Halobacterota	Halobacteria	Halobacteriales	Haloarculaceae	Halorhabdus	Halorhabdus utahensis
B.2.R.120-DT-bin.10&&scaffold_6618	B.2.R.120	DT	bin.10	scaffold_6618	Bacteria	Actinobacteriota	Actinobacteria	Micrococcales	#N/A	#N/A	#N/A	0.908793	Archaea	Halobacterota	Halobacteria	Halobacteriales	Haloarculaceae	Halorhabdus	Halorhabdus utahensis
B.2.R.120-DT-bin.11&&scaffold_104	B.2.R.120	DT	bin.11	scaffold_104	Bacteria	Proteobacteria	Alphaproteobacteria	Sphingomonadales	Sphingomonadaceae	#N/A	#N/A	0.836758	Bacteria	Proteobacteria	Alphaproteobacteria	Sphingomonadales	Sphingomonadaceae	Erythrobacter_B	Erythrobacter gangjinensis
B.2.R.120-DT-bin.12&&scaffold_8785	B.2.R.120	DT	bin.12	scaffold_8785	Archaea	Crenarchaeota	Thermoprotei	Desulfurococcales	Desulfurococcaceae	#N/A	#N/A	0.829379	Archaea	Crenarchaeota	Thermoprotei	Desulfurococcales	Desulfurococcaceae	Desulfurococcus	Desulfurococcus amylolyticus
B.2.R.120-DT-bin.13&&scaffold_4	B.2.R.120	DT	bin.13	scaffold_4	Bacteria	Actinobacteriota	Actinobacteria	Corynebacteriales	Corynebacteriaceae	Lawsonella	#N/A	0.82298	Bacteria	Actinobacteriota	Actinobacteria	Mycobacteriales	Mycobacteriaceae	Lawsonella	Lawsonella clevelandensis
B.2.R.120-DT-bin.13&&scaffold_8436	B.2.R.120	DT	bin.13	scaffold_8436	Bacteria	Actinobacteriota	Actinobacteria	Corynebacteriales	Corynebacteriaceae	Corynebacterium	#N/A	0.965562	Bacteria	Actinobacteriota	Actinobacteria	Mycobacteriales	Mycobacteriaceae	Lawsonella	Lawsonella clevelandensis
B.2.R.120-DT-bin.13&&scaffold_8775	B.2.R.120	DT	bin.13	scaffold_8775	Bacteria	Proteobacteria	Gammaproteobacteria	Enterobacterales	Vibrionaceae	Vibrio	#N/A	0.995961	Bacteria	Actinobacteriota	Actinobacteria	Mycobacteriales	Mycobacteriaceae	Lawsonella	Lawsonella clevelandensis
B.2.R.120-DT-bin.13&&scaffold_7914	B.2.R.120	DT	bin.13	scaffold_7914	Bacteria	Proteobacteria	Alphaproteobacteria	Rhodobacterales	Rhodobacteraceae	Paracoccus	#N/A	0.841411	Bacteria	Actinobacteriota	Actinobacteria	Mycobacteriales	Mycobacteriaceae	Lawsonella	Lawsonella clevelandensis
B.2.R.120-DT-bin.13&&scaffold_3803	B.2.R.120	DT	bin.13	scaffold_3803	Bacteria	Campylobacterota	Campylobacteria	Campylobacterales	Helicobacteraceae	#N/A	#N/A	0.77577	Bacteria	Actinobacteriota	Actinobacteria	Mycobacteriales	Mycobacteriaceae	Lawsonella	Lawsonella clevelandensis
B.2.R.120-DT-bin.13&&scaffold_2813	B.2.R.120	DT	bin.13	scaffold_2813	Bacteria	Proteobacteria	Alphaproteobacteria	Rhodobacterales	Rhodobacteraceae	Paracoccus	#N/A	0.784577	Bacteria	Actinobacteriota	Actinobacteria	Mycobacteriales	Mycobacteriaceae	Lawsonella	Lawsonella clevelandensis
B.2.R.120-DT-bin.13&&scaffold_7854	B.2.R.120	DT	bin.13	scaffold_7854	Bacteria	Proteobacteria	Alphaproteobacteria	Sphingomonadales	Sphingomonadaceae	Altererythrobacter	#N/A	0.403533	Bacteria	Actinobacteriota	Actinobacteria	Mycobacteriales	Mycobacteriaceae	Lawsonella	Lawsonella clevelandensis
B.2.R.120-DT-bin.13&&scaffold_4575	B.2.R.120	DT	bin.13	scaffold_4575	Bacteria	Proteobacteria	Alphaproteobacteria	Sphingomonadales	Sphingomonadaceae	#N/A	#N/A	0.856157	Bacteria	Actinobacteriota	Actinobacteria	Mycobacteriales	Mycobacteriaceae	Lawsonella	Lawsonella clevelandensis
B.2.R.120-DT-bin.15&&scaffold_1753	B.2.R.120	DT	bin.15	scaffold_1753	Bacteria	Proteobacteria	Gammaproteobacteria	Enterobacterales	Enterobacteriaceae	#N/A	#N/A	0.864226	Bacteria	Proteobacteria	Gammaproteobacteria	Enterobacterales	Enterobacteriaceae	Citrobacter_A	Citrobacter amalonaticus
B.2.R.120-DT-bin.16&&scaffold_6978	B.2.R.120	DT	bin.16	scaffold_6978	Bacteria	Firmicutes	Bacilli	Bacillales	Bacillaceae	Aeribacillus	#N/A	0.977554	Bacteria	Proteobacteria	Alphaproteobacteria	Rhodobacterales	Rhodobacteraceae	Octadecabacter	Octadecabacter antarcticus
B.2.R.120-DT-bin.16&&scaffold_3065	B.2.R.120	DT	bin.16	scaffold_3065	Archaea	Halobacterota	Halobacteria	Halobacterales	Halomicrobiaceae	#N/A	#N/A	0.900282	Bacteria	Proteobacteria	Alphaproteobacteria	Rhodobacterales	Rhodobacteraceae	Octadecabacter	Octadecabacter antarcticus
B.2.R.120-DT-bin.18&&scaffold_3367	B.2.R.120	DT	bin.18	scaffold_3367	Bacteria	Proteobacteria	Gammaproteobacteria	Burkholderiales	Alcaligenaceae	#N/A	#N/A	0.846889	Bacteria	Proteobacteria	Gammaproteobacteria	Enterobacterales	Vibrionaceae	Vibrio	Vibrio fluvialis
B.2.R.120-DT-bin.18&&scaffold_319	B.2.R.120	DT	bin.18	scaffold_319	Bacteria	Proteobacteria	Gammaproteobacteria	Enterobacterales	Vibrionaceae	Vibrio	#N/A	0.385984	Bacteria	Proteobacteria	Gammaproteobacteria	Enterobacterales	Vibrionaceae	Vibrio	Vibrio fluvialis
B.2.R.120-DT-bin.19&&scaffold_6606	B.2.R.120	DT	bin.19	scaffold_6606	Bacteria	Actinobacteriota	Actinobacteria	#N/A	#N/A	#N/A	#N/A	0.768382	Bacteria	Bacteroidota	Bacteroidia	Flavobacteriales	Weeksellaceae	Chryseobacterium	Chryseobacterium indologenes
B.2.R.120-DT-bin.2&&scaffold_265	B.2.R.120	DT	bin.2	scaffold_265	Archaea	Halobacterota	Halobacteria	Halobacterales	Halomicrobiaceae	Halomicrobium	#N/A	0.73537	Archaea	Halobacterota	Halobacteria	Halobacteriales	Haloarculaceae	Halomicrobium	Halomicrobium mukohataei
B.2.R.120-DT-bin.2&&scaffold_838	B.2.R.120	DT	bin.2	scaffold_838	Archaea	Halobacterota	Halobacteria	Halobacterales	Halomicrobiaceae	Halomicrobium	#N/A	0.312032	Archaea	Halobacterota	Halobacteria	Halobacteriales	Haloarculaceae	Halomicrobium	Halomicrobium mukohataei
B.2.R.120-DT-bin.22&&scaffold_6474	B.2.R.120	DT	bin.22	scaffold_6474	Bacteria	Proteobacteria	Alphaproteobacteria	Rhodobacterales	Rhodobacteraceae	Octadecabacter	#N/A	0.811409	Bacteria	Actinobacteriota	Actinobacteria	Mycobacteriales	Mycobacteriaceae	Corynebacterium	Corynebacterium mustelae
B.2.R.120-DT-bin.25&&scaffold_20	B.2.R.120	DT	bin.25	scaffold_20	Archaea	Halobacterota	Halobacteria	Halobacterales	Halomicrobiaceae	Haloarcula	#N/A	0.815395	Archaea	Halobacterota	Halobacteria	Halobacteriales	Haloarculaceae	Haloarcula	Haloarcula marismortui
B.2.R.120-DT-bin.26&&scaffold_712	B.2.R.120	DT	bin.26	scaffold_712	Archaea	Crenarchaeota	Thermoprotei	Desulfurococcales	Desulfurococcaceae	#N/A	#N/A	0.912907	Archaea	Crenarchaeota	Thermoprotei	Desulfurococcales	Desulfurococcaceae	Desulfurococcus	Desulfurococcus mucosus
B.2.R.120-DT-bin.26&&scaffold_2818	B.2.R.120	DT	bin.26	scaffold_2818	Bacteria	Bacteroidota	Bacteroidia	Flavobacteriales	Weeksellaceae	Chryseobacterium	#N/A	0.999754	Archaea	Crenarchaeota	Thermoprotei	Desulfurococcales	Desulfurococcaceae	Desulfurococcus	Desulfurococcus mucosus
B.2.R.120-DT-bin.4&&scaffold_1175	B.2.R.120	DT	bin.4	scaffold_1175	Bacteria	Firmicutes	Bacilli	#N/A	#N/A	#N/A	#N/A	0.868084	Bacteria	Firmicutes	Bacilli	Bacillales	Bacillaceae	Bacillus	Bacillus amyloliquefaciens
B.2.R.120-DT-bin.8&&scaffold_575	B.2.R.120	DT	bin.8	scaffold_575	Bacteria	Firmicutes	Bacilli	Bacillales	Bacillaceae	Aeribacillus	#N/A	0.848833	Bacteria	Firmicutes	Bacilli	Bacillales	Aeribacillaceae	Aeribacillus	Aeribacillus pallidus
B.2.R.180-DT-bin.10&&scaffold_1658	B.2.R.180	DT	bin.10	scaffold_1658	Bacteria	Firmicutes	Bacilli	Bacillales	Bacillaceae	Bacillus	#N/A	0.905309	Bacteria	Firmicutes	Bacilli	Bacillales	Bacillaceae	Bacillus	Bacillus amyloliquefaciens
B.2.R.180-DT-bin.10&&scaffold_3003	B.2.R.180	DT	bin.10	scaffold_3003	Bacteria	Firmicutes	#N/A	#N/A	#N/A	#N/A	#N/A	0.730395	Bacteria	Firmicutes	Bacilli	Bacillales	Bacillaceae	Bacillus	Bacillus amyloliquefaciens
B.2.R.180-DT-bin.11&&scaffold_1159	B.2.R.180	DT	bin.11	scaffold_1159	Archaea	Crenarchaeota	Thermoprotei	Desulfurococcales	Desulfurococcaceae	Desulfurococcus	#N/A	0.735758	Archaea	Crenarchaeota	Thermoprotei	Desulfurococcales	Desulfurococcaceae	Desulfurococcus	Desulfurococcus amylolyticus
B.2.R.180-DT-bin.11&&scaffold_9335	B.2.R.180	DT	bin.11	scaffold_9335	Bacteria	Campylobacterota	Campylobacteria	Campylobacterales	Helicobacteraceae	#N/A	#N/A	0.77448	Archaea	Crenarchaeota	Thermoprotei	Desulfurococcales	Desulfurococcaceae	Desulfurococcus	Desulfurococcus amylolyticus
B.2.R.180-DT-bin.11&&scaffold_9071	B.2.R.180	DT	bin.11	scaffold_9071	Bacteria	Proteobacteria	Alphaproteobacteria	#N/A	#N/A	#N/A	#N/A	0.907209	Archaea	Crenarchaeota	Thermoprotei	Desulfurococcales	Desulfurococcaceae	Desulfurococcus	Desulfurococcus amylolyticus
B.2.R.180-DT-bin.11&&scaffold_8296	B.2.R.180	DT	bin.11	scaffold_8296	Bacteria	Proteobacteria	Alphaproteobacteria	Sphingomonadales	Sphingomonadaceae	#N/A	#N/A	0.923319	Archaea	Crenarchaeota	Thermoprotei	Desulfurococcales	Desulfurococcaceae	Desulfurococcus	Desulfurococcus amylolyticus
B.2.R.180-DT-bin.15&&scaffold_9051	B.2.R.180	DT	bin.15	scaffold_9051	Bacteria	Campylobacterota	Campylobacteria	Campylobacterales	Helicobacteraceae	Helicobacter	#N/A	0.839528	Bacteria	Campylobacterota	Campylobacteria	Campylobacterales	Helicobacteraceae	Helicobacter_C	Helicobacter cinaedi
B.2.R.180-DT-bin.15&&scaffold_1127	B.2.R.180	DT	bin.15	scaffold_1127	Bacteria	Campylobacterota	Campylobacteria	Campylobacterales	Helicobacteraceae	Helicobacter	#N/A	0.373529	Bacteria	Campylobacterota	Campylobacteria	Campylobacterales	Helicobacteraceae	Helicobacter_C	Helicobacter cinaedi
B.2.R.180-DT-bin.16&&scaffold_112	B.2.R.180	DT	bin.16	scaffold_112	Bacteria	Proteobacteria	Alphaproteobacteria	Sphingomonadales	Sphingomonadaceae	#N/A	#N/A	0.836758	Bacteria	Proteobacteria	Alphaproteobacteria	Sphingomonadales	Sphingomonadaceae	Erythrobacter_B	Erythrobacter gangjinensis
B.2.R.180-DT-bin.19&&scaffold_476	B.2.R.180	DT	bin.19	scaffold_476	Archaea	Crenarchaeota	Thermoprotei	Desulfurococcales	Desulfurococcaceae	#N/A	#N/A	0.938444	Archaea	Crenarchaeota	Thermoprotei	Desulfurococcales	Desulfurococcaceae	Staphylothermus	Staphylothermus hellenicus
B.2.R.180-DT-bin.21&&scaffold_8164	B.2.R.180	DT	bin.21	scaffold_8164	Bacteria	Proteobacteria	Alphaproteobacteria	Rhizobiales	Rhizobiaceae	Brucella	#N/A	0.874418	Bacteria	Proteobacteria	Alphaproteobacteria	Rhodobacterales	Rhodobacteraceae	Octadecabacter	Octadecabacter antarcticus
B.2.R.180-DT-bin.21&&scaffold_4357	B.2.R.180	DT	bin.21	scaffold_4357	Bacteria	Proteobacteria	Alphaproteobacteria	Rhizobiales	Rhizobiaceae	Brucella	#N/A	0.824195	Bacteria	Proteobacteria	Alphaproteobacteria	Rhodobacterales	Rhodobacteraceae	Octadecabacter	Octadecabacter antarcticus
B.2.R.180-DT-bin.22&&scaffold_9032	B.2.R.180	DT	bin.22	scaffold_9032	Bacteria	Proteobacteria	Alphaproteobacteria	Rhodobacterales	Rhodobacteraceae	Octadecabacter	#N/A	0.811409	Bacteria	Proteobacteria	Alphaproteobacteria	Sphingomonadales	Sphingomonadaceae	Erythrobacter_A	Erythrobacter flavus
B.2.R.180-DT-bin.23&&scaffold_790	B.2.R.180	DT	bin.23	scaffold_790	Bacteria	Firmicutes	Bacilli	Bacillales	Bacillaceae	Aeribacillus	#N/A	0.817854	Bacteria	Firmicutes	Bacilli	Bacillales	Aeribacillaceae	Aeribacillus	Aeribacillus pallidus
B.2.R.180-DT-bin.29&&scaffold_1436	B.2.R.180	DT	bin.29	scaffold_1436	Bacteria	Firmicutes	#N/A	#N/A	#N/A	#N/A	#N/A	0.744908	Bacteria	Firmicutes	Bacilli	Bacillales	Bacillaceae	Bacillus	Bacillus paralicheniformis
B.2.R.180-DT-bin.29&&scaffold_252	B.2.R.180	DT	bin.29	scaffold_252	Bacteria	Firmicutes	#N/A	#N/A	#N/A	#N/A	#N/A	0.309111	Bacteria	Firmicutes	Bacilli	Bacillales	Bacillaceae	Bacillus	Bacillus paralicheniformis
B.2.R.180-DT-bin.29&&scaffold_606	B.2.R.180	DT	bin.29	scaffold_606	Bacteria	Firmicutes	#N/A	#N/A	#N/A	#N/A	#N/A	0.338703	Bacteria	Firmicutes	Bacilli	Bacillales	Bacillaceae	Bacillus	Bacillus paralicheniformis
B.2.R.180-DT-bin.29&&scaffold_15	B.2.R.180	DT	bin.29	scaffold_15	Bacteria	Firmicutes	#N/A	#N/A	#N/A	#N/A	#N/A	0.338703	Bacteria	Firmicutes	Bacilli	Bacillales	Bacillaceae	Bacillus	Bacillus paralicheniformis
B.2.R.180-DT-bin.29&&scaffold_771	B.2.R.180	DT	bin.29	scaffold_771	Bacteria	Firmicutes	#N/A	#N/A	#N/A	#N/A	#N/A	0.338703	Bacteria	Firmicutes	Bacilli	Bacillales	Bacillaceae	Bacillus	Bacillus paralicheniformis
B.2.R.180-DT-bin.29&&scaffold_3139	B.2.R.180	DT	bin.29	scaffold_3139	Bacteria	Firmicutes	Bacilli	#N/A	#N/A	#N/A	#N/A	0.736637	Bacteria	Firmicutes	Bacilli	Bacillales	Bacillaceae	Bacillus	Bacillus paralicheniformis
B.2.R.180-DT-bin.29&&scaffold_423	B.2.R.180	DT	bin.29	scaffold_423	Bacteria	Firmicutes	Bacilli	#N/A	#N/A	#N/A	#N/A	0.745775	Bacteria	Firmicutes	Bacilli	Bacillales	Bacillaceae	Bacillus	Bacillus paralicheniformis
B.2.R.180-DT-bin.30&&scaffold_9026	B.2.R.180	DT	bin.30	scaffold_9026	Bacteria	Proteobacteria	Gammaproteobacteria	Burkholderiales	Alcaligenaceae	#N/A	#N/A	0.748085	Bacteria	Actinobacteriota	Actinobacteria	Actinomycetales	Micrococcaceae	Pseudarthrobacter	Pseudarthrobacter phenanthrenivorans
B.2.R.30-DT-bin.11&&scaffold_846	B.2.R.30	DT	bin.11	scaffold_846	Bacteria	Firmicutes	Bacilli	#N/A	#N/A	#N/A	#N/A	0.868084	Bacteria	Firmicutes	Bacilli	Bacillales	Bacillaceae	Bacillus	Bacillus amyloliquefaciens
B.2.R.30-DT-bin.12&&scaffold_1099	B.2.R.30	DT	bin.12	scaffold_1099	Bacteria	Campylobacterota	Campylobacteria	Campylobacterales	Helicobacteraceae	Helicobacter	#N/A	0.912292	Bacteria	Campylobacterota	Campylobacteria	Campylobacterales	Helicobacteraceae	Helicobacter_A	Helicobacter bilis
B.2.R.30-DT-bin.13&&scaffold_1	B.2.R.30	DT	bin.13	scaffold_1	Bacteria	Actinobacteriota	Actinobacteria	Corynebacteriales	Corynebacteriaceae	Lawsonella	#N/A	0.995341	#N/A	#N/A	#N/A	#N/A	#N/A	#N/A	#N/A
B.2.R.30-DT-bin.2&&scaffold_383	B.2.R.30	DT	bin.2	scaffold_383	Archaea	Halobacterota	Halobacteria	Halobacterales	Halomicrobiaceae	Halorhabdus	#N/A	0.709095	Archaea	Halobacterota	Halobacteria	Halobacteriales	Haloarculaceae	Halorhabdus	Halorhabdus utahensis
B.2.R.30-DT-bin.4&&scaffold_2563	B.2.R.30	DT	bin.4	scaffold_2563	Bacteria	Campylobacterota	Campylobacteria	Campylobacterales	Helicobacteraceae	#N/A	#N/A	0.77577	#N/A	#N/A	#N/A	#N/A	#N/A	#N/A	#N/A
B.2.R.30-DT-bin.4&&scaffold_4357	B.2.R.30	DT	bin.4	scaffold_4357	Bacteria	Bacteroidota	Bacteroidia	Flavobacteriales	Weeksellaceae	Chryseobacterium	#N/A	0.82972	#N/A	#N/A	#N/A	#N/A	#N/A	#N/A	#N/A
B.2.R.30-DT-bin.4&&scaffold_5491	B.2.R.30	DT	bin.4	scaffold_5491	Bacteria	Proteobacteria	Alphaproteobacteria	Rhodobacterales	Rhodobacteraceae	Octadecabacter	#N/A	0.811409	#N/A	#N/A	#N/A	#N/A	#N/A	#N/A	#N/A
B.2.R.30-DT-bin.4&&scaffold_3510	B.2.R.30	DT	bin.4	scaffold_3510	Bacteria	Proteobacteria	Alphaproteobacteria	Rhodobacterales	Rhodobacteraceae	#N/A	#N/A	0.897056	#N/A	#N/A	#N/A	#N/A	#N/A	#N/A	#N/A
B.2.R.30-DT-bin.4&&scaffold_4094	B.2.R.30	DT	bin.4	scaffold_4094	Bacteria	Firmicutes	#N/A	#N/A	#N/A	#N/A	#N/A	0.784665	#N/A	#N/A	#N/A	#N/A	#N/A	#N/A	#N/A
B.2.R.30-DT-bin.4&&scaffold_4378	B.2.R.30	DT	bin.4	scaffold_4378	Bacteria	Firmicutes	#N/A	#N/A	#N/A	#N/A	#N/A	0.832353	#N/A	#N/A	#N/A	#N/A	#N/A	#N/A	#N/A
B.2.R.30-DT-bin.4&&scaffold_2656	B.2.R.30	DT	bin.4	scaffold_2656	Bacteria	Firmicutes	Bacilli	Bacillales	Bacillaceae	Bacillus	#N/A	0.870312	#N/A	#N/A	#N/A	#N/A	#N/A	#N/A	#N/A
B.2.R.30-DT-bin.8&&scaffold_2828	B.2.R.30	DT	bin.8	scaffold_2828	Bacteria	Actinobacteriota	Actinobacteria	Bifidobacteriales	Bifidobacteriaceae	Bifidobacterium	#N/A	0.844065	#N/A	#N/A	#N/A	#N/A	#N/A	#N/A	#N/A
B.2.R.30-DT-bin.9&&scaffold_92	B.2.R.30	DT	bin.9	scaffold_92	Archaea	Crenarchaeota	Thermoprotei	Desulfurococcales	Desulfurococcaceae	#N/A	#N/A	0.722663	Archaea	Crenarchaeota	Thermoprotei	Desulfurococcales	Desulfurococcaceae	Staphylothermus	Staphylothermus hellenicus
B.2.R.60-DT-bin.1&&scaffold_6552	B.2.R.60	DT	bin.1	scaffold_6552	Bacteria	Actinobacteriota	Actinobacteria	Bifidobacteriales	Bifidobacteriaceae	Gardnerella	#N/A	0.769028	Bacteria	Proteobacteria	Alphaproteobacteria	Rhodobacterales	Rhodobacteraceae	Paracoccus	Paracoccus denitrificans
B.2.R.60-DT-bin.1&&scaffold_6661	B.2.R.60	DT	bin.1	scaffold_6661	Bacteria	Actinobacteriota	Actinobacteria	Bifidobacteriales	Bifidobacteriaceae	Gardnerella	#N/A	0.842871	Bacteria	Proteobacteria	Alphaproteobacteria	Rhodobacterales	Rhodobacteraceae	Paracoccus	Paracoccus denitrificans
B.2.R.60-DT-bin.10&&scaffold_377	B.2.R.60	DT	bin.10	scaffold_377	Bacteria	Proteobacteria	Gammaproteobacteria	Enterobacterales	Vibrionaceae	Vibrio	#N/A	0.385984	Bacteria	Proteobacteria	Gammaproteobacteria	Enterobacterales	Vibrionaceae	Vibrio	Vibrio fluvialis
B.2.R.60-DT-bin.12&&scaffold_7972	B.2.R.60	DT	bin.12	scaffold_7972	Bacteria	Proteobacteria	Alphaproteobacteria	Rhodobacterales	Rhodobacteraceae	Paracoccus	#N/A	0.841411	Bacteria	Bacteroidota	Bacteroidia	Flavobacteriales	Weeksellaceae	Chryseobacterium	Chryseobacterium gallinarum
B.2.R.60-DT-bin.14&&scaffold_330	B.2.R.60	DT	bin.14	scaffold_330	Bacteria	Proteobacteria	Gammaproteobacteria	Burkholderiales	Alcaligenaceae	Bordetella	#N/A	0.999544	Bacteria	Proteobacteria	Gammaproteobacteria	Burkholderiales	Burkholderiaceae	Bordetella_A	Bordetella petrii
B.2.R.60-DT-bin.14&&scaffold_7707	B.2.R.60	DT	bin.14	scaffold_7707	Bacteria	Actinobacteriota	Actinobacteria	Bifidobacteriales	Bifidobacteriaceae	Bifidobacterium	#N/A	0.992109	Bacteria	Proteobacteria	Gammaproteobacteria	Burkholderiales	Burkholderiaceae	Bordetella_A	Bordetella petrii
B.2.R.60-DT-bin.14&&scaffold_3132	B.2.R.60	DT	bin.14	scaffold_3132	Bacteria	Proteobacteria	Alphaproteobacteria	Rhodobacterales	Rhodobacteraceae	Paracoccus	#N/A	0.784577	Bacteria	Proteobacteria	Gammaproteobacteria	Burkholderiales	Burkholderiaceae	Bordetella_A	Bordetella petrii
B.2.R.60-DT-bin.15&&scaffold_1542	B.2.R.60	DT	bin.15	scaffold_1542	Bacteria	Proteobacteria	Alphaproteobacteria	Rhodobacterales	Rhodobacteraceae	Octadecabacter	#N/A	0.807624	Bacteria	Proteobacteria	Alphaproteobacteria	Rhodobacterales	Rhodobacteraceae	Octadecabacter	Octadecabacter temperatus
B.2.R.60-DT-bin.16&&scaffold_7883	B.2.R.60	DT	bin.16	scaffold_7883	Bacteria	Actinobacteriota	Actinobacteria	Corynebacteriales	Corynebacteriaceae	Corynebacterium	#N/A	0.734934	#N/A	#N/A	#N/A	#N/A	#N/A	#N/A	#N/A
B.2.R.60-DT-bin.16&&scaffold_7389	B.2.R.60	DT	bin.16	scaffold_7389	Bacteria	Proteobacteria	Gammaproteobacteria	Enterobacterales	Vibrionaceae	Vibrio	#N/A	0.99387	#N/A	#N/A	#N/A	#N/A	#N/A	#N/A	#N/A
B.2.R.60-DT-bin.16&&scaffold_3573	B.2.R.60	DT	bin.16	scaffold_3573	Archaea	Halobacterota	Halobacteria	Halobacterales	Halomicrobiaceae	#N/A	#N/A	0.901755	#N/A	#N/A	#N/A	#N/A	#N/A	#N/A	#N/A
B.2.R.60-DT-bin.18&&scaffold_3403	B.2.R.60	DT	bin.18	scaffold_3403	Bacteria	Proteobacteria	Alphaproteobacteria	Rhodobacterales	Rhodobacteraceae	#N/A	#N/A	0.85749	Bacteria	Proteobacteria	Gammaproteobacteria	Enterobacterales	Enterobacteriaceae	Citrobacter_A	Citrobacter farmeri
B.2.R.60-DT-bin.19&&scaffold_184	B.2.R.60	DT	bin.19	scaffold_184	Bacteria	Proteobacteria	Alphaproteobacteria	Rhizobiales	Rhizobiaceae	Brucella	#N/A	0.999626	Bacteria	Proteobacteria	Alphaproteobacteria	Rhizobiales	Rhizobiaceae	Brucella	Brucella melitensis
B.2.R.60-DT-bin.24&&scaffold_244	B.2.R.60	DT	bin.24	scaffold_244	Bacteria	Firmicutes	Bacilli	Bacillales	Bacillaceae	Bacillus	#N/A	0.561963	Bacteria	Firmicutes	Bacilli	Bacillales	Bacillaceae	Bacillus	Bacillus paralicheniformis
B.2.R.60-DT-bin.24&&scaffold_1012	B.2.R.60	DT	bin.24	scaffold_1012	Bacteria	Firmicutes	#N/A	#N/A	#N/A	#N/A	#N/A	0.744908	Bacteria	Firmicutes	Bacilli	Bacillales	Bacillaceae	Bacillus	Bacillus paralicheniformis
B.2.R.60-DT-bin.24&&scaffold_510	B.2.R.60	DT	bin.24	scaffold_510	Bacteria	Firmicutes	#N/A	#N/A	#N/A	#N/A	#N/A	0.338703	Bacteria	Firmicutes	Bacilli	Bacillales	Bacillaceae	Bacillus	Bacillus paralicheniformis
B.2.R.60-DT-bin.24&&scaffold_13	B.2.R.60	DT	bin.24	scaffold_13	Bacteria	Firmicutes	#N/A	#N/A	#N/A	#N/A	#N/A	0.338703	Bacteria	Firmicutes	Bacilli	Bacillales	Bacillaceae	Bacillus	Bacillus paralicheniformis
B.2.R.60-DT-bin.24&&scaffold_361	B.2.R.60	DT	bin.24	scaffold_361	Bacteria	Firmicutes	#N/A	#N/A	#N/A	#N/A	#N/A	0.338703	Bacteria	Firmicutes	Bacilli	Bacillales	Bacillaceae	Bacillus	Bacillus paralicheniformis
B.2.R.60-DT-bin.24&&scaffold_1946	B.2.R.60	DT	bin.24	scaffold_1946	Bacteria	Firmicutes	Bacilli	#N/A	#N/A	#N/A	#N/A	0.736637	Bacteria	Firmicutes	Bacilli	Bacillales	Bacillaceae	Bacillus	Bacillus paralicheniformis
B.2.R.60-DT-bin.5&&scaffold_563	B.2.R.60	DT	bin.5	scaffold_563	Archaea	Crenarchaeota	Thermoprotei	Desulfurococcales	Desulfurococcaceae	Staphylothermus	#N/A	0.722353	Archaea	Crenarchaeota	Thermoprotei	Desulfurococcales	Desulfurococcaceae	Staphylothermus	Staphylothermus hellenicus
B.2.R.60-DT-bin.6&&scaffold_146	B.2.R.60	DT	bin.6	scaffold_146	Bacteria	Actinobacteriota	Actinobacteria	Micrococcales	Micrococcaceae	#N/A	#N/A	0.362877	Bacteria	Actinobacteriota	Actinobacteria	Actinomycetales	Micrococcaceae	Pseudarthrobacter	Pseudarthrobacter phenanthrenivorans
B.2.R.60-DT-bin.7&&scaffold_674	B.2.R.60	DT	bin.7	scaffold_674	Archaea	Halobacterota	Halobacteria	Halobacterales	Halomicrobiaceae	Halomicrobium	#N/A	0.702215	Archaea	Halobacterota	Halobacteria	Halobacteriales	Haloarculaceae	Halorhabdus	Halorhabdus utahensis
B.2.R.60-DT-bin.8&&scaffold_635	B.2.R.60	DT	bin.8	scaffold_635	Bacteria	Firmicutes	Bacilli	Bacillales	Bacillaceae	Aeribacillus	#N/A	0.863512	Bacteria	Firmicutes	Bacilli	Bacillales	Aeribacillaceae	Aeribacillus	Aeribacillus pallidus
B.2.V.60-DT-bin.1&&scaffold_5	B.2.V.60	DT	bin.1	scaffold_5	Archaea	Crenarchaeota	Thermoprotei	Desulfurococcales	Desulfurococcaceae	#N/A	#N/A	0.93516	Archaea	Crenarchaeota	Thermoprotei	Desulfurococcales	Desulfurococcaceae	Staphylothermus	Staphylothermus hellenicus
B.2.V.60-DT-bin.10&&scaffold_1071	B.2.V.60	DT	bin.10	scaffold_1071	Bacteria	Bacteroidota	Bacteroidia	Flavobacteriales	Weeksellaceae	Riemerella	#N/A	0.932492	Bacteria	Bacteroidota	Bacteroidia	Flavobacteriales	Weeksellaceae	Riemerella	Riemerella anatipestifer
B.2.V.60-DT-bin.12&&scaffold_6354	B.2.V.60	DT	bin.12	scaffold_6354	Bacteria	Actinobacteriota	Actinobacteria	Micrococcales	#N/A	#N/A	#N/A	0.908793	Bacteria	Proteobacteria	Alphaproteobacteria	Rhodobacterales	Rhodobacteraceae	Paracoccus	Paracoccus denitrificans
B.2.V.60-DT-bin.13&&scaffold_798	B.2.V.60	DT	bin.13	scaffold_798	Bacteria	Campylobacterota	Campylobacteria	Campylobacterales	Helicobacteraceae	Helicobacter	#N/A	0.777551	Bacteria	Campylobacterota	Campylobacteria	Campylobacterales	Helicobacteraceae	Helicobacter_C	Helicobacter cinaedi
B.2.V.60-DT-bin.15&&scaffold_1	B.2.V.60	DT	bin.15	scaffold_1	Bacteria	Actinobacteriota	Actinobacteria	Corynebacteriales	Corynebacteriaceae	Lawsonella	#N/A	0.997505	Bacteria	Actinobacteriota	Actinobacteria	Mycobacteriales	Mycobacteriaceae	Lawsonella	Lawsonella clevelandensis
B.2.V.60-DT-bin.15&&scaffold_8441	B.2.V.60	DT	bin.15	scaffold_8441	Bacteria	Proteobacteria	Gammaproteobacteria	Enterobacterales	Vibrionaceae	Vibrio	#N/A	0.99387	Bacteria	Actinobacteriota	Actinobacteria	Mycobacteriales	Mycobacteriaceae	Lawsonella	Lawsonella clevelandensis
B.2.V.60-DT-bin.15&&scaffold_9783	B.2.V.60	DT	bin.15	scaffold_9783	Bacteria	Actinobacteriota	Actinobacteria	Corynebacteriales	Corynebacteriaceae	Corynebacterium	#N/A	0.997472	Bacteria	Actinobacteriota	Actinobacteria	Mycobacteriales	Mycobacteriaceae	Lawsonella	Lawsonella clevelandensis
B.2.V.60-DT-bin.15&&scaffold_3405	B.2.V.60	DT	bin.15	scaffold_3405	Bacteria	Proteobacteria	Alphaproteobacteria	Rhodobacterales	Rhodobacteraceae	Paracoccus	#N/A	0.784577	Bacteria	Actinobacteriota	Actinobacteria	Mycobacteriales	Mycobacteriaceae	Lawsonella	Lawsonella clevelandensis
B.2.V.60-DT-bin.17&&scaffold_8337	B.2.V.60	DT	bin.17	scaffold_8337	Unclassified	#N/A	#N/A	#N/A	#N/A	#N/A	#N/A	0.867938	Bacteria	Proteobacteria	Alphaproteobacteria	Rhodobacterales	Rhodobacteraceae	Planktomarina	Planktomarina temperata
B.2.V.60-DT-bin.2&&scaffold_402	B.2.V.60	DT	bin.2	scaffold_402	Bacteria	Proteobacteria	Gammaproteobacteria	Enterobacterales	Vibrionaceae	Vibrio	#N/A	0.385984	Bacteria	Proteobacteria	Gammaproteobacteria	Enterobacterales	Vibrionaceae	Vibrio	Vibrio fluvialis
B.2.V.60-DT-bin.2&&scaffold_9484	B.2.V.60	DT	bin.2	scaffold_9484	Bacteria	Proteobacteria	Alphaproteobacteria	Rhodobacterales	Rhodobacteraceae	Octadecabacter	#N/A	0.81799	Bacteria	Proteobacteria	Gammaproteobacteria	Enterobacterales	Vibrionaceae	Vibrio	Vibrio fluvialis
B.2.V.60-DT-bin.2&&scaffold_6203	B.2.V.60	DT	bin.2	scaffold_6203	Bacteria	Proteobacteria	Alphaproteobacteria	Rhodobacterales	Rhodobacteraceae	#N/A	#N/A	0.85749	Bacteria	Proteobacteria	Gammaproteobacteria	Enterobacterales	Vibrionaceae	Vibrio	Vibrio fluvialis
B.2.V.60-DT-bin.20&&scaffold_10399	B.2.V.60	DT	bin.20	scaffold_10399	Bacteria	Campylobacterota	Campylobacteria	Campylobacterales	Helicobacteraceae	Wolinella	#N/A	0.805291	Bacteria	Campylobacterota	Campylobacteria	Campylobacterales	Helicobacteraceae	Wolinella	Wolinella succinogenes
B.2.V.60-DT-bin.21&&scaffold_1196	B.2.V.60	DT	bin.21	scaffold_1196	Archaea	Crenarchaeota	Thermoprotei	Desulfurococcales	Desulfurococcaceae	#N/A	#N/A	0.841891	Archaea	Crenarchaeota	Thermoprotei	Desulfurococcales	Desulfurococcaceae	Desulfurococcus	Desulfurococcus amylolyticus
B.2.V.60-DT-bin.3&&scaffold_945	B.2.V.60	DT	bin.3	scaffold_945	Archaea	Crenarchaeota	Thermoprotei	Desulfurococcales	Desulfurococcaceae	#N/A	#N/A	0.927379	Archaea	Crenarchaeota	Thermoprotei	Desulfurococcales	Desulfurococcaceae	Desulfurococcus	Desulfurococcus mucosus
B.2.V.60-DT-bin.3&&scaffold_3290	B.2.V.60	DT	bin.3	scaffold_3290	Bacteria	Proteobacteria	Alphaproteobacteria	Rhizobiales	Rhizobiaceae	Brucella	#N/A	0.824195	Archaea	Crenarchaeota	Thermoprotei	Desulfurococcales	Desulfurococcaceae	Desulfurococcus	Desulfurococcus mucosus
B.2.V.60-DT-bin.5&&scaffold_6868	B.2.V.60	DT	bin.5	scaffold_6868	Bacteria	Proteobacteria	Alphaproteobacteria	Rhizobiales	Rhizobiaceae	Brucella	#N/A	0.874418	Bacteria	Actinobacteriota	Actinobacteria	Mycobacteriales	Mycobacteriaceae	Corynebacterium	Corynebacterium mustelae
B.2.V.60-DT-bin.5&&scaffold_7838	B.2.V.60	DT	bin.5	scaffold_7838	Bacteria	Actinobacteriota	Actinobacteria	#N/A	#N/A	#N/A	#N/A	0.774115	Bacteria	Actinobacteriota	Actinobacteria	Mycobacteriales	Mycobacteriaceae	Corynebacterium	Corynebacterium mustelae
B.2.V.60-DT-bin.7&&scaffold_1383	B.2.V.60	DT	bin.7	scaffold_1383	Bacteria	Campylobacterota	Campylobacteria	Campylobacterales	#N/A	#N/A	#N/A	0.785541	Bacteria	Campylobacterota	Campylobacteria	Campylobacterales	Helicobacteraceae	Helicobacter_A	Helicobacter bilis
B.2.V.60-DT-bin.8&&scaffold_5728	B.2.V.60	DT	bin.8	scaffold_5728	Bacteria	Proteobacteria	Gammaproteobacteria	Enterobacterales	Enterobacteriaceae	#N/A	#N/A	0.86306	#N/A	#N/A	#N/A	#N/A	#N/A	#N/A	#N/A
B.3.C.60-DT-bin.1&&scaffold_4	B.3.C.60	DT	bin.1	scaffold_4	Bacteria	Actinobacteriota	Actinobacteria	Corynebacteriales	Corynebacteriaceae	Lawsonella	#N/A	0.804323	Bacteria	Actinobacteriota	Actinobacteria	Mycobacteriales	Mycobacteriaceae	Lawsonella	Lawsonella clevelandensis
B.3.C.60-DT-bin.1&&scaffold_3606	B.3.C.60	DT	bin.1	scaffold_3606	Bacteria	Proteobacteria	Alphaproteobacteria	Rhizobiales	Rhizobiaceae	Brucella	#N/A	0.824195	Bacteria	Actinobacteriota	Actinobacteria	Mycobacteriales	Mycobacteriaceae	Lawsonella	Lawsonella clevelandensis
B.3.C.60-DT-bin.1&&scaffold_3713	B.3.C.60	DT	bin.1	scaffold_3713	Bacteria	Proteobacteria	Alphaproteobacteria	Rhodobacterales	Rhodobacteraceae	Paracoccus	#N/A	0.784577	Bacteria	Actinobacteriota	Actinobacteria	Mycobacteriales	Mycobacteriaceae	Lawsonella	Lawsonella clevelandensis
B.3.C.60-DT-bin.1&&scaffold_3961	B.3.C.60	DT	bin.1	scaffold_3961	Archaea	Crenarchaeota	Thermoprotei	Desulfurococcales	Desulfurococcaceae	#N/A	#N/A	0.793456	Bacteria	Actinobacteriota	Actinobacteria	Mycobacteriales	Mycobacteriaceae	Lawsonella	Lawsonella clevelandensis
B.3.C.60-DT-bin.10&&scaffold_1606	B.3.C.60	DT	bin.10	scaffold_1606	Bacteria	Firmicutes	#N/A	#N/A	#N/A	#N/A	#N/A	0.744908	Bacteria	Firmicutes	Bacilli	Bacillales	Bacillaceae	Bacillus	Bacillus paralicheniformis
B.3.C.60-DT-bin.10&&scaffold_757	B.3.C.60	DT	bin.10	scaffold_757	Bacteria	Firmicutes	#N/A	#N/A	#N/A	#N/A	#N/A	0.338703	Bacteria	Firmicutes	Bacilli	Bacillales	Bacillaceae	Bacillus	Bacillus paralicheniformis
B.3.C.60-DT-bin.10&&scaffold_1133	B.3.C.60	DT	bin.10	scaffold_1133	Bacteria	Firmicutes	#N/A	#N/A	#N/A	#N/A	#N/A	0.338703	Bacteria	Firmicutes	Bacilli	Bacillales	Bacillaceae	Bacillus	Bacillus paralicheniformis
B.3.C.60-DT-bin.10&&scaffold_42	B.3.C.60	DT	bin.10	scaffold_42	Bacteria	Firmicutes	#N/A	#N/A	#N/A	#N/A	#N/A	0.338703	Bacteria	Firmicutes	Bacilli	Bacillales	Bacillaceae	Bacillus	Bacillus paralicheniformis
B.3.C.60-DT-bin.10&&scaffold_2770	B.3.C.60	DT	bin.10	scaffold_2770	Bacteria	Firmicutes	Bacilli	#N/A	#N/A	#N/A	#N/A	0.736637	Bacteria	Firmicutes	Bacilli	Bacillales	Bacillaceae	Bacillus	Bacillus paralicheniformis
B.3.C.60-DT-bin.10&&scaffold_580	B.3.C.60	DT	bin.10	scaffold_580	Bacteria	Firmicutes	Bacilli	#N/A	#N/A	#N/A	#N/A	0.745775	Bacteria	Firmicutes	Bacilli	Bacillales	Bacillaceae	Bacillus	Bacillus paralicheniformis
B.3.C.60-DT-bin.14&&scaffold_2764	B.3.C.60	DT	bin.14	scaffold_2764	Bacteria	Actinobacteriota	Actinobacteria	Bifidobacteriales	Bifidobacteriaceae	Bifidobacterium	#N/A	0.826586	Bacteria	Actinobacteriota	Actinobacteria	Actinomycetales	Bifidobacteriaceae	Bifidobacterium	Bifidobacterium kashiwanohense
B.3.C.60-DT-bin.14&&scaffold_667	B.3.C.60	DT	bin.14	scaffold_667	Bacteria	Actinobacteriota	Actinobacteria	Bifidobacteriales	Bifidobacteriaceae	Bifidobacterium	#N/A	0.844065	Bacteria	Actinobacteriota	Actinobacteria	Actinomycetales	Bifidobacteriaceae	Bifidobacterium	Bifidobacterium kashiwanohense
B.3.C.60-DT-bin.17&&scaffold_1469	B.3.C.60	DT	bin.17	scaffold_1469	Archaea	Crenarchaeota	Thermoprotei	Desulfurococcales	Desulfurococcaceae	#N/A	#N/A	0.743106	Archaea	Crenarchaeota	Thermoprotei	Desulfurococcales	Desulfurococcaceae	Desulfurococcus	Desulfurococcus amylolyticus
B.3.C.60-DT-bin.17&&scaffold_9272	B.3.C.60	DT	bin.17	scaffold_9272	Bacteria	Proteobacteria	Alphaproteobacteria	Rhodobacterales	Rhodobacteraceae	Planktomarina	#N/A	0.754638	Archaea	Crenarchaeota	Thermoprotei	Desulfurococcales	Desulfurococcaceae	Desulfurococcus	Desulfurococcus amylolyticus
B.3.C.60-DT-bin.18&&scaffold_1023	B.3.C.60	DT	bin.18	scaffold_1023	Archaea	Halobacterota	Halobacteria	Halobacterales	Halomicrobiaceae	Halorhabdus	#N/A	0.557948	Archaea	Halobacterota	Halobacteria	Halobacteriales	Haloarculaceae	Halorhabdus	Halorhabdus utahensis
B.3.C.60-DT-bin.23&&scaffold_2948	B.3.C.60	DT	bin.23	scaffold_2948	Bacteria	Proteobacteria	Alphaproteobacteria	Sphingomonadales	Sphingomonadaceae	Altererythrobacter	#N/A	0.925684	#N/A	#N/A	#N/A	#N/A	#N/A	#N/A	#N/A
B.3.C.60-DT-bin.24&&scaffold_1170	B.3.C.60	DT	bin.24	scaffold_1170	Archaea	Crenarchaeota	Thermoprotei	Desulfurococcales	Desulfurococcaceae	#N/A	#N/A	0.927379	Archaea	Crenarchaeota	Thermoprotei	Desulfurococcales	Desulfurococcaceae	Desulfurococcus	Desulfurococcus mucosus
B.3.C.60-DT-bin.25&&scaffold_1325	B.3.C.60	DT	bin.25	scaffold_1325	Bacteria	Bacteroidota	Bacteroidia	Flavobacteriales	Weeksellaceae	Riemerella	#N/A	0.932492	Bacteria	Bacteroidota	Bacteroidia	Flavobacteriales	Weeksellaceae	Riemerella	Riemerella anatipestifer
B.3.C.60-DT-bin.29&&scaffold_1308	B.3.C.60	DT	bin.29	scaffold_1308	Bacteria	Campylobacterota	Campylobacteria	Campylobacterales	Helicobacteraceae	Helicobacter	#N/A	0.777551	Bacteria	Campylobacterota	Campylobacteria	Campylobacterales	Helicobacteraceae	Helicobacter_C	Helicobacter cinaedi
B.3.C.60-DT-bin.3&&scaffold_16	B.3.C.60	DT	bin.3	scaffold_16	Archaea	Halobacterota	Halobacteria	Halobacterales	Halomicrobiaceae	Haloarcula	#N/A	0.733644	Archaea	Halobacterota	Halobacteria	Halobacteriales	Haloarculaceae	Haloarcula	Haloarcula marismortui
B.3.C.60-DT-bin.3&&scaffold_4159	B.3.C.60	DT	bin.3	scaffold_4159	Archaea	Halobacterota	Halobacteria	Halobacterales	Halomicrobiaceae	#N/A	#N/A	0.897151	Archaea	Halobacterota	Halobacteria	Halobacteriales	Haloarculaceae	Haloarcula	Haloarcula marismortui
B.3.C.60-DT-bin.4&&scaffold_1801	B.3.C.60	DT	bin.4	scaffold_1801	Bacteria	Firmicutes	Bacilli	#N/A	#N/A	#N/A	#N/A	0.868084	Bacteria	Firmicutes	Bacilli	Bacillales	Bacillaceae	Bacillus	Bacillus amyloliquefaciens
B.3.C.60-DT-bin.5&&scaffold_1341	B.3.C.60	DT	bin.5	scaffold_1341	Bacteria	Actinobacteriota	Actinobacteria	Bifidobacteriales	Bifidobacteriaceae	Gardnerella	#N/A	0.769028	Bacteria	Actinobacteriota	Actinobacteria	Actinomycetales	Bifidobacteriaceae	Bifidobacterium	Bifidobacterium vaginale
B.3.C.60-DT-bin.7&&scaffold_959	B.3.C.60	DT	bin.7	scaffold_959	Bacteria	Firmicutes	Bacilli	Bacillales	Bacillaceae	Aeribacillus	#N/A	0.850733	Bacteria	Firmicutes	Bacilli	Bacillales	Aeribacillaceae	Aeribacillus	Aeribacillus pallidus
B.3.C.60-DT-bin.7&&scaffold_928	B.3.C.60	DT	bin.7	scaffold_928	Bacteria	Firmicutes	#N/A	#N/A	#N/A	#N/A	#N/A	0.309111	Bacteria	Firmicutes	Bacilli	Bacillales	Aeribacillaceae	Aeribacillus	Aeribacillus pallidus
B.3.C.60-DT-bin.9&&scaffold_549	B.3.C.60	DT	bin.9	scaffold_549	Bacteria	Proteobacteria	Gammaproteobacteria	Enterobacterales	Vibrionaceae	Vibrio	#N/A	0.385984	#N/A	#N/A	#N/A	#N/A	#N/A	#N/A	#N/A
B.3.N.60-DT-bin.1&&scaffold_119	B.3.N.60	DT	bin.1	scaffold_119	Bacteria	Proteobacteria	Alphaproteobacteria	Sphingomonadales	Sphingomonadaceae	#N/A	#N/A	0.836758	Bacteria	Proteobacteria	Alphaproteobacteria	Sphingomonadales	Sphingomonadaceae	Erythrobacter_B	Erythrobacter gangjinensis
B.3.N.60-DT-bin.10&&scaffold_1501	B.3.N.60	DT	bin.10	scaffold_1501	Bacteria	Actinobacteriota	Actinobacteria	Bifidobacteriales	Bifidobacteriaceae	Bifidobacterium	#N/A	0.826586	Bacteria	Actinobacteriota	Actinobacteria	Actinomycetales	Bifidobacteriaceae	Bifidobacterium	Bifidobacterium kashiwanohense
B.3.N.60-DT-bin.12&&scaffold_18	B.3.N.60	DT	bin.12	scaffold_18	Bacteria	Proteobacteria	Alphaproteobacteria	Rhodobacterales	Rhodobacteraceae	Octadecabacter	#N/A	0.880507	#N/A	#N/A	#N/A	#N/A	#N/A	#N/A	#N/A
B.3.N.60-DT-bin.15&&scaffold_12	B.3.N.60	DT	bin.15	scaffold_12	Archaea	Crenarchaeota	Thermoprotei	Desulfurococcales	Desulfurococcaceae	#N/A	#N/A	0.792596	Archaea	Crenarchaeota	Thermoprotei	Desulfurococcales	Desulfurococcaceae	Staphylothermus	Staphylothermus hellenicus
B.3.N.60-DT-bin.16&&scaffold_673	B.3.N.60	DT	bin.16	scaffold_673	Archaea	Crenarchaeota	Thermoprotei	Desulfurococcales	Desulfurococcaceae	#N/A	#N/A	0.913797	Archaea	Crenarchaeota	Thermoprotei	Desulfurococcales	Desulfurococcaceae	Desulfurococcus	Desulfurococcus mucosus
B.3.N.60-DT-bin.17&&scaffold_476	B.3.N.60	DT	bin.17	scaffold_476	Archaea	Halobacterota	Halobacteria	Halobacterales	Halomicrobiaceae	Haloarcula	#N/A	0.301693	Archaea	Halobacterota	Halobacteria	Halobacteriales	Haloarculaceae	Haloarcula	Haloarcula marismortui
B.3.N.60-DT-bin.18&&scaffold_1036	B.3.N.60	DT	bin.18	scaffold_1036	Bacteria	Firmicutes	Bacilli	#N/A	#N/A	#N/A	#N/A	0.868084	Bacteria	Firmicutes	Bacilli	Bacillales	Bacillaceae	Bacillus	Bacillus amyloliquefaciens
B.3.N.60-DT-bin.18&&scaffold_84	B.3.N.60	DT	bin.18	scaffold_84	Bacteria	Firmicutes	#N/A	#N/A	#N/A	#N/A	#N/A	0.816152	Bacteria	Firmicutes	Bacilli	Bacillales	Bacillaceae	Bacillus	Bacillus amyloliquefaciens
B.3.N.60-DT-bin.2&&scaffold_140	B.3.N.60	DT	bin.2	scaffold_140	Bacteria	Actinobacteriota	Actinobacteria	Micrococcales	Micrococcaceae	#N/A	#N/A	0.362877	Bacteria	Actinobacteriota	Actinobacteria	Actinomycetales	Micrococcaceae	Pseudarthrobacter	Pseudarthrobacter phenanthrenivorans
B.3.N.60-DT-bin.20&&scaffold_571	B.3.N.60	DT	bin.20	scaffold_571	Bacteria	Firmicutes	Bacilli	Bacillales	Bacillaceae	Aeribacillus	#N/A	0.849508	Bacteria	Firmicutes	Bacilli	Bacillales	Aeribacillaceae	Aeribacillus	Aeribacillus pallidus
B.3.N.60-DT-bin.4&&scaffold_83	B.3.N.60	DT	bin.4	scaffold_83	Archaea	Halobacterota	Halobacteria	Halobacterales	Halomicrobiaceae	Halomicrobium	#N/A	0.328264	Archaea	Halobacterota	Halobacteria	Halobacteriales	Haloarculaceae	Halomicrobium	Halomicrobium mukohataei
B.3.N.60-DT-bin.4&&scaffold_759	B.3.N.60	DT	bin.4	scaffold_759	Archaea	Halobacterota	Halobacteria	Halobacterales	Halomicrobiaceae	Halomicrobium	#N/A	0.312032	Archaea	Halobacterota	Halobacteria	Halobacteriales	Haloarculaceae	Halomicrobium	Halomicrobium mukohataei
B.3.N.60-DT-bin.7&&scaffold_2334	B.3.N.60	DT	bin.7	scaffold_2334	Bacteria	Bacteroidota	Bacteroidia	Flavobacteriales	Weeksellaceae	Chryseobacterium	#N/A	0.870639	Bacteria	Proteobacteria	Alphaproteobacteria	Rhodobacterales	Rhodobacteraceae	Paracoccus	Paracoccus denitrificans
B.3.R.10-DT-bin.1&&scaffold_56	B.3.R.10	DT	bin.1	scaffold_56	Bacteria	Proteobacteria	Alphaproteobacteria	Sphingomonadales	Sphingomonadaceae	#N/A	#N/A	0.888743	Bacteria	Proteobacteria	Alphaproteobacteria	Sphingomonadales	Sphingomonadaceae	Erythrobacter_A	Erythrobacter flavus
B.3.R.10-DT-bin.10&&scaffold_7	B.3.R.10	DT	bin.10	scaffold_7	Bacteria	Proteobacteria	Alphaproteobacteria	Rhodobacterales	Rhodobacteraceae	Octadecabacter	#N/A	0.756877	Bacteria	Proteobacteria	Alphaproteobacteria	Rhodobacterales	Rhodobacteraceae	Octadecabacter	Octadecabacter temperatus
B.3.R.10-DT-bin.11&&scaffold_114	B.3.R.10	DT	bin.11	scaffold_114	Bacteria	Proteobacteria	Alphaproteobacteria	Sphingomonadales	Sphingomonadaceae	#N/A	#N/A	0.836758	Bacteria	Proteobacteria	Alphaproteobacteria	Sphingomonadales	Sphingomonadaceae	Erythrobacter_B	Erythrobacter gangjinensis
B.3.R.10-DT-bin.15&&scaffold_290	B.3.R.10	DT	bin.15	scaffold_290	Bacteria	Actinobacteriota	Actinobacteria	Bifidobacteriales	Bifidobacteriaceae	Bifidobacterium	#N/A	0.997098	Bacteria	Actinobacteriota	Actinobacteria	Actinomycetales	Bifidobacteriaceae	Bifidobacterium	Bifidobacterium breve
B.3.R.10-DT-bin.16&&scaffold_65	B.3.R.10	DT	bin.16	scaffold_65	Archaea	Halobacterota	Halobacteria	Halobacterales	Halomicrobiaceae	Halomicrobium	#N/A	0.73537	Archaea	Halobacterota	Halobacteria	Halobacteriales	Haloarculaceae	Halomicrobium	Halomicrobium mukohataei
B.3.R.10-DT-bin.16&&scaffold_1406	B.3.R.10	DT	bin.16	scaffold_1406	Archaea	Halobacterota	Halobacteria	Halobacterales	Halomicrobiaceae	Halomicrobium	#N/A	0.312032	Archaea	Halobacterota	Halobacteria	Halobacteriales	Haloarculaceae	Halomicrobium	Halomicrobium mukohataei
B.3.R.10-DT-bin.17&&scaffold_4970	B.3.R.10	DT	bin.17	scaffold_4970	Bacteria	Proteobacteria	Alphaproteobacteria	Rhodobacterales	Rhodobacteraceae	#N/A	#N/A	0.999876	Bacteria	Proteobacteria	Alphaproteobacteria	Rhodobacterales	Rhodobacteraceae	Planktomarina	Planktomarina temperata
B.3.R.10-DT-bin.19&&scaffold_1277	B.3.R.10	DT	bin.19	scaffold_1277	Archaea	Crenarchaeota	Thermoprotei	Desulfurococcales	Desulfurococcaceae	#N/A	#N/A	0.885348	Archaea	Crenarchaeota	Thermoprotei	Desulfurococcales	Desulfurococcaceae	Desulfurococcus	Desulfurococcus amylolyticus
B.3.R.10-DT-bin.19&&scaffold_20777	B.3.R.10	DT	bin.19	scaffold_20777	Bacteria	Campylobacterota	Campylobacteria	Campylobacterales	Helicobacteraceae	Helicobacter	#N/A	0.895921	Archaea	Crenarchaeota	Thermoprotei	Desulfurococcales	Desulfurococcaceae	Desulfurococcus	Desulfurococcus amylolyticus
B.3.R.10-DT-bin.20&&scaffold_4074	B.3.R.10	DT	bin.20	scaffold_4074	Bacteria	Firmicutes	#N/A	#N/A	#N/A	#N/A	#N/A	0.744908	#N/A	#N/A	#N/A	#N/A	#N/A	#N/A	#N/A
B.3.R.10-DT-bin.20&&scaffold_642	B.3.R.10	DT	bin.20	scaffold_642	Bacteria	Firmicutes	#N/A	#N/A	#N/A	#N/A	#N/A	0.309111	#N/A	#N/A	#N/A	#N/A	#N/A	#N/A	#N/A
B.3.R.10-DT-bin.20&&scaffold_560	B.3.R.10	DT	bin.20	scaffold_560	Bacteria	Firmicutes	#N/A	#N/A	#N/A	#N/A	#N/A	0.338703	#N/A	#N/A	#N/A	#N/A	#N/A	#N/A	#N/A
B.3.R.10-DT-bin.20&&scaffold_1065	B.3.R.10	DT	bin.20	scaffold_1065	Bacteria	Firmicutes	#N/A	#N/A	#N/A	#N/A	#N/A	0.338703	#N/A	#N/A	#N/A	#N/A	#N/A	#N/A	#N/A
B.3.R.10-DT-bin.20&&scaffold_29	B.3.R.10	DT	bin.20	scaffold_29	Bacteria	Firmicutes	#N/A	#N/A	#N/A	#N/A	#N/A	0.338703	#N/A	#N/A	#N/A	#N/A	#N/A	#N/A	#N/A
B.3.R.10-DT-bin.20&&scaffold_2908	B.3.R.10	DT	bin.20	scaffold_2908	Bacteria	Firmicutes	Bacilli	#N/A	#N/A	#N/A	#N/A	0.736637	#N/A	#N/A	#N/A	#N/A	#N/A	#N/A	#N/A
B.3.R.10-DT-bin.21&&scaffold_11	B.3.R.10	DT	bin.21	scaffold_11	Archaea	Halobacterota	Halobacteria	Halobacterales	Halomicrobiaceae	Haloarcula	#N/A	0.815395	Archaea	Halobacterota	Halobacteria	Halobacteriales	Haloarculaceae	Haloarcula	Haloarcula marismortui
B.3.R.10-DT-bin.22&&scaffold_836	B.3.R.10	DT	bin.22	scaffold_836	Archaea	Halobacterota	Halobacteria	Halobacterales	Halomicrobiaceae	#N/A	#N/A	0.580487	Archaea	Halobacterota	Halobacteria	Halobacteriales	Haloarculaceae	Halorhabdus	Halorhabdus utahensis
B.3.R.10-DT-bin.26&&scaffold_1595	B.3.R.10	DT	bin.26	scaffold_1595	Bacteria	Firmicutes	Bacilli	#N/A	#N/A	#N/A	#N/A	0.868084	Bacteria	Firmicutes	Bacilli	Bacillales	Bacillaceae	Bacillus	Bacillus amyloliquefaciens
B.3.R.10-DT-bin.26&&scaffold_67	B.3.R.10	DT	bin.26	scaffold_67	Bacteria	Firmicutes	#N/A	#N/A	#N/A	#N/A	#N/A	0.816152	Bacteria	Firmicutes	Bacilli	Bacillales	Bacillaceae	Bacillus	Bacillus amyloliquefaciens
B.3.R.10-DT-bin.27&&scaffold_964	B.3.R.10	DT	bin.27	scaffold_964	Archaea	Crenarchaeota	Thermoprotei	Desulfurococcales	Desulfurococcaceae	#N/A	#N/A	0.927379	Archaea	Crenarchaeota	Thermoprotei	Desulfurococcales	Desulfurococcaceae	Desulfurococcus	Desulfurococcus mucosus
B.3.R.10-DT-bin.27&&scaffold_13481	B.3.R.10	DT	bin.27	scaffold_13481	Bacteria	Campylobacterota	Campylobacteria	Campylobacterales	Helicobacteraceae	#N/A	#N/A	0.93266	Archaea	Crenarchaeota	Thermoprotei	Desulfurococcales	Desulfurococcaceae	Desulfurococcus	Desulfurococcus mucosus
B.3.R.10-DT-bin.27&&scaffold_14980	B.3.R.10	DT	bin.27	scaffold_14980	Unclassified	#N/A	#N/A	#N/A	#N/A	#N/A	#N/A	0.904501	Archaea	Crenarchaeota	Thermoprotei	Desulfurococcales	Desulfurococcaceae	Desulfurococcus	Desulfurococcus mucosus
B.3.R.10-DT-bin.4&&scaffold_2103	B.3.R.10	DT	bin.4	scaffold_2103	Bacteria	Actinobacteriota	Actinobacteria	Corynebacteriales	Corynebacteriaceae	Lawsonella	#N/A	0.997832	Bacteria	Actinobacteriota	Actinobacteria	Mycobacteriales	Mycobacteriaceae	Lawsonella	Lawsonella clevelandensis
B.3.R.10-DT-bin.5&&scaffold_1125	B.3.R.10	DT	bin.5	scaffold_1125	Bacteria	Bacteroidota	Bacteroidia	Flavobacteriales	Weeksellaceae	Riemerella	#N/A	0.932492	Bacteria	Bacteroidota	Bacteroidia	Flavobacteriales	Weeksellaceae	Riemerella	Riemerella anatipestifer
B.3.R.10-DT-bin.7&&scaffold_1160	B.3.R.10	DT	bin.7	scaffold_1160	Bacteria	Proteobacteria	Alphaproteobacteria	Sphingomonadales	Sphingomonadaceae	Altererythrobacter	#N/A	0.403533	Bacteria	Proteobacteria	Alphaproteobacteria	Sphingomonadales	Sphingomonadaceae	Porphyrobacter_A	Porphyrobacter atlanticus
B.3.R.120-DT-bin.11&&scaffold_1724	B.3.R.120	DT	bin.11	scaffold_1724	Archaea	Crenarchaeota	Thermoprotei	Desulfurococcales	Desulfurococcaceae	#N/A	#N/A	0.843844	Archaea	Crenarchaeota	Thermoprotei	Desulfurococcales	Desulfurococcaceae	Desulfurococcus	Desulfurococcus amylolyticus
B.3.R.120-DT-bin.12&&scaffold_4	B.3.R.120	DT	bin.12	scaffold_4	Bacteria	Actinobacteriota	Actinobacteria	Corynebacteriales	Corynebacteriaceae	Lawsonella	#N/A	0.7994	Bacteria	Actinobacteriota	Actinobacteria	Mycobacteriales	Mycobacteriaceae	Lawsonella	Lawsonella clevelandensis
B.3.R.120-DT-bin.12&&scaffold_5820	B.3.R.120	DT	bin.12	scaffold_5820	Bacteria	Firmicutes	Bacilli	Bacillales	Bacillaceae	Aeribacillus	#N/A	0.977554	Bacteria	Actinobacteriota	Actinobacteria	Mycobacteriales	Mycobacteriaceae	Lawsonella	Lawsonella clevelandensis
B.3.R.120-DT-bin.12&&scaffold_6140	B.3.R.120	DT	bin.12	scaffold_6140	Bacteria	Actinobacteriota	Actinobacteria	Corynebacteriales	Corynebacteriaceae	Corynebacterium	#N/A	0.996363	Bacteria	Actinobacteriota	Actinobacteria	Mycobacteriales	Mycobacteriaceae	Lawsonella	Lawsonella clevelandensis
B.3.R.120-DT-bin.15&&scaffold_692	B.3.R.120	DT	bin.15	scaffold_692	Bacteria	Actinobacteriota	Actinobacteria	Bifidobacteriales	Bifidobacteriaceae	Bifidobacterium	#N/A	0.844065	Bacteria	Actinobacteriota	Actinobacteria	Actinomycetales	Bifidobacteriaceae	Bifidobacterium	Bifidobacterium kashiwanohense
B.3.R.120-DT-bin.17&&scaffold_5636	B.3.R.120	DT	bin.17	scaffold_5636	Bacteria	Proteobacteria	Alphaproteobacteria	#N/A	#N/A	#N/A	#N/A	0.907209	Bacteria	Proteobacteria	Alphaproteobacteria	Rhodobacterales	Rhodobacteraceae	Octadecabacter	Octadecabacter temperatus
B.3.R.120-DT-bin.2&&scaffold_1076	B.3.R.120	DT	bin.2	scaffold_1076	Archaea	Halobacterota	Halobacteria	Halobacterales	Halomicrobiaceae	Halorhabdus	#N/A	0.518626	Archaea	Halobacterota	Halobacteria	Halobacteriales	Haloarculaceae	Halorhabdus	Halorhabdus utahensis
B.3.R.120-DT-bin.23&&scaffold_3740	B.3.R.120	DT	bin.23	scaffold_3740	Archaea	Halobacterota	Halobacteria	Halobacterales	Halomicrobiaceae	#N/A	#N/A	0.878347	Bacteria	Actinobacteriota	Actinobacteria	Actinomycetales	Bifidobacteriaceae	Bifidobacterium	Bifidobacterium breve
B.3.R.120-DT-bin.23&&scaffold_3487	B.3.R.120	DT	bin.23	scaffold_3487	Bacteria	Proteobacteria	Alphaproteobacteria	Rhizobiales	Rhizobiaceae	Brucella	#N/A	0.824195	Bacteria	Actinobacteriota	Actinobacteria	Actinomycetales	Bifidobacteriaceae	Bifidobacterium	Bifidobacterium breve
B.3.R.120-DT-bin.23&&scaffold_3554	B.3.R.120	DT	bin.23	scaffold_3554	Bacteria	Proteobacteria	Alphaproteobacteria	Rhodobacterales	Rhodobacteraceae	Paracoccus	#N/A	0.784577	Bacteria	Actinobacteriota	Actinobacteria	Actinomycetales	Bifidobacteriaceae	Bifidobacterium	Bifidobacterium breve
B.3.R.120-DT-bin.23&&scaffold_6059	B.3.R.120	DT	bin.23	scaffold_6059	Bacteria	Proteobacteria	Alphaproteobacteria	Sphingomonadales	Sphingomonadaceae	#N/A	#N/A	0.856157	Bacteria	Actinobacteriota	Actinobacteria	Actinomycetales	Bifidobacteriaceae	Bifidobacterium	Bifidobacterium breve
B.3.R.120-DT-bin.23&&scaffold_5653	B.3.R.120	DT	bin.23	scaffold_5653	Bacteria	Actinobacteriota	Actinobacteria	#N/A	#N/A	#N/A	#N/A	0.789653	Bacteria	Actinobacteriota	Actinobacteria	Actinomycetales	Bifidobacteriaceae	Bifidobacterium	Bifidobacterium breve
B.3.R.120-DT-bin.23&&scaffold_5747	B.3.R.120	DT	bin.23	scaffold_5747	Bacteria	Proteobacteria	Gammaproteobacteria	Burkholderiales	Alcaligenaceae	#N/A	#N/A	0.716256	Bacteria	Actinobacteriota	Actinobacteria	Actinomycetales	Bifidobacteriaceae	Bifidobacterium	Bifidobacterium breve
B.3.R.120-DT-bin.28&&scaffold_140	B.3.R.120	DT	bin.28	scaffold_140	Archaea	Halobacterota	Halobacteria	Halobacterales	Halomicrobiaceae	Halomicrobium	#N/A	0.73537	Archaea	Halobacterota	Halobacteria	Halobacteriales	Haloarculaceae	Halomicrobium	Halomicrobium mukohataei
B.3.R.120-DT-bin.28&&scaffold_1362	B.3.R.120	DT	bin.28	scaffold_1362	Archaea	Halobacterota	Halobacteria	Halobacterales	Halomicrobiaceae	Halomicrobium	#N/A	0.312032	Archaea	Halobacterota	Halobacteria	Halobacteriales	Haloarculaceae	Halomicrobium	Halomicrobium mukohataei
B.3.R.120-DT-bin.3&&scaffold_1359	B.3.R.120	DT	bin.3	scaffold_1359	Bacteria	Bacteroidota	Bacteroidia	Flavobacteriales	Weeksellaceae	Riemerella	#N/A	0.932492	Bacteria	Bacteroidota	Bacteroidia	Flavobacteriales	Weeksellaceae	Riemerella	Riemerella anatipestifer
B.3.R.120-DT-bin.30&&scaffold_20	B.3.R.120	DT	bin.30	scaffold_20	Archaea	Halobacterota	Halobacteria	Halobacterales	Halomicrobiaceae	Haloarcula	#N/A	0.815395	Archaea	Halobacterota	Halobacteria	Halobacteriales	Haloarculaceae	Haloarcula	Haloarcula marismortui
B.3.R.120-DT-bin.32&&scaffold_1636	B.3.R.120	DT	bin.32	scaffold_1636	Bacteria	Firmicutes	#N/A	#N/A	#N/A	#N/A	#N/A	0.744908	Bacteria	Firmicutes	Bacilli	Bacillales	Bacillaceae	Bacillus	Bacillus paralicheniformis
B.3.R.120-DT-bin.32&&scaffold_790	B.3.R.120	DT	bin.32	scaffold_790	Bacteria	Firmicutes	#N/A	#N/A	#N/A	#N/A	#N/A	0.338703	Bacteria	Firmicutes	Bacilli	Bacillales	Bacillaceae	Bacillus	Bacillus paralicheniformis
B.3.R.120-DT-bin.32&&scaffold_1298	B.3.R.120	DT	bin.32	scaffold_1298	Bacteria	Firmicutes	#N/A	#N/A	#N/A	#N/A	#N/A	0.338703	Bacteria	Firmicutes	Bacilli	Bacillales	Bacillaceae	Bacillus	Bacillus paralicheniformis
B.3.R.120-DT-bin.32&&scaffold_48	B.3.R.120	DT	bin.32	scaffold_48	Bacteria	Firmicutes	#N/A	#N/A	#N/A	#N/A	#N/A	0.338703	Bacteria	Firmicutes	Bacilli	Bacillales	Bacillaceae	Bacillus	Bacillus paralicheniformis
B.3.R.120-DT-bin.32&&scaffold_2763	B.3.R.120	DT	bin.32	scaffold_2763	Bacteria	Firmicutes	Bacilli	#N/A	#N/A	#N/A	#N/A	0.736637	Bacteria	Firmicutes	Bacilli	Bacillales	Bacillaceae	Bacillus	Bacillus paralicheniformis
B.3.R.120-DT-bin.32&&scaffold_601	B.3.R.120	DT	bin.32	scaffold_601	Bacteria	Firmicutes	Bacilli	#N/A	#N/A	#N/A	#N/A	0.745775	Bacteria	Firmicutes	Bacilli	Bacillales	Bacillaceae	Bacillus	Bacillus paralicheniformis
B.3.R.120-DT-bin.33&&scaffold_1006	B.3.R.120	DT	bin.33	scaffold_1006	Bacteria	Firmicutes	Bacilli	Bacillales	Bacillaceae	Aeribacillus	#N/A	0.841952	Bacteria	Firmicutes	Bacilli	Bacillales	Aeribacillaceae	Aeribacillus	Aeribacillus pallidus
B.3.R.120-DT-bin.34&&scaffold_1820	B.3.R.120	DT	bin.34	scaffold_1820	Bacteria	Firmicutes	Bacilli	#N/A	#N/A	#N/A	#N/A	0.868084	Bacteria	Firmicutes	Bacilli	Bacillales	Bacillaceae	Bacillus	Bacillus amyloliquefaciens
B.3.R.120-DT-bin.6&&scaffold_170	B.3.R.120	DT	bin.6	scaffold_170	Bacteria	Proteobacteria	Alphaproteobacteria	Sphingomonadales	Sphingomonadaceae	#N/A	#N/A	0.836758	Bacteria	Proteobacteria	Alphaproteobacteria	Sphingomonadales	Sphingomonadaceae	Erythrobacter_B	Erythrobacter gangjinensis
B.3.R.120-DT-bin.7&&scaffold_1209	B.3.R.120	DT	bin.7	scaffold_1209	Archaea	Crenarchaeota	Thermoprotei	Desulfurococcales	Desulfurococcaceae	#N/A	#N/A	0.927379	Archaea	Crenarchaeota	Thermoprotei	Desulfurococcales	Desulfurococcaceae	Desulfurococcus	Desulfurococcus mucosus
B.3.R.180-DT-bin.1&&scaffold_1282	B.3.R.180	DT	bin.1	scaffold_1282	Bacteria	Firmicutes	#N/A	#N/A	#N/A	#N/A	#N/A	0.744908	Bacteria	Firmicutes	Bacilli	Bacillales	Bacillaceae	Bacillus	Bacillus paralicheniformis
B.3.R.180-DT-bin.1&&scaffold_783	B.3.R.180	DT	bin.1	scaffold_783	Bacteria	Firmicutes	#N/A	#N/A	#N/A	#N/A	#N/A	0.309111	Bacteria	Firmicutes	Bacilli	Bacillales	Bacillaceae	Bacillus	Bacillus paralicheniformis
B.3.R.180-DT-bin.1&&scaffold_648	B.3.R.180	DT	bin.1	scaffold_648	Bacteria	Firmicutes	#N/A	#N/A	#N/A	#N/A	#N/A	0.338703	Bacteria	Firmicutes	Bacilli	Bacillales	Bacillaceae	Bacillus	Bacillus paralicheniformis
B.3.R.180-DT-bin.1&&scaffold_1018	B.3.R.180	DT	bin.1	scaffold_1018	Bacteria	Firmicutes	#N/A	#N/A	#N/A	#N/A	#N/A	0.338703	Bacteria	Firmicutes	Bacilli	Bacillales	Bacillaceae	Bacillus	Bacillus paralicheniformis
B.3.R.180-DT-bin.1&&scaffold_49	B.3.R.180	DT	bin.1	scaffold_49	Bacteria	Firmicutes	#N/A	#N/A	#N/A	#N/A	#N/A	0.338703	Bacteria	Firmicutes	Bacilli	Bacillales	Bacillaceae	Bacillus	Bacillus paralicheniformis
B.3.R.180-DT-bin.1&&scaffold_2204	B.3.R.180	DT	bin.1	scaffold_2204	Bacteria	Firmicutes	Bacilli	#N/A	#N/A	#N/A	#N/A	0.736637	Bacteria	Firmicutes	Bacilli	Bacillales	Bacillaceae	Bacillus	Bacillus paralicheniformis
B.3.R.180-DT-bin.1&&scaffold_505	B.3.R.180	DT	bin.1	scaffold_505	Bacteria	Firmicutes	Bacilli	#N/A	#N/A	#N/A	#N/A	0.745775	Bacteria	Firmicutes	Bacilli	Bacillales	Bacillaceae	Bacillus	Bacillus paralicheniformis
B.3.R.180-DT-bin.10&&scaffold_5	B.3.R.180	DT	bin.10	scaffold_5	Bacteria	Actinobacteriota	Actinobacteria	Corynebacteriales	Corynebacteriaceae	Lawsonella	#N/A	0.802658	Bacteria	Actinobacteriota	Actinobacteria	Mycobacteriales	Mycobacteriaceae	Lawsonella	Lawsonella clevelandensis
B.3.R.180-DT-bin.10&&scaffold_4690	B.3.R.180	DT	bin.10	scaffold_4690	Bacteria	Campylobacterota	Campylobacteria	Campylobacterales	Helicobacteraceae	#N/A	#N/A	0.933445	Bacteria	Actinobacteriota	Actinobacteria	Mycobacteriales	Mycobacteriaceae	Lawsonella	Lawsonella clevelandensis
B.3.R.180-DT-bin.10&&scaffold_5117	B.3.R.180	DT	bin.10	scaffold_5117	Bacteria	Proteobacteria	Alphaproteobacteria	Rhodobacterales	Rhodobacteraceae	Paracoccus	#N/A	0.841411	Bacteria	Actinobacteriota	Actinobacteria	Mycobacteriales	Mycobacteriaceae	Lawsonella	Lawsonella clevelandensis
B.3.R.180-DT-bin.10&&scaffold_2854	B.3.R.180	DT	bin.10	scaffold_2854	Bacteria	Proteobacteria	Alphaproteobacteria	Rhodobacterales	Rhodobacteraceae	Paracoccus	#N/A	0.784577	Bacteria	Actinobacteriota	Actinobacteria	Mycobacteriales	Mycobacteriaceae	Lawsonella	Lawsonella clevelandensis
B.3.R.180-DT-bin.14&&scaffold_580	B.3.R.180	DT	bin.14	scaffold_580	Bacteria	Actinobacteriota	Actinobacteria	Bifidobacteriales	Bifidobacteriaceae	Bifidobacterium	#N/A	0.844065	Bacteria	Actinobacteriota	Actinobacteria	Actinomycetales	Bifidobacteriaceae	Bifidobacterium	Bifidobacterium kashiwanohense
B.3.R.180-DT-bin.18&&scaffold_1175	B.3.R.180	DT	bin.18	scaffold_1175	Archaea	Crenarchaeota	Thermoprotei	Desulfurococcales	Desulfurococcaceae	#N/A	#N/A	0.841891	Archaea	Crenarchaeota	Thermoprotei	Desulfurococcales	Desulfurococcaceae	Desulfurococcus	Desulfurococcus amylolyticus
B.3.R.180-DT-bin.2&&scaffold_804	B.3.R.180	DT	bin.2	scaffold_804	Bacteria	Firmicutes	Bacilli	Bacillales	Bacillaceae	Aeribacillus	#N/A	0.924183	Bacteria	Firmicutes	Bacilli	Bacillales	Aeribacillaceae	Aeribacillus	Aeribacillus pallidus
B.3.R.180-DT-bin.21&&scaffold_2527	B.3.R.180	DT	bin.21	scaffold_2527	Bacteria	Firmicutes	Clostridia	Lachnospirales	Lachnospiraceae	#N/A	#N/A	0.734695	Bacteria	Actinobacteriota	Actinobacteria	Actinomycetales	Micrococcaceae	Pseudarthrobacter	Pseudarthrobacter phenanthrenivorans
B.3.R.180-DT-bin.22&&scaffold_1421	B.3.R.180	DT	bin.22	scaffold_1421	Bacteria	Firmicutes	Bacilli	#N/A	#N/A	#N/A	#N/A	0.868084	Bacteria	Firmicutes	Bacilli	Bacillales	Bacillaceae	Bacillus	Bacillus amyloliquefaciens
B.3.R.180-DT-bin.23&&scaffold_5221	B.3.R.180	DT	bin.23	scaffold_5221	Bacteria	Proteobacteria	Alphaproteobacteria	Rhodobacterales	Rhodobacteraceae	Octadecabacter	#N/A	0.81799	Bacteria	Proteobacteria	Alphaproteobacteria	Rhodobacterales	Rhodobacteraceae	Planktomarina	Planktomarina temperata
B.3.R.180-DT-bin.24&&scaffold_111	B.3.R.180	DT	bin.24	scaffold_111	Archaea	Halobacterota	Halobacteria	Halobacterales	Halomicrobiaceae	Halomicrobium	#N/A	0.73537	Archaea	Halobacterota	Halobacteria	Halobacteriales	Haloarculaceae	Halomicrobium	Halomicrobium mukohataei
B.3.R.180-DT-bin.24&&scaffold_1066	B.3.R.180	DT	bin.24	scaffold_1066	Archaea	Halobacterota	Halobacteria	Halobacterales	Halomicrobiaceae	Halomicrobium	#N/A	0.312032	Archaea	Halobacterota	Halobacteria	Halobacteriales	Haloarculaceae	Halomicrobium	Halomicrobium mukohataei
B.3.R.180-DT-bin.29&&scaffold_176	B.3.R.180	DT	bin.29	scaffold_176	Bacteria	Proteobacteria	Gammaproteobacteria	Burkholderiales	Alcaligenaceae	Bordetella	#N/A	0.882127	Bacteria	Proteobacteria	Gammaproteobacteria	Burkholderiales	Burkholderiaceae	Bordetella_C	Bordetella flabilis
B.3.R.180-DT-bin.32&&scaffold_156	B.3.R.180	DT	bin.32	scaffold_156	Bacteria	Proteobacteria	Alphaproteobacteria	Sphingomonadales	Sphingomonadaceae	#N/A	#N/A	0.836758	Bacteria	Proteobacteria	Alphaproteobacteria	Sphingomonadales	Sphingomonadaceae	Erythrobacter_B	Erythrobacter gangjinensis
B.3.R.180-DT-bin.34&&scaffold_851	B.3.R.180	DT	bin.34	scaffold_851	Archaea	Halobacterota	Halobacteria	Halobacterales	Halomicrobiaceae	Halorhabdus	#N/A	0.514678	Archaea	Halobacterota	Halobacteria	Halobacteriales	Haloarculaceae	Halorhabdus	Halorhabdus utahensis
B.3.R.180-DT-bin.35&&scaffold_3343	B.3.R.180	DT	bin.35	scaffold_3343	Archaea	Crenarchaeota	Thermoprotei	Desulfurococcales	Desulfurococcaceae	Staphylothermus	#N/A	0.817281	Archaea	Crenarchaeota	Thermoprotei	Desulfurococcales	Desulfurococcaceae	Desulfurococcus	Desulfurococcus mucosus
B.3.R.180-DT-bin.35&&scaffold_948	B.3.R.180	DT	bin.35	scaffold_948	Archaea	Crenarchaeota	Thermoprotei	Desulfurococcales	Desulfurococcaceae	#N/A	#N/A	0.927379	Archaea	Crenarchaeota	Thermoprotei	Desulfurococcales	Desulfurococcaceae	Desulfurococcus	Desulfurococcus mucosus
B.3.R.180-DT-bin.35&&scaffold_2797	B.3.R.180	DT	bin.35	scaffold_2797	Bacteria	Proteobacteria	Alphaproteobacteria	Rhizobiales	Rhizobiaceae	Brucella	#N/A	0.824195	Archaea	Crenarchaeota	Thermoprotei	Desulfurococcales	Desulfurococcaceae	Desulfurococcus	Desulfurococcus mucosus
B.3.R.180-DT-bin.35&&scaffold_3018	B.3.R.180	DT	bin.35	scaffold_3018	Archaea	Halobacterota	Halobacteria	Halobacterales	Halomicrobiaceae	#N/A	#N/A	0.885347	Archaea	Crenarchaeota	Thermoprotei	Desulfurococcales	Desulfurococcaceae	Desulfurococcus	Desulfurococcus mucosus
B.3.R.180-DT-bin.37&&scaffold_478	B.3.R.180	DT	bin.37	scaffold_478	Bacteria	Proteobacteria	Gammaproteobacteria	Enterobacterales	Vibrionaceae	Vibrio	#N/A	0.385984	Bacteria	Proteobacteria	Gammaproteobacteria	Enterobacterales	Vibrionaceae	Vibrio	Vibrio fluvialis
B.3.R.180-DT-bin.4&&scaffold_1065	B.3.R.180	DT	bin.4	scaffold_1065	Bacteria	Bacteroidota	Bacteroidia	Flavobacteriales	Weeksellaceae	Riemerella	#N/A	0.932492	Bacteria	Bacteroidota	Bacteroidia	Flavobacteriales	Weeksellaceae	Riemerella	Riemerella anatipestifer
B.3.R.180-DT-bin.6&&scaffold_22	B.3.R.180	DT	bin.6	scaffold_22	Archaea	Halobacterota	Halobacteria	Halobacterales	Halomicrobiaceae	Haloarcula	#N/A	0.815395	Archaea	Halobacterota	Halobacteria	Halobacteriales	Haloarculaceae	Haloarcula	Haloarcula marismortui
B.3.R.30-DT-bin.15&&scaffold_20	B.3.R.30	DT	bin.15	scaffold_20	Archaea	Halobacterota	Halobacteria	Halobacterales	Halomicrobiaceae	Haloarcula	#N/A	0.31104	Archaea	Halobacterota	Halobacteria	Halobacteriales	Haloarculaceae	Haloarcula	Haloarcula marismortui
B.3.R.30-DT-bin.17&&scaffold_205	B.3.R.30	DT	bin.17	scaffold_205	Bacteria	Proteobacteria	Alphaproteobacteria	Sphingomonadales	Sphingomonadaceae	#N/A	#N/A	0.836758	Bacteria	Proteobacteria	Alphaproteobacteria	Sphingomonadales	Sphingomonadaceae	Erythrobacter_B	Erythrobacter gangjinensis
B.3.R.30-DT-bin.18&&scaffold_3920	B.3.R.30	DT	bin.18	scaffold_3920	Bacteria	Proteobacteria	Alphaproteobacteria	Rhodobacterales	Rhodobacteraceae	Paracoccus	#N/A	0.784577	Bacteria	Actinobacteriota	Actinobacteria	Actinomycetales	Micrococcaceae	Pseudarthrobacter	Pseudarthrobacter phenanthrenivorans
B.3.R.30-DT-bin.20&&scaffold_534	B.3.R.30	DT	bin.20	scaffold_534	Bacteria	Proteobacteria	Gammaproteobacteria	Enterobacterales	Vibrionaceae	Vibrio	#N/A	0.385984	Bacteria	Proteobacteria	Gammaproteobacteria	Enterobacterales	Vibrionaceae	Vibrio	Vibrio fluvialis
B.3.R.30-DT-bin.22&&scaffold_935	B.3.R.30	DT	bin.22	scaffold_935	Bacteria	Firmicutes	Bacilli	Bacillales	Bacillaceae	Aeribacillus	#N/A	0.808464	Bacteria	Firmicutes	Bacilli	Bacillales	Aeribacillaceae	Aeribacillus	Aeribacillus pallidus
B.3.R.30-DT-bin.23&&scaffold_993	B.3.R.30	DT	bin.23	scaffold_993	Archaea	Halobacterota	Halobacteria	Halobacterales	Halomicrobiaceae	#N/A	#N/A	0.827727	Archaea	Halobacterota	Halobacteria	Halobacteriales	Haloarculaceae	Halorhabdus	Halorhabdus utahensis
B.3.R.30-DT-bin.27&&scaffold_1132	B.3.R.30	DT	bin.27	scaffold_1132	Archaea	Crenarchaeota	Thermoprotei	Desulfurococcales	Desulfurococcaceae	#N/A	#N/A	0.913797	#N/A	#N/A	#N/A	#N/A	#N/A	#N/A	#N/A
B.3.R.30-DT-bin.27&&scaffold_4223	B.3.R.30	DT	bin.27	scaffold_4223	Archaea	Halobacterota	Halobacteria	Halobacterales	Halomicrobiaceae	#N/A	#N/A	0.867998	#N/A	#N/A	#N/A	#N/A	#N/A	#N/A	#N/A
B.3.R.30-DT-bin.28&&scaffold_7397	B.3.R.30	DT	bin.28	scaffold_7397	Bacteria	Proteobacteria	Gammaproteobacteria	Burkholderiales	Alcaligenaceae	#N/A	#N/A	0.741499	Bacteria	Actinobacteriota	Actinobacteria	Mycobacteriales	Mycobacteriaceae	Corynebacterium	Corynebacterium mustelae
B.3.R.30-DT-bin.29&&scaffold_394	B.3.R.30	DT	bin.29	scaffold_394	Bacteria	Campylobacterota	Campylobacteria	Campylobacterales	Helicobacteraceae	Wolinella	#N/A	0.843858	Bacteria	Campylobacterota	Campylobacteria	Campylobacterales	Helicobacteraceae	Wolinella	Wolinella succinogenes
B.3.R.30-DT-bin.31&&scaffold_1276	B.3.R.30	DT	bin.31	scaffold_1276	Archaea	Halobacterota	Halobacteria	Halobacterales	Halomicrobiaceae	Halomicrobium	#N/A	0.380291	Archaea	Halobacterota	Halobacteria	Halobacteriales	Haloarculaceae	Halomicrobium	Halomicrobium mukohataei
B.3.R.30-DT-bin.31&&scaffold_132	B.3.R.30	DT	bin.31	scaffold_132	Archaea	Halobacterota	Halobacteria	Halobacterales	Halomicrobiaceae	Halomicrobium	#N/A	0.73537	Archaea	Halobacterota	Halobacteria	Halobacteriales	Haloarculaceae	Halomicrobium	Halomicrobium mukohataei
B.3.R.30-DT-bin.4&&scaffold_268	B.3.R.30	DT	bin.4	scaffold_268	Bacteria	Proteobacteria	Alphaproteobacteria	Rhizobiales	Rhizobiaceae	Brucella	#N/A	0.99664	Bacteria	Proteobacteria	Alphaproteobacteria	Rhizobiales	Rhizobiaceae	Brucella	Brucella melitensis
B.3.R.30-DT-bin.5&&scaffold_1754	B.3.R.30	DT	bin.5	scaffold_1754	Bacteria	Firmicutes	Bacilli	#N/A	#N/A	#N/A	#N/A	0.868084	Bacteria	Firmicutes	Bacilli	Bacillales	Bacillaceae	Bacillus	Bacillus amyloliquefaciens
B.3.R.30-DT-bin.5&&scaffold_903	B.3.R.30	DT	bin.5	scaffold_903	Bacteria	Firmicutes	#N/A	#N/A	#N/A	#N/A	#N/A	0.309111	Bacteria	Firmicutes	Bacilli	Bacillales	Bacillaceae	Bacillus	Bacillus amyloliquefaciens
B.3.R.30-DT-bin.7&&scaffold_1573	B.3.R.30	DT	bin.7	scaffold_1573	Bacteria	Firmicutes	#N/A	#N/A	#N/A	#N/A	#N/A	0.744908	Bacteria	Firmicutes	Bacilli	Bacillales	Bacillaceae	Bacillus	Bacillus paralicheniformis
B.3.R.30-DT-bin.7&&scaffold_746	B.3.R.30	DT	bin.7	scaffold_746	Bacteria	Firmicutes	#N/A	#N/A	#N/A	#N/A	#N/A	0.338703	Bacteria	Firmicutes	Bacilli	Bacillales	Bacillaceae	Bacillus	Bacillus paralicheniformis
B.3.R.30-DT-bin.7&&scaffold_1221	B.3.R.30	DT	bin.7	scaffold_1221	Bacteria	Firmicutes	#N/A	#N/A	#N/A	#N/A	#N/A	0.338703	Bacteria	Firmicutes	Bacilli	Bacillales	Bacillaceae	Bacillus	Bacillus paralicheniformis
B.3.R.30-DT-bin.7&&scaffold_40	B.3.R.30	DT	bin.7	scaffold_40	Bacteria	Firmicutes	#N/A	#N/A	#N/A	#N/A	#N/A	0.338703	Bacteria	Firmicutes	Bacilli	Bacillales	Bacillaceae	Bacillus	Bacillus paralicheniformis
B.3.R.30-DT-bin.7&&scaffold_2821	B.3.R.30	DT	bin.7	scaffold_2821	Bacteria	Firmicutes	Bacilli	#N/A	#N/A	#N/A	#N/A	0.736637	Bacteria	Firmicutes	Bacilli	Bacillales	Bacillaceae	Bacillus	Bacillus paralicheniformis
B.3.R.30-DT-bin.7&&scaffold_561	B.3.R.30	DT	bin.7	scaffold_561	Bacteria	Firmicutes	Bacilli	#N/A	#N/A	#N/A	#N/A	0.745775	Bacteria	Firmicutes	Bacilli	Bacillales	Bacillaceae	Bacillus	Bacillus paralicheniformis
B.3.R.30-DT-bin.8&&scaffold_1277	B.3.R.30	DT	bin.8	scaffold_1277	Bacteria	Bacteroidota	Bacteroidia	Flavobacteriales	Weeksellaceae	Riemerella	#N/A	0.932492	Bacteria	Bacteroidota	Bacteroidia	Flavobacteriales	Weeksellaceae	Riemerella	Riemerella anatipestifer
B.3.R.60-DT-bin.11&&scaffold_1007	B.3.R.60	DT	bin.11	scaffold_1007	Archaea	Halobacterota	Halobacteria	Halobacterales	Halomicrobiaceae	Halorhabdus	#N/A	0.594363	Archaea	Halobacterota	Halobacteria	Halobacteriales	Haloarculaceae	Halorhabdus	Halorhabdus utahensis
B.3.R.60-DT-bin.13&&scaffold_459	B.3.R.60	DT	bin.13	scaffold_459	Bacteria	Proteobacteria	Alphaproteobacteria	Sphingomonadales	Sphingomonadaceae	#N/A	#N/A	0.836758	Bacteria	Proteobacteria	Alphaproteobacteria	Sphingomonadales	Sphingomonadaceae	Erythrobacter_B	Erythrobacter gangjinensis
B.3.R.60-DT-bin.18&&scaffold_1124	B.3.R.60	DT	bin.18	scaffold_1124	Archaea	Crenarchaeota	Thermoprotei	Desulfurococcales	Desulfurococcaceae	#N/A	#N/A	0.913797	Archaea	Crenarchaeota	Thermoprotei	Desulfurococcales	Desulfurococcaceae	Desulfurococcus	Desulfurococcus mucosus
B.3.R.60-DT-bin.21&&scaffold_1399	B.3.R.60	DT	bin.21	scaffold_1399	Archaea	Crenarchaeota	Thermoprotei	Desulfurococcales	Desulfurococcaceae	#N/A	#N/A	0.944586	Archaea	Crenarchaeota	Thermoprotei	Desulfurococcales	Desulfurococcaceae	Desulfurococcus	Desulfurococcus amylolyticus
B.3.R.60-DT-bin.22&&scaffold_945	B.3.R.60	DT	bin.22	scaffold_945	Bacteria	Firmicutes	Bacilli	Bacillales	Bacillaceae	Aeribacillus	#N/A	0.808286	Bacteria	Firmicutes	Bacilli	Bacillales	Aeribacillaceae	Aeribacillus	Aeribacillus pallidus
B.3.R.60-DT-bin.23&&scaffold_7044	B.3.R.60	DT	bin.23	scaffold_7044	Bacteria	Firmicutes	Bacilli	Bacillales	Bacillaceae	Aeribacillus	#N/A	0.977554	Bacteria	Actinobacteriota	Actinobacteria	Mycobacteriales	Mycobacteriaceae	Corynebacterium	Corynebacterium mustelae
B.3.R.60-DT-bin.23&&scaffold_6253	B.3.R.60	DT	bin.23	scaffold_6253	Bacteria	Proteobacteria	Alphaproteobacteria	Rhizobiales	Rhizobiaceae	Brucella	#N/A	0.874418	Bacteria	Actinobacteriota	Actinobacteria	Mycobacteriales	Mycobacteriaceae	Corynebacterium	Corynebacterium mustelae
B.3.R.60-DT-bin.23&&scaffold_3828	B.3.R.60	DT	bin.23	scaffold_3828	Bacteria	Campylobacterota	Campylobacteria	Campylobacterales	Helicobacteraceae	#N/A	#N/A	0.77577	Bacteria	Actinobacteriota	Actinobacteria	Mycobacteriales	Mycobacteriaceae	Corynebacterium	Corynebacterium mustelae
B.3.R.60-DT-bin.23&&scaffold_3555	B.3.R.60	DT	bin.23	scaffold_3555	Bacteria	Proteobacteria	Alphaproteobacteria	Rhizobiales	Rhizobiaceae	Brucella	#N/A	0.824195	Bacteria	Actinobacteriota	Actinobacteria	Mycobacteriales	Mycobacteriaceae	Corynebacterium	Corynebacterium mustelae
B.3.R.60-DT-bin.23&&scaffold_6372	B.3.R.60	DT	bin.23	scaffold_6372	Bacteria	Actinobacteriota	Actinobacteria	Bifidobacteriales	Bifidobacteriaceae	#N/A	#N/A	0.656325	Bacteria	Actinobacteriota	Actinobacteria	Mycobacteriales	Mycobacteriaceae	Corynebacterium	Corynebacterium mustelae
B.3.R.60-DT-bin.23&&scaffold_7684	B.3.R.60	DT	bin.23	scaffold_7684	Bacteria	Proteobacteria	Alphaproteobacteria	Rhodobacterales	Rhodobacteraceae	Octadecabacter	#N/A	0.81799	Bacteria	Actinobacteriota	Actinobacteria	Mycobacteriales	Mycobacteriaceae	Corynebacterium	Corynebacterium mustelae
B.3.R.60-DT-bin.23&&scaffold_6762	B.3.R.60	DT	bin.23	scaffold_6762	Bacteria	Proteobacteria	Alphaproteobacteria	#N/A	#N/A	#N/A	#N/A	0.907209	Bacteria	Actinobacteriota	Actinobacteria	Mycobacteriales	Mycobacteriaceae	Corynebacterium	Corynebacterium mustelae
B.3.R.60-DT-bin.23&&scaffold_6412	B.3.R.60	DT	bin.23	scaffold_6412	Bacteria	Proteobacteria	Alphaproteobacteria	Sphingomonadales	Sphingomonadaceae	#N/A	#N/A	0.889729	Bacteria	Actinobacteriota	Actinobacteria	Mycobacteriales	Mycobacteriaceae	Corynebacterium	Corynebacterium mustelae
B.3.R.60-DT-bin.23&&scaffold_5958	B.3.R.60	DT	bin.23	scaffold_5958	Bacteria	Actinobacteriota	Actinobacteria	Micrococcales	Micrococcaceae	#N/A	#N/A	0.898636	Bacteria	Actinobacteriota	Actinobacteria	Mycobacteriales	Mycobacteriaceae	Corynebacterium	Corynebacterium mustelae
B.3.R.60-DT-bin.23&&scaffold_6151	B.3.R.60	DT	bin.23	scaffold_6151	Bacteria	Actinobacteriota	Actinobacteria	Corynebacteriales	#N/A	#N/A	#N/A	0.855199	Bacteria	Actinobacteriota	Actinobacteria	Mycobacteriales	Mycobacteriaceae	Corynebacterium	Corynebacterium mustelae
B.3.R.60-DT-bin.23&&scaffold_6733	B.3.R.60	DT	bin.23	scaffold_6733	Bacteria	Proteobacteria	Gammaproteobacteria	Burkholderiales	Alcaligenaceae	#N/A	#N/A	0.741499	Bacteria	Actinobacteriota	Actinobacteria	Mycobacteriales	Mycobacteriaceae	Corynebacterium	Corynebacterium mustelae
B.3.R.60-DT-bin.23&&scaffold_6876	B.3.R.60	DT	bin.23	scaffold_6876	Bacteria	Actinobacteriota	Actinobacteria	#N/A	#N/A	#N/A	#N/A	0.806048	Bacteria	Actinobacteriota	Actinobacteria	Mycobacteriales	Mycobacteriaceae	Corynebacterium	Corynebacterium mustelae
B.3.R.60-DT-bin.25&&scaffold_1261	B.3.R.60	DT	bin.25	scaffold_1261	Bacteria	Bacteroidota	Bacteroidia	Flavobacteriales	Weeksellaceae	Riemerella	#N/A	0.932492	Bacteria	Bacteroidota	Bacteroidia	Flavobacteriales	Weeksellaceae	Riemerella	Riemerella anatipestifer
B.3.R.60-DT-bin.26&&scaffold_1687	B.3.R.60	DT	bin.26	scaffold_1687	Bacteria	Firmicutes	Bacilli	#N/A	#N/A	#N/A	#N/A	0.868084	Bacteria	Firmicutes	Bacilli	Bacillales	Bacillaceae	Bacillus	Bacillus amyloliquefaciens
B.3.R.60-DT-bin.26&&scaffold_145	B.3.R.60	DT	bin.26	scaffold_145	Bacteria	Firmicutes	#N/A	#N/A	#N/A	#N/A	#N/A	0.730395	Bacteria	Firmicutes	Bacilli	Bacillales	Bacillaceae	Bacillus	Bacillus amyloliquefaciens
B.3.R.60-DT-bin.27&&scaffold_4	B.3.R.60	DT	bin.27	scaffold_4	Bacteria	Actinobacteriota	Actinobacteria	Corynebacteriales	Corynebacteriaceae	Lawsonella	#N/A	0.7994	Bacteria	Actinobacteriota	Actinobacteria	Mycobacteriales	Mycobacteriaceae	Lawsonella	Lawsonella clevelandensis
B.3.R.60-DT-bin.29&&scaffold_7542	B.3.R.60	DT	bin.29	scaffold_7542	Bacteria	Proteobacteria	Alphaproteobacteria	Rhodobacterales	Rhodobacteraceae	Paracoccus	#N/A	0.841411	#N/A	#N/A	#N/A	#N/A	#N/A	#N/A	#N/A
B.3.R.60-DT-bin.29&&scaffold_5738	B.3.R.60	DT	bin.29	scaffold_5738	Bacteria	Proteobacteria	Alphaproteobacteria	Rhodobacterales	Rhodobacteraceae	#N/A	#N/A	0.85749	#N/A	#N/A	#N/A	#N/A	#N/A	#N/A	#N/A
B.3.R.60-DT-bin.6&&scaffold_122	B.3.R.60	DT	bin.6	scaffold_122	Archaea	Halobacterota	Halobacteria	Halobacterales	Halomicrobiaceae	Halomicrobium	#N/A	0.73537	Archaea	Halobacterota	Halobacteria	Halobacteriales	Haloarculaceae	Halomicrobium	Halomicrobium mukohataei
B.3.R.60-DT-bin.6&&scaffold_1262	B.3.R.60	DT	bin.6	scaffold_1262	Archaea	Halobacterota	Halobacteria	Halobacterales	Halomicrobiaceae	Halomicrobium	#N/A	0.312032	Archaea	Halobacterota	Halobacteria	Halobacteriales	Haloarculaceae	Halomicrobium	Halomicrobium mukohataei
B.3.R.60-DT-bin.9&&scaffold_19	B.3.R.60	DT	bin.9	scaffold_19	Archaea	Halobacterota	Halobacteria	Halobacterales	Halomicrobiaceae	Haloarcula	#N/A	0.815395	Archaea	Halobacterota	Halobacteria	Halobacteriales	Haloarculaceae	Haloarcula	Haloarcula marismortui
B.3.V.60-DT-bin.1&&scaffold_3	B.3.V.60	DT	bin.1	scaffold_3	Bacteria	Actinobacteriota	Actinobacteria	Corynebacteriales	Corynebacteriaceae	Lawsonella	#N/A	0.806335	Bacteria	Actinobacteriota	Actinobacteria	Mycobacteriales	Mycobacteriaceae	Lawsonella	Lawsonella clevelandensis
B.3.V.60-DT-bin.10&&scaffold_8	B.3.V.60	DT	bin.10	scaffold_8	Archaea	Crenarchaeota	Thermoprotei	Desulfurococcales	Desulfurococcaceae	#N/A	#N/A	0.943207	Archaea	Crenarchaeota	Thermoprotei	Desulfurococcales	Desulfurococcaceae	Staphylothermus	Staphylothermus hellenicus
B.3.V.60-DT-bin.11&&scaffold_1057	B.3.V.60	DT	bin.11	scaffold_1057	Archaea	Halobacterota	Halobacteria	Halobacterales	Halomicrobiaceae	Halorhabdus	#N/A	0.442151	Archaea	Halobacterota	Halobacteria	Halobacteriales	Haloarculaceae	Halorhabdus	Halorhabdus utahensis
B.3.V.60-DT-bin.2&&scaffold_980	B.3.V.60	DT	bin.2	scaffold_980	Bacteria	Firmicutes	Bacilli	Bacillales	Bacillaceae	Aeribacillus	#N/A	0.920145	Bacteria	Firmicutes	Bacilli	Bacillales	Aeribacillaceae	Aeribacillus	Aeribacillus pallidus
B.3.V.60-DT-bin.2&&scaffold_952	B.3.V.60	DT	bin.2	scaffold_952	Bacteria	Firmicutes	#N/A	#N/A	#N/A	#N/A	#N/A	0.309111	Bacteria	Firmicutes	Bacilli	Bacillales	Aeribacillaceae	Aeribacillus	Aeribacillus pallidus
B.3.V.60-DT-bin.20&&scaffold_1357	B.3.V.60	DT	bin.20	scaffold_1357	Archaea	Halobacterota	Halobacteria	Halobacterales	Halomicrobiaceae	Halomicrobium	#N/A	0.380291	Archaea	Halobacterota	Halobacteria	Halobacteriales	Haloarculaceae	Halomicrobium	Halomicrobium mukohataei
B.3.V.60-DT-bin.20&&scaffold_155	B.3.V.60	DT	bin.20	scaffold_155	Archaea	Halobacterota	Halobacteria	Halobacterales	Halomicrobiaceae	Halomicrobium	#N/A	0.73537	Archaea	Halobacterota	Halobacteria	Halobacteriales	Haloarculaceae	Halomicrobium	Halomicrobium mukohataei
B.3.V.60-DT-bin.21&&scaffold_1509	B.3.V.60	DT	bin.21	scaffold_1509	Archaea	Crenarchaeota	Thermoprotei	Desulfurococcales	Desulfurococcaceae	#N/A	#N/A	0.771427	Archaea	Crenarchaeota	Thermoprotei	Desulfurococcales	Desulfurococcaceae	Desulfurococcus	Desulfurococcus amylolyticus
B.3.V.60-DT-bin.22&&scaffold_7568	B.3.V.60	DT	bin.22	scaffold_7568	Archaea	Crenarchaeota	Thermoprotei	Desulfurococcales	Desulfurococcaceae	Desulfurococcus	#N/A	0.92351	Bacteria	Actinobacteriota	Actinobacteria	Mycobacteriales	Mycobacteriaceae	Corynebacterium	Corynebacterium vitaeruminis
B.3.V.60-DT-bin.25&&scaffold_1358	B.3.V.60	DT	bin.25	scaffold_1358	Bacteria	Bacteroidota	Bacteroidia	Flavobacteriales	Weeksellaceae	Riemerella	#N/A	0.932492	Bacteria	Bacteroidota	Bacteroidia	Flavobacteriales	Weeksellaceae	Riemerella	Riemerella anatipestifer
B.3.V.60-DT-bin.25&&scaffold_8315	B.3.V.60	DT	bin.25	scaffold_8315	Bacteria	Campylobacterota	Campylobacteria	Campylobacterales	Helicobacteraceae	Helicobacter	#N/A	0.870844	Bacteria	Bacteroidota	Bacteroidia	Flavobacteriales	Weeksellaceae	Riemerella	Riemerella anatipestifer
B.3.V.60-DT-bin.4&&scaffold_553	B.3.V.60	DT	bin.4	scaffold_553	Bacteria	Proteobacteria	Gammaproteobacteria	Enterobacterales	Vibrionaceae	Vibrio	#N/A	0.385984	Bacteria	Proteobacteria	Gammaproteobacteria	Enterobacterales	Vibrionaceae	Vibrio	Vibrio fluvialis
B.3.V.60-DT-bin.5&&scaffold_1194	B.3.V.60	DT	bin.5	scaffold_1194	Archaea	Crenarchaeota	Thermoprotei	Desulfurococcales	Desulfurococcaceae	#N/A	#N/A	0.927379	Archaea	Crenarchaeota	Thermoprotei	Desulfurococcales	Desulfurococcaceae	Desulfurococcus	Desulfurococcus mucosus
B.3.V.60-DT-bin.6&&scaffold_6449	B.3.V.60	DT	bin.6	scaffold_6449	Bacteria	Proteobacteria	Alphaproteobacteria	Rhizobiales	Rhizobiaceae	Brucella	#N/A	0.874418	Bacteria	Actinobacteriota	Actinobacteria	Mycobacteriales	Mycobacteriaceae	Corynebacterium	Corynebacterium mustelae
B.3.V.60-DT-bin.6&&scaffold_7815	B.3.V.60	DT	bin.6	scaffold_7815	Bacteria	Proteobacteria	Alphaproteobacteria	Rhodobacterales	Rhodobacteraceae	Paracoccus	#N/A	0.841411	Bacteria	Actinobacteriota	Actinobacteria	Mycobacteriales	Mycobacteriaceae	Corynebacterium	Corynebacterium mustelae
B.3.V.60-DT-bin.6&&scaffold_6750	B.3.V.60	DT	bin.6	scaffold_6750	Bacteria	Actinobacteriota	Actinobacteria	Bifidobacteriales	Bifidobacteriaceae	Gardnerella	#N/A	0.769028	Bacteria	Actinobacteriota	Actinobacteria	Mycobacteriales	Mycobacteriaceae	Corynebacterium	Corynebacterium mustelae
B.3.V.60-DT-bin.6&&scaffold_3637	B.3.V.60	DT	bin.6	scaffold_3637	Bacteria	Proteobacteria	Alphaproteobacteria	Rhizobiales	Rhizobiaceae	Brucella	#N/A	0.824195	Bacteria	Actinobacteriota	Actinobacteria	Mycobacteriales	Mycobacteriaceae	Corynebacterium	Corynebacterium mustelae
B.3.V.60-DT-bin.6&&scaffold_7970	B.3.V.60	DT	bin.6	scaffold_7970	Bacteria	Proteobacteria	Alphaproteobacteria	Rhodobacterales	Rhodobacteraceae	Octadecabacter	#N/A	0.81799	Bacteria	Actinobacteriota	Actinobacteria	Mycobacteriales	Mycobacteriaceae	Corynebacterium	Corynebacterium mustelae
B.3.V.60-DT-bin.6&&scaffold_5937	B.3.V.60	DT	bin.6	scaffold_5937	Bacteria	Proteobacteria	Alphaproteobacteria	Rhodobacterales	Rhodobacteraceae	#N/A	#N/A	0.85749	Bacteria	Actinobacteriota	Actinobacteria	Mycobacteriales	Mycobacteriaceae	Corynebacterium	Corynebacterium mustelae
B.3.V.60-DT-bin.6&&scaffold_6994	B.3.V.60	DT	bin.6	scaffold_6994	Bacteria	Proteobacteria	Gammaproteobacteria	Burkholderiales	Alcaligenaceae	#N/A	#N/A	0.741499	Bacteria	Actinobacteriota	Actinobacteria	Mycobacteriales	Mycobacteriaceae	Corynebacterium	Corynebacterium mustelae
B.3.V.60-DT-bin.6&&scaffold_7052	B.3.V.60	DT	bin.6	scaffold_7052	Bacteria	Actinobacteriota	Actinobacteria	#N/A	#N/A	#N/A	#N/A	0.789653	Bacteria	Actinobacteriota	Actinobacteria	Mycobacteriales	Mycobacteriaceae	Corynebacterium	Corynebacterium mustelae
B.3.V.60-DT-bin.7&&scaffold_1480	B.3.V.60	DT	bin.7	scaffold_1480	Bacteria	Proteobacteria	Alphaproteobacteria	Sphingomonadales	Sphingomonadaceae	#N/A	#N/A	0.342831	Bacteria	Proteobacteria	Alphaproteobacteria	Sphingomonadales	Sphingomonadaceae	Erythrobacter_B	Erythrobacter gangjinensis
B.3.V.60-DT-bin.9&&scaffold_3987	B.3.V.60	DT	bin.9	scaffold_3987	Archaea	Halobacterota	Halobacteria	Halobacterales	Halomicrobiaceae	#N/A	#N/A	0.878432	Bacteria	Actinobacteriota	Actinobacteria	Actinomycetales	Bifidobacteriaceae	Bifidobacterium	Bifidobacterium kashiwanohense
B.3.V.60-DT-bin.9&&scaffold_6292	B.3.V.60	DT	bin.9	scaffold_6292	Bacteria	Proteobacteria	Alphaproteobacteria	#N/A	#N/A	#N/A	#N/A	0.907209	Bacteria	Actinobacteriota	Actinobacteria	Actinomycetales	Bifidobacteriaceae	Bifidobacterium	Bifidobacterium kashiwanohense
B.3.V.60-DT-bin.9&&scaffold_2721	B.3.V.60	DT	bin.9	scaffold_2721	Bacteria	Actinobacteriota	Actinobacteria	Bifidobacteriales	Bifidobacteriaceae	Bifidobacterium	#N/A	0.826586	Bacteria	Actinobacteriota	Actinobacteria	Actinomycetales	Bifidobacteriaceae	Bifidobacterium	Bifidobacterium kashiwanohense
B.3.V.60-DT-bin.9&&scaffold_684	B.3.V.60	DT	bin.9	scaffold_684	Bacteria	Actinobacteriota	Actinobacteria	Bifidobacteriales	Bifidobacteriaceae	Bifidobacterium	#N/A	0.844065	Bacteria	Actinobacteriota	Actinobacteria	Actinomycetales	Bifidobacteriaceae	Bifidobacterium	Bifidobacterium kashiwanohense
B.4.C.60-DT-bin.1&&scaffold_3414	B.4.C.60	DT	bin.1	scaffold_3414	Archaea	Crenarchaeota	Thermoprotei	Desulfurococcales	Desulfurococcaceae	Staphylothermus	#N/A	0.721017	Bacteria	Actinobacteriota	Actinobacteria	Mycobacteriales	Mycobacteriaceae	Lawsonella	Lawsonella clevelandensis
B.4.C.60-DT-bin.1&&scaffold_1	B.4.C.60	DT	bin.1	scaffold_1	Bacteria	Actinobacteriota	Actinobacteria	Corynebacteriales	Corynebacteriaceae	Lawsonella	#N/A	0.839346	Bacteria	Actinobacteriota	Actinobacteria	Mycobacteriales	Mycobacteriaceae	Lawsonella	Lawsonella clevelandensis
B.4.C.60-DT-bin.1&&scaffold_3632	B.4.C.60	DT	bin.1	scaffold_3632	Bacteria	Proteobacteria	Alphaproteobacteria	Rhodobacterales	Rhodobacteraceae	Paracoccus	#N/A	0.784577	Bacteria	Actinobacteriota	Actinobacteria	Mycobacteriales	Mycobacteriaceae	Lawsonella	Lawsonella clevelandensis
B.4.C.60-DT-bin.2&&scaffold_1098	B.4.C.60	DT	bin.2	scaffold_1098	Bacteria	Bacteroidota	Bacteroidia	Flavobacteriales	Weeksellaceae	Riemerella	#N/A	0.932492	#N/A	#N/A	#N/A	#N/A	#N/A	#N/A	#N/A
B.4.C.60-DT-bin.3&&scaffold_5	B.4.C.60	DT	bin.3	scaffold_5	Archaea	Crenarchaeota	Thermoprotei	Desulfurococcales	Desulfurococcaceae	#N/A	#N/A	0.881715	Archaea	Crenarchaeota	Thermoprotei	Desulfurococcales	Desulfurococcaceae	Staphylothermus	Staphylothermus hellenicus
B.4.C.60-DT-bin.5&&scaffold_1213	B.4.C.60	DT	bin.5	scaffold_1213	Archaea	Crenarchaeota	Thermoprotei	Desulfurococcales	Desulfurococcaceae	#N/A	#N/A	0.749242	Archaea	Crenarchaeota	Thermoprotei	Desulfurococcales	Desulfurococcaceae	Desulfurococcus	Desulfurococcus amylolyticus
B.4.C.60-DT-bin.8&&scaffold_981	B.4.C.60	DT	bin.8	scaffold_981	Archaea	Crenarchaeota	Thermoprotei	Desulfurococcales	Desulfurococcaceae	#N/A	#N/A	0.895009	Archaea	Crenarchaeota	Thermoprotei	Desulfurococcales	Desulfurococcaceae	Desulfurococcus	Desulfurococcus mucosus
B.4.C.60-DT-bin.8&&scaffold_4055	B.4.C.60	DT	bin.8	scaffold_4055	Bacteria	Firmicutes	Bacilli	Bacillales	Bacillaceae	Aeribacillus	#N/A	0.978899	Archaea	Crenarchaeota	Thermoprotei	Desulfurococcales	Desulfurococcaceae	Desulfurococcus	Desulfurococcus mucosus
B.4.C.60-DT-bin.8&&scaffold_3488	B.4.C.60	DT	bin.8	scaffold_3488	Bacteria	Proteobacteria	Alphaproteobacteria	Rhizobiales	Rhizobiaceae	Brucella	#N/A	0.824195	Archaea	Crenarchaeota	Thermoprotei	Desulfurococcales	Desulfurococcaceae	Desulfurococcus	Desulfurococcus mucosus
B.4.C.60-DT-bin.9&&scaffold_4455	B.4.C.60	DT	bin.9	scaffold_4455	Bacteria	Campylobacterota	Campylobacteria	Campylobacterales	#N/A	#N/A	#N/A	0.814856	#N/A	#N/A	#N/A	#N/A	#N/A	#N/A	#N/A
B.4.N.60-DT-bin.1&&scaffold_728	B.4.N.60	DT	bin.1	scaffold_728	Bacteria	Bacteroidota	Bacteroidia	Flavobacteriales	Weeksellaceae	Riemerella	#N/A	0.932492	Bacteria	Bacteroidota	Bacteroidia	Flavobacteriales	Weeksellaceae	Riemerella	Riemerella anatipestifer
B.4.N.60-DT-bin.10&&scaffold_1054	B.4.N.60	DT	bin.10	scaffold_1054	Bacteria	Campylobacterota	Campylobacteria	Campylobacterales	Helicobacteraceae	Helicobacter	#N/A	0.870844	Bacteria	Campylobacterota	Campylobacteria	Campylobacterales	Helicobacteraceae	Helicobacter_A	Helicobacter bilis
B.4.N.60-DT-bin.12&&scaffold_1715	B.4.N.60	DT	bin.12	scaffold_1715	Unclassified	#N/A	#N/A	#N/A	#N/A	#N/A	#N/A	0.8087	Bacteria	Proteobacteria	Gammaproteobacteria	Enterobacterales	Enterobacteriaceae	Kosakonia	Kosakonia oryzae
B.4.N.60-DT-bin.13&&scaffold_584	B.4.N.60	DT	bin.13	scaffold_584	Archaea	Crenarchaeota	Thermoprotei	Desulfurococcales	Desulfurococcaceae	#N/A	#N/A	0.828664	Archaea	Crenarchaeota	Thermoprotei	Desulfurococcales	Desulfurococcaceae	Desulfurococcus	Desulfurococcus mucosus
B.4.N.60-DT-bin.13&&scaffold_3375	B.4.N.60	DT	bin.13	scaffold_3375	Bacteria	Actinobacteriota	Actinobacteria	Micrococcales	Micrococcaceae	#N/A	#N/A	0.898636	Archaea	Crenarchaeota	Thermoprotei	Desulfurococcales	Desulfurococcaceae	Desulfurococcus	Desulfurococcus mucosus
B.4.N.60-DT-bin.13&&scaffold_3445	B.4.N.60	DT	bin.13	scaffold_3445	Bacteria	Proteobacteria	Alphaproteobacteria	Rhodobacterales	Rhodobacteraceae	#N/A	#N/A	0.897056	Archaea	Crenarchaeota	Thermoprotei	Desulfurococcales	Desulfurococcaceae	Desulfurococcus	Desulfurococcus mucosus
B.4.N.60-DT-bin.13&&scaffold_3336	B.4.N.60	DT	bin.13	scaffold_3336	Bacteria	Proteobacteria	Alphaproteobacteria	Rhodobacterales	Rhodobacteraceae	#N/A	#N/A	0.85749	Archaea	Crenarchaeota	Thermoprotei	Desulfurococcales	Desulfurococcaceae	Desulfurococcus	Desulfurococcus mucosus
B.4.N.60-DT-bin.14&&scaffold_3786	B.4.N.60	DT	bin.14	scaffold_3786	Bacteria	Proteobacteria	Alphaproteobacteria	Rhodobacterales	Rhodobacteraceae	#N/A	#N/A	0.724581	Bacteria	Proteobacteria	Alphaproteobacteria	Rhodobacterales	Rhodobacteraceae	Octadecabacter	Octadecabacter antarcticus
B.4.N.60-DT-bin.15&&scaffold_91	B.4.N.60	DT	bin.15	scaffold_91	Bacteria	Proteobacteria	Gammaproteobacteria	Burkholderiales	Alcaligenaceae	Bordetella	#N/A	0.882127	#N/A	#N/A	#N/A	#N/A	#N/A	#N/A	#N/A
B.4.N.60-DT-bin.16&&scaffold_2773	B.4.N.60	DT	bin.16	scaffold_2773	Archaea	Halobacterota	Halobacteria	Halobacterales	Halomicrobiaceae	Halomicrobium	#N/A	0.803695	#N/A	#N/A	#N/A	#N/A	#N/A	#N/A	#N/A
B.4.N.60-DT-bin.16&&scaffold_556	B.4.N.60	DT	bin.16	scaffold_556	Archaea	Halobacterota	Halobacteria	Halobacterales	#N/A	#N/A	#N/A	0.724016	#N/A	#N/A	#N/A	#N/A	#N/A	#N/A	#N/A
B.4.N.60-DT-bin.18&&scaffold_5	B.4.N.60	DT	bin.18	scaffold_5	Archaea	Crenarchaeota	Thermoprotei	Desulfurococcales	Desulfurococcaceae	#N/A	#N/A	0.886385	Archaea	Crenarchaeota	Thermoprotei	Desulfurococcales	Desulfurococcaceae	Staphylothermus	Staphylothermus hellenicus
B.4.N.60-DT-bin.19&&scaffold_516	B.4.N.60	DT	bin.19	scaffold_516	Bacteria	Firmicutes	#N/A	#N/A	#N/A	#N/A	#N/A	0.761792	Bacteria	Firmicutes	Bacilli	Bacillales	Aeribacillaceae	Aeribacillus	Aeribacillus pallidus
B.4.N.60-DT-bin.2&&scaffold_935	B.4.N.60	DT	bin.2	scaffold_935	Archaea	Halobacterota	Halobacteria	Halobacterales	#N/A	#N/A	#N/A	0.724016	Archaea	Halobacterota	Halobacteria	Halobacteriales	Haloarculaceae	Halomicrobium	Halomicrobium mukohataei
B.4.N.60-DT-bin.3&&scaffold_3389	B.4.N.60	DT	bin.3	scaffold_3389	Bacteria	Firmicutes	Bacilli	Bacillales	Bacillaceae	Aeribacillus	#N/A	0.71162	Bacteria	Actinobacteriota	Actinobacteria	Mycobacteriales	Mycobacteriaceae	Lawsonella	Lawsonella clevelandensis
B.4.N.60-DT-bin.3&&scaffold_0	B.4.N.60	DT	bin.3	scaffold_0	Bacteria	Actinobacteriota	Actinobacteria	Corynebacteriales	Corynebacteriaceae	Lawsonella	#N/A	0.806152	Bacteria	Actinobacteriota	Actinobacteria	Mycobacteriales	Mycobacteriaceae	Lawsonella	Lawsonella clevelandensis
B.4.N.60-DT-bin.3&&scaffold_2555	B.4.N.60	DT	bin.3	scaffold_2555	Bacteria	Proteobacteria	Alphaproteobacteria	Rhodobacterales	Rhodobacteraceae	Paracoccus	#N/A	0.827604	Bacteria	Actinobacteriota	Actinobacteria	Mycobacteriales	Mycobacteriaceae	Lawsonella	Lawsonella clevelandensis
B.4.N.60-DT-bin.7&&scaffold_998	B.4.N.60	DT	bin.7	scaffold_998	Bacteria	Proteobacteria	Alphaproteobacteria	Sphingomonadales	Sphingomonadaceae	#N/A	#N/A	0.836758	Bacteria	Proteobacteria	Alphaproteobacteria	Sphingomonadales	Sphingomonadaceae	Erythrobacter_B	Erythrobacter gangjinensis
B.4.V.60-DT-bin.10&&scaffold_8627	B.4.V.60	DT	bin.10	scaffold_8627	Bacteria	Proteobacteria	Gammaproteobacteria	Enterobacterales	Vibrionaceae	Vibrio	#N/A	0.99387	Bacteria	Actinobacteriota	Actinobacteria	Mycobacteriales	Mycobacteriaceae	Corynebacterium	Corynebacterium mustelae
B.4.V.60-DT-bin.10&&scaffold_6975	B.4.V.60	DT	bin.10	scaffold_6975	Bacteria	Proteobacteria	Alphaproteobacteria	Rhizobiales	Rhizobiaceae	Brucella	#N/A	0.874418	Bacteria	Actinobacteriota	Actinobacteria	Mycobacteriales	Mycobacteriaceae	Corynebacterium	Corynebacterium mustelae
B.4.V.60-DT-bin.10&&scaffold_3176	B.4.V.60	DT	bin.10	scaffold_3176	Bacteria	Proteobacteria	Alphaproteobacteria	Rhizobiales	Rhizobiaceae	Brucella	#N/A	0.824195	Bacteria	Actinobacteriota	Actinobacteria	Mycobacteriales	Mycobacteriaceae	Corynebacterium	Corynebacterium mustelae
B.4.V.60-DT-bin.10&&scaffold_8011	B.4.V.60	DT	bin.10	scaffold_8011	Bacteria	Actinobacteriota	Actinobacteria	#N/A	#N/A	#N/A	#N/A	0.792678	Bacteria	Actinobacteriota	Actinobacteria	Mycobacteriales	Mycobacteriaceae	Corynebacterium	Corynebacterium mustelae
B.4.V.60-DT-bin.11&&scaffold_6104	B.4.V.60	DT	bin.11	scaffold_6104	Bacteria	Campylobacterota	Campylobacteria	Campylobacterales	Helicobacteraceae	Wolinella	#N/A	0.820208	Bacteria	Campylobacterota	Campylobacteria	Campylobacterales	Helicobacteraceae	Wolinella	Wolinella succinogenes
B.4.V.60-DT-bin.12&&scaffold_1191	B.4.V.60	DT	bin.12	scaffold_1191	Archaea	Crenarchaeota	Thermoprotei	Desulfurococcales	Desulfurococcaceae	#N/A	#N/A	0.841891	Archaea	Crenarchaeota	Thermoprotei	Desulfurococcales	Desulfurococcaceae	Desulfurococcus	Desulfurococcus amylolyticus
B.4.V.60-DT-bin.13&&scaffold_942	B.4.V.60	DT	bin.13	scaffold_942	Archaea	Crenarchaeota	Thermoprotei	Desulfurococcales	Desulfurococcaceae	#N/A	#N/A	0.927379	Archaea	Crenarchaeota	Thermoprotei	Desulfurococcales	Desulfurococcaceae	Desulfurococcus	Desulfurococcus mucosus
B.4.V.60-DT-bin.14&&scaffold_4327	B.4.V.60	DT	bin.14	scaffold_4327	Bacteria	Proteobacteria	Gammaproteobacteria	Enterobacterales	Enterobacteriaceae	#N/A	#N/A	0.93443	#N/A	#N/A	#N/A	#N/A	#N/A	#N/A	#N/A
B.4.V.60-DT-bin.15&&scaffold_8975	B.4.V.60	DT	bin.15	scaffold_8975	Archaea	Crenarchaeota	Thermoprotei	Desulfurococcales	Desulfurococcaceae	#N/A	#N/A	0.938698	Bacteria	Actinobacteriota	Actinobacteria	Mycobacteriales	Mycobacteriaceae	Corynebacterium	Corynebacterium vitaeruminis
B.4.V.60-DT-bin.16&&scaffold_1065	B.4.V.60	DT	bin.16	scaffold_1065	Bacteria	Bacteroidota	Bacteroidia	Flavobacteriales	Weeksellaceae	Riemerella	#N/A	0.932492	Bacteria	Bacteroidota	Bacteroidia	Flavobacteriales	Weeksellaceae	Riemerella	Riemerella anatipestifer
B.4.V.60-DT-bin.4&&scaffold_2	B.4.V.60	DT	bin.4	scaffold_2	Bacteria	Actinobacteriota	Actinobacteria	Corynebacteriales	Corynebacteriaceae	Lawsonella	#N/A	0.802658	Bacteria	Actinobacteriota	Actinobacteria	Mycobacteriales	Mycobacteriaceae	Lawsonella	Lawsonella clevelandensis
B.4.V.60-DT-bin.4&&scaffold_3314	B.4.V.60	DT	bin.4	scaffold_3314	Bacteria	Proteobacteria	Alphaproteobacteria	Rhodobacterales	Rhodobacteraceae	Paracoccus	#N/A	0.784577	Bacteria	Actinobacteriota	Actinobacteria	Mycobacteriales	Mycobacteriaceae	Lawsonella	Lawsonella clevelandensis
B.4.V.60-DT-bin.6&&scaffold_2076	B.4.V.60	DT	bin.6	scaffold_2076	Bacteria	Campylobacterota	Campylobacteria	Campylobacterales	#N/A	#N/A	#N/A	0.720201	Bacteria	Campylobacterota	Campylobacteria	Campylobacterales	Helicobacteraceae	Helicobacter_A	Helicobacter bilis
B.4.V.60-DT-bin.8&&scaffold_12936	B.4.V.60	DT	bin.8	scaffold_12936	Bacteria	Proteobacteria	Alphaproteobacteria	Rhodobacterales	Rhodobacteraceae	Planktomarina	#N/A	0.744368	Bacteria	Proteobacteria	Gammaproteobacteria	Enterobacterales	Vibrionaceae	Vibrio	Vibrio fluvialis
B.4.V.60-DT-bin.8&&scaffold_410	B.4.V.60	DT	bin.8	scaffold_410	Bacteria	Proteobacteria	Gammaproteobacteria	Enterobacterales	Vibrionaceae	Vibrio	#N/A	0.385984	Bacteria	Proteobacteria	Gammaproteobacteria	Enterobacterales	Vibrionaceae	Vibrio	Vibrio fluvialis
B.4.V.60-DT-bin.8&&scaffold_9817	B.4.V.60	DT	bin.8	scaffold_9817	Bacteria	Proteobacteria	Alphaproteobacteria	Rhodobacterales	Rhodobacteraceae	Octadecabacter	#N/A	0.81799	Bacteria	Proteobacteria	Gammaproteobacteria	Enterobacterales	Vibrionaceae	Vibrio	Vibrio fluvialis
B.5.C.60-DT-bin.10&&scaffold_1482	B.5.C.60	DT	bin.10	scaffold_1482	Archaea	Crenarchaeota	Thermoprotei	Desulfurococcales	Desulfurococcaceae	#N/A	#N/A	0.841891	Archaea	Crenarchaeota	Thermoprotei	Desulfurococcales	Desulfurococcaceae	Desulfurococcus	Desulfurococcus amylolyticus
B.5.C.60-DT-bin.11&&scaffold_3	B.5.C.60	DT	bin.11	scaffold_3	Bacteria	Actinobacteriota	Actinobacteria	Corynebacteriales	Corynebacteriaceae	Lawsonella	#N/A	0.808849	Bacteria	Actinobacteriota	Actinobacteria	Mycobacteriales	Mycobacteriaceae	Lawsonella	Lawsonella clevelandensis
B.5.C.60-DT-bin.11&&scaffold_3399	B.5.C.60	DT	bin.11	scaffold_3399	Bacteria	Proteobacteria	Alphaproteobacteria	Rhizobiales	Rhizobiaceae	Brucella	#N/A	0.824195	Bacteria	Actinobacteriota	Actinobacteria	Mycobacteriales	Mycobacteriaceae	Lawsonella	Lawsonella clevelandensis
B.5.C.60-DT-bin.11&&scaffold_3496	B.5.C.60	DT	bin.11	scaffold_3496	Bacteria	Proteobacteria	Alphaproteobacteria	Rhodobacterales	Rhodobacteraceae	Paracoccus	#N/A	0.784577	Bacteria	Actinobacteriota	Actinobacteria	Mycobacteriales	Mycobacteriaceae	Lawsonella	Lawsonella clevelandensis
B.5.C.60-DT-bin.13&&scaffold_567	B.5.C.60	DT	bin.13	scaffold_567	Bacteria	Proteobacteria	Gammaproteobacteria	Enterobacterales	Vibrionaceae	Vibrio	#N/A	0.385984	Bacteria	Proteobacteria	Gammaproteobacteria	Enterobacterales	Vibrionaceae	Vibrio	Vibrio fluvialis
B.5.C.60-DT-bin.19&&scaffold_6640	B.5.C.60	DT	bin.19	scaffold_6640	Archaea	Crenarchaeota	Thermoprotei	Desulfurococcales	Desulfurococcaceae	Desulfurococcus	#N/A	0.918405	Bacteria	Actinobacteriota	Actinobacteria	Mycobacteriales	Mycobacteriaceae	Corynebacterium	Corynebacterium vitaeruminis
B.5.C.60-DT-bin.22&&scaffold_1282	B.5.C.60	DT	bin.22	scaffold_1282	Bacteria	Actinobacteriota	Actinobacteria	Bifidobacteriales	Bifidobacteriaceae	Gardnerella	#N/A	0.769028	Bacteria	Actinobacteriota	Actinobacteria	Actinomycetales	Bifidobacteriaceae	Bifidobacterium	Bifidobacterium vaginale
B.5.C.60-DT-bin.24&&scaffold_1189	B.5.C.60	DT	bin.24	scaffold_1189	Archaea	Crenarchaeota	Thermoprotei	Desulfurococcales	Desulfurococcaceae	#N/A	#N/A	0.927379	Archaea	Crenarchaeota	Thermoprotei	Desulfurococcales	Desulfurococcaceae	Desulfurococcus	Desulfurococcus mucosus
B.5.C.60-DT-bin.3&&scaffold_1047	B.5.C.60	DT	bin.3	scaffold_1047	Archaea	Halobacterota	Halobacteria	Halobacterales	Halomicrobiaceae	Halorhabdus	#N/A	0.530894	Archaea	Halobacterota	Halobacteria	Halobacteriales	Haloarculaceae	Halorhabdus	Halorhabdus utahensis
B.5.C.60-DT-bin.4&&scaffold_1343	B.5.C.60	DT	bin.4	scaffold_1343	Bacteria	Bacteroidota	Bacteroidia	Flavobacteriales	Weeksellaceae	Riemerella	#N/A	0.932492	Bacteria	Bacteroidota	Bacteroidia	Flavobacteriales	Weeksellaceae	Riemerella	Riemerella anatipestifer
B.5.C.60-DT-bin.5&&scaffold_981	B.5.C.60	DT	bin.5	scaffold_981	Bacteria	Firmicutes	Bacilli	Bacillales	Bacillaceae	Aeribacillus	#N/A	0.841952	Bacteria	Firmicutes	Bacilli	Bacillales	Aeribacillaceae	Aeribacillus	Aeribacillus pallidus
B.5.C.60-DT-bin.6&&scaffold_3796	B.5.C.60	DT	bin.6	scaffold_3796	Archaea	Halobacterota	Halobacteria	Halobacterales	Halomicrobiaceae	#N/A	#N/A	0.896945	Bacteria	Actinobacteriota	Actinobacteria	Actinomycetales	Bifidobacteriaceae	Bifidobacterium	Bifidobacterium kashiwanohense
B.5.C.60-DT-bin.6&&scaffold_6131	B.5.C.60	DT	bin.6	scaffold_6131	Bacteria	Proteobacteria	Alphaproteobacteria	#N/A	#N/A	#N/A	#N/A	0.907209	Bacteria	Actinobacteriota	Actinobacteria	Actinomycetales	Bifidobacteriaceae	Bifidobacterium	Bifidobacterium kashiwanohense
B.5.C.60-DT-bin.6&&scaffold_5336	B.5.C.60	DT	bin.6	scaffold_5336	Bacteria	Proteobacteria	Alphaproteobacteria	Sphingomonadales	Sphingomonadaceae	#N/A	#N/A	0.890729	Bacteria	Actinobacteriota	Actinobacteria	Actinomycetales	Bifidobacteriaceae	Bifidobacterium	Bifidobacterium kashiwanohense
B.5.C.60-DT-bin.6&&scaffold_701	B.5.C.60	DT	bin.6	scaffold_701	Bacteria	Actinobacteriota	Actinobacteria	Bifidobacteriales	Bifidobacteriaceae	Bifidobacterium	#N/A	0.844065	Bacteria	Actinobacteriota	Actinobacteria	Actinomycetales	Bifidobacteriaceae	Bifidobacterium	Bifidobacterium kashiwanohense
B.5.N.60-DT-bin.10&&scaffold_1058	B.5.N.60	DT	bin.10	scaffold_1058	Archaea	Crenarchaeota	Thermoprotei	Desulfurococcales	Desulfurococcaceae	#N/A	#N/A	0.898274	Archaea	Crenarchaeota	Thermoprotei	Desulfurococcales	Desulfurococcaceae	Desulfurococcus	Desulfurococcus amylolyticus
B.5.N.60-DT-bin.11&&scaffold_28	B.5.N.60	DT	bin.11	scaffold_28	Archaea	Halobacterota	Halobacteria	Halobacterales	Halomicrobiaceae	Haloarcula	#N/A	0.301693	Archaea	Halobacterota	Halobacteria	Halobacteriales	Haloarculaceae	Haloarcula	Haloarcula marismortui
B.5.N.60-DT-bin.12&&scaffold_1814	B.5.N.60	DT	bin.12	scaffold_1814	Bacteria	Actinobacteriota	Actinobacteria	Bifidobacteriales	Bifidobacteriaceae	Bifidobacterium	#N/A	0.826586	Bacteria	Actinobacteriota	Actinobacteria	Actinomycetales	Bifidobacteriaceae	Bifidobacterium	Bifidobacterium kashiwanohense
B.5.N.60-DT-bin.12&&scaffold_70	B.5.N.60	DT	bin.12	scaffold_70	Bacteria	Actinobacteriota	Actinobacteria	Bifidobacteriales	Bifidobacteriaceae	Bifidobacterium	#N/A	0.844065	Bacteria	Actinobacteriota	Actinobacteria	Actinomycetales	Bifidobacteriaceae	Bifidobacterium	Bifidobacterium kashiwanohense
B.5.N.60-DT-bin.14&&scaffold_831	B.5.N.60	DT	bin.14	scaffold_831	Archaea	Crenarchaeota	Thermoprotei	Desulfurococcales	Desulfurococcaceae	#N/A	#N/A	0.912907	Archaea	Crenarchaeota	Thermoprotei	Desulfurococcales	Desulfurococcaceae	Desulfurococcus	Desulfurococcus mucosus
B.5.N.60-DT-bin.15&&scaffold_418	B.5.N.60	DT	bin.15	scaffold_418	Bacteria	Proteobacteria	Gammaproteobacteria	Enterobacterales	Vibrionaceae	Vibrio	#N/A	0.738354	Bacteria	Proteobacteria	Gammaproteobacteria	Enterobacterales	Vibrionaceae	Vibrio	Vibrio fluvialis
B.5.N.60-DT-bin.16&&scaffold_21	B.5.N.60	DT	bin.16	scaffold_21	Bacteria	Proteobacteria	Gammaproteobacteria	Enterobacterales	Enterobacteriaceae	#N/A	#N/A	0.835842	Bacteria	Proteobacteria	Gammaproteobacteria	Enterobacterales	Enterobacteriaceae	Kosakonia	Kosakonia oryzae
B.5.N.60-DT-bin.17&&scaffold_19	B.5.N.60	DT	bin.17	scaffold_19	Bacteria	Proteobacteria	Alphaproteobacteria	Rhodobacterales	Rhodobacteraceae	Octadecabacter	#N/A	0.999697	Bacteria	Proteobacteria	Alphaproteobacteria	Rhodobacterales	Rhodobacteraceae	Octadecabacter	Octadecabacter temperatus
B.5.N.60-DT-bin.19&&scaffold_142	B.5.N.60	DT	bin.19	scaffold_142	Bacteria	Proteobacteria	Gammaproteobacteria	Burkholderiales	Alcaligenaceae	Bordetella	#N/A	0.882127	Bacteria	Proteobacteria	Gammaproteobacteria	Burkholderiales	Burkholderiaceae	Bordetella_A	Bordetella petrii
B.5.N.60-DT-bin.22&&scaffold_131	B.5.N.60	DT	bin.22	scaffold_131	Bacteria	Proteobacteria	Alphaproteobacteria	Sphingomonadales	Sphingomonadaceae	#N/A	#N/A	0.338809	Bacteria	Proteobacteria	Alphaproteobacteria	Sphingomonadales	Sphingomonadaceae	Erythrobacter_B	Erythrobacter gangjinensis
B.5.N.60-DT-bin.24&&scaffold_693	B.5.N.60	DT	bin.24	scaffold_693	Bacteria	Firmicutes	Bacilli	Bacillales	Bacillaceae	Aeribacillus	#N/A	0.800084	Bacteria	Firmicutes	Bacilli	Bacillales	Aeribacillaceae	Aeribacillus	Aeribacillus pallidus
B.5.N.60-DT-bin.25&&scaffold_735	B.5.N.60	DT	bin.25	scaffold_735	Archaea	Halobacterota	Halobacteria	Halobacterales	Halomicrobiaceae	Halorhabdus	#N/A	0.571885	Archaea	Halobacterota	Halobacteria	Halobacteriales	Haloarculaceae	Halorhabdus	Halorhabdus utahensis
B.5.N.60-DT-bin.3&&scaffold_111	B.5.N.60	DT	bin.3	scaffold_111	Archaea	Halobacterota	Halobacteria	Halobacterales	Halomicrobiaceae	Halomicrobium	#N/A	0.328264	Archaea	Halobacterota	Halobacteria	Halobacteriales	Haloarculaceae	Halomicrobium	Halomicrobium mukohataei
B.5.N.60-DT-bin.3&&scaffold_941	B.5.N.60	DT	bin.3	scaffold_941	Archaea	Halobacterota	Halobacteria	Halobacterales	Halomicrobiaceae	Halomicrobium	#N/A	0.312032	Archaea	Halobacterota	Halobacteria	Halobacteriales	Haloarculaceae	Halomicrobium	Halomicrobium mukohataei
B.5.N.60-DT-bin.9&&scaffold_2153	B.5.N.60	DT	bin.9	scaffold_2153	Bacteria	Proteobacteria	Alphaproteobacteria	Rhizobiales	Rhizobiaceae	Brucella	#N/A	0.996939	Bacteria	Actinobacteriota	Actinobacteria	Mycobacteriales	Mycobacteriaceae	Lawsonella	Lawsonella clevelandensis
B.5.N.60-DT-bin.9&&scaffold_3	B.5.N.60	DT	bin.9	scaffold_3	Bacteria	Actinobacteriota	Actinobacteria	Corynebacteriales	Corynebacteriaceae	Lawsonella	#N/A	0.823248	Bacteria	Actinobacteriota	Actinobacteria	Mycobacteriales	Mycobacteriaceae	Lawsonella	Lawsonella clevelandensis
B.5.V.60-DT-bin.11&&scaffold_3748	B.5.V.60	DT	bin.11	scaffold_3748	Archaea	Halobacterota	Halobacteria	Halobacterales	Halomicrobiaceae	#N/A	#N/A	0.873277	Bacteria	Actinobacteriota	Actinobacteria	Actinomycetales	Bifidobacteriaceae	Bifidobacterium	Bifidobacterium kashiwanohense
B.5.V.60-DT-bin.11&&scaffold_6287	B.5.V.60	DT	bin.11	scaffold_6287	Bacteria	Proteobacteria	Alphaproteobacteria	#N/A	#N/A	#N/A	#N/A	0.907209	Bacteria	Actinobacteriota	Actinobacteria	Actinomycetales	Bifidobacteriaceae	Bifidobacterium	Bifidobacterium kashiwanohense
B.5.V.60-DT-bin.11&&scaffold_6272	B.5.V.60	DT	bin.11	scaffold_6272	Bacteria	Proteobacteria	Alphaproteobacteria	Sphingomonadales	Sphingomonadaceae	#N/A	#N/A	0.887889	Bacteria	Actinobacteriota	Actinobacteria	Actinomycetales	Bifidobacteriaceae	Bifidobacterium	Bifidobacterium kashiwanohense
B.5.V.60-DT-bin.11&&scaffold_2720	B.5.V.60	DT	bin.11	scaffold_2720	Bacteria	Actinobacteriota	Actinobacteria	Bifidobacteriales	Bifidobacteriaceae	Bifidobacterium	#N/A	0.826586	Bacteria	Actinobacteriota	Actinobacteria	Actinomycetales	Bifidobacteriaceae	Bifidobacterium	Bifidobacterium kashiwanohense
B.5.V.60-DT-bin.11&&scaffold_682	B.5.V.60	DT	bin.11	scaffold_682	Bacteria	Actinobacteriota	Actinobacteria	Bifidobacteriales	Bifidobacteriaceae	Bifidobacterium	#N/A	0.844065	Bacteria	Actinobacteriota	Actinobacteria	Actinomycetales	Bifidobacteriaceae	Bifidobacterium	Bifidobacterium kashiwanohense
B.5.V.60-DT-bin.14&&scaffold_8	B.5.V.60	DT	bin.14	scaffold_8	Archaea	Crenarchaeota	Thermoprotei	Desulfurococcales	Desulfurococcaceae	#N/A	#N/A	0.867108	Archaea	Crenarchaeota	Thermoprotei	Desulfurococcales	Desulfurococcaceae	Staphylothermus	Staphylothermus hellenicus
B.5.V.60-DT-bin.17&&scaffold_1203	B.5.V.60	DT	bin.17	scaffold_1203	Archaea	Crenarchaeota	Thermoprotei	Desulfurococcales	Desulfurococcaceae	#N/A	#N/A	0.927379	Archaea	Crenarchaeota	Thermoprotei	Desulfurococcales	Desulfurococcaceae	Desulfurococcus	Desulfurococcus mucosus
B.5.V.60-DT-bin.17&&scaffold_6617	B.5.V.60	DT	bin.17	scaffold_6617	Bacteria	Firmicutes	Bacilli	Bacillales	Bacillaceae	Aeribacillus	#N/A	0.725087	Archaea	Crenarchaeota	Thermoprotei	Desulfurococcales	Desulfurococcaceae	Desulfurococcus	Desulfurococcus mucosus
B.5.V.60-DT-bin.17&&scaffold_7083	B.5.V.60	DT	bin.17	scaffold_7083	Bacteria	Actinobacteriota	Actinobacteria	Corynebacteriales	Corynebacteriaceae	Corynebacterium	#N/A	0.734934	Archaea	Crenarchaeota	Thermoprotei	Desulfurococcales	Desulfurococcaceae	Desulfurococcus	Desulfurococcus mucosus
B.5.V.60-DT-bin.17&&scaffold_7675	B.5.V.60	DT	bin.17	scaffold_7675	Bacteria	Proteobacteria	Gammaproteobacteria	Enterobacterales	Vibrionaceae	Vibrio	#N/A	0.995961	Archaea	Crenarchaeota	Thermoprotei	Desulfurococcales	Desulfurococcaceae	Desulfurococcus	Desulfurococcus mucosus
B.5.V.60-DT-bin.17&&scaffold_7154	B.5.V.60	DT	bin.17	scaffold_7154	Bacteria	Proteobacteria	Alphaproteobacteria	Rhodobacterales	Rhodobacteraceae	Paracoccus	#N/A	0.841411	Archaea	Crenarchaeota	Thermoprotei	Desulfurococcales	Desulfurococcaceae	Desulfurococcus	Desulfurococcus mucosus
B.5.V.60-DT-bin.17&&scaffold_6256	B.5.V.60	DT	bin.17	scaffold_6256	Bacteria	Proteobacteria	Gammaproteobacteria	Burkholderiales	Alcaligenaceae	#N/A	#N/A	0.741499	Archaea	Crenarchaeota	Thermoprotei	Desulfurococcales	Desulfurococcaceae	Desulfurococcus	Desulfurococcus mucosus
B.5.V.60-DT-bin.17&&scaffold_6339	B.5.V.60	DT	bin.17	scaffold_6339	Bacteria	Actinobacteriota	Actinobacteria	#N/A	#N/A	#N/A	#N/A	0.792382	Archaea	Crenarchaeota	Thermoprotei	Desulfurococcales	Desulfurococcaceae	Desulfurococcus	Desulfurococcus mucosus
B.5.V.60-DT-bin.19&&scaffold_3	B.5.V.60	DT	bin.19	scaffold_3	Bacteria	Actinobacteriota	Actinobacteria	Corynebacteriales	Corynebacteriaceae	Lawsonella	#N/A	0.815455	Bacteria	Actinobacteriota	Actinobacteria	Mycobacteriales	Mycobacteriaceae	Lawsonella	Lawsonella clevelandensis
B.5.V.60-DT-bin.19&&scaffold_3443	B.5.V.60	DT	bin.19	scaffold_3443	Bacteria	Proteobacteria	Alphaproteobacteria	Rhizobiales	Rhizobiaceae	Brucella	#N/A	0.824195	Bacteria	Actinobacteriota	Actinobacteria	Mycobacteriales	Mycobacteriaceae	Lawsonella	Lawsonella clevelandensis
B.5.V.60-DT-bin.19&&scaffold_3545	B.5.V.60	DT	bin.19	scaffold_3545	Bacteria	Proteobacteria	Alphaproteobacteria	Rhodobacterales	Rhodobacteraceae	Paracoccus	#N/A	0.784577	Bacteria	Actinobacteriota	Actinobacteria	Mycobacteriales	Mycobacteriaceae	Lawsonella	Lawsonella clevelandensis
B.5.V.60-DT-bin.2&&scaffold_7808	B.5.V.60	DT	bin.2	scaffold_7808	Archaea	Halobacterota	Halobacteria	Halobacterales	Halomicrobiaceae	Halomicrobium	#N/A	0.823539	Archaea	Halobacterota	Halobacteria	Halobacteriales	Haloarculaceae	Halorhabdus	Halorhabdus utahensis
B.5.V.60-DT-bin.2&&scaffold_1058	B.5.V.60	DT	bin.2	scaffold_1058	Archaea	Halobacterota	Halobacteria	Halobacterales	Halomicrobiaceae	Halorhabdus	#N/A	0.577737	Archaea	Halobacterota	Halobacteria	Halobacteriales	Haloarculaceae	Halorhabdus	Halorhabdus utahensis
B.5.V.60-DT-bin.20&&scaffold_958	B.5.V.60	DT	bin.20	scaffold_958	Bacteria	Firmicutes	#N/A	#N/A	#N/A	#N/A	#N/A	0.309111	Bacteria	Firmicutes	Bacilli	Bacillales	Aeribacillaceae	Aeribacillus	Aeribacillus pallidus
B.5.V.60-DT-bin.21&&scaffold_5778	B.5.V.60	DT	bin.21	scaffold_5778	Bacteria	Proteobacteria	Alphaproteobacteria	Rhizobiales	Rhizobiaceae	Brucella	#N/A	0.874418	Bacteria	Actinobacteriota	Actinobacteria	Mycobacteriales	Mycobacteriaceae	Corynebacterium	Corynebacterium mustelae
B.5.V.60-DT-bin.21&&scaffold_6018	B.5.V.60	DT	bin.21	scaffold_6018	Bacteria	Actinobacteriota	Actinobacteria	Bifidobacteriales	Bifidobacteriaceae	Gardnerella	#N/A	0.769028	Bacteria	Actinobacteriota	Actinobacteria	Mycobacteriales	Mycobacteriaceae	Corynebacterium	Corynebacterium mustelae
B.5.V.60-DT-bin.21&&scaffold_7341	B.5.V.60	DT	bin.21	scaffold_7341	Bacteria	Proteobacteria	Alphaproteobacteria	Rhodobacterales	Rhodobacteraceae	Octadecabacter	#N/A	0.81799	Bacteria	Actinobacteriota	Actinobacteria	Mycobacteriales	Mycobacteriaceae	Corynebacterium	Corynebacterium mustelae
B.5.V.60-DT-bin.21&&scaffold_5328	B.5.V.60	DT	bin.21	scaffold_5328	Bacteria	Proteobacteria	Alphaproteobacteria	Rhodobacterales	Rhodobacteraceae	#N/A	#N/A	0.85749	Bacteria	Actinobacteriota	Actinobacteria	Mycobacteriales	Mycobacteriaceae	Corynebacterium	Corynebacterium mustelae
B.5.V.60-DT-bin.22&&scaffold_141	B.5.V.60	DT	bin.22	scaffold_141	Bacteria	Proteobacteria	Alphaproteobacteria	Sphingomonadales	Sphingomonadaceae	#N/A	#N/A	0.76406	#N/A	#N/A	#N/A	#N/A	#N/A	#N/A	#N/A
B.5.V.60-DT-bin.22&&scaffold_909	B.5.V.60	DT	bin.22	scaffold_909	Bacteria	Proteobacteria	Alphaproteobacteria	Sphingomonadales	Sphingomonadaceae	#N/A	#N/A	0.898754	#N/A	#N/A	#N/A	#N/A	#N/A	#N/A	#N/A
B.5.V.60-DT-bin.25&&scaffold_1360	B.5.V.60	DT	bin.25	scaffold_1360	Archaea	Halobacterota	Halobacteria	Halobacterales	Halomicrobiaceae	Halomicrobium	#N/A	0.380291	Archaea	Halobacterota	Halobacteria	Halobacteriales	Haloarculaceae	Halomicrobium	Halomicrobium mukohataei
B.5.V.60-DT-bin.3&&scaffold_1359	B.5.V.60	DT	bin.3	scaffold_1359	Bacteria	Bacteroidota	Bacteroidia	Flavobacteriales	Weeksellaceae	Riemerella	#N/A	0.932492	Bacteria	Bacteroidota	Bacteroidia	Flavobacteriales	Weeksellaceae	Riemerella	Riemerella anatipestifer
B.5.V.60-DT-bin.9&&scaffold_1502	B.5.V.60	DT	bin.9	scaffold_1502	Archaea	Crenarchaeota	Thermoprotei	Desulfurococcales	Desulfurococcaceae	#N/A	#N/A	0.885348	Archaea	Crenarchaeota	Thermoprotei	Desulfurococcales	Desulfurococcaceae	Desulfurococcus	Desulfurococcus amylolyticus
C.1.O.60-DT-bin.1&&scaffold_988	C.1.O.60	DT	bin.1	scaffold_988	Bacteria	Actinobacteriota	Actinobacteria	Streptomycetales	Streptomycetaceae	Streptomyces	#N/A	0.98443	Bacteria	Actinobacteriota	Actinobacteria	Streptomycetales	Streptomycetaceae	Streptomyces	Streptomyces griseus
C.1.O.60-DT-bin.10&&scaffold_997	C.1.O.60	DT	bin.10	scaffold_997	Unclassified	#N/A	#N/A	#N/A	#N/A	#N/A	#N/A	0.648786	Bacteria	Acidobacteriota	Acidobacteriae	Acidobacteriales	Acidobacteriaceae	Granulicella	Granulicella tundricola
C.1.O.60-DT-bin.11&&scaffold_5201	C.1.O.60	DT	bin.11	scaffold_5201	Bacteria	Cyanobacteria	Cyanobacteriia	Cyanobacteriales	Nostocaceae	Nostoc PCC-731#N/A2	#N/A	0.855354	#N/A	#N/A	#N/A	#N/A	#N/A	#N/A	#N/A
C.1.O.60-DT-bin.13&&scaffold_411	C.1.O.60	DT	bin.13	scaffold_411	Unclassified	#N/A	#N/A	#N/A	#N/A	#N/A	#N/A	0.302492	#N/A	#N/A	#N/A	#N/A	#N/A	#N/A	#N/A
C.1.O.60-DT-bin.14&&scaffold_366	C.1.O.60	DT	bin.14	scaffold_366	Bacteria	Thermotogota	Thermotogae	Thermotogales	Thermotogaceae	Thermotoga	#N/A	0.864954	Bacteria	Thermotogota	Thermotogae	Thermotogales	Thermotogaceae	Thermotoga	Thermotoga petrophila
C.1.O.60-DT-bin.17&&scaffold_515	C.1.O.60	DT	bin.17	scaffold_515	Archaea	Crenarchaeota	Thermoprotei	Thermoproteales	Thermoproteaceae	#N/A	#N/A	0.998346	Archaea	Crenarchaeota	Thermoprotei	Thermoproteales	Thermoproteaceae	Thermoproteus	Thermoproteus uzoniensis
C.1.O.60-DT-bin.18&&scaffold_5785	C.1.O.60	DT	bin.18	scaffold_5785	Bacteria	Proteobacteria	Alphaproteobacteria	Caulobacterales	Caulobacteraceae	Caulobacter	#N/A	0.87089	#N/A	#N/A	#N/A	#N/A	#N/A	#N/A	#N/A
C.1.O.60-DT-bin.18&&scaffold_5501	C.1.O.60	DT	bin.18	scaffold_5501	Bacteria	Proteobacteria	Alphaproteobacteria	Rhodobacterales	Rhodobacteraceae	Paracoccus	#N/A	0.823319	#N/A	#N/A	#N/A	#N/A	#N/A	#N/A	#N/A
C.1.O.60-DT-bin.18&&scaffold_1675	C.1.O.60	DT	bin.18	scaffold_1675	Unclassified	#N/A	#N/A	#N/A	#N/A	#N/A	#N/A	0.899433	#N/A	#N/A	#N/A	#N/A	#N/A	#N/A	#N/A
C.1.O.60-DT-bin.18&&scaffold_5023	C.1.O.60	DT	bin.18	scaffold_5023	Bacteria	Acidobacteriota	Acidobacteriae	Acidobacteriales	#N/A	#N/A	#N/A	0.914841	#N/A	#N/A	#N/A	#N/A	#N/A	#N/A	#N/A
C.1.O.60-DT-bin.20&&scaffold_737	C.1.O.60	DT	bin.20	scaffold_737	Unclassified	#N/A	#N/A	#N/A	#N/A	#N/A	#N/A	0.860911	Bacteria	Thermotogota	Thermotogae	Thermotogales	Thermotogaceae	Pseudothermotoga	Pseudothermotoga thermarum
C.1.O.60-DT-bin.22&&scaffold_834	C.1.O.60	DT	bin.22	scaffold_834	Archaea	Halobacterota	Methanosarcinia	Methanosarciniales	Methanosarcinaceae	Methanosarcina	#N/A	0.952371	#N/A	#N/A	#N/A	#N/A	#N/A	#N/A	#N/A
C.1.O.60-DT-bin.23&&scaffold_142	C.1.O.60	DT	bin.23	scaffold_142	Bacteria	Thermotogota	Thermotogae	Thermotogales	Thermotogaceae	Pseudothermotoga	#N/A	0.856363	Bacteria	Thermotogota	Thermotogae	Thermotogales	Thermotogaceae	Pseudothermotoga_A	Pseudothermotoga caldifontis
C.1.O.60-DT-bin.24&&scaffold_1529	C.1.O.60	DT	bin.24	scaffold_1529	Bacteria	Proteobacteria	Gammaproteobacteria	Enterobacterales	Enterobacteriaceae	Klebsiella	#N/A	0.742141	Bacteria	Proteobacteria	Gammaproteobacteria	Enterobacterales	Enterobacteriaceae	Klebsiella	Klebsiella quasipneumoniae
C.1.O.60-DT-bin.3&&scaffold_3596	C.1.O.60	DT	bin.3	scaffold_3596	Unclassified	#N/A	#N/A	#N/A	#N/A	#N/A	#N/A	0.898737	#N/A	#N/A	#N/A	#N/A	#N/A	#N/A	#N/A
C.1.O.60-DT-bin.4&&scaffold_3097	C.1.O.60	DT	bin.4	scaffold_3097	Bacteria	Spirochaetota	Spirochaetia	Spirochaetales	Spirochaetaceae	Borrelia	#N/A	0.767002	Bacteria	Spirochaetota	Spirochaetia	Borreliales	Borreliaceae	Borrelia	Borrelia duttonii
C.1.O.60-DT-bin.4&&scaffold_3384	C.1.O.60	DT	bin.4	scaffold_3384	Bacteria	Spirochaetota	Spirochaetia	Spirochaetales	Spirochaetaceae	Borrelia	#N/A	0.794886	Bacteria	Spirochaetota	Spirochaetia	Borreliales	Borreliaceae	Borrelia	Borrelia duttonii
C.1.O.60-DT-bin.4&&scaffold_4047	C.1.O.60	DT	bin.4	scaffold_4047	Unclassified	#N/A	#N/A	#N/A	#N/A	#N/A	#N/A	0.734404	Bacteria	Spirochaetota	Spirochaetia	Borreliales	Borreliaceae	Borrelia	Borrelia duttonii
C.1.O.60-DT-bin.5&&scaffold_900	C.1.O.60	DT	bin.5	scaffold_900	Bacteria	Proteobacteria	Alphaproteobacteria	Rhizobiales	#N/A	#N/A	#N/A	0.81289	Bacteria	Proteobacteria	Alphaproteobacteria	Rhizobiales	Rhizobiaceae	Nitratireductor_B	Nitratireductor basaltis
C.1.O.60-DT-bin.9&&scaffold_574	C.1.O.60	DT	bin.9	scaffold_574	Bacteria	Firmicutes	Bacilli	Bacillales	Bacillaceae	Bacillus	#N/A	0.748797	Bacteria	Firmicutes	Bacilli	Bacillales	Bacillaceae	Bacillus	Bacillus subtilis
C.1.O.60-DT-bin.9&&scaffold_2253	C.1.O.60	DT	bin.9	scaffold_2253	Bacteria	Firmicutes	#N/A	#N/A	#N/A	#N/A	#N/A	0.315301	Bacteria	Firmicutes	Bacilli	Bacillales	Bacillaceae	Bacillus	Bacillus subtilis
C.1.O.60-DT-bin.9&&scaffold_786	C.1.O.60	DT	bin.9	scaffold_786	Bacteria	#N/A	#N/A	#N/A	#N/A	#N/A	#N/A	0.774487	Bacteria	Firmicutes	Bacilli	Bacillales	Bacillaceae	Bacillus	Bacillus subtilis
C.2.C.60-DT-bin.10&&scaffold_6417	C.2.C.60	DT	bin.10	scaffold_6417	Bacteria	Proteobacteria	Alphaproteobacteria	Rhodobacterales	Rhodobacteraceae	Paracoccus	#N/A	0.823319	Archaea	Halobacterota	Methanosarcinia	Methanosarcinales	Methanosarcinaceae	Methanococcoides	Methanococcoides methylutens
C.2.C.60-DT-bin.12&&scaffold_27	C.2.C.60	DT	bin.12	scaffold_27	Bacteria	Verrucomicrobiota	Chlamydiae	Chlamydiales	Chlamydiaceae	Chlamydia	#N/A	0.83084	Bacteria	Verrucomicrobiota_A	Chlamydiia	Chlamydiales	Chlamydiaceae	Chlamydophila	Chlamydophila pecorum
C.2.C.60-DT-bin.12&&scaffold_9446	C.2.C.60	DT	bin.12	scaffold_9446	Bacteria	Verrucomicrobiota	Chlamydiae	Chlamydiales	Chlamydiaceae	Chlamydia	#N/A	0.795418	Bacteria	Verrucomicrobiota_A	Chlamydiia	Chlamydiales	Chlamydiaceae	Chlamydophila	Chlamydophila pecorum
C.2.C.60-DT-bin.14&&scaffold_8390	C.2.C.60	DT	bin.14	scaffold_8390	Bacteria	Firmicutes	Bacilli	Bacillales	Bacillaceae	Bacillus	#N/A	0.987212	Bacteria	Acidobacteriota	Acidobacteriae	Acidobacteriales	Acidobacteriaceae	Granulicella	Granulicella tundricola
C.2.C.60-DT-bin.14&&scaffold_437	C.2.C.60	DT	bin.14	scaffold_437	Unclassified	#N/A	#N/A	#N/A	#N/A	#N/A	#N/A	0.750886	Bacteria	Acidobacteriota	Acidobacteriae	Acidobacteriales	Acidobacteriaceae	Granulicella	Granulicella tundricola
C.2.C.60-DT-bin.15&&scaffold_361	C.2.C.60	DT	bin.15	scaffold_361	Archaea	Halobacterota	Methanosarcinia	Methanosarciniales	Methanosarcinaceae	Methanosarcina	#N/A	0.952371	Archaea	Halobacterota	Methanosarcinia	Methanosarcinales	Methanosarcinaceae	Methanosarcina	Methanosarcina siciliae
C.2.C.60-DT-bin.18&&scaffold_2173	C.2.C.60	DT	bin.18	scaffold_2173	Bacteria	Spirochaetota	Spirochaetia	Spirochaetales	Spirochaetaceae	#N/A	#N/A	0.86642	#N/A	#N/A	#N/A	#N/A	#N/A	#N/A	#N/A
C.2.C.60-DT-bin.20&&scaffold_1049	C.2.C.60	DT	bin.20	scaffold_1049	Bacteria	Cyanobacteria	Cyanobacteriia	Cyanobacteriales	#N/A	#N/A	#N/A	0.750233	Bacteria	Cyanobacteria	Cyanobacteriia	Cyanobacteriales	Nostocaceae	Anabaena_A	Anabaena cylindrica
C.2.C.60-DT-bin.21&&scaffold_769	C.2.C.60	DT	bin.21	scaffold_769	Unclassified	#N/A	#N/A	#N/A	#N/A	#N/A	#N/A	0.946693	Bacteria	Acidobacteriota	Acidobacteriae	Acidobacteriales	Acidobacteriaceae	Granulicella_A	Granulicella mallensis
C.2.C.60-DT-bin.21&&scaffold_6880	C.2.C.60	DT	bin.21	scaffold_6880	Bacteria	Acidobacteriota	Acidobacteriae	Acidobacteriales	#N/A	#N/A	#N/A	0.905506	Bacteria	Acidobacteriota	Acidobacteriae	Acidobacteriales	Acidobacteriaceae	Granulicella_A	Granulicella mallensis
C.2.C.60-DT-bin.3&&scaffold_3831	C.2.C.60	DT	bin.3	scaffold_3831	Bacteria	Firmicutes	Bacilli	Bacillales	Bacillaceae	Bacillus	#N/A	0.741938	Bacteria	Firmicutes	Bacilli	Bacillales	Bacillaceae	Bacillus	Bacillus subtilis
C.2.C.60-DT-bin.3&&scaffold_3112	C.2.C.60	DT	bin.3	scaffold_3112	Bacteria	Firmicutes	#N/A	#N/A	#N/A	#N/A	#N/A	0.315301	Bacteria	Firmicutes	Bacilli	Bacillales	Bacillaceae	Bacillus	Bacillus subtilis
C.2.C.60-DT-bin.4&&scaffold_9445	C.2.C.60	DT	bin.4	scaffold_9445	Bacteria	Proteobacteria	Gammaproteobacteria	Burkholderiales	Burkholderiaceae	Pandoraea	#N/A	0.999989	Bacteria	Cyanobacteria	Cyanobacteriia	Cyanobacteriales	Nostocaceae	Trichormus_B	Trichormus azollae
C.2.C.60-DT-bin.4&&scaffold_8258	C.2.C.60	DT	bin.4	scaffold_8258	Unclassified	#N/A	#N/A	#N/A	#N/A	#N/A	#N/A	0.722124	Bacteria	Cyanobacteria	Cyanobacteriia	Cyanobacteriales	Nostocaceae	Trichormus_B	Trichormus azollae
C.2.C.60-DT-bin.5&&scaffold_10122	C.2.C.60	DT	bin.5	scaffold_10122	Bacteria	Firmicutes	#N/A	#N/A	#N/A	#N/A	#N/A	0.765812	Bacteria	Verrucomicrobiota_A	Chlamydiia	Chlamydiales	Chlamydiaceae	Chlamydia	Chlamydia suis
C.2.C.60-DT-bin.6&&scaffold_9739	C.2.C.60	DT	bin.6	scaffold_9739	Bacteria	Proteobacteria	Alphaproteobacteria	Rhodobacterales	Rhodobacteraceae	Paracoccus	#N/A	0.794665	Bacteria	Proteobacteria	Alphaproteobacteria	Caulobacterales	Caulobacteraceae	Caulobacter	Caulobacter vibrioides
C.2.C.60-DT-bin.7&&scaffold_7710	C.2.C.60	DT	bin.7	scaffold_7710	Bacteria	Cyanobacteria	Cyanobacteriia	Cyanobacteriales	Nostocaceae	Nostoc PCC-731#N/A2	#N/A	0.870938	Archaea	Halobacterota	Methanosarcinia	Methanosarcinales	Methanosarcinaceae	Methanosarcina	Methanosarcina vacuolata
C.2.N.60-DT-bin.1&&scaffold_2159	C.2.N.60	DT	bin.1	scaffold_2159	Bacteria	Proteobacteria	Gammaproteobacteria	Burkholderiales	Burkholderiaceae	Pandoraea	#N/A	0.72414	Bacteria	Acidobacteriota	Acidobacteriae	Acidobacteriales	Acidobacteriaceae	Granulicella_A	Granulicella mallensis
C.2.N.60-DT-bin.1&&scaffold_665	C.2.N.60	DT	bin.1	scaffold_665	Unclassified	#N/A	#N/A	#N/A	#N/A	#N/A	#N/A	0.945122	Bacteria	Acidobacteriota	Acidobacteriae	Acidobacteriales	Acidobacteriaceae	Granulicella_A	Granulicella mallensis
C.2.N.60-DT-bin.1&&scaffold_5794	C.2.N.60	DT	bin.1	scaffold_5794	Bacteria	Acidobacteriota	Acidobacteriae	Acidobacteriales	#N/A	#N/A	#N/A	0.905506	Bacteria	Acidobacteriota	Acidobacteriae	Acidobacteriales	Acidobacteriaceae	Granulicella_A	Granulicella mallensis
C.2.N.60-DT-bin.1&&scaffold_5930	C.2.N.60	DT	bin.1	scaffold_5930	Bacteria	Acidobacteriota	Acidobacteriae	Acidobacteriales	#N/A	#N/A	#N/A	0.905506	Bacteria	Acidobacteriota	Acidobacteriae	Acidobacteriales	Acidobacteriaceae	Granulicella_A	Granulicella mallensis
C.2.N.60-DT-bin.10&&scaffold_6579	C.2.N.60	DT	bin.10	scaffold_6579	Bacteria	Proteobacteria	Alphaproteobacteria	Rhodobacterales	Rhodobacteraceae	Paracoccus	#N/A	0.94236	Bacteria	Proteobacteria	Alphaproteobacteria	Caulobacterales	Caulobacteraceae	Brevundimonas	Brevundimonas subvibrioides
C.2.N.60-DT-bin.11&&scaffold_339	C.2.N.60	DT	bin.11	scaffold_339	Archaea	Halobacterota	Methanosarcinia	Methanosarciniales	Methanosarcinaceae	Methanosarcina	#N/A	0.952371	#N/A	#N/A	#N/A	#N/A	#N/A	#N/A	#N/A
C.2.N.60-DT-bin.11&&scaffold_4780	C.2.N.60	DT	bin.11	scaffold_4780	Bacteria	Verrucomicrobiota	Chlamydiae	Chlamydiales	Chlamydiaceae	Chlamydia	#N/A	0.835659	#N/A	#N/A	#N/A	#N/A	#N/A	#N/A	#N/A
C.2.N.60-DT-bin.12&&scaffold_406	C.2.N.60	DT	bin.12	scaffold_406	Bacteria	Thermotogota	Thermotogae	Thermotogales	Thermotogaceae	Thermotoga	#N/A	0.879765	Bacteria	Thermotogota	Thermotogae	Thermotogales	Thermotogaceae	Thermotoga	Thermotoga petrophila
C.2.N.60-DT-bin.13&&scaffold_397	C.2.N.60	DT	bin.13	scaffold_397	Bacteria	Actinobacteriota	Actinobacteria	Streptomycetales	Streptomycetaceae	Streptomyces	#N/A	0.700154	Bacteria	Actinobacteriota	Actinobacteria	Streptomycetales	Streptomycetaceae	Streptomyces	Streptomyces griseus
C.2.N.60-DT-bin.16&&scaffold_3535	C.2.N.60	DT	bin.16	scaffold_3535	Bacteria	Spirochaetota	Spirochaetia	Spirochaetales	Spirochaetaceae	Borreliella	#N/A	0.763745	Bacteria	Spirochaetota	Spirochaetia	Borreliales	Borreliaceae	Borrelia	Borrelia anserina
C.2.N.60-DT-bin.16&&scaffold_3535-#1	C.2.N.60	DT	bin.16	scaffold_3535-#1	Unclassified	#N/A	#N/A	#N/A	#N/A	#N/A	#N/A	0.734404	Bacteria	Spirochaetota	Spirochaetia	Borreliales	Borreliaceae	Borrelia	Borrelia anserina
C.2.N.60-DT-bin.16&&scaffold_1994	C.2.N.60	DT	bin.16	scaffold_1994	Bacteria	Spirochaetota	Spirochaetia	Spirochaetales	Spirochaetaceae	Borrelia	#N/A	0.79811	Bacteria	Spirochaetota	Spirochaetia	Borreliales	Borreliaceae	Borrelia	Borrelia anserina
C.2.N.60-DT-bin.17&&scaffold_977	C.2.N.60	DT	bin.17	scaffold_977	Bacteria	Spirochaetota	Spirochaetia	Spirochaetales	Spirochaetaceae	Borrelia	#N/A	0.950762	Bacteria	Spirochaetota	Spirochaetia	Borreliales	Borreliaceae	Borreliella	Borreliella burgdorferi
C.2.N.60-DT-bin.20&&scaffold_402	C.2.N.60	DT	bin.20	scaffold_402	Bacteria	Acidobacteriota	Acidobacteriae	Acidobacteriales	Acidobacteriaceae (Subgroup 1)	Granulicella	#N/A	0.319593	Bacteria	Acidobacteriota	Acidobacteriae	Acidobacteriales	Acidobacteriaceae	Granulicella	Granulicella tundricola
C.2.N.60-DT-bin.21&&scaffold_849	C.2.N.60	DT	bin.21	scaffold_849	Archaea	Crenarchaeota	Thermoprotei	Thermoproteales	Thermoproteaceae	#N/A	#N/A	0.682565	Archaea	Crenarchaeota	Thermoprotei	Thermoproteales	Thermoproteaceae	Thermoproteus	Thermoproteus uzoniensis
C.2.N.60-DT-bin.3&&scaffold_42	C.2.N.60	DT	bin.3	scaffold_42	Bacteria	Verrucomicrobiota	Chlamydiae	Chlamydiales	Chlamydiaceae	Chlamydia	#N/A	0.83084	Bacteria	Verrucomicrobiota_A	Chlamydiia	Chlamydiales	Chlamydiaceae	Chlamydophila	Chlamydophila pecorum
C.2.N.60-DT-bin.4&&scaffold_107	C.2.N.60	DT	bin.4	scaffold_107	Unclassified	#N/A	#N/A	#N/A	#N/A	#N/A	#N/A	0.982783	Bacteria	Thermotogota	Thermotogae	Thermotogales	Thermotogaceae	Pseudothermotoga_A	Pseudothermotoga caldifontis
C.2.N.60-DT-bin.6&&scaffold_246	C.2.N.60	DT	bin.6	scaffold_246	Bacteria	Proteobacteria	Alphaproteobacteria	Rhodobacterales	Rhodobacteraceae	Paracoccus	#N/A	0.742211	Bacteria	Proteobacteria	Alphaproteobacteria	Rhodobacterales	Rhodobacteraceae	Paracoccus	Paracoccus aminophilus
C.2.N.60-DT-bin.7&&scaffold_253	C.2.N.60	DT	bin.7	scaffold_253	Bacteria	Firmicutes	#N/A	#N/A	#N/A	#N/A	#N/A	0.759344	Bacteria	Firmicutes	Bacilli	Bacillales	Bacillaceae	Bacillus	Bacillus subtilis
C.2.N.60-DT-bin.7&&scaffold_952	C.2.N.60	DT	bin.7	scaffold_952	Bacteria	Firmicutes	#N/A	#N/A	#N/A	#N/A	#N/A	0.315301	Bacteria	Firmicutes	Bacilli	Bacillales	Bacillaceae	Bacillus	Bacillus subtilis
C.2.N.60-DT-bin.7&&scaffold_319	C.2.N.60	DT	bin.7	scaffold_319	Bacteria	#N/A	#N/A	#N/A	#N/A	#N/A	#N/A	0.774487	Bacteria	Firmicutes	Bacilli	Bacillales	Bacillaceae	Bacillus	Bacillus subtilis
C.2.N.60-DT-bin.8&&scaffold_555	C.2.N.60	DT	bin.8	scaffold_555	Unclassified	#N/A	#N/A	#N/A	#N/A	#N/A	#N/A	0.722124	Bacteria	Cyanobacteria	Cyanobacteriia	Cyanobacteriales	Nostocaceae	Anabaena_A	Anabaena cylindrica
C.2.N.60-DT-bin.9&&scaffold_2125	C.2.N.60	DT	bin.9	scaffold_2125	Bacteria	Spirochaetota	Spirochaetia	Spirochaetales	Spirochaetaceae	Borrelia	#N/A	0.786993	Bacteria	Spirochaetota	Spirochaetia	Borreliales	Borreliaceae	Borrelia	Borrelia duttonii
C.2.N.60-DT-bin.9&&scaffold_1670	C.2.N.60	DT	bin.9	scaffold_1670	Bacteria	Spirochaetota	Spirochaetia	Spirochaetales	Spirochaetaceae	#N/A	#N/A	0.799585	Bacteria	Spirochaetota	Spirochaetia	Borreliales	Borreliaceae	Borrelia	Borrelia duttonii
C.2.N.60-DT-bin.9&&scaffold_1910	C.2.N.60	DT	bin.9	scaffold_1910	Bacteria	Spirochaetota	Spirochaetia	Spirochaetales	Spirochaetaceae	#N/A	#N/A	0.86642	Bacteria	Spirochaetota	Spirochaetia	Borreliales	Borreliaceae	Borrelia	Borrelia duttonii
C.2.R.10-DT-bin.10&&scaffold_527	C.2.R.10	DT	bin.10	scaffold_527	Bacteria	Spirochaetota	Spirochaetia	Spirochaetales	Spirochaetaceae	#N/A	#N/A	0.882145	Bacteria	Spirochaetota	Spirochaetia	Borreliales	Borreliaceae	Borreliella	Borreliella chilensis
C.2.R.10-DT-bin.11&&scaffold_18202	C.2.R.10	DT	bin.11	scaffold_18202	Bacteria	Proteobacteria	Gammaproteobacteria	Enterobacterales	Enterobacteriaceae	#N/A	#N/A	0.757944	#N/A	#N/A	#N/A	#N/A	#N/A	#N/A	#N/A
C.2.R.10-DT-bin.12&&scaffold_326	C.2.R.10	DT	bin.12	scaffold_326	Archaea	Crenarchaeota	Thermoprotei	Thermoproteales	Thermoproteaceae	Vulcanisaeta	#N/A	0.998107	Archaea	Crenarchaeota	Thermoprotei	Thermoproteales	Thermocladiaceae	Vulcanisaeta	Vulcanisaeta distributa
C.2.R.10-DT-bin.12&&scaffold_9833	C.2.R.10	DT	bin.12	scaffold_9833	Bacteria	Verrucomicrobiota	Chlamydiae	Chlamydiales	Chlamydiaceae	Chlamydia	#N/A	0.992437	Archaea	Crenarchaeota	Thermoprotei	Thermoproteales	Thermocladiaceae	Vulcanisaeta	Vulcanisaeta distributa
C.2.R.10-DT-bin.13&&scaffold_2763	C.2.R.10	DT	bin.13	scaffold_2763	Archaea	Crenarchaeota	Thermoprotei	Thermoproteales	Thermoproteaceae	#N/A	#N/A	0.857401	Archaea	Crenarchaeota	Thermoprotei	Thermoproteales	Thermocladiaceae	Vulcanisaeta	Vulcanisaeta moutnovskia
C.2.R.10-DT-bin.14&&scaffold_6895	C.2.R.10	DT	bin.14	scaffold_6895	Bacteria	Proteobacteria	Alphaproteobacteria	Rhizobiales	Rhizobiaceae	Mesorhizobium	#N/A	0.855639	Bacteria	Proteobacteria	Alphaproteobacteria	Rhodobacterales	Rhodobacteraceae	Paracoccus	Paracoccus yeei
C.2.R.10-DT-bin.16&&scaffold_73	C.2.R.10	DT	bin.16	scaffold_73	Bacteria	Thermotogota	Thermotogae	Thermotogales	Thermotogaceae	Thermotoga	#N/A	0.864954	Bacteria	Thermotogota	Thermotogae	Thermotogales	Thermotogaceae	Thermotoga	Thermotoga petrophila
C.2.R.10-DT-bin.17&&scaffold_6096	C.2.R.10	DT	bin.17	scaffold_6096	Bacteria	Proteobacteria	Alphaproteobacteria	Rhizobiales	Rhizobiaceae	#N/A	#N/A	0.871541	Bacteria	Proteobacteria	Alphaproteobacteria	Rhizobiales	Rhizobiaceae	Mesorhizobium	Mesorhizobium ciceri
C.2.R.10-DT-bin.2&&scaffold_153	C.2.R.10	DT	bin.2	scaffold_153	Bacteria	Proteobacteria	Gammaproteobacteria	Burkholderiales	Burkholderiaceae	Burkholderia-Caballeronia-Paraburkholderia	#N/A	0.999999	Bacteria	Proteobacteria	Gammaproteobacteria	Burkholderiales	Burkholderiaceae	Burkholderia	Burkholderia glumae
C.2.R.10-DT-bin.3&&scaffold_36	C.2.R.10	DT	bin.3	scaffold_36	Bacteria	Spirochaetota	Spirochaetia	Spirochaetales	Spirochaetaceae	Borrelia	#N/A	0.834521	Bacteria	Spirochaetota	Spirochaetia	Borreliales	Borreliaceae	Borrelia	Borrelia anserina
C.2.R.10-DT-bin.3&&scaffold_3189	C.2.R.10	DT	bin.3	scaffold_3189	Bacteria	Spirochaetota	Spirochaetia	Spirochaetales	Spirochaetaceae	Borrelia	#N/A	0.312253	Bacteria	Spirochaetota	Spirochaetia	Borreliales	Borreliaceae	Borrelia	Borrelia anserina
C.2.R.10-DT-bin.4&&scaffold_5814	C.2.R.10	DT	bin.4	scaffold_5814	Archaea	Halobacterota	Methanosarcinia	Methanosarciniales	Methanosarcinaceae	Methanosarcina	#N/A	0.880506	Bacteria	Verrucomicrobiota_A	Chlamydiia	Chlamydiales	Chlamydiaceae	Chlamydia	Chlamydia muridarum
C.2.R.10-DT-bin.4&&scaffold_9325	C.2.R.10	DT	bin.4	scaffold_9325	Bacteria	Cyanobacteria	Cyanobacteriia	Cyanobacteriales	Nostocaceae	Anabaena PCC-7122	#N/A	0.731543	Bacteria	Verrucomicrobiota_A	Chlamydiia	Chlamydiales	Chlamydiaceae	Chlamydia	Chlamydia muridarum
C.2.R.10-DT-bin.5&&scaffold_211	C.2.R.10	DT	bin.5	scaffold_211	Unclassified	#N/A	#N/A	#N/A	#N/A	#N/A	#N/A	0.860911	Bacteria	Thermotogota	Thermotogae	Thermotogales	Thermotogaceae	Pseudothermotoga	Pseudothermotoga thermarum
C.2.R.10-DT-bin.7&&scaffold_11	C.2.R.10	DT	bin.7	scaffold_11	Bacteria	Verrucomicrobiota	Chlamydiae	Chlamydiales	Chlamydiaceae	Chlamydia	#N/A	0.760887	Bacteria	Verrucomicrobiota_A	Chlamydiia	Chlamydiales	Chlamydiaceae	Chlamydophila	Chlamydophila pecorum
C.2.R.10-DT-bin.9&&scaffold_8642	C.2.R.10	DT	bin.9	scaffold_8642	Bacteria	Verrucomicrobiota	Chlamydiae	Chlamydiales	Chlamydiaceae	Chlamydia	#N/A	0.813348	Bacteria	Verrucomicrobiota_A	Chlamydiia	Chlamydiales	Chlamydiaceae	Chlamydia	Chlamydia suis
C.2.R.180-DT-bin.1&&scaffold_6630	C.2.R.180	DT	bin.1	scaffold_6630	Unclassified	#N/A	#N/A	#N/A	#N/A	#N/A	#N/A	0.734404	Bacteria	Spirochaetota	Spirochaetia	Borreliales	Borreliaceae	Borreliella	Borreliella burgdorferi
C.2.R.180-DT-bin.1&&scaffold_3810	C.2.R.180	DT	bin.1	scaffold_3810	Unclassified	#N/A	#N/A	#N/A	#N/A	#N/A	#N/A	0.897354	Bacteria	Spirochaetota	Spirochaetia	Borreliales	Borreliaceae	Borreliella	Borreliella burgdorferi
C.2.R.180-DT-bin.10&&scaffold_30	C.2.R.180	DT	bin.10	scaffold_30	Bacteria	Verrucomicrobiota	Chlamydiae	Chlamydiales	Chlamydiaceae	Chlamydia	#N/A	0.79972	Bacteria	Verrucomicrobiota_A	Chlamydiia	Chlamydiales	Chlamydiaceae	Chlamydophila	Chlamydophila pecorum
C.2.R.180-DT-bin.12&&scaffold_12014	C.2.R.180	DT	bin.12	scaffold_12014	Bacteria	Proteobacteria	Gammaproteobacteria	Burkholderiales	Burkholderiaceae	Pandoraea	#N/A	0.954677	Bacteria	Proteobacteria	Alphaproteobacteria	Caulobacterales	Caulobacteraceae	Caulobacter	Caulobacter vibrioides
C.2.R.180-DT-bin.17&&scaffold_4723	C.2.R.180	DT	bin.17	scaffold_4723	Unclassified	#N/A	#N/A	#N/A	#N/A	#N/A	#N/A	0.898737	Bacteria	Proteobacteria	Alphaproteobacteria	Rhodobacterales	Rhodobacteraceae	Rhodobacter	Rhodobacter capsulatus
C.2.R.180-DT-bin.18&&scaffold_958	C.2.R.180	DT	bin.18	scaffold_958	Unclassified	#N/A	#N/A	#N/A	#N/A	#N/A	#N/A	0.730987	Bacteria	Thermotogota	Thermotogae	Thermotogales	Thermotogaceae	Pseudothermotoga	Pseudothermotoga thermarum
C.2.R.180-DT-bin.19&&scaffold_20510	C.2.R.180	DT	bin.19	scaffold_20510	Archaea	Crenarchaeota	Thermoprotei	Thermoproteales	Thermoproteaceae	Vulcanisaeta	#N/A	0.944298	Archaea	Crenarchaeota	Thermoprotei	Thermoproteales	Thermocladiaceae	Vulcanisaeta	Vulcanisaeta moutnovskia
C.2.R.180-DT-bin.2&&scaffold_124	C.2.R.180	DT	bin.2	scaffold_124	Bacteria	Proteobacteria	Alphaproteobacteria	Rhodobacterales	Rhodobacteraceae	Paracoccus	#N/A	0.334146	Bacteria	Proteobacteria	Alphaproteobacteria	Rhodobacterales	Rhodobacteraceae	Paracoccus	Paracoccus yeei
C.2.R.180-DT-bin.20&&scaffold_297	C.2.R.180	DT	bin.20	scaffold_297	Archaea	Crenarchaeota	Thermoprotei	Thermoproteales	Thermoproteaceae	#N/A	#N/A	0.997461	Archaea	Crenarchaeota	Thermoprotei	Thermoproteales	Thermoproteaceae	Thermoproteus	Thermoproteus uzoniensis
C.2.R.180-DT-bin.21&&scaffold_1317	C.2.R.180	DT	bin.21	scaffold_1317	Unclassified	#N/A	#N/A	#N/A	#N/A	#N/A	#N/A	0.302492	#N/A	#N/A	#N/A	#N/A	#N/A	#N/A	#N/A
C.2.R.180-DT-bin.22&&scaffold_594	C.2.R.180	DT	bin.22	scaffold_594	Bacteria	Actinobacteriota	Actinobacteria	Streptomycetales	Streptomycetaceae	Streptomyces	#N/A	0.98443	Bacteria	Actinobacteriota	Actinobacteria	Streptomycetales	Streptomycetaceae	Streptomyces	Streptomyces griseus
C.2.R.180-DT-bin.23&&scaffold_93	C.2.R.180	DT	bin.23	scaffold_93	Bacteria	Thermotogota	Thermotogae	Thermotogales	Thermotogaceae	Thermotoga	#N/A	0.875347	Bacteria	Thermotogota	Thermotogae	Thermotogales	Thermotogaceae	Thermotoga	Thermotoga petrophila
C.2.R.180-DT-bin.25&&scaffold_4015	C.2.R.180	DT	bin.25	scaffold_4015	Bacteria	Spirochaetota	Spirochaetia	Spirochaetales	Spirochaetaceae	Borrelia	#N/A	0.794886	Bacteria	Spirochaetota	Spirochaetia	Borreliales	Borreliaceae	Borrelia	Borrelia duttonii
C.2.R.180-DT-bin.25&&scaffold_3670	C.2.R.180	DT	bin.25	scaffold_3670	Bacteria	Spirochaetota	Spirochaetia	Spirochaetales	Spirochaetaceae	#N/A	#N/A	0.86642	Bacteria	Spirochaetota	Spirochaetia	Borreliales	Borreliaceae	Borrelia	Borrelia duttonii
C.2.R.180-DT-bin.26&&scaffold_11027	C.2.R.180	DT	bin.26	scaffold_11027	Bacteria	Proteobacteria	Alphaproteobacteria	Rhodobacterales	Rhodobacteraceae	Paracoccus	#N/A	0.823319	Bacteria	Proteobacteria	Gammaproteobacteria	Burkholderiales	Burkholderiaceae	Pandoraea	Pandoraea thiooxydans
C.2.R.180-DT-bin.28&&scaffold_12355	C.2.R.180	DT	bin.28	scaffold_12355	Bacteria	Proteobacteria	Alphaproteobacteria	Caulobacterales	Caulobacteraceae	Brevundimonas	#N/A	0.877685	#N/A	#N/A	#N/A	#N/A	#N/A	#N/A	#N/A
C.2.R.180-DT-bin.28&&scaffold_8865	C.2.R.180	DT	bin.28	scaffold_8865	Bacteria	Acidobacteriota	Acidobacteriae	Acidobacteriales	Acidobacteriaceae (Subgroup 1)	#N/A	#N/A	0.781874	#N/A	#N/A	#N/A	#N/A	#N/A	#N/A	#N/A
C.2.R.180-DT-bin.28&&scaffold_15249	C.2.R.180	DT	bin.28	scaffold_15249	Unclassified	#N/A	#N/A	#N/A	#N/A	#N/A	#N/A	0.992189	#N/A	#N/A	#N/A	#N/A	#N/A	#N/A	#N/A
C.2.R.180-DT-bin.28&&scaffold_11475	C.2.R.180	DT	bin.28	scaffold_11475	Bacteria	Proteobacteria	Alphaproteobacteria	Caulobacterales	Caulobacteraceae	Brevundimonas	#N/A	0.898742	#N/A	#N/A	#N/A	#N/A	#N/A	#N/A	#N/A
C.2.R.180-DT-bin.28&&scaffold_3241	C.2.R.180	DT	bin.28	scaffold_3241	Unclassified	#N/A	#N/A	#N/A	#N/A	#N/A	#N/A	0.939116	#N/A	#N/A	#N/A	#N/A	#N/A	#N/A	#N/A
C.2.R.180-DT-bin.30&&scaffold_3828	C.2.R.180	DT	bin.30	scaffold_3828	Bacteria	Spirochaetota	Spirochaetia	Spirochaetales	Spirochaetaceae	Borrelia	#N/A	0.778167	#N/A	#N/A	#N/A	#N/A	#N/A	#N/A	#N/A
C.2.R.180-DT-bin.30&&scaffold_3176	C.2.R.180	DT	bin.30	scaffold_3176	Unclassified	#N/A	#N/A	#N/A	#N/A	#N/A	#N/A	0.883488	#N/A	#N/A	#N/A	#N/A	#N/A	#N/A	#N/A
C.2.R.180-DT-bin.4&&scaffold_345	C.2.R.180	DT	bin.4	scaffold_345	Bacteria	Firmicutes	#N/A	#N/A	#N/A	#N/A	#N/A	0.759344	Bacteria	Firmicutes	Bacilli	Bacillales	Bacillaceae	Bacillus	Bacillus subtilis
C.2.R.180-DT-bin.4&&scaffold_1578	C.2.R.180	DT	bin.4	scaffold_1578	Bacteria	Firmicutes	#N/A	#N/A	#N/A	#N/A	#N/A	0.315301	Bacteria	Firmicutes	Bacilli	Bacillales	Bacillaceae	Bacillus	Bacillus subtilis
C.2.R.180-DT-bin.4&&scaffold_462	C.2.R.180	DT	bin.4	scaffold_462	Bacteria	#N/A	#N/A	#N/A	#N/A	#N/A	#N/A	0.774487	Bacteria	Firmicutes	Bacilli	Bacillales	Bacillaceae	Bacillus	Bacillus subtilis
C.2.R.180-DT-bin.7&&scaffold_2027	C.2.R.180	DT	bin.7	scaffold_2027	Unclassified	#N/A	#N/A	#N/A	#N/A	#N/A	#N/A	0.457497	Archaea	Crenarchaeota	Thermoprotei	Thermoproteales	Thermocladiaceae	Vulcanisaeta	Vulcanisaeta distributa
C.2.R.180-DT-bin.9&&scaffold_3826	C.2.R.180	DT	bin.9	scaffold_3826	Bacteria	Spirochaetota	Spirochaetia	Spirochaetales	Spirochaetaceae	#N/A	#N/A	0.877946	Bacteria	Spirochaetota	Spirochaetia	Borreliales	Borreliaceae	Borreliella	Borreliella chilensis
C.2.R.30-DT-bin.1&&scaffold_423	C.2.R.30	DT	bin.1	scaffold_423	Archaea	Crenarchaeota	Thermoprotei	Thermoproteales	Thermoproteaceae	Vulcanisaeta	#N/A	0.999149	Archaea	Crenarchaeota	Thermoprotei	Thermoproteales	Thermocladiaceae	Vulcanisaeta	Vulcanisaeta distributa
C.2.R.30-DT-bin.10&&scaffold_163	C.2.R.30	DT	bin.10	scaffold_163	Bacteria	Thermotogota	Thermotogae	Thermotogales	Thermotogaceae	Thermotoga	#N/A	0.864954	Bacteria	Thermotogota	Thermotogae	Thermotogales	Thermotogaceae	Thermotoga	Thermotoga petrophila
C.2.R.30-DT-bin.11&&scaffold_8912	C.2.R.30	DT	bin.11	scaffold_8912	Bacteria	Proteobacteria	Alphaproteobacteria	Caulobacterales	Caulobacteraceae	Brevundimonas	#N/A	0.877685	Bacteria	Proteobacteria	Alphaproteobacteria	Caulobacterales	Caulobacteraceae	Caulobacter	Caulobacter vibrioides
C.2.R.30-DT-bin.14&&scaffold_3389	C.2.R.30	DT	bin.14	scaffold_3389	Bacteria	Proteobacteria	Gammaproteobacteria	Burkholderiales	Burkholderiaceae	Burkholderia-Caballeronia-Paraburkholderia	#N/A	0.728217	Bacteria	Cyanobacteria	Cyanobacteriia	Cyanobacteriales	Nostocaceae	Trichormus_B	Trichormus azollae
C.2.R.30-DT-bin.15&&scaffold_292	C.2.R.30	DT	bin.15	scaffold_292	Unclassified	#N/A	#N/A	#N/A	#N/A	#N/A	#N/A	0.860911	Bacteria	Thermotogota	Thermotogae	Thermotogales	Thermotogaceae	Pseudothermotoga	Pseudothermotoga thermarum
C.2.R.30-DT-bin.16&&scaffold_1036	C.2.R.30	DT	bin.16	scaffold_1036	Bacteria	Proteobacteria	Alphaproteobacteria	Caulobacterales	Caulobacteraceae	Brevundimonas	#N/A	0.940321	Bacteria	Proteobacteria	Alphaproteobacteria	Caulobacterales	Caulobacteraceae	Brevundimonas	Brevundimonas vesicularis
C.2.R.30-DT-bin.17&&scaffold_598	C.2.R.30	DT	bin.17	scaffold_598	Bacteria	Acidobacteriota	Acidobacteriae	Acidobacteriales	Acidobacteriaceae (Subgroup 1)	Granulicella	#N/A	0.999584	Bacteria	Acidobacteriota	Acidobacteriae	Acidobacteriales	Acidobacteriaceae	Granulicella_A	Granulicella mallensis
C.2.R.30-DT-bin.17&&scaffold_117	C.2.R.30	DT	bin.17	scaffold_117	Bacteria	Acidobacteriota	Acidobacteriae	Acidobacteriales	#N/A	#N/A	#N/A	0.905506	Bacteria	Acidobacteriota	Acidobacteriae	Acidobacteriales	Acidobacteriaceae	Granulicella_A	Granulicella mallensis
C.2.R.30-DT-bin.2&&scaffold_388	C.2.R.30	DT	bin.2	scaffold_388	Bacteria	Actinobacteriota	Actinobacteria	Streptomycetales	Streptomycetaceae	Streptomyces	#N/A	0.867666	Bacteria	Actinobacteriota	Actinobacteria	Streptomycetales	Streptomycetaceae	Streptomyces	Streptomyces griseus
C.2.R.30-DT-bin.20&&scaffold_115	C.2.R.30	DT	bin.20	scaffold_115	Bacteria	Spirochaetota	Spirochaetia	Spirochaetales	Spirochaetaceae	Borrelia	#N/A	0.983318	Bacteria	Spirochaetota	Spirochaetia	Borreliales	Borreliaceae	Borrelia	Borrelia anserina
C.2.R.30-DT-bin.21&&scaffold_932	C.2.R.30	DT	bin.21	scaffold_932	Archaea	Halobacterota	Methanosarcinia	Methanosarciniales	Methanosarcinaceae	Methanosarcina	#N/A	0.895667	Archaea	Halobacterota	Methanosarcinia	Methanosarcinales	Methanosarcinaceae	Methanosarcina	Methanosarcina vacuolata
C.2.R.30-DT-bin.3&&scaffold_679	C.2.R.30	DT	bin.3	scaffold_679	Unclassified	#N/A	#N/A	#N/A	#N/A	#N/A	#N/A	0.932119	Bacteria	Thermotogota	Thermotogae	Thermotogales	Thermotogaceae	Pseudothermotoga_A	Pseudothermotoga caldifontis
C.2.R.30-DT-bin.5&&scaffold_326	C.2.R.30	DT	bin.5	scaffold_326	Archaea	Halobacterota	Methanosarcinia	Methanosarciniales	Methanosarcinaceae	Methanosarcina	#N/A	0.947781	Archaea	Halobacterota	Methanosarcinia	Methanosarcinales	Methanosarcinaceae	Methanosarcina	Methanosarcina siciliae
C.2.R.30-DT-bin.6&&scaffold_561	C.2.R.30	DT	bin.6	scaffold_561	Bacteria	Proteobacteria	Gammaproteobacteria	Enterobacterales	Enterobacteriaceae	Klebsiella	#N/A	0.746438	Bacteria	Proteobacteria	Gammaproteobacteria	Enterobacterales	Enterobacteriaceae	Klebsiella	Klebsiella quasipneumoniae
C.2.R.30-DT-bin.8&&scaffold_6998	C.2.R.30	DT	bin.8	scaffold_6998	Archaea	Crenarchaeota	Thermoprotei	Thermoproteales	Thermoproteaceae	Thermoproteus	#N/A	0.700079	Archaea	Crenarchaeota	Thermoprotei	Thermoproteales	Thermoproteaceae	Thermoproteus	Thermoproteus uzoniensis
C.2.R.30-DT-bin.9&&scaffold_4	C.2.R.30	DT	bin.9	scaffold_4	Bacteria	Verrucomicrobiota	Chlamydiae	Chlamydiales	Chlamydiaceae	Chlamydia	#N/A	0.999947	Bacteria	Verrucomicrobiota_A	Chlamydiia	Chlamydiales	Chlamydiaceae	Chlamydophila	Chlamydophila pecorum
C.2.R.60-DT-bin.1&&scaffold_369	C.2.R.60	DT	bin.1	scaffold_369	Bacteria	Proteobacteria	Alphaproteobacteria	Rhizobiales	Rhizobiaceae	#N/A	#N/A	0.988596	Bacteria	Proteobacteria	Alphaproteobacteria	Rhodobacterales	Rhodobacteraceae	Paracoccus	Paracoccus aminophilus
C.2.R.60-DT-bin.10&&scaffold_2737	C.2.R.60	DT	bin.10	scaffold_2737	Bacteria	Spirochaetota	Spirochaetia	Spirochaetales	Spirochaetaceae	Borreliella	#N/A	0.937131	#N/A	#N/A	#N/A	#N/A	#N/A	#N/A	#N/A
C.2.R.60-DT-bin.12&&scaffold_4056	C.2.R.60	DT	bin.12	scaffold_4056	Unclassified	#N/A	#N/A	#N/A	#N/A	#N/A	#N/A	0.734404	Bacteria	Spirochaetota	Spirochaetia	Borreliales	Borreliaceae	Borreliella	Borreliella burgdorferi
C.2.R.60-DT-bin.12&&scaffold_2741	C.2.R.60	DT	bin.12	scaffold_2741	Unclassified	#N/A	#N/A	#N/A	#N/A	#N/A	#N/A	0.897354	Bacteria	Spirochaetota	Spirochaetia	Borreliales	Borreliaceae	Borreliella	Borreliella burgdorferi
C.2.R.60-DT-bin.13&&scaffold_281	C.2.R.60	DT	bin.13	scaffold_281	Bacteria	Proteobacteria	Alphaproteobacteria	Rhizobiales	Rhizobiaceae	#N/A	#N/A	0.996206	Bacteria	Proteobacteria	Alphaproteobacteria	Rhizobiales	Rhizobiaceae	Nitratireductor_B	Nitratireductor basaltis
C.2.R.60-DT-bin.15&&scaffold_418	C.2.R.60	DT	bin.15	scaffold_418	Bacteria	Thermotogota	Thermotogae	Thermotogales	Thermotogaceae	Pseudothermotoga	#N/A	0.933288	Bacteria	Thermotogota	Thermotogae	Thermotogales	Thermotogaceae	Pseudothermotoga	Pseudothermotoga thermarum
C.2.R.60-DT-bin.17&&scaffold_6901	C.2.R.60	DT	bin.17	scaffold_6901	Bacteria	Proteobacteria	Gammaproteobacteria	Burkholderiales	Burkholderiaceae	Pandoraea	#N/A	0.828574	Bacteria	Verrucomicrobiota_A	Chlamydiia	Chlamydiales	Chlamydiaceae	Chlamydia	Chlamydia suis
C.2.R.60-DT-bin.20&&scaffold_1291	C.2.R.60	DT	bin.20	scaffold_1291	Bacteria	Acidobacteriota	Acidobacteriae	#N/A	#N/A	#N/A	#N/A	0.930737	Bacteria	Acidobacteriota	Acidobacteriae	Acidobacteriales	Acidobacteriaceae	Granulicella_A	Granulicella mallensis
C.2.R.60-DT-bin.21&&scaffold_135	C.2.R.60	DT	bin.21	scaffold_135	Bacteria	Cyanobacteria	Cyanobacteriia	#N/A	#N/A	#N/A	#N/A	0.641873	Bacteria	Cyanobacteria	Cyanobacteriia	Cyanobacteriales	Nostocaceae	Nostoc	Nostoc punctiforme
C.2.R.60-DT-bin.22&&scaffold_2753	C.2.R.60	DT	bin.22	scaffold_2753	Bacteria	Spirochaetota	Spirochaetia	Spirochaetales	Spirochaetaceae	#N/A	#N/A	0.877946	Bacteria	Spirochaetota	Spirochaetia	Borreliales	Borreliaceae	Borreliella	Borreliella chilensis
C.2.R.60-DT-bin.24&&scaffold_6213	C.2.R.60	DT	bin.24	scaffold_6213	Archaea	Halobacterota	Methanosarcinia	Methanosarciniales	Methanosarcinaceae	Methanococcoides	#N/A	0.91888	Bacteria	Proteobacteria	Alphaproteobacteria	Caulobacterales	Caulobacteraceae	Brevundimonas	Brevundimonas subvibrioides
C.2.R.60-DT-bin.24&&scaffold_6777	C.2.R.60	DT	bin.24	scaffold_6777	Bacteria	Cyanobacteria	Cyanobacteriia	Cyanobacteriales	Nostocaceae	Nostoc PCC-731#N/A2	#N/A	0.326446	Bacteria	Proteobacteria	Alphaproteobacteria	Caulobacterales	Caulobacteraceae	Brevundimonas	Brevundimonas subvibrioides
C.2.R.60-DT-bin.25&&scaffold_637	C.2.R.60	DT	bin.25	scaffold_637	Bacteria	Actinobacteriota	Actinobacteria	Streptomycetales	Streptomycetaceae	Streptomyces	#N/A	0.98443	Bacteria	Actinobacteriota	Actinobacteria	Streptomycetales	Streptomycetaceae	Streptomyces	Streptomyces griseus
C.2.R.60-DT-bin.26&&scaffold_695	C.2.R.60	DT	bin.26	scaffold_695	Archaea	Crenarchaeota	Thermoprotei	Thermoproteales	Thermoproteaceae	#N/A	#N/A	0.720204	Archaea	Crenarchaeota	Thermoprotei	Thermoproteales	Thermocladiaceae	Vulcanisaeta	Vulcanisaeta distributa
C.2.R.60-DT-bin.27&&scaffold_1899	C.2.R.60	DT	bin.27	scaffold_1899	Bacteria	Proteobacteria	Alphaproteobacteria	Caulobacterales	Caulobacteraceae	Brevundimonas	#N/A	0.940321	Bacteria	Proteobacteria	Alphaproteobacteria	Caulobacterales	Caulobacteraceae	Brevundimonas	Brevundimonas vesicularis
C.2.R.60-DT-bin.28&&scaffold_5463	C.2.R.60	DT	bin.28	scaffold_5463	Bacteria	Proteobacteria	Gammaproteobacteria	Burkholderiales	#N/A	#N/A	#N/A	0.315977	#N/A	#N/A	#N/A	#N/A	#N/A	#N/A	#N/A
C.2.R.60-DT-bin.29&&scaffold_2965	C.2.R.60	DT	bin.29	scaffold_2965	Bacteria	Verrucomicrobiota	Chlamydiae	Chlamydiales	Chlamydiaceae	Chlamydia	#N/A	0.784511	#N/A	#N/A	#N/A	#N/A	#N/A	#N/A	#N/A
C.2.R.60-DT-bin.29&&scaffold_293	C.2.R.60	DT	bin.29	scaffold_293	Unclassified	#N/A	#N/A	#N/A	#N/A	#N/A	#N/A	0.302492	#N/A	#N/A	#N/A	#N/A	#N/A	#N/A	#N/A
C.2.R.60-DT-bin.3&&scaffold_642	C.2.R.60	DT	bin.3	scaffold_642	Unclassified	#N/A	#N/A	#N/A	#N/A	#N/A	#N/A	0.705215	Bacteria	Acidobacteriota	Acidobacteriae	Acidobacteriales	Acidobacteriaceae	Granulicella	Granulicella tundricola
C.2.R.60-DT-bin.6&&scaffold_7292	C.2.R.60	DT	bin.6	scaffold_7292	Bacteria	Proteobacteria	Alphaproteobacteria	Rhodobacterales	Rhodobacteraceae	Paracoccus	#N/A	0.387364	Bacteria	Verrucomicrobiota_A	Chlamydiia	Chlamydiales	Chlamydiaceae	Chlamydia	Chlamydia muridarum
C.2.R.60-DT-bin.7&&scaffold_386	C.2.R.60	DT	bin.7	scaffold_386	Bacteria	Firmicutes	#N/A	#N/A	#N/A	#N/A	#N/A	0.759344	Bacteria	Firmicutes	Bacilli	Bacillales	Bacillaceae	Bacillus	Bacillus subtilis
C.2.R.60-DT-bin.7&&scaffold_1534	C.2.R.60	DT	bin.7	scaffold_1534	Bacteria	Firmicutes	#N/A	#N/A	#N/A	#N/A	#N/A	0.315301	Bacteria	Firmicutes	Bacilli	Bacillales	Bacillaceae	Bacillus	Bacillus subtilis
C.2.R.60-DT-bin.7&&scaffold_522	C.2.R.60	DT	bin.7	scaffold_522	Bacteria	#N/A	#N/A	#N/A	#N/A	#N/A	#N/A	0.774487	Bacteria	Firmicutes	Bacilli	Bacillales	Bacillaceae	Bacillus	Bacillus subtilis
C.2.R.60-DT-bin.8&&scaffold_141	C.2.R.60	DT	bin.8	scaffold_141	Unclassified	#N/A	#N/A	#N/A	#N/A	#N/A	#N/A	0.755088	Bacteria	Spirochaetota	Spirochaetia	Borreliales	Borreliaceae	Borrelia	Borrelia anserina
C.2.R.60-DT-bin.8&&scaffold_3191	C.2.R.60	DT	bin.8	scaffold_3191	Unclassified	#N/A	#N/A	#N/A	#N/A	#N/A	#N/A	0.883488	Bacteria	Spirochaetota	Spirochaetia	Borreliales	Borreliaceae	Borrelia	Borrelia anserina
C.2.V.60-DT-bin.10&&scaffold_81	C.2.V.60	DT	bin.10	scaffold_81	Bacteria	Cyanobacteria	Cyanobacteriia	#N/A	#N/A	#N/A	#N/A	0.641873	Bacteria	Cyanobacteria	Cyanobacteriia	Cyanobacteriales	Nostocaceae	Nostoc	Nostoc punctiforme
C.2.V.60-DT-bin.12&&scaffold_5042	C.2.V.60	DT	bin.12	scaffold_5042	Bacteria	Actinobacteriota	Actinobacteria	Streptomycetales	Streptomycetaceae	Streptomyces	#N/A	0.700154	Bacteria	Acidobacteriota	Acidobacteriae	Acidobacteriales	Acidobacteriaceae	Granulicella_A	Granulicella mallensis
C.2.V.60-DT-bin.12&&scaffold_8829	C.2.V.60	DT	bin.12	scaffold_8829	Bacteria	Firmicutes	Bacilli	Bacillales	Bacillaceae	Bacillus	#N/A	0.825813	Bacteria	Acidobacteriota	Acidobacteriae	Acidobacteriales	Acidobacteriaceae	Granulicella_A	Granulicella mallensis
C.2.V.60-DT-bin.12&&scaffold_11156	C.2.V.60	DT	bin.12	scaffold_11156	Bacteria	Proteobacteria	Gammaproteobacteria	Burkholderiales	Burkholderiaceae	Pandoraea	#N/A	0.835612	Bacteria	Acidobacteriota	Acidobacteriae	Acidobacteriales	Acidobacteriaceae	Granulicella_A	Granulicella mallensis
C.2.V.60-DT-bin.12&&scaffold_7680	C.2.V.60	DT	bin.12	scaffold_7680	Bacteria	Acidobacteriota	Acidobacteriae	Acidobacteriales	#N/A	#N/A	#N/A	0.716943	Bacteria	Acidobacteriota	Acidobacteriae	Acidobacteriales	Acidobacteriaceae	Granulicella_A	Granulicella mallensis
C.2.V.60-DT-bin.12&&scaffold_8125	C.2.V.60	DT	bin.12	scaffold_8125	Bacteria	Acidobacteriota	Acidobacteriae	Acidobacteriales	#N/A	#N/A	#N/A	0.512325	Bacteria	Acidobacteriota	Acidobacteriae	Acidobacteriales	Acidobacteriaceae	Granulicella_A	Granulicella mallensis
C.2.V.60-DT-bin.12&&scaffold_9949	C.2.V.60	DT	bin.12	scaffold_9949	Bacteria	Proteobacteria	Alphaproteobacteria	Rhizobiales	Rhizobiaceae	Mesorhizobium	#N/A	0.941577	Bacteria	Acidobacteriota	Acidobacteriae	Acidobacteriales	Acidobacteriaceae	Granulicella_A	Granulicella mallensis
C.2.V.60-DT-bin.12&&scaffold_861	C.2.V.60	DT	bin.12	scaffold_861	Unclassified	#N/A	#N/A	#N/A	#N/A	#N/A	#N/A	0.943602	Bacteria	Acidobacteriota	Acidobacteriae	Acidobacteriales	Acidobacteriaceae	Granulicella_A	Granulicella mallensis
C.2.V.60-DT-bin.12&&scaffold_7313	C.2.V.60	DT	bin.12	scaffold_7313	Bacteria	Acidobacteriota	Acidobacteriae	Acidobacteriales	#N/A	#N/A	#N/A	0.905506	Bacteria	Acidobacteriota	Acidobacteriae	Acidobacteriales	Acidobacteriaceae	Granulicella_A	Granulicella mallensis
C.2.V.60-DT-bin.13&&scaffold_8594	C.2.V.60	DT	bin.13	scaffold_8594	Bacteria	Cyanobacteria	Cyanobacteriia	Cyanobacteriales	Nostocaceae	Nostoc PCC-731#N/A2	#N/A	0.855354	Archaea	Halobacterota	Methanosarcinia	Methanosarcinales	Methanosarcinaceae	Methanosarcina	Methanosarcina vacuolata
C.2.V.60-DT-bin.17&&scaffold_26	C.2.V.60	DT	bin.17	scaffold_26	Bacteria	Verrucomicrobiota	Chlamydiae	Chlamydiales	Chlamydiaceae	Chlamydia	#N/A	0.83084	Bacteria	Verrucomicrobiota_A	Chlamydiia	Chlamydiales	Chlamydiaceae	Chlamydophila	Chlamydophila pecorum
C.2.V.60-DT-bin.17&&scaffold_10283	C.2.V.60	DT	bin.17	scaffold_10283	Bacteria	Verrucomicrobiota	Chlamydiae	Chlamydiales	Chlamydiaceae	Chlamydia	#N/A	0.790712	Bacteria	Verrucomicrobiota_A	Chlamydiia	Chlamydiales	Chlamydiaceae	Chlamydophila	Chlamydophila pecorum
C.2.V.60-DT-bin.19&&scaffold_438	C.2.V.60	DT	bin.19	scaffold_438	Unclassified	#N/A	#N/A	#N/A	#N/A	#N/A	#N/A	0.750886	#N/A	#N/A	#N/A	#N/A	#N/A	#N/A	#N/A
C.2.V.60-DT-bin.21&&scaffold_851	C.2.V.60	DT	bin.21	scaffold_851	Bacteria	Cyanobacteria	Cyanobacteriia	Cyanobacteriales	#N/A	#N/A	#N/A	0.750233	Bacteria	Cyanobacteria	Cyanobacteriia	Cyanobacteriales	Nostocaceae	Anabaena_A	Anabaena cylindrica
C.2.V.60-DT-bin.4&&scaffold_1986	C.2.V.60	DT	bin.4	scaffold_1986	Bacteria	Verrucomicrobiota	Chlamydiae	Chlamydiales	Chlamydiaceae	Chlamydia	#N/A	0.929878	Bacteria	Verrucomicrobiota_A	Chlamydiia	Chlamydiales	Chlamydiaceae	Chlamydia	Chlamydia muridarum
C.2.V.60-DT-bin.5&&scaffold_258	C.2.V.60	DT	bin.5	scaffold_258	Bacteria	Proteobacteria	Gammaproteobacteria	Burkholderiales	Burkholderiaceae	Pandoraea	#N/A	0.408285	Bacteria	Proteobacteria	Gammaproteobacteria	Burkholderiales	Burkholderiaceae	Pandoraea	Pandoraea thiooxydans
C.2.V.60-DT-bin.6&&scaffold_10604	C.2.V.60	DT	bin.6	scaffold_10604	Bacteria	Proteobacteria	Alphaproteobacteria	Rhodobacterales	Rhodobacteraceae	Paracoccus	#N/A	0.794665	Bacteria	Proteobacteria	Alphaproteobacteria	Caulobacterales	Caulobacteraceae	Brevundimonas	Brevundimonas vesicularis
C.2.V.60-DT-bin.6&&scaffold_7185	C.2.V.60	DT	bin.6	scaffold_7185	Bacteria	Proteobacteria	Alphaproteobacteria	Rhodobacterales	Rhodobacteraceae	Paracoccus	#N/A	0.823319	Bacteria	Proteobacteria	Alphaproteobacteria	Caulobacterales	Caulobacteraceae	Brevundimonas	Brevundimonas vesicularis
C.2.V.60-DT-bin.8&&scaffold_357	C.2.V.60	DT	bin.8	scaffold_357	Archaea	Halobacterota	Methanosarcinia	Methanosarciniales	Methanosarcinaceae	Methanosarcina	#N/A	0.952371	#N/A	#N/A	#N/A	#N/A	#N/A	#N/A	#N/A
C.2.V.60-DT-bin.8&&scaffold_11418	C.2.V.60	DT	bin.8	scaffold_11418	Bacteria	Proteobacteria	Alphaproteobacteria	Rhodobacterales	Rhodobacteraceae	Rhodobacter	#N/A	0.920384	#N/A	#N/A	#N/A	#N/A	#N/A	#N/A	#N/A
C.3.C.60-DT-bin.12&&scaffold_362	C.3.C.60	DT	bin.12	scaffold_362	Bacteria	Thermotogota	Thermotogae	Thermotogales	Thermotogaceae	Thermotoga	#N/A	0.864954	Bacteria	Thermotogota	Thermotogae	Thermotogales	Thermotogaceae	Thermotoga	Thermotoga petrophila
C.3.C.60-DT-bin.14&&scaffold_1749	C.3.C.60	DT	bin.14	scaffold_1749	Archaea	Crenarchaeota	Thermoprotei	Thermoproteales	Thermoproteaceae	#N/A	#N/A	0.999899	Archaea	Crenarchaeota	Thermoprotei	Thermoproteales	Thermocladiaceae	Vulcanisaeta	Vulcanisaeta distributa
C.3.C.60-DT-bin.15&&scaffold_388	C.3.C.60	DT	bin.15	scaffold_388	Unclassified	#N/A	#N/A	#N/A	#N/A	#N/A	#N/A	0.302492	#N/A	#N/A	#N/A	#N/A	#N/A	#N/A	#N/A
C.3.C.60-DT-bin.16&&scaffold_697	C.3.C.60	DT	bin.16	scaffold_697	Unclassified	#N/A	#N/A	#N/A	#N/A	#N/A	#N/A	0.860911	Bacteria	Thermotogota	Thermotogae	Thermotogales	Thermotogaceae	Pseudothermotoga	Pseudothermotoga thermarum
C.3.C.60-DT-bin.18&&scaffold_552	C.3.C.60	DT	bin.18	scaffold_552	Bacteria	Firmicutes	#N/A	#N/A	#N/A	#N/A	#N/A	0.759344	Bacteria	Firmicutes	Bacilli	Bacillales	Bacillaceae	Bacillus	Bacillus subtilis
C.3.C.60-DT-bin.18&&scaffold_1989	C.3.C.60	DT	bin.18	scaffold_1989	Bacteria	Firmicutes	#N/A	#N/A	#N/A	#N/A	#N/A	0.315301	Bacteria	Firmicutes	Bacilli	Bacillales	Bacillaceae	Bacillus	Bacillus subtilis
C.3.C.60-DT-bin.18&&scaffold_737	C.3.C.60	DT	bin.18	scaffold_737	Bacteria	#N/A	#N/A	#N/A	#N/A	#N/A	#N/A	0.774487	Bacteria	Firmicutes	Bacilli	Bacillales	Bacillaceae	Bacillus	Bacillus subtilis
C.3.C.60-DT-bin.2&&scaffold_844	C.3.C.60	DT	bin.2	scaffold_844	Bacteria	Proteobacteria	Alphaproteobacteria	Rhizobiales	Rhizobiaceae	#N/A	#N/A	0.893944	Bacteria	Proteobacteria	Alphaproteobacteria	Rhizobiales	Rhizobiaceae	Nitratireductor_B	Nitratireductor basaltis
C.3.C.60-DT-bin.20&&scaffold_923	C.3.C.60	DT	bin.20	scaffold_923	Unclassified	#N/A	#N/A	#N/A	#N/A	#N/A	#N/A	0.651832	Bacteria	Acidobacteriota	Acidobacteriae	Acidobacteriales	Acidobacteriaceae	Granulicella	Granulicella tundricola
C.3.C.60-DT-bin.21&&scaffold_488	C.3.C.60	DT	bin.21	scaffold_488	Archaea	Crenarchaeota	Thermoprotei	Thermoproteales	Thermoproteaceae	#N/A	#N/A	0.998189	Archaea	Crenarchaeota	Thermoprotei	Thermoproteales	Thermoproteaceae	Thermoproteus	Thermoproteus uzoniensis
C.3.C.60-DT-bin.25&&scaffold_45	C.3.C.60	DT	bin.25	scaffold_45	Bacteria	Proteobacteria	Gammaproteobacteria	Enterobacterales	Enterobacteriaceae	Plesiomonas	#N/A	0.983851	Bacteria	Proteobacteria	Gammaproteobacteria	Enterobacterales	Enterobacteriaceae	Plesiomonas	Plesiomonas shigelloides
C.3.C.60-DT-bin.26&&scaffold_915	C.3.C.60	DT	bin.26	scaffold_915	Bacteria	Actinobacteriota	Actinobacteria	Streptomycetales	Streptomycetaceae	Streptomyces	#N/A	0.98443	Bacteria	Actinobacteriota	Actinobacteria	Streptomycetales	Streptomycetaceae	Streptomyces	Streptomyces griseus
C.3.C.60-DT-bin.27&&scaffold_142	C.3.C.60	DT	bin.27	scaffold_142	Bacteria	Thermotogota	Thermotogae	Thermotogales	Thermotogaceae	Pseudothermotoga	#N/A	0.859921	Bacteria	Thermotogota	Thermotogae	Thermotogales	Thermotogaceae	Pseudothermotoga_A	Pseudothermotoga caldifontis
C.3.C.60-DT-bin.3&&scaffold_3043	C.3.C.60	DT	bin.3	scaffold_3043	Bacteria	Spirochaetota	Spirochaetia	Spirochaetales	Spirochaetaceae	Borrelia	#N/A	0.794886	Bacteria	Spirochaetota	Spirochaetia	Borreliales	Borreliaceae	Borrelia	Borrelia duttonii
C.3.C.60-DT-bin.3&&scaffold_2754	C.3.C.60	DT	bin.3	scaffold_2754	Bacteria	Spirochaetota	Spirochaetia	Spirochaetales	Spirochaetaceae	Borrelia	#N/A	0.854697	Bacteria	Spirochaetota	Spirochaetia	Borreliales	Borreliaceae	Borrelia	Borrelia duttonii
C.3.C.60-DT-bin.3&&scaffold_3804	C.3.C.60	DT	bin.3	scaffold_3804	Unclassified	#N/A	#N/A	#N/A	#N/A	#N/A	#N/A	0.734404	Bacteria	Spirochaetota	Spirochaetia	Borreliales	Borreliaceae	Borrelia	Borrelia duttonii
C.3.C.60-DT-bin.4&&scaffold_1493	C.3.C.60	DT	bin.4	scaffold_1493	Unclassified	#N/A	#N/A	#N/A	#N/A	#N/A	#N/A	0.943602	#N/A	#N/A	#N/A	#N/A	#N/A	#N/A	#N/A
C.3.C.60-DT-bin.5&&scaffold_785	C.3.C.60	DT	bin.5	scaffold_785	Archaea	Halobacterota	Methanosarcinia	Methanosarciniales	Methanosarcinaceae	Methanosarcina	#N/A	0.952371	#N/A	#N/A	#N/A	#N/A	#N/A	#N/A	#N/A
C.3.N.60-DT-bin.1&&scaffold_358	C.3.N.60	DT	bin.1	scaffold_358	Archaea	Crenarchaeota	Thermoprotei	Thermoproteales	Thermoproteaceae	#N/A	#N/A	0.882981	Archaea	Crenarchaeota	Thermoprotei	Thermoproteales	Thermocladiaceae	Vulcanisaeta	Vulcanisaeta moutnovskia
C.3.N.60-DT-bin.10&&scaffold_3264	C.3.N.60	DT	bin.10	scaffold_3264	Bacteria	Proteobacteria	Alphaproteobacteria	Rhodobacterales	Rhodobacteraceae	Paracoccus	#N/A	0.823319	Bacteria	Proteobacteria	Alphaproteobacteria	Rhodobacterales	Rhodobacteraceae	Paracoccus	Paracoccus yeei
C.3.N.60-DT-bin.12&&scaffold_544	C.3.N.60	DT	bin.12	scaffold_544	Bacteria	Thermotogota	Thermotogae	Thermotogales	Thermotogaceae	Pseudothermotoga	#N/A	0.997788	Bacteria	Thermotogota	Thermotogae	Thermotogales	Thermotogaceae	Pseudothermotoga	Pseudothermotoga thermarum
C.3.N.60-DT-bin.13&&scaffold_599	C.3.N.60	DT	bin.13	scaffold_599	Bacteria	Cyanobacteria	Cyanobacteriia	Cyanobacteriales	#N/A	#N/A	#N/A	0.750233	Bacteria	Cyanobacteria	Cyanobacteriia	Cyanobacteriales	Nostocaceae	Anabaena_A	Anabaena cylindrica
C.3.N.60-DT-bin.16&&scaffold_440	C.3.N.60	DT	bin.16	scaffold_440	Bacteria	Firmicutes	Bacilli	Bacillales	Bacillaceae	Bacillus	#N/A	0.745163	Bacteria	Firmicutes	Bacilli	Bacillales	Bacillaceae	Bacillus	Bacillus subtilis
C.3.N.60-DT-bin.16&&scaffold_1366	C.3.N.60	DT	bin.16	scaffold_1366	Bacteria	Firmicutes	#N/A	#N/A	#N/A	#N/A	#N/A	0.315301	Bacteria	Firmicutes	Bacilli	Bacillales	Bacillaceae	Bacillus	Bacillus subtilis
C.3.N.60-DT-bin.16&&scaffold_572	C.3.N.60	DT	bin.16	scaffold_572	Bacteria	#N/A	#N/A	#N/A	#N/A	#N/A	#N/A	0.774487	Bacteria	Firmicutes	Bacilli	Bacillales	Bacillaceae	Bacillus	Bacillus subtilis
C.3.N.60-DT-bin.17&&scaffold_34	C.3.N.60	DT	bin.17	scaffold_34	Bacteria	Spirochaetota	Spirochaetia	Spirochaetales	Spirochaetaceae	Borrelia	#N/A	0.859066	Bacteria	Spirochaetota	Spirochaetia	Borreliales	Borreliaceae	Borreliella	Borreliella chilensis
C.3.N.60-DT-bin.17&&scaffold_2281	C.3.N.60	DT	bin.17	scaffold_2281	Bacteria	Spirochaetota	Spirochaetia	Spirochaetales	Spirochaetaceae	Borreliella	#N/A	0.77389	Bacteria	Spirochaetota	Spirochaetia	Borreliales	Borreliaceae	Borreliella	Borreliella chilensis
C.3.N.60-DT-bin.21&&scaffold_137	C.3.N.60	DT	bin.21	scaffold_137	Bacteria	Thermotogota	Thermotogae	Thermotogales	Thermotogaceae	Pseudothermotoga	#N/A	0.78199	Bacteria	Thermotogota	Thermotogae	Thermotogales	Thermotogaceae	Pseudothermotoga_A	Pseudothermotoga caldifontis
C.3.N.60-DT-bin.3&&scaffold_649	C.3.N.60	DT	bin.3	scaffold_649	Bacteria	Proteobacteria	Alphaproteobacteria	Rhizobiales	Rhizobiaceae	#N/A	#N/A	0.893944	Bacteria	Proteobacteria	Alphaproteobacteria	Rhizobiales	Rhizobiaceae	Nitratireductor_B	Nitratireductor basaltis
C.3.N.60-DT-bin.4&&scaffold_1837	C.3.N.60	DT	bin.4	scaffold_1837	Bacteria	Spirochaetota	Spirochaetia	Spirochaetales	Spirochaetaceae	Borrelia	#N/A	0.301032	Bacteria	Spirochaetota	Spirochaetia	Borreliales	Borreliaceae	Borrelia	Borrelia anserina
C.3.N.60-DT-bin.4&&scaffold_272	C.3.N.60	DT	bin.4	scaffold_272	Bacteria	Spirochaetota	Spirochaetia	Spirochaetales	Spirochaetaceae	Borrelia	#N/A	0.889259	Bacteria	Spirochaetota	Spirochaetia	Borreliales	Borreliaceae	Borrelia	Borrelia anserina
C.3.N.60-DT-bin.8&&scaffold_401	C.3.N.60	DT	bin.8	scaffold_401	Archaea	Crenarchaeota	Thermoprotei	Thermoproteales	Thermoproteaceae	#N/A	#N/A	0.996167	Archaea	Crenarchaeota	Thermoprotei	Thermoproteales	Thermoproteaceae	Thermoproteus	Thermoproteus uzoniensis
C.3.N.60-DT-bin.9&&scaffold_3207	C.3.N.60	DT	bin.9	scaffold_3207	Bacteria	Verrucomicrobiota	Chlamydiae	Chlamydiales	Chlamydiaceae	Chlamydia	#N/A	0.747273	#N/A	#N/A	#N/A	#N/A	#N/A	#N/A	#N/A
C.3.N.60-DT-bin.9&&scaffold_332	C.3.N.60	DT	bin.9	scaffold_332	Unclassified	#N/A	#N/A	#N/A	#N/A	#N/A	#N/A	0.302492	#N/A	#N/A	#N/A	#N/A	#N/A	#N/A	#N/A
C.3.R.10-DT-bin.1&&scaffold_2494	C.3.R.10	DT	bin.1	scaffold_2494	Archaea	Halobacterota	Methanosarcinia	Methanosarciniales	Methanosarcinaceae	Methanosarcina	#N/A	0.895667	Archaea	Halobacterota	Methanosarcinia	Methanosarcinales	Methanosarcinaceae	Methanosarcina	Methanosarcina vacuolata
C.3.R.10-DT-bin.11&&scaffold_1119	C.3.R.10	DT	bin.11	scaffold_1119	Archaea	Halobacterota	Methanosarcinia	Methanosarciniales	Methanosarcinaceae	Methanosarcina	#N/A	0.983183	#N/A	#N/A	#N/A	#N/A	#N/A	#N/A	#N/A
C.3.R.10-DT-bin.16&&scaffold_178	C.3.R.10	DT	bin.16	scaffold_178	Unclassified	#N/A	#N/A	#N/A	#N/A	#N/A	#N/A	0.587189	#N/A	#N/A	#N/A	#N/A	#N/A	#N/A	#N/A
C.3.R.10-DT-bin.17&&scaffold_7026	C.3.R.10	DT	bin.17	scaffold_7026	Bacteria	Thermotogota	Thermotogae	Thermotogales	Thermotogaceae	Thermotoga	#N/A	0.864954	Bacteria	Thermotogota	Thermotogae	Thermotogales	Thermotogaceae	Thermotoga	Thermotoga petrophila
C.3.R.10-DT-bin.20&&scaffold_6765	C.3.R.10	DT	bin.20	scaffold_6765	Unclassified	#N/A	#N/A	#N/A	#N/A	#N/A	#N/A	0.734404	Bacteria	Spirochaetota	Spirochaetia	Borreliales	Borreliaceae	Borrelia	Borrelia duttonii
C.3.R.10-DT-bin.20&&scaffold_539	C.3.R.10	DT	bin.20	scaffold_539	Bacteria	Spirochaetota	Spirochaetia	Spirochaetales	Spirochaetaceae	#N/A	#N/A	0.86642	Bacteria	Spirochaetota	Spirochaetia	Borreliales	Borreliaceae	Borrelia	Borrelia duttonii
C.3.R.10-DT-bin.21&&scaffold_526	C.3.R.10	DT	bin.21	scaffold_526	Unclassified	#N/A	#N/A	#N/A	#N/A	#N/A	#N/A	0.860911	Bacteria	Thermotogota	Thermotogae	Thermotogales	Thermotogaceae	Pseudothermotoga	Pseudothermotoga thermarum
C.3.R.10-DT-bin.23&&scaffold_1240	C.3.R.10	DT	bin.23	scaffold_1240	Bacteria	Proteobacteria	Alphaproteobacteria	Caulobacterales	Caulobacteraceae	Caulobacter	#N/A	0.930611	#N/A	#N/A	#N/A	#N/A	#N/A	#N/A	#N/A
C.3.R.10-DT-bin.24&&scaffold_150	C.3.R.10	DT	bin.24	scaffold_150	Bacteria	Thermotogota	Thermotogae	Thermotogales	Thermotogaceae	Pseudothermotoga	#N/A	0.999946	Bacteria	Thermotogota	Thermotogae	Thermotogales	Thermotogaceae	Pseudothermotoga_A	Pseudothermotoga caldifontis
C.3.R.10-DT-bin.24&&scaffold_12848	C.3.R.10	DT	bin.24	scaffold_12848	Archaea	Halobacterota	Methanosarcinia	Methanosarciniales	Methanosarcinaceae	Methanosarcina	#N/A	0.839999	Bacteria	Thermotogota	Thermotogae	Thermotogales	Thermotogaceae	Pseudothermotoga_A	Pseudothermotoga caldifontis
C.3.R.10-DT-bin.27&&scaffold_310	C.3.R.10	DT	bin.27	scaffold_310	Archaea	Crenarchaeota	Thermoprotei	Thermoproteales	Thermoproteaceae	#N/A	#N/A	0.997556	Archaea	Crenarchaeota	Thermoprotei	Thermoproteales	Thermoproteaceae	Thermoproteus	Thermoproteus uzoniensis
C.3.R.10-DT-bin.27&&scaffold_8098	C.3.R.10	DT	bin.27	scaffold_8098	Archaea	Crenarchaeota	Thermoprotei	Thermoproteales	Thermoproteaceae	Thermoproteus	#N/A	0.812527	Archaea	Crenarchaeota	Thermoprotei	Thermoproteales	Thermoproteaceae	Thermoproteus	Thermoproteus uzoniensis
C.3.R.10-DT-bin.29&&scaffold_9910	C.3.R.10	DT	bin.29	scaffold_9910	Bacteria	Acidobacteriota	Acidobacteriae	Acidobacteriales	Acidobacteriaceae (Subgroup 1)	Granulicella	#N/A	0.306821	#N/A	#N/A	#N/A	#N/A	#N/A	#N/A	#N/A
C.3.R.10-DT-bin.29&&scaffold_13215	C.3.R.10	DT	bin.29	scaffold_13215	Bacteria	Acidobacteriota	Acidobacteriae	Acidobacteriales	#N/A	#N/A	#N/A	0.914841	#N/A	#N/A	#N/A	#N/A	#N/A	#N/A	#N/A
C.3.R.10-DT-bin.3&&scaffold_226	C.3.R.10	DT	bin.3	scaffold_226	Unclassified	#N/A	#N/A	#N/A	#N/A	#N/A	#N/A	0.302492	#N/A	#N/A	#N/A	#N/A	#N/A	#N/A	#N/A
C.3.R.10-DT-bin.30&&scaffold_13565	C.3.R.10	DT	bin.30	scaffold_13565	Bacteria	Proteobacteria	Alphaproteobacteria	Rhodobacterales	Rhodobacteraceae	Paracoccus	#N/A	0.823319	Bacteria	Acidobacteriota	Acidobacteriae	Acidobacteriales	Acidobacteriaceae	Terriglobus	Terriglobus roseus
C.3.R.10-DT-bin.4&&scaffold_11957	C.3.R.10	DT	bin.4	scaffold_11957	Bacteria	Cyanobacteria	Cyanobacteriia	Cyanobacteriales	Nostocaceae	Nostoc PCC-731#N/A2	#N/A	0.861856	#N/A	#N/A	#N/A	#N/A	#N/A	#N/A	#N/A
C.3.R.10-DT-bin.5&&scaffold_788	C.3.R.10	DT	bin.5	scaffold_788	Bacteria	Actinobacteriota	Actinobacteria	Streptomycetales	Streptomycetaceae	Streptomyces	#N/A	0.98443	Bacteria	Actinobacteriota	Actinobacteria	Streptomycetales	Streptomycetaceae	Streptomyces	Streptomyces griseus
C.3.R.10-DT-bin.6&&scaffold_5034	C.3.R.10	DT	bin.6	scaffold_5034	Unclassified	#N/A	#N/A	#N/A	#N/A	#N/A	#N/A	0.741288	#N/A	#N/A	#N/A	#N/A	#N/A	#N/A	#N/A
C.3.R.10-DT-bin.8&&scaffold_2528	C.3.R.10	DT	bin.8	scaffold_2528	Unclassified	#N/A	#N/A	#N/A	#N/A	#N/A	#N/A	0.939453	Bacteria	Acidobacteriota	Acidobacteriae	Acidobacteriales	Acidobacteriaceae	Granulicella_A	Granulicella mallensis
C.3.R.10-DT-bin.9&&scaffold_176	C.3.R.10	DT	bin.9	scaffold_176	Bacteria	Firmicutes	Bacilli	Bacillales	Bacillaceae	Bacillus	#N/A	0.789497	Bacteria	Firmicutes	Bacilli	Bacillales	Bacillaceae	Bacillus	Bacillus subtilis
C.3.R.10-DT-bin.9&&scaffold_2382	C.3.R.10	DT	bin.9	scaffold_2382	Bacteria	Firmicutes	#N/A	#N/A	#N/A	#N/A	#N/A	0.315301	Bacteria	Firmicutes	Bacilli	Bacillales	Bacillaceae	Bacillus	Bacillus subtilis
C.3.R.10-DT-bin.9&&scaffold_564	C.3.R.10	DT	bin.9	scaffold_564	Bacteria	#N/A	#N/A	#N/A	#N/A	#N/A	#N/A	0.774487	Bacteria	Firmicutes	Bacilli	Bacillales	Bacillaceae	Bacillus	Bacillus subtilis
C.3.R.120-DT-bin.11&&scaffold_3180	C.3.R.120	DT	bin.11	scaffold_3180	Bacteria	Spirochaetota	Spirochaetia	Spirochaetales	Spirochaetaceae	Borreliella	#N/A	0.709093	Bacteria	Spirochaetota	Spirochaetia	Borreliales	Borreliaceae	Borrelia	Borrelia anserina
C.3.R.120-DT-bin.11&&scaffold_2938	C.3.R.120	DT	bin.11	scaffold_2938	Bacteria	Spirochaetota	Spirochaetia	Spirochaetales	Spirochaetaceae	#N/A	#N/A	0.73404	Bacteria	Spirochaetota	Spirochaetia	Borreliales	Borreliaceae	Borrelia	Borrelia anserina
C.3.R.120-DT-bin.12&&scaffold_5534	C.3.R.120	DT	bin.12	scaffold_5534	Bacteria	Cyanobacteria	Cyanobacteriia	Cyanobacteriales	Nostocaceae	Nostoc PCC-731#N/A2	#N/A	0.855354	#N/A	#N/A	#N/A	#N/A	#N/A	#N/A	#N/A
C.3.R.120-DT-bin.13&&scaffold_5782	C.3.R.120	DT	bin.13	scaffold_5782	Bacteria	Verrucomicrobiota	Chlamydiae	Chlamydiales	Chlamydiaceae	Chlamydia	#N/A	0.809451	Archaea	Halobacterota	Methanosarcinia	Methanosarcinales	Methanosarcinaceae	Methanosarcina	Methanosarcina vacuolata
C.3.R.120-DT-bin.13&&scaffold_6829	C.3.R.120	DT	bin.13	scaffold_6829	Bacteria	Cyanobacteria	Cyanobacteriia	Cyanobacteriales	Nostocaceae	#N/A	#N/A	0.758721	Archaea	Halobacterota	Methanosarcinia	Methanosarcinales	Methanosarcinaceae	Methanosarcina	Methanosarcina vacuolata
C.3.R.120-DT-bin.14&&scaffold_3179	C.3.R.120	DT	bin.14	scaffold_3179	Bacteria	Spirochaetota	Spirochaetia	Spirochaetales	Spirochaetaceae	#N/A	#N/A	0.877946	Bacteria	Spirochaetota	Spirochaetia	Borreliales	Borreliaceae	Borreliella	Borreliella chilensis
C.3.R.120-DT-bin.2&&scaffold_3247	C.3.R.120	DT	bin.2	scaffold_3247	Bacteria	Spirochaetota	Spirochaetia	Spirochaetales	Spirochaetaceae	Borrelia	#N/A	0.794886	#N/A	#N/A	#N/A	#N/A	#N/A	#N/A	#N/A
C.3.R.120-DT-bin.2&&scaffold_4105	C.3.R.120	DT	bin.2	scaffold_4105	Unclassified	#N/A	#N/A	#N/A	#N/A	#N/A	#N/A	0.734404	#N/A	#N/A	#N/A	#N/A	#N/A	#N/A	#N/A
C.3.R.120-DT-bin.20&&scaffold_5329	C.3.R.120	DT	bin.20	scaffold_5329	Bacteria	Thermotogota	Thermotogae	Thermotogales	Thermotogaceae	Pseudothermotoga	#N/A	0.868217	Bacteria	Acidobacteriota	Acidobacteriae	Acidobacteriales	Acidobacteriaceae	Granulicella	Granulicella tundricola
C.3.R.120-DT-bin.20&&scaffold_993	C.3.R.120	DT	bin.20	scaffold_993	Unclassified	#N/A	#N/A	#N/A	#N/A	#N/A	#N/A	0.661467	Bacteria	Acidobacteriota	Acidobacteriae	Acidobacteriales	Acidobacteriaceae	Granulicella	Granulicella tundricola
C.3.R.120-DT-bin.23&&scaffold_5666	C.3.R.120	DT	bin.23	scaffold_5666	Bacteria	Firmicutes	Bacilli	Bacillales	Bacillaceae	Bacillus	#N/A	0.806298	Bacteria	Acidobacteriota	Acidobacteriae	Acidobacteriales	Acidobacteriaceae	Granulicella_A	Granulicella mallensis
C.3.R.120-DT-bin.23&&scaffold_5236	C.3.R.120	DT	bin.23	scaffold_5236	Bacteria	Proteobacteria	Alphaproteobacteria	Rhodobacterales	Rhodobacteraceae	Paracoccus	#N/A	0.823319	Bacteria	Acidobacteriota	Acidobacteriae	Acidobacteriales	Acidobacteriaceae	Granulicella_A	Granulicella mallensis
C.3.R.120-DT-bin.23&&scaffold_1594	C.3.R.120	DT	bin.23	scaffold_1594	Unclassified	#N/A	#N/A	#N/A	#N/A	#N/A	#N/A	0.944368	Bacteria	Acidobacteriota	Acidobacteriae	Acidobacteriales	Acidobacteriaceae	Granulicella_A	Granulicella mallensis
C.3.R.120-DT-bin.23&&scaffold_5804	C.3.R.120	DT	bin.23	scaffold_5804	Bacteria	Acidobacteriota	Acidobacteriae	Acidobacteriales	#N/A	#N/A	#N/A	0.914841	Bacteria	Acidobacteriota	Acidobacteriae	Acidobacteriales	Acidobacteriaceae	Granulicella_A	Granulicella mallensis
C.3.R.120-DT-bin.25&&scaffold_592	C.3.R.120	DT	bin.25	scaffold_592	Bacteria	Firmicutes	Bacilli	Bacillales	Bacillaceae	Bacillus	#N/A	0.745163	Bacteria	Firmicutes	Bacilli	Bacillales	Bacillaceae	Bacillus	Bacillus subtilis
C.3.R.120-DT-bin.25&&scaffold_2117	C.3.R.120	DT	bin.25	scaffold_2117	Bacteria	Firmicutes	#N/A	#N/A	#N/A	#N/A	#N/A	0.315301	Bacteria	Firmicutes	Bacilli	Bacillales	Bacillaceae	Bacillus	Bacillus subtilis
C.3.R.120-DT-bin.25&&scaffold_795	C.3.R.120	DT	bin.25	scaffold_795	Bacteria	#N/A	#N/A	#N/A	#N/A	#N/A	#N/A	0.774487	Bacteria	Firmicutes	Bacilli	Bacillales	Bacillaceae	Bacillus	Bacillus subtilis
C.3.R.120-DT-bin.26&&scaffold_2235	C.3.R.120	DT	bin.26	scaffold_2235	Bacteria	Cyanobacteria	Cyanobacteriia	Cyanobacteriales	#N/A	#N/A	#N/A	0.758937	Bacteria	Cyanobacteria	Cyanobacteriia	Cyanobacteriales	Nostocaceae	Trichormus_B	Trichormus azollae
C.3.R.120-DT-bin.26&&scaffold_2837	C.3.R.120	DT	bin.26	scaffold_2837	Bacteria	Cyanobacteria	Cyanobacteriia	Cyanobacteriales	#N/A	#N/A	#N/A	0.758937	Bacteria	Cyanobacteria	Cyanobacteriia	Cyanobacteriales	Nostocaceae	Trichormus_B	Trichormus azollae
C.3.R.120-DT-bin.28&&scaffold_986	C.3.R.120	DT	bin.28	scaffold_986	Bacteria	Actinobacteriota	Actinobacteria	Streptomycetales	Streptomycetaceae	Streptomyces	#N/A	0.98443	Bacteria	Actinobacteriota	Actinobacteria	Streptomycetales	Streptomycetaceae	Streptomyces	Streptomyces griseus
C.3.R.120-DT-bin.3&&scaffold_910	C.3.R.120	DT	bin.3	scaffold_910	Bacteria	Proteobacteria	Alphaproteobacteria	Rhizobiales	Rhizobiaceae	#N/A	#N/A	0.723183	Bacteria	Proteobacteria	Alphaproteobacteria	Rhizobiales	Rhizobiaceae	Nitratireductor_B	Nitratireductor basaltis
C.3.R.120-DT-bin.30&&scaffold_1994	C.3.R.120	DT	bin.30	scaffold_1994	Bacteria	Cyanobacteria	Cyanobacteriia	Cyanobacteriales	#N/A	#N/A	#N/A	0.750233	Bacteria	Cyanobacteria	Cyanobacteriia	Cyanobacteriales	Nostocaceae	Anabaena_A	Anabaena cylindrica
C.3.R.120-DT-bin.31&&scaffold_530	C.3.R.120	DT	bin.31	scaffold_530	Archaea	Crenarchaeota	Thermoprotei	Thermoproteales	Thermoproteaceae	#N/A	#N/A	0.998005	Archaea	Crenarchaeota	Thermoprotei	Thermoproteales	Thermoproteaceae	Thermoproteus	Thermoproteus uzoniensis
C.3.R.120-DT-bin.32&&scaffold_750	C.3.R.120	DT	bin.32	scaffold_750	Unclassified	#N/A	#N/A	#N/A	#N/A	#N/A	#N/A	0.860911	Bacteria	Thermotogota	Thermotogae	Thermotogales	Thermotogaceae	Pseudothermotoga	Pseudothermotoga thermarum
C.3.R.120-DT-bin.34&&scaffold_377	C.3.R.120	DT	bin.34	scaffold_377	Bacteria	Thermotogota	Thermotogae	Thermotogales	Thermotogaceae	Thermotoga	#N/A	0.864954	Bacteria	Thermotogota	Thermotogae	Thermotogales	Thermotogaceae	Thermotoga	Thermotoga petrophila
C.3.R.120-DT-bin.36&&scaffold_421	C.3.R.120	DT	bin.36	scaffold_421	Unclassified	#N/A	#N/A	#N/A	#N/A	#N/A	#N/A	0.302492	#N/A	#N/A	#N/A	#N/A	#N/A	#N/A	#N/A
C.3.R.120-DT-bin.37&&scaffold_3175	C.3.R.120	DT	bin.37	scaffold_3175	Unclassified	#N/A	#N/A	#N/A	#N/A	#N/A	#N/A	0.897354	Bacteria	Spirochaetota	Spirochaetia	Borreliales	Borreliaceae	Borreliella	Borreliella burgdorferi
C.3.R.120-DT-bin.37&&scaffold_3121	C.3.R.120	DT	bin.37	scaffold_3121	Bacteria	Spirochaetota	Spirochaetia	Spirochaetales	Spirochaetaceae	#N/A	#N/A	0.86642	Bacteria	Spirochaetota	Spirochaetia	Borreliales	Borreliaceae	Borreliella	Borreliella burgdorferi
C.3.R.120-DT-bin.39&&scaffold_851	C.3.R.120	DT	bin.39	scaffold_851	Archaea	Halobacterota	Methanosarcinia	Methanosarciniales	Methanosarcinaceae	Methanosarcina	#N/A	0.952371	Archaea	Halobacterota	Methanosarcinia	Methanosarcinales	Methanosarcinaceae	Methanosarcina	Methanosarcina siciliae
C.3.R.120-DT-bin.7&&scaffold_63	C.3.R.120	DT	bin.7	scaffold_63	Bacteria	Verrucomicrobiota	Chlamydiae	Chlamydiales	Chlamydiaceae	Chlamydia	#N/A	0.760887	Bacteria	Verrucomicrobiota_A	Chlamydiia	Chlamydiales	Chlamydiaceae	Chlamydophila	Chlamydophila pecorum
C.3.R.120-DT-bin.9&&scaffold_145	C.3.R.120	DT	bin.9	scaffold_145	Bacteria	Thermotogota	Thermotogae	Thermotogales	Thermotogaceae	Pseudothermotoga	#N/A	0.887344	Bacteria	Thermotogota	Thermotogae	Thermotogales	Thermotogaceae	Pseudothermotoga_A	Pseudothermotoga caldifontis
C.3.R.180-DT-bin.10&&scaffold_3164	C.3.R.180	DT	bin.10	scaffold_3164	Bacteria	Spirochaetota	Spirochaetia	Spirochaetales	Spirochaetaceae	Borrelia	#N/A	0.794886	Bacteria	Spirochaetota	Spirochaetia	Borreliales	Borreliaceae	Borrelia	Borrelia duttonii
C.3.R.180-DT-bin.10&&scaffold_2885	C.3.R.180	DT	bin.10	scaffold_2885	Bacteria	Spirochaetota	Spirochaetia	Spirochaetales	Spirochaetaceae	Borrelia	#N/A	0.854697	Bacteria	Spirochaetota	Spirochaetia	Borreliales	Borreliaceae	Borrelia	Borrelia duttonii
C.3.R.180-DT-bin.10&&scaffold_3818	C.3.R.180	DT	bin.10	scaffold_3818	Unclassified	#N/A	#N/A	#N/A	#N/A	#N/A	#N/A	0.734404	Bacteria	Spirochaetota	Spirochaetia	Borreliales	Borreliaceae	Borrelia	Borrelia duttonii
C.3.R.180-DT-bin.10&&scaffold_3070	C.3.R.180	DT	bin.10	scaffold_3070	Bacteria	Spirochaetota	Spirochaetia	Spirochaetales	Spirochaetaceae	#N/A	#N/A	0.86642	Bacteria	Spirochaetota	Spirochaetia	Borreliales	Borreliaceae	Borrelia	Borrelia duttonii
C.3.R.180-DT-bin.12&&scaffold_5062	C.3.R.180	DT	bin.12	scaffold_5062	Bacteria	Firmicutes	Bacilli	Bacillales	Bacillaceae	Bacillus	#N/A	0.987212	Bacteria	Acidobacteriota	Acidobacteriae	Acidobacteriales	Acidobacteriaceae	Granulicella_A	Granulicella mallensis
C.3.R.180-DT-bin.12&&scaffold_1564	C.3.R.180	DT	bin.12	scaffold_1564	Unclassified	#N/A	#N/A	#N/A	#N/A	#N/A	#N/A	0.994169	Bacteria	Acidobacteriota	Acidobacteriae	Acidobacteriales	Acidobacteriaceae	Granulicella_A	Granulicella mallensis
C.3.R.180-DT-bin.12&&scaffold_4764	C.3.R.180	DT	bin.12	scaffold_4764	Bacteria	Proteobacteria	Alphaproteobacteria	Rhodobacterales	Rhodobacteraceae	Paracoccus	#N/A	0.841801	Bacteria	Acidobacteriota	Acidobacteriae	Acidobacteriales	Acidobacteriaceae	Granulicella_A	Granulicella mallensis
C.3.R.180-DT-bin.12&&scaffold_4802	C.3.R.180	DT	bin.12	scaffold_4802	Bacteria	Acidobacteriota	Acidobacteriae	Acidobacteriales	#N/A	#N/A	#N/A	0.914841	Bacteria	Acidobacteriota	Acidobacteriae	Acidobacteriales	Acidobacteriaceae	Granulicella_A	Granulicella mallensis
C.3.R.180-DT-bin.18&&scaffold_423	C.3.R.180	DT	bin.18	scaffold_423	Unclassified	#N/A	#N/A	#N/A	#N/A	#N/A	#N/A	0.302492	#N/A	#N/A	#N/A	#N/A	#N/A	#N/A	#N/A
C.3.R.180-DT-bin.19&&scaffold_582	C.3.R.180	DT	bin.19	scaffold_582	Bacteria	Firmicutes	#N/A	#N/A	#N/A	#N/A	#N/A	0.759344	Bacteria	Firmicutes	Bacilli	Bacillales	Bacillaceae	Bacillus	Bacillus subtilis
C.3.R.180-DT-bin.19&&scaffold_2091	C.3.R.180	DT	bin.19	scaffold_2091	Bacteria	Firmicutes	#N/A	#N/A	#N/A	#N/A	#N/A	0.315301	Bacteria	Firmicutes	Bacilli	Bacillales	Bacillaceae	Bacillus	Bacillus subtilis
C.3.R.180-DT-bin.19&&scaffold_787	C.3.R.180	DT	bin.19	scaffold_787	Bacteria	#N/A	#N/A	#N/A	#N/A	#N/A	#N/A	0.774487	Bacteria	Firmicutes	Bacilli	Bacillales	Bacillaceae	Bacillus	Bacillus subtilis
C.3.R.180-DT-bin.24&&scaffold_523	C.3.R.180	DT	bin.24	scaffold_523	Archaea	Crenarchaeota	Thermoprotei	Thermoproteales	Thermoproteaceae	#N/A	#N/A	0.998005	Archaea	Crenarchaeota	Thermoprotei	Thermoproteales	Thermoproteaceae	Thermoproteus	Thermoproteus uzoniensis
C.3.R.180-DT-bin.26&&scaffold_748	C.3.R.180	DT	bin.26	scaffold_748	Unclassified	#N/A	#N/A	#N/A	#N/A	#N/A	#N/A	0.860911	Bacteria	Thermotogota	Thermotogae	Thermotogales	Thermotogaceae	Pseudothermotoga	Pseudothermotoga thermarum
C.3.R.180-DT-bin.3&&scaffold_842	C.3.R.180	DT	bin.3	scaffold_842	Archaea	Halobacterota	Methanosarcinia	Methanosarciniales	Methanosarcinaceae	Methanosarcina	#N/A	0.952371	#N/A	#N/A	#N/A	#N/A	#N/A	#N/A	#N/A
C.3.R.180-DT-bin.30&&scaffold_900	C.3.R.180	DT	bin.30	scaffold_900	Bacteria	Proteobacteria	Alphaproteobacteria	Rhizobiales	Rhizobiaceae	#N/A	#N/A	0.893944	Bacteria	Proteobacteria	Alphaproteobacteria	Rhizobiales	Rhizobiaceae	Nitratireductor_B	Nitratireductor basaltis
C.3.R.180-DT-bin.31&&scaffold_5178	C.3.R.180	DT	bin.31	scaffold_5178	Bacteria	Verrucomicrobiota	Chlamydiae	Chlamydiales	Chlamydiaceae	Chlamydia	#N/A	0.814988	Bacteria	Verrucomicrobiota_A	Chlamydiia	Chlamydiales	Chlamydiaceae	Chlamydophila	Chlamydophila pecorum
C.3.R.180-DT-bin.33&&scaffold_978	C.3.R.180	DT	bin.33	scaffold_978	Bacteria	Actinobacteriota	Actinobacteria	Streptomycetales	Streptomycetaceae	Streptomyces	#N/A	0.98443	Bacteria	Actinobacteriota	Actinobacteria	Streptomycetales	Streptomycetaceae	Streptomyces	Streptomyces griseus
C.3.R.180-DT-bin.4&&scaffold_145	C.3.R.180	DT	bin.4	scaffold_145	Bacteria	Thermotogota	Thermotogae	Thermotogales	Thermotogaceae	Pseudothermotoga	#N/A	0.999857	Bacteria	Thermotogota	Thermotogae	Thermotogales	Thermotogaceae	Pseudothermotoga_A	Pseudothermotoga caldifontis
C.3.R.180-DT-bin.7&&scaffold_5152	C.3.R.180	DT	bin.7	scaffold_5152	Bacteria	Acidobacteriota	Acidobacteriae	Acidobacteriales	uncultured	#N/A	#N/A	0.880692	Bacteria	Proteobacteria	Gammaproteobacteria	Burkholderiales	Burkholderiaceae	Pandoraea	Pandoraea thiooxydans
C.3.R.180-DT-bin.8&&scaffold_385	C.3.R.180	DT	bin.8	scaffold_385	Bacteria	Thermotogota	Thermotogae	Thermotogales	Thermotogaceae	Thermotoga	#N/A	0.864954	Bacteria	Thermotogota	Thermotogae	Thermotogales	Thermotogaceae	Thermotoga	Thermotoga petrophila
C.3.R.180-DT-bin.9&&scaffold_4967	C.3.R.180	DT	bin.9	scaffold_4967	Unclassified	#N/A	#N/A	#N/A	#N/A	#N/A	#N/A	0.825744	Bacteria	Proteobacteria	Alphaproteobacteria	Caulobacterales	Caulobacteraceae	Caulobacter	Caulobacter vibrioides
C.3.R.30-DT-bin.1&&scaffold_129	C.3.R.30	DT	bin.1	scaffold_129	Bacteria	Thermotogota	Thermotogae	Thermotogales	Thermotogaceae	Pseudothermotoga	#N/A	0.830135	Bacteria	Thermotogota	Thermotogae	Thermotogales	Thermotogaceae	Pseudothermotoga_A	Pseudothermotoga caldifontis
C.3.R.30-DT-bin.14&&scaffold_494	C.3.R.30	DT	bin.14	scaffold_494	Archaea	Crenarchaeota	Thermoprotei	Thermoproteales	Thermoproteaceae	Thermoproteus	#N/A	0.987014	Archaea	Crenarchaeota	Thermoprotei	Thermoproteales	Thermoproteaceae	Thermoproteus	Thermoproteus uzoniensis
C.3.R.30-DT-bin.15&&scaffold_9429	C.3.R.30	DT	bin.15	scaffold_9429	Archaea	Halobacterota	Methanosarcinia	Methanosarciniales	Methanosarcinaceae	Methanosarcina	#N/A	0.94522	Bacteria	Proteobacteria	Alphaproteobacteria	Rhizobiales	Rhizobiaceae	Nitratireductor_B	Nitratireductor basaltis
C.3.R.30-DT-bin.15&&scaffold_4096	C.3.R.30	DT	bin.15	scaffold_4096	Unclassified	#N/A	#N/A	#N/A	#N/A	#N/A	#N/A	0.898737	Bacteria	Proteobacteria	Alphaproteobacteria	Rhizobiales	Rhizobiaceae	Nitratireductor_B	Nitratireductor basaltis
C.3.R.30-DT-bin.15&&scaffold_850	C.3.R.30	DT	bin.15	scaffold_850	Bacteria	Proteobacteria	Alphaproteobacteria	Rhizobiales	Rhizobiaceae	#N/A	#N/A	0.994374	Bacteria	Proteobacteria	Alphaproteobacteria	Rhizobiales	Rhizobiaceae	Nitratireductor_B	Nitratireductor basaltis
C.3.R.30-DT-bin.16&&scaffold_7721	C.3.R.30	DT	bin.16	scaffold_7721	Bacteria	Cyanobacteria	Cyanobacteriia	Cyanobacteriales	Nostocaceae	Nostoc PCC-731#N/A2	#N/A	0.855354	#N/A	#N/A	#N/A	#N/A	#N/A	#N/A	#N/A
C.3.R.30-DT-bin.16&&scaffold_7942	C.3.R.30	DT	bin.16	scaffold_7942	Unclassified	#N/A	#N/A	#N/A	#N/A	#N/A	#N/A	0.722124	#N/A	#N/A	#N/A	#N/A	#N/A	#N/A	#N/A
C.3.R.30-DT-bin.17&&scaffold_548	C.3.R.30	DT	bin.17	scaffold_548	Bacteria	Firmicutes	Bacilli	Bacillales	Bacillaceae	Bacillus	#N/A	0.762792	Bacteria	Firmicutes	Bacilli	Bacillales	Bacillaceae	Bacillus	Bacillus subtilis
C.3.R.30-DT-bin.17&&scaffold_2120	C.3.R.30	DT	bin.17	scaffold_2120	Bacteria	Firmicutes	#N/A	#N/A	#N/A	#N/A	#N/A	0.315301	Bacteria	Firmicutes	Bacilli	Bacillales	Bacillaceae	Bacillus	Bacillus subtilis
C.3.R.30-DT-bin.17&&scaffold_745	C.3.R.30	DT	bin.17	scaffold_745	Bacteria	#N/A	#N/A	#N/A	#N/A	#N/A	#N/A	0.774487	Bacteria	Firmicutes	Bacilli	Bacillales	Bacillaceae	Bacillus	Bacillus subtilis
C.3.R.30-DT-bin.18&&scaffold_348	C.3.R.30	DT	bin.18	scaffold_348	Bacteria	Thermotogota	Thermotogae	Thermotogales	Thermotogaceae	Thermotoga	#N/A	0.864954	Bacteria	Thermotogota	Thermotogae	Thermotogales	Thermotogaceae	Thermotoga	Thermotoga petrophila
C.3.R.30-DT-bin.19&&scaffold_390	C.3.R.30	DT	bin.19	scaffold_390	Unclassified	#N/A	#N/A	#N/A	#N/A	#N/A	#N/A	0.302492	#N/A	#N/A	#N/A	#N/A	#N/A	#N/A	#N/A
C.3.R.30-DT-bin.2&&scaffold_929	C.3.R.30	DT	bin.2	scaffold_929	Unclassified	#N/A	#N/A	#N/A	#N/A	#N/A	#N/A	0.752576	Bacteria	Acidobacteriota	Acidobacteriae	Acidobacteriales	Acidobacteriaceae	Granulicella	Granulicella tundricola
C.3.R.30-DT-bin.20&&scaffold_520	C.3.R.30	DT	bin.20	scaffold_520	Bacteria	Proteobacteria	Alphaproteobacteria	Caulobacterales	Caulobacteraceae	Brevundimonas	#N/A	0.640472	Bacteria	Proteobacteria	Alphaproteobacteria	Caulobacterales	Caulobacteraceae	Brevundimonas	Brevundimonas subvibrioides
C.3.R.30-DT-bin.23&&scaffold_1528	C.3.R.30	DT	bin.23	scaffold_1528	Unclassified	#N/A	#N/A	#N/A	#N/A	#N/A	#N/A	0.948342	#N/A	#N/A	#N/A	#N/A	#N/A	#N/A	#N/A
C.3.R.30-DT-bin.24&&scaffold_7392	C.3.R.30	DT	bin.24	scaffold_7392	Bacteria	Proteobacteria	Gammaproteobacteria	Enterobacterales	Enterobacteriaceae	Plesiomonas	#N/A	0.434093	Bacteria	Proteobacteria	Gammaproteobacteria	Enterobacterales	Enterobacteriaceae	Plesiomonas	Plesiomonas shigelloides
C.3.R.30-DT-bin.25&&scaffold_703	C.3.R.30	DT	bin.25	scaffold_703	Unclassified	#N/A	#N/A	#N/A	#N/A	#N/A	#N/A	0.860911	Bacteria	Thermotogota	Thermotogae	Thermotogales	Thermotogaceae	Pseudothermotoga	Pseudothermotoga thermarum
C.3.R.30-DT-bin.27&&scaffold_922	C.3.R.30	DT	bin.27	scaffold_922	Bacteria	Actinobacteriota	Actinobacteria	Streptomycetales	Streptomycetaceae	Streptomyces	#N/A	0.98443	Bacteria	Actinobacteriota	Actinobacteria	Streptomycetales	Streptomycetaceae	Streptomyces	Streptomyces griseus
C.3.R.30-DT-bin.29&&scaffold_1407	C.3.R.30	DT	bin.29	scaffold_1407	Bacteria	Proteobacteria	Gammaproteobacteria	Enterobacterales	Enterobacteriaceae	Klebsiella	#N/A	0.726241	Bacteria	Proteobacteria	Gammaproteobacteria	Enterobacterales	Enterobacteriaceae	Klebsiella	Klebsiella quasipneumoniae
C.3.R.30-DT-bin.4&&scaffold_1008	C.3.R.30	DT	bin.4	scaffold_1008	Archaea	Crenarchaeota	Thermoprotei	Thermoproteales	Thermoproteaceae	#N/A	#N/A	0.720204	Archaea	Crenarchaeota	Thermoprotei	Thermoproteales	Thermocladiaceae	Vulcanisaeta	Vulcanisaeta distributa
C.3.R.30-DT-bin.8&&scaffold_2686	C.3.R.30	DT	bin.8	scaffold_2686	Bacteria	Proteobacteria	Alphaproteobacteria	Rhodobacterales	Rhodobacteraceae	Paracoccus	#N/A	0.727781	Bacteria	Proteobacteria	Alphaproteobacteria	Rhodobacterales	Rhodobacteraceae	Paracoccus	Paracoccus yeei
C.3.R.60-DT-bin.13&&scaffold_410	C.3.R.60	DT	bin.13	scaffold_410	Unclassified	#N/A	#N/A	#N/A	#N/A	#N/A	#N/A	0.302492	#N/A	#N/A	#N/A	#N/A	#N/A	#N/A	#N/A
C.3.R.60-DT-bin.15&&scaffold_928	C.3.R.60	DT	bin.15	scaffold_928	Unclassified	#N/A	#N/A	#N/A	#N/A	#N/A	#N/A	0.652256	Bacteria	Acidobacteriota	Acidobacteriae	Acidobacteriales	Acidobacteriaceae	Granulicella	Granulicella tundricola
C.3.R.60-DT-bin.17&&scaffold_3344	C.3.R.60	DT	bin.17	scaffold_3344	Bacteria	Spirochaetota	Spirochaetia	Spirochaetales	Spirochaetaceae	#N/A	#N/A	0.86642	Bacteria	Spirochaetota	Spirochaetia	Borreliales	Borreliaceae	Borreliella	Borreliella chilensis
C.3.R.60-DT-bin.18&&scaffold_136	C.3.R.60	DT	bin.18	scaffold_136	Bacteria	Thermotogota	Thermotogae	Thermotogales	Thermotogaceae	Pseudothermotoga	#N/A	0.873997	Bacteria	Thermotogota	Thermotogae	Thermotogales	Thermotogaceae	Pseudothermotoga_A	Pseudothermotoga caldifontis
C.3.R.60-DT-bin.21&&scaffold_921	C.3.R.60	DT	bin.21	scaffold_921	Bacteria	Actinobacteriota	Actinobacteria	Streptomycetales	Streptomycetaceae	Streptomyces	#N/A	0.98443	Bacteria	Actinobacteriota	Actinobacteria	Streptomycetales	Streptomycetaceae	Streptomyces	Streptomyces griseus
C.3.R.60-DT-bin.22&&scaffold_569	C.3.R.60	DT	bin.22	scaffold_569	Bacteria	Firmicutes	#N/A	#N/A	#N/A	#N/A	#N/A	0.759344	Bacteria	Firmicutes	Bacilli	Bacillales	Bacillaceae	Bacillus	Bacillus subtilis
C.3.R.60-DT-bin.22&&scaffold_2142	C.3.R.60	DT	bin.22	scaffold_2142	Bacteria	Firmicutes	#N/A	#N/A	#N/A	#N/A	#N/A	0.315301	Bacteria	Firmicutes	Bacilli	Bacillales	Bacillaceae	Bacillus	Bacillus subtilis
C.3.R.60-DT-bin.22&&scaffold_745	C.3.R.60	DT	bin.22	scaffold_745	Bacteria	#N/A	#N/A	#N/A	#N/A	#N/A	#N/A	0.774487	Bacteria	Firmicutes	Bacilli	Bacillales	Bacillaceae	Bacillus	Bacillus subtilis
C.3.R.60-DT-bin.29&&scaffold_719	C.3.R.60	DT	bin.29	scaffold_719	Unclassified	#N/A	#N/A	#N/A	#N/A	#N/A	#N/A	0.860911	Bacteria	Thermotogota	Thermotogae	Thermotogales	Thermotogaceae	Pseudothermotoga	Pseudothermotoga thermarum
C.3.R.60-DT-bin.3&&scaffold_372	C.3.R.60	DT	bin.3	scaffold_372	Bacteria	Thermotogota	Thermotogae	Thermotogales	Thermotogaceae	Thermotoga	#N/A	0.864954	Bacteria	Thermotogota	Thermotogae	Thermotogales	Thermotogaceae	Thermotoga	Thermotoga petrophila
C.3.R.60-DT-bin.30&&scaffold_1548	C.3.R.60	DT	bin.30	scaffold_1548	Unclassified	#N/A	#N/A	#N/A	#N/A	#N/A	#N/A	0.936419	#N/A	#N/A	#N/A	#N/A	#N/A	#N/A	#N/A
C.3.R.60-DT-bin.32&&scaffold_3060	C.3.R.60	DT	bin.32	scaffold_3060	Bacteria	Spirochaetota	Spirochaetia	Spirochaetales	Spirochaetaceae	Borrelia	#N/A	0.852501	Bacteria	Spirochaetota	Spirochaetia	Borreliales	Borreliaceae	Borrelia	Borrelia duttonii
C.3.R.60-DT-bin.32&&scaffold_3420	C.3.R.60	DT	bin.32	scaffold_3420	Bacteria	Spirochaetota	Spirochaetia	Spirochaetales	Spirochaetaceae	Borrelia	#N/A	0.794886	Bacteria	Spirochaetota	Spirochaetia	Borreliales	Borreliaceae	Borrelia	Borrelia duttonii
C.3.R.60-DT-bin.32&&scaffold_3285	C.3.R.60	DT	bin.32	scaffold_3285	Bacteria	Spirochaetota	Spirochaetia	Spirochaetales	Spirochaetaceae	#N/A	#N/A	0.86642	Bacteria	Spirochaetota	Spirochaetia	Borreliales	Borreliaceae	Borrelia	Borrelia duttonii
C.3.R.60-DT-bin.33&&scaffold_8443	C.3.R.60	DT	bin.33	scaffold_8443	Bacteria	Cyanobacteria	Cyanobacteriia	Cyanobacteriales	Nostocaceae	Nostoc PCC-731#N/A2	#N/A	0.852781	Bacteria	Cyanobacteria	Cyanobacteriia	Cyanobacteriales	Nostocaceae	Nostoc	Nostoc punctiforme
C.3.R.60-DT-bin.4&&scaffold_845	C.3.R.60	DT	bin.4	scaffold_845	Bacteria	Proteobacteria	Alphaproteobacteria	Rhizobiales	Rhizobiaceae	#N/A	#N/A	0.306158	Bacteria	Proteobacteria	Alphaproteobacteria	Rhizobiales	Rhizobiaceae	Nitratireductor_B	Nitratireductor basaltis
C.3.R.60-DT-bin.5&&scaffold_504	C.3.R.60	DT	bin.5	scaffold_504	Archaea	Crenarchaeota	Thermoprotei	Thermoproteales	Thermoproteaceae	#N/A	#N/A	0.998005	Archaea	Crenarchaeota	Thermoprotei	Thermoproteales	Thermoproteaceae	Thermoproteus	Thermoproteus uzoniensis
C.3.R.60-DT-bin.5&&scaffold_6743	C.3.R.60	DT	bin.5	scaffold_6743	Bacteria	Thermotogota	Thermotogae	Thermotogales	Thermotogaceae	Thermotoga	#N/A	0.927349	Archaea	Crenarchaeota	Thermoprotei	Thermoproteales	Thermoproteaceae	Thermoproteus	Thermoproteus uzoniensis
C.3.R.60-DT-bin.5&&scaffold_7344	C.3.R.60	DT	bin.5	scaffold_7344	Unclassified	#N/A	#N/A	#N/A	#N/A	#N/A	#N/A	0.825744	Archaea	Crenarchaeota	Thermoprotei	Thermoproteales	Thermoproteaceae	Thermoproteus	Thermoproteus uzoniensis
C.3.R.60-DT-bin.5&&scaffold_5392	C.3.R.60	DT	bin.5	scaffold_5392	Archaea	Crenarchaeota	Thermoprotei	Thermoproteales	Thermoproteaceae	Thermoproteus	#N/A	0.87378	Archaea	Crenarchaeota	Thermoprotei	Thermoproteales	Thermoproteaceae	Thermoproteus	Thermoproteus uzoniensis
C.3.R.60-DT-bin.6&&scaffold_1065	C.3.R.60	DT	bin.6	scaffold_1065	Bacteria	Proteobacteria	Gammaproteobacteria	Enterobacterales	Enterobacteriaceae	Klebsiella	#N/A	0.742141	Bacteria	Proteobacteria	Gammaproteobacteria	Enterobacterales	Enterobacteriaceae	Klebsiella	Klebsiella quasipneumoniae
C.3.R.60-DT-bin.7&&scaffold_4484	C.3.R.60	DT	bin.7	scaffold_4484	Archaea	Halobacterota	Methanosarcinia	Methanosarciniales	Methanosarcinaceae	Methanosarcina	#N/A	0.987505	Archaea	Halobacterota	Methanosarcinia	Methanosarcinales	Methanosarcinaceae	Methanosarcina	Methanosarcina vacuolata
C.3.R.60-DT-bin.9&&scaffold_8372	C.3.R.60	DT	bin.9	scaffold_8372	Bacteria	Verrucomicrobiota	Chlamydiae	Chlamydiales	Chlamydiaceae	Chlamydia	#N/A	0.82672	#N/A	#N/A	#N/A	#N/A	#N/A	#N/A	#N/A
C.3.V.60-DT-bin.11&&scaffold_715	C.3.V.60	DT	bin.11	scaffold_715	Unclassified	#N/A	#N/A	#N/A	#N/A	#N/A	#N/A	0.860911	Bacteria	Thermotogota	Thermotogae	Thermotogales	Thermotogaceae	Pseudothermotoga	Pseudothermotoga thermarum
C.3.V.60-DT-bin.15&&scaffold_557	C.3.V.60	DT	bin.15	scaffold_557	Bacteria	Firmicutes	#N/A	#N/A	#N/A	#N/A	#N/A	0.759344	Bacteria	Firmicutes	Bacilli	Bacillales	Bacillaceae	Bacillus	Bacillus subtilis
C.3.V.60-DT-bin.15&&scaffold_2292	C.3.V.60	DT	bin.15	scaffold_2292	Bacteria	Firmicutes	#N/A	#N/A	#N/A	#N/A	#N/A	0.315301	Bacteria	Firmicutes	Bacilli	Bacillales	Bacillaceae	Bacillus	Bacillus subtilis
C.3.V.60-DT-bin.15&&scaffold_761	C.3.V.60	DT	bin.15	scaffold_761	Bacteria	#N/A	#N/A	#N/A	#N/A	#N/A	#N/A	0.774487	Bacteria	Firmicutes	Bacilli	Bacillales	Bacillaceae	Bacillus	Bacillus subtilis
C.3.V.60-DT-bin.19&&scaffold_6279	C.3.V.60	DT	bin.19	scaffold_6279	Bacteria	Firmicutes	Bacilli	Bacillales	Bacillaceae	Bacillus	#N/A	0.806298	#N/A	#N/A	#N/A	#N/A	#N/A	#N/A	#N/A
C.3.V.60-DT-bin.19&&scaffold_6916	C.3.V.60	DT	bin.19	scaffold_6916	Bacteria	Acidobacteriota	Acidobacteriae	Acidobacteriales	Acidobacteriaceae (Subgroup 1)	Granulicella	#N/A	0.93032	#N/A	#N/A	#N/A	#N/A	#N/A	#N/A	#N/A
C.3.V.60-DT-bin.19&&scaffold_6534	C.3.V.60	DT	bin.19	scaffold_6534	Bacteria	Proteobacteria	Alphaproteobacteria	Rhodobacterales	Rhodobacteraceae	Paracoccus	#N/A	0.823319	#N/A	#N/A	#N/A	#N/A	#N/A	#N/A	#N/A
C.3.V.60-DT-bin.19&&scaffold_1627	C.3.V.60	DT	bin.19	scaffold_1627	Unclassified	#N/A	#N/A	#N/A	#N/A	#N/A	#N/A	0.944215	#N/A	#N/A	#N/A	#N/A	#N/A	#N/A	#N/A
C.3.V.60-DT-bin.19&&scaffold_5830	C.3.V.60	DT	bin.19	scaffold_5830	Bacteria	Acidobacteriota	Acidobacteriae	Acidobacteriales	#N/A	#N/A	#N/A	0.905506	#N/A	#N/A	#N/A	#N/A	#N/A	#N/A	#N/A
C.3.V.60-DT-bin.19&&scaffold_5914	C.3.V.60	DT	bin.19	scaffold_5914	Bacteria	Acidobacteriota	Acidobacteriae	Acidobacteriales	#N/A	#N/A	#N/A	0.914841	#N/A	#N/A	#N/A	#N/A	#N/A	#N/A	#N/A
C.3.V.60-DT-bin.2&&scaffold_360	C.3.V.60	DT	bin.2	scaffold_360	Bacteria	Thermotogota	Thermotogae	Thermotogales	Thermotogaceae	Thermotoga	#N/A	0.864954	Bacteria	Thermotogota	Thermotogae	Thermotogales	Thermotogaceae	Thermotoga	Thermotoga petrophila
C.3.V.60-DT-bin.20&&scaffold_948	C.3.V.60	DT	bin.20	scaffold_948	Unclassified	#N/A	#N/A	#N/A	#N/A	#N/A	#N/A	0.666422	Bacteria	Acidobacteriota	Acidobacteriae	Acidobacteriales	Acidobacteriaceae	Granulicella	Granulicella tundricola
C.3.V.60-DT-bin.21&&scaffold_3673	C.3.V.60	DT	bin.21	scaffold_3673	Bacteria	Spirochaetota	Spirochaetia	Spirochaetales	Spirochaetaceae	Borrelia	#N/A	0.794886	Bacteria	Spirochaetota	Spirochaetia	Borreliales	Borreliaceae	Borrelia	Borrelia duttonii
C.3.V.60-DT-bin.21&&scaffold_3310	C.3.V.60	DT	bin.21	scaffold_3310	Bacteria	Spirochaetota	Spirochaetia	Spirochaetales	Spirochaetaceae	Borrelia	#N/A	0.854697	Bacteria	Spirochaetota	Spirochaetia	Borreliales	Borreliaceae	Borrelia	Borrelia duttonii
C.3.V.60-DT-bin.21&&scaffold_4568	C.3.V.60	DT	bin.21	scaffold_4568	Unclassified	#N/A	#N/A	#N/A	#N/A	#N/A	#N/A	0.734404	Bacteria	Spirochaetota	Spirochaetia	Borreliales	Borreliaceae	Borrelia	Borrelia duttonii
C.3.V.60-DT-bin.22&&scaffold_595	C.3.V.60	DT	bin.22	scaffold_595	Unclassified	#N/A	#N/A	#N/A	#N/A	#N/A	#N/A	0.302492	#N/A	#N/A	#N/A	#N/A	#N/A	#N/A	#N/A
C.3.V.60-DT-bin.24&&scaffold_942	C.3.V.60	DT	bin.24	scaffold_942	Bacteria	Actinobacteriota	Actinobacteria	Streptomycetales	Streptomycetaceae	Streptomyces	#N/A	0.98443	Bacteria	Actinobacteriota	Actinobacteria	Streptomycetales	Streptomycetaceae	Streptomyces	Streptomyces griseus
C.3.V.60-DT-bin.25&&scaffold_139	C.3.V.60	DT	bin.25	scaffold_139	Bacteria	Thermotogota	Thermotogae	Thermotogales	Thermotogaceae	Pseudothermotoga	#N/A	0.839588	Bacteria	Thermotogota	Thermotogae	Thermotogales	Thermotogaceae	Pseudothermotoga_A	Pseudothermotoga caldifontis
C.3.V.60-DT-bin.3&&scaffold_5656	C.3.V.60	DT	bin.3	scaffold_5656	Bacteria	Acidobacteriota	Acidobacteriae	Acidobacteriales	#N/A	#N/A	#N/A	0.61934	Bacteria	Proteobacteria	Gammaproteobacteria	Burkholderiales	Burkholderiaceae	Pandoraea	Pandoraea thiooxydans
C.3.V.60-DT-bin.4&&scaffold_1032	C.3.V.60	DT	bin.4	scaffold_1032	Archaea	Crenarchaeota	Thermoprotei	Thermoproteales	Thermoproteaceae	#N/A	#N/A	0.720204	#N/A	#N/A	#N/A	#N/A	#N/A	#N/A	#N/A
C.3.V.60-DT-bin.5&&scaffold_861	C.3.V.60	DT	bin.5	scaffold_861	Bacteria	Proteobacteria	Alphaproteobacteria	Rhizobiales	Rhizobiaceae	#N/A	#N/A	0.893944	Bacteria	Proteobacteria	Alphaproteobacteria	Rhizobiales	Rhizobiaceae	Nitratireductor_B	Nitratireductor basaltis
C.3.V.60-DT-bin.9&&scaffold_809	C.3.V.60	DT	bin.9	scaffold_809	Archaea	Halobacterota	Methanosarcinia	Methanosarciniales	Methanosarcinaceae	Methanosarcina	#N/A	0.952371	#N/A	#N/A	#N/A	#N/A	#N/A	#N/A	#N/A
C.4.C.60-DT-bin.13&&scaffold_345	C.4.C.60	DT	bin.13	scaffold_345	Archaea	Halobacterota	Methanosarcinia	Methanosarciniales	Methanosarcinaceae	Methanosarcina	#N/A	0.952371	Archaea	Halobacterota	Methanosarcinia	Methanosarcinales	Methanosarcinaceae	Methanosarcina	Methanosarcina siciliae
C.4.C.60-DT-bin.14&&scaffold_29	C.4.C.60	DT	bin.14	scaffold_29	Bacteria	Verrucomicrobiota	Chlamydiae	Chlamydiales	Chlamydiaceae	Chlamydia	#N/A	0.83084	Bacteria	Verrucomicrobiota_A	Chlamydiia	Chlamydiales	Chlamydiaceae	Chlamydophila	Chlamydophila pecorum
C.4.C.60-DT-bin.17&&scaffold_87	C.4.C.60	DT	bin.17	scaffold_87	Bacteria	Cyanobacteria	Cyanobacteriia	#N/A	#N/A	#N/A	#N/A	0.641873	Bacteria	Cyanobacteria	Cyanobacteriia	Cyanobacteriales	Nostocaceae	Nostoc	Nostoc punctiforme
C.4.C.60-DT-bin.17&&scaffold_8066	C.4.C.60	DT	bin.17	scaffold_8066	Unclassified	#N/A	#N/A	#N/A	#N/A	#N/A	#N/A	0.722124	Bacteria	Cyanobacteria	Cyanobacteriia	Cyanobacteriales	Nostocaceae	Nostoc	Nostoc punctiforme
C.4.C.60-DT-bin.18&&scaffold_10146	C.4.C.60	DT	bin.18	scaffold_10146	Bacteria	Proteobacteria	Alphaproteobacteria	Rhizobiales	Rhizobiaceae	Mesorhizobium	#N/A	0.975566	Bacteria	Verrucomicrobiota_A	Chlamydiia	Chlamydiales	Chlamydiaceae	Chlamydia	Chlamydia suis
C.4.C.60-DT-bin.2&&scaffold_2288	C.4.C.60	DT	bin.2	scaffold_2288	Bacteria	Spirochaetota	Spirochaetia	Spirochaetales	Spirochaetaceae	Borrelia	#N/A	0.79811	#N/A	#N/A	#N/A	#N/A	#N/A	#N/A	#N/A
C.4.C.60-DT-bin.2&&scaffold_2200	C.4.C.60	DT	bin.2	scaffold_2200	Bacteria	Spirochaetota	Spirochaetia	Spirochaetales	Spirochaetaceae	Borrelia	#N/A	0.794886	#N/A	#N/A	#N/A	#N/A	#N/A	#N/A	#N/A
C.4.C.60-DT-bin.4&&scaffold_9052	C.4.C.60	DT	bin.4	scaffold_9052	Bacteria	Verrucomicrobiota	Chlamydiae	Chlamydiales	Chlamydiaceae	Chlamydia	#N/A	0.857567	Bacteria	Cyanobacteria	Cyanobacteriia	Cyanobacteriales	Nostocaceae	Trichormus_B	Trichormus azollae
C.4.C.60-DT-bin.5&&scaffold_3531	C.4.C.60	DT	bin.5	scaffold_3531	Bacteria	Firmicutes	#N/A	#N/A	#N/A	#N/A	#N/A	0.315301	Bacteria	Firmicutes	Bacilli	Bacillales	Bacillaceae	Bacillus	Bacillus subtilis
C.4.C.60-DT-bin.5&&scaffold_3207	C.4.C.60	DT	bin.5	scaffold_3207	Bacteria	Firmicutes	#N/A	#N/A	#N/A	#N/A	#N/A	0.778467	Bacteria	Firmicutes	Bacilli	Bacillales	Bacillaceae	Bacillus	Bacillus subtilis
C.4.C.60-DT-bin.5&&scaffold_8879	C.4.C.60	DT	bin.5	scaffold_8879	Bacteria	Firmicutes	#N/A	#N/A	#N/A	#N/A	#N/A	0.679248	Bacteria	Firmicutes	Bacilli	Bacillales	Bacillaceae	Bacillus	Bacillus subtilis
C.4.C.60-DT-bin.5&&scaffold_3028	C.4.C.60	DT	bin.5	scaffold_3028	Bacteria	Firmicutes	#N/A	#N/A	#N/A	#N/A	#N/A	0.679248	Bacteria	Firmicutes	Bacilli	Bacillales	Bacillaceae	Bacillus	Bacillus subtilis
C.4.C.60-DT-bin.7&&scaffold_7547	C.4.C.60	DT	bin.7	scaffold_7547	Bacteria	Cyanobacteria	Cyanobacteriia	Cyanobacteriales	Nostocaceae	Nostoc PCC-731#N/A2	#N/A	0.855354	Archaea	Halobacterota	Methanosarcinia	Methanosarcinales	Methanosarcinaceae	Methanococcoides	Methanococcoides methylutens
C.4.C.60-DT-bin.8&&scaffold_16447	C.4.C.60	DT	bin.8	scaffold_16447	Bacteria	Proteobacteria	Alphaproteobacteria	Rhodobacterales	Rhodobacteraceae	Paracoccus	#N/A	0.787605	Bacteria	Proteobacteria	Alphaproteobacteria	Caulobacterales	Caulobacteraceae	Brevundimonas	Brevundimonas subvibrioides
C.4.C.60-DT-bin.9&&scaffold_6277	C.4.C.60	DT	bin.9	scaffold_6277	Bacteria	Proteobacteria	Alphaproteobacteria	Rhodobacterales	Rhodobacteraceae	Paracoccus	#N/A	0.823319	Archaea	Halobacterota	Methanosarcinia	Methanosarcinales	Methanosarcinaceae	Methanosarcina	Methanosarcina vacuolata
C.4.N.60-DT-bin.1&&scaffold_52	C.4.N.60	DT	bin.1	scaffold_52	Bacteria	Spirochaetota	Spirochaetia	Spirochaetales	Spirochaetaceae	#N/A	#N/A	0.799585	Bacteria	Spirochaetota	Spirochaetia	Borreliales	Borreliaceae	Borreliella	Borreliella chilensis
C.4.N.60-DT-bin.10&&scaffold_1813	C.4.N.60	DT	bin.10	scaffold_1813	Bacteria	Spirochaetota	Spirochaetia	Spirochaetales	Spirochaetaceae	Borrelia	#N/A	0.850679	Bacteria	Spirochaetota	Spirochaetia	Borreliales	Borreliaceae	Borrelia	Borrelia duttonii
C.4.N.60-DT-bin.10&&scaffold_2158	C.4.N.60	DT	bin.10	scaffold_2158	Bacteria	Spirochaetota	Spirochaetia	Spirochaetales	Spirochaetaceae	Borrelia	#N/A	0.794886	Bacteria	Spirochaetota	Spirochaetia	Borreliales	Borreliaceae	Borrelia	Borrelia duttonii
C.4.N.60-DT-bin.10&&scaffold_4128	C.4.N.60	DT	bin.10	scaffold_4128	Bacteria	Spirochaetota	Spirochaetia	Spirochaetales	Spirochaetaceae	Borreliella	#N/A	0.772085	Bacteria	Spirochaetota	Spirochaetia	Borreliales	Borreliaceae	Borrelia	Borrelia duttonii
C.4.N.60-DT-bin.10&&scaffold_2027	C.4.N.60	DT	bin.10	scaffold_2027	Bacteria	Spirochaetota	Spirochaetia	Spirochaetales	Spirochaetaceae	#N/A	#N/A	0.86642	Bacteria	Spirochaetota	Spirochaetia	Borreliales	Borreliaceae	Borrelia	Borrelia duttonii
C.4.N.60-DT-bin.11&&scaffold_5734	C.4.N.60	DT	bin.11	scaffold_5734	Bacteria	Proteobacteria	Alphaproteobacteria	Rhizobiales	Rhizobiaceae	Mesorhizobium	#N/A	0.963225	Bacteria	Proteobacteria	Gammaproteobacteria	Enterobacterales	Enterobacteriaceae	Klebsiella	Klebsiella quasipneumoniae
C.4.N.60-DT-bin.11&&scaffold_5731	C.4.N.60	DT	bin.11	scaffold_5731	Bacteria	Proteobacteria	Alphaproteobacteria	#N/A	#N/A	#N/A	#N/A	0.796717	Bacteria	Proteobacteria	Gammaproteobacteria	Enterobacterales	Enterobacteriaceae	Klebsiella	Klebsiella quasipneumoniae
C.4.N.60-DT-bin.12&&scaffold_99	C.4.N.60	DT	bin.12	scaffold_99	Bacteria	Acidobacteriota	Acidobacteriae	Acidobacteriales	Acidobacteriaceae (Subgroup 1)	Granulicella	#N/A	0.999466	Bacteria	Acidobacteriota	Acidobacteriae	Acidobacteriales	Acidobacteriaceae	Granulicella_A	Granulicella mallensis
C.4.N.60-DT-bin.13&&scaffold_1522	C.4.N.60	DT	bin.13	scaffold_1522	Bacteria	Thermotogota	Thermotogae	Thermotogales	Thermotogaceae	Pseudothermotoga	#N/A	0.904481	Bacteria	Thermotogota	Thermotogae	Thermotogales	Thermotogaceae	Pseudothermotoga_A	Pseudothermotoga caldifontis
C.4.N.60-DT-bin.16&&scaffold_4621	C.4.N.60	DT	bin.16	scaffold_4621	Bacteria	Proteobacteria	Alphaproteobacteria	Rhizobiales	Rhizobiaceae	#N/A	#N/A	0.805944	Archaea	Halobacterota	Methanosarcinia	Methanosarcinales	Methanosarcinaceae	Methanococcoides	Methanococcoides methylutens
C.4.N.60-DT-bin.17&&scaffold_336	C.4.N.60	DT	bin.17	scaffold_336	Bacteria	Firmicutes	#N/A	#N/A	#N/A	#N/A	#N/A	0.759344	Bacteria	Firmicutes	Bacilli	Bacillales	Bacillaceae	Bacillus	Bacillus subtilis
C.4.N.60-DT-bin.17&&scaffold_1248	C.4.N.60	DT	bin.17	scaffold_1248	Bacteria	Firmicutes	#N/A	#N/A	#N/A	#N/A	#N/A	0.315301	Bacteria	Firmicutes	Bacilli	Bacillales	Bacillaceae	Bacillus	Bacillus subtilis
C.4.N.60-DT-bin.17&&scaffold_439	C.4.N.60	DT	bin.17	scaffold_439	Bacteria	#N/A	#N/A	#N/A	#N/A	#N/A	#N/A	0.774487	Bacteria	Firmicutes	Bacilli	Bacillales	Bacillaceae	Bacillus	Bacillus subtilis
C.4.N.60-DT-bin.2&&scaffold_3872	C.4.N.60	DT	bin.2	scaffold_3872	Bacteria	Thermotogota	Thermotogae	Thermotogales	Thermotogaceae	Thermotoga	#N/A	0.924314	Bacteria	Thermotogota	Thermotogae	Thermotogales	Thermotogaceae	Thermotoga	Thermotoga petrophila
C.4.N.60-DT-bin.21&&scaffold_15826	C.4.N.60	DT	bin.21	scaffold_15826	Bacteria	Firmicutes	Bacilli	Bacillales	Bacillaceae	Bacillus	#N/A	0.806298	Bacteria	Proteobacteria	Alphaproteobacteria	Rhodobacterales	Rhodobacteraceae	Paracoccus	Paracoccus yeei
C.4.N.60-DT-bin.23&&scaffold_104	C.4.N.60	DT	bin.23	scaffold_104	Bacteria	Cyanobacteria	Cyanobacteriia	#N/A	#N/A	#N/A	#N/A	0.641873	#N/A	#N/A	#N/A	#N/A	#N/A	#N/A	#N/A
C.4.N.60-DT-bin.3&&scaffold_504	C.4.N.60	DT	bin.3	scaffold_504	Bacteria	Proteobacteria	Alphaproteobacteria	Rhizobiales	Rhizobiaceae	Nitratireductor	#N/A	0.74818	Bacteria	Proteobacteria	Alphaproteobacteria	Rhizobiales	Rhizobiaceae	Nitratireductor_B	Nitratireductor basaltis
C.4.N.60-DT-bin.4&&scaffold_2081	C.4.N.60	DT	bin.4	scaffold_2081	Bacteria	Spirochaetota	Spirochaetia	Spirochaetales	Spirochaetaceae	Borrelia	#N/A	0.301032	Bacteria	Spirochaetota	Spirochaetia	Borreliales	Borreliaceae	Borrelia	Borrelia anserina
C.4.N.60-DT-bin.5&&scaffold_546	C.4.N.60	DT	bin.5	scaffold_546	Bacteria	Actinobacteriota	Actinobacteria	Streptomycetales	Streptomycetaceae	Streptomyces	#N/A	0.98443	Bacteria	Actinobacteriota	Actinobacteria	Streptomycetales	Streptomycetaceae	Streptomyces	Streptomyces griseus
C.4.V.60-DT-bin.11&&scaffold_7178	C.4.V.60	DT	bin.11	scaffold_7178	Bacteria	Proteobacteria	Alphaproteobacteria	Rhodobacterales	Rhodobacteraceae	Paracoccus	#N/A	0.823319	Bacteria	Proteobacteria	Alphaproteobacteria	Caulobacterales	Caulobacteraceae	Brevundimonas	Brevundimonas subvibrioides
C.4.V.60-DT-bin.12&&scaffold_353	C.4.V.60	DT	bin.12	scaffold_353	Archaea	Halobacterota	Methanosarcinia	Methanosarciniales	Methanosarcinaceae	Methanosarcina	#N/A	0.952371	#N/A	#N/A	#N/A	#N/A	#N/A	#N/A	#N/A
C.4.V.60-DT-bin.12&&scaffold_8515	C.4.V.60	DT	bin.12	scaffold_8515	Bacteria	Cyanobacteria	Cyanobacteriia	Cyanobacteriales	Nostocaceae	Nostoc PCC-731#N/A2	#N/A	0.855354	#N/A	#N/A	#N/A	#N/A	#N/A	#N/A	#N/A
C.4.V.60-DT-bin.16&&scaffold_80	C.4.V.60	DT	bin.16	scaffold_80	Bacteria	Cyanobacteria	Cyanobacteriia	#N/A	#N/A	#N/A	#N/A	0.641873	Bacteria	Cyanobacteria	Cyanobacteriia	Cyanobacteriales	Nostocaceae	Nostoc	Nostoc punctiforme
C.4.V.60-DT-bin.17&&scaffold_26	C.4.V.60	DT	bin.17	scaffold_26	Bacteria	Verrucomicrobiota	Chlamydiae	Chlamydiales	Chlamydiaceae	Chlamydia	#N/A	0.83084	Bacteria	Verrucomicrobiota_A	Chlamydiia	Chlamydiales	Chlamydiaceae	Chlamydophila	Chlamydophila pecorum
C.4.V.60-DT-bin.17&&scaffold_10147	C.4.V.60	DT	bin.17	scaffold_10147	Bacteria	Verrucomicrobiota	Chlamydiae	Chlamydiales	Chlamydiaceae	Chlamydia	#N/A	0.795425	Bacteria	Verrucomicrobiota_A	Chlamydiia	Chlamydiales	Chlamydiaceae	Chlamydophila	Chlamydophila pecorum
C.4.V.60-DT-bin.2&&scaffold_1162	C.4.V.60	DT	bin.2	scaffold_1162	Bacteria	Cyanobacteria	Cyanobacteriia	Cyanobacteriales	#N/A	#N/A	#N/A	0.750233	Bacteria	Cyanobacteria	Cyanobacteriia	Cyanobacteriales	Nostocaceae	Anabaena_A	Anabaena cylindrica
C.4.V.60-DT-bin.4&&scaffold_2319	C.4.V.60	DT	bin.4	scaffold_2319	Bacteria	Spirochaetota	Spirochaetia	Spirochaetales	Spirochaetaceae	Borrelia	#N/A	0.79811	#N/A	#N/A	#N/A	#N/A	#N/A	#N/A	#N/A
C.4.V.60-DT-bin.5&&scaffold_1244	C.4.V.60	DT	bin.5	scaffold_1244	Bacteria	Proteobacteria	Gammaproteobacteria	Burkholderiales	Burkholderiaceae	Pandoraea	#N/A	0.408285	Bacteria	Proteobacteria	Gammaproteobacteria	Burkholderiales	Burkholderiaceae	Pandoraea	Pandoraea thiooxydans
C.4.V.60-DT-bin.8&&scaffold_10376	C.4.V.60	DT	bin.8	scaffold_10376	Bacteria	Proteobacteria	Alphaproteobacteria	Rhodobacterales	Rhodobacteraceae	Paracoccus	#N/A	0.794665	Bacteria	Proteobacteria	Alphaproteobacteria	Caulobacterales	Caulobacteraceae	Brevundimonas	Brevundimonas vesicularis
C.5.C.60-DT-bin.11&&scaffold_569	C.5.C.60	DT	bin.11	scaffold_569	Bacteria	Firmicutes	#N/A	#N/A	#N/A	#N/A	#N/A	0.759344	Bacteria	Firmicutes	Bacilli	Bacillales	Bacillaceae	Bacillus	Bacillus subtilis
C.5.C.60-DT-bin.11&&scaffold_2047	C.5.C.60	DT	bin.11	scaffold_2047	Bacteria	Firmicutes	#N/A	#N/A	#N/A	#N/A	#N/A	0.315301	Bacteria	Firmicutes	Bacilli	Bacillales	Bacillaceae	Bacillus	Bacillus subtilis
C.5.C.60-DT-bin.11&&scaffold_760	C.5.C.60	DT	bin.11	scaffold_760	Bacteria	#N/A	#N/A	#N/A	#N/A	#N/A	#N/A	0.774487	Bacteria	Firmicutes	Bacilli	Bacillales	Bacillaceae	Bacillus	Bacillus subtilis
C.5.C.60-DT-bin.12&&scaffold_812	C.5.C.60	DT	bin.12	scaffold_812	Archaea	Halobacterota	Methanosarcinia	Methanosarciniales	Methanosarcinaceae	Methanosarcina	#N/A	0.952371	#N/A	#N/A	#N/A	#N/A	#N/A	#N/A	#N/A
C.5.C.60-DT-bin.13&&scaffold_362	C.5.C.60	DT	bin.13	scaffold_362	Bacteria	Thermotogota	Thermotogae	Thermotogales	Thermotogaceae	Thermotoga	#N/A	0.864954	Bacteria	Thermotogota	Thermotogae	Thermotogales	Thermotogaceae	Thermotoga	Thermotoga petrophila
C.5.C.60-DT-bin.15&&scaffold_717	C.5.C.60	DT	bin.15	scaffold_717	Unclassified	#N/A	#N/A	#N/A	#N/A	#N/A	#N/A	0.860911	Bacteria	Thermotogota	Thermotogae	Thermotogales	Thermotogaceae	Pseudothermotoga	Pseudothermotoga thermarum
C.5.C.60-DT-bin.18&&scaffold_165	C.5.C.60	DT	bin.18	scaffold_165	Bacteria	Actinobacteriota	Actinobacteria	Streptomycetales	Streptomycetaceae	Streptomyces	#N/A	0.98443	Bacteria	Actinobacteriota	Actinobacteria	Streptomycetales	Streptomycetaceae	Streptomyces	Streptomyces griseus
C.5.C.60-DT-bin.19&&scaffold_3097	C.5.C.60	DT	bin.19	scaffold_3097	Bacteria	Spirochaetota	Spirochaetia	Spirochaetales	Spirochaetaceae	Borrelia	#N/A	0.794886	#N/A	#N/A	#N/A	#N/A	#N/A	#N/A	#N/A
C.5.C.60-DT-bin.19&&scaffold_3765	C.5.C.60	DT	bin.19	scaffold_3765	Unclassified	#N/A	#N/A	#N/A	#N/A	#N/A	#N/A	0.734404	#N/A	#N/A	#N/A	#N/A	#N/A	#N/A	#N/A
C.5.C.60-DT-bin.2&&scaffold_868	C.5.C.60	DT	bin.2	scaffold_868	Bacteria	Proteobacteria	Alphaproteobacteria	Rhizobiales	Rhizobiaceae	#N/A	#N/A	0.893944	Bacteria	Proteobacteria	Alphaproteobacteria	Rhizobiales	Rhizobiaceae	Nitratireductor_B	Nitratireductor basaltis
C.5.C.60-DT-bin.22&&scaffold_130	C.5.C.60	DT	bin.22	scaffold_130	Bacteria	Thermotogota	Thermotogae	Thermotogales	Thermotogaceae	Pseudothermotoga	#N/A	0.830135	Bacteria	Thermotogota	Thermotogae	Thermotogales	Thermotogaceae	Pseudothermotoga_A	Pseudothermotoga caldifontis
C.5.C.60-DT-bin.24&&scaffold_1020	C.5.C.60	DT	bin.24	scaffold_1020	Archaea	Crenarchaeota	Thermoprotei	Thermoproteales	Thermoproteaceae	#N/A	#N/A	0.999982	Archaea	Crenarchaeota	Thermoprotei	Thermoproteales	Thermocladiaceae	Vulcanisaeta	Vulcanisaeta distributa
C.5.C.60-DT-bin.24&&scaffold_3189	C.5.C.60	DT	bin.24	scaffold_3189	Unclassified	#N/A	#N/A	#N/A	#N/A	#N/A	#N/A	0.898737	Archaea	Crenarchaeota	Thermoprotei	Thermoproteales	Thermocladiaceae	Vulcanisaeta	Vulcanisaeta distributa
C.5.C.60-DT-bin.3&&scaffold_508	C.5.C.60	DT	bin.3	scaffold_508	Archaea	Crenarchaeota	Thermoprotei	Thermoproteales	Thermoproteaceae	#N/A	#N/A	0.997545	Archaea	Crenarchaeota	Thermoprotei	Thermoproteales	Thermoproteaceae	Thermoproteus	Thermoproteus uzoniensis
C.5.C.60-DT-bin.3&&scaffold_5390	C.5.C.60	DT	bin.3	scaffold_5390	Bacteria	Thermotogota	Thermotogae	Thermotogales	Thermotogaceae	Thermotoga	#N/A	0.927349	Archaea	Crenarchaeota	Thermoprotei	Thermoproteales	Thermoproteaceae	Thermoproteus	Thermoproteus uzoniensis
C.5.C.60-DT-bin.3&&scaffold_6167	C.5.C.60	DT	bin.3	scaffold_6167	Unclassified	#N/A	#N/A	#N/A	#N/A	#N/A	#N/A	0.825744	Archaea	Crenarchaeota	Thermoprotei	Thermoproteales	Thermoproteaceae	Thermoproteus	Thermoproteus uzoniensis
C.5.C.60-DT-bin.3&&scaffold_5930	C.5.C.60	DT	bin.3	scaffold_5930	Bacteria	Thermotogota	Thermotogae	Thermotogales	Thermotogaceae	Pseudothermotoga	#N/A	0.868217	Archaea	Crenarchaeota	Thermoprotei	Thermoproteales	Thermoproteaceae	Thermoproteus	Thermoproteus uzoniensis
C.5.C.60-DT-bin.3&&scaffold_4262	C.5.C.60	DT	bin.3	scaffold_4262	Archaea	Crenarchaeota	Thermoprotei	Thermoproteales	Thermoproteaceae	Thermoproteus	#N/A	0.87378	Archaea	Crenarchaeota	Thermoprotei	Thermoproteales	Thermoproteaceae	Thermoproteus	Thermoproteus uzoniensis
C.5.C.60-DT-bin.3&&scaffold_4243	C.5.C.60	DT	bin.3	scaffold_4243	Archaea	Crenarchaeota	Thermoprotei	Thermoproteales	Thermoproteaceae	Vulcanisaeta	#N/A	0.692758	Archaea	Crenarchaeota	Thermoprotei	Thermoproteales	Thermoproteaceae	Thermoproteus	Thermoproteus uzoniensis
C.5.C.60-DT-bin.6&&scaffold_1304	C.5.C.60	DT	bin.6	scaffold_1304	Unclassified	#N/A	#N/A	#N/A	#N/A	#N/A	#N/A	0.781675	#N/A	#N/A	#N/A	#N/A	#N/A	#N/A	#N/A
C.5.C.60-DT-bin.7&&scaffold_1065	C.5.C.60	DT	bin.7	scaffold_1065	Bacteria	Proteobacteria	Gammaproteobacteria	Enterobacterales	Enterobacteriaceae	Klebsiella	#N/A	0.735874	Bacteria	Proteobacteria	Gammaproteobacteria	Enterobacterales	Enterobacteriaceae	Klebsiella	Klebsiella quasipneumoniae
C.5.N.60-DT-bin.1&&scaffold_2760	C.5.N.60	DT	bin.1	scaffold_2760	Bacteria	Proteobacteria	Alphaproteobacteria	Rhodobacterales	Rhodobacteraceae	Paracoccus	#N/A	0.890159	Bacteria	Thermotogota	Thermotogae	Thermotogales	Thermotogaceae	Pseudothermotoga_A	Pseudothermotoga caldifontis
C.5.N.60-DT-bin.1&&scaffold_2716	C.5.N.60	DT	bin.1	scaffold_2716	Bacteria	Proteobacteria	Gammaproteobacteria	Burkholderiales	Burkholderiaceae	Burkholderia-Caballeronia-Paraburkholderia	#N/A	0.85752	Bacteria	Thermotogota	Thermotogae	Thermotogales	Thermotogaceae	Pseudothermotoga_A	Pseudothermotoga caldifontis
C.5.N.60-DT-bin.1&&scaffold_113	C.5.N.60	DT	bin.1	scaffold_113	Bacteria	Thermotogota	Thermotogae	Thermotogales	Thermotogaceae	Pseudothermotoga	#N/A	0.982842	Bacteria	Thermotogota	Thermotogae	Thermotogales	Thermotogaceae	Pseudothermotoga_A	Pseudothermotoga caldifontis
C.5.N.60-DT-bin.13&&scaffold_1718	C.5.N.60	DT	bin.13	scaffold_1718	Bacteria	Spirochaetota	Spirochaetia	Spirochaetales	Spirochaetaceae	Borrelia	#N/A	0.955462	#N/A	#N/A	#N/A	#N/A	#N/A	#N/A	#N/A
C.5.N.60-DT-bin.13&&scaffold_2319	C.5.N.60	DT	bin.13	scaffold_2319	Bacteria	Spirochaetota	Spirochaetia	Spirochaetales	Spirochaetaceae	Borreliella	#N/A	0.772085	#N/A	#N/A	#N/A	#N/A	#N/A	#N/A	#N/A
C.5.N.60-DT-bin.13&&scaffold_29	C.5.N.60	DT	bin.13	scaffold_29	Bacteria	Spirochaetota	Spirochaetia	Spirochaetales	Spirochaetaceae	#N/A	#N/A	0.799585	#N/A	#N/A	#N/A	#N/A	#N/A	#N/A	#N/A
C.5.N.60-DT-bin.13&&scaffold_1820	C.5.N.60	DT	bin.13	scaffold_1820	Bacteria	Spirochaetota	Spirochaetia	Spirochaetales	Spirochaetaceae	#N/A	#N/A	0.86642	#N/A	#N/A	#N/A	#N/A	#N/A	#N/A	#N/A
C.5.N.60-DT-bin.14&&scaffold_384	C.5.N.60	DT	bin.14	scaffold_384	Bacteria	Firmicutes	Bacilli	Bacillales	Bacillaceae	Bacillus	#N/A	0.748797	Bacteria	Firmicutes	Bacilli	Bacillales	Bacillaceae	Bacillus	Bacillus subtilis
C.5.N.60-DT-bin.14&&scaffold_1247	C.5.N.60	DT	bin.14	scaffold_1247	Bacteria	Firmicutes	#N/A	#N/A	#N/A	#N/A	#N/A	0.315301	Bacteria	Firmicutes	Bacilli	Bacillales	Bacillaceae	Bacillus	Bacillus subtilis
C.5.N.60-DT-bin.14&&scaffold_499	C.5.N.60	DT	bin.14	scaffold_499	Bacteria	#N/A	#N/A	#N/A	#N/A	#N/A	#N/A	0.774487	Bacteria	Firmicutes	Bacilli	Bacillales	Bacillaceae	Bacillus	Bacillus subtilis
C.5.N.60-DT-bin.17&&scaffold_639	C.5.N.60	DT	bin.17	scaffold_639	Archaea	Crenarchaeota	Thermoprotei	Thermoproteales	Thermoproteaceae	#N/A	#N/A	0.9999	Archaea	Crenarchaeota	Thermoprotei	Thermoproteales	Thermocladiaceae	Vulcanisaeta	Vulcanisaeta distributa
C.5.N.60-DT-bin.17&&scaffold_2033	C.5.N.60	DT	bin.17	scaffold_2033	Unclassified	#N/A	#N/A	#N/A	#N/A	#N/A	#N/A	0.898737	Archaea	Crenarchaeota	Thermoprotei	Thermoproteales	Thermocladiaceae	Vulcanisaeta	Vulcanisaeta distributa
C.5.N.60-DT-bin.18&&scaffold_348	C.5.N.60	DT	bin.18	scaffold_348	Archaea	Crenarchaeota	Thermoprotei	Thermoproteales	Thermoproteaceae	Thermoproteus	#N/A	0.879863	Archaea	Crenarchaeota	Thermoprotei	Thermoproteales	Thermoproteaceae	Thermoproteus	Thermoproteus uzoniensis
C.5.N.60-DT-bin.20&&scaffold_281	C.5.N.60	DT	bin.20	scaffold_281	Unclassified	#N/A	#N/A	#N/A	#N/A	#N/A	#N/A	0.302492	#N/A	#N/A	#N/A	#N/A	#N/A	#N/A	#N/A
C.5.N.60-DT-bin.21&&scaffold_602	C.5.N.60	DT	bin.21	scaffold_602	Bacteria	Actinobacteriota	Actinobacteria	Streptomycetales	Streptomycetaceae	Streptomyces	#N/A	0.700154	Bacteria	Actinobacteriota	Actinobacteria	Streptomycetales	Streptomycetaceae	Streptomyces	Streptomyces griseus
C.5.N.60-DT-bin.3&&scaffold_403	C.5.N.60	DT	bin.3	scaffold_403	Bacteria	Proteobacteria	Gammaproteobacteria	Burkholderiales	Burkholderiaceae	Burkholderia-Caballeronia-Paraburkholderia	#N/A	0.717754	Bacteria	Proteobacteria	Gammaproteobacteria	Burkholderiales	Burkholderiaceae	Burkholderia	Burkholderia glumae
C.5.N.60-DT-bin.5&&scaffold_1851	C.5.N.60	DT	bin.5	scaffold_1851	Bacteria	Spirochaetota	Spirochaetia	Spirochaetales	Spirochaetaceae	Borreliella	#N/A	0.784027	#N/A	#N/A	#N/A	#N/A	#N/A	#N/A	#N/A
C.5.N.60-DT-bin.5&&scaffold_163	C.5.N.60	DT	bin.5	scaffold_163	Unclassified	#N/A	#N/A	#N/A	#N/A	#N/A	#N/A	0.755088	#N/A	#N/A	#N/A	#N/A	#N/A	#N/A	#N/A
C.5.N.60-DT-bin.5&&scaffold_1903	C.5.N.60	DT	bin.5	scaffold_1903	Bacteria	Spirochaetota	Spirochaetia	Spirochaetales	Spirochaetaceae	Borrelia	#N/A	0.794886	#N/A	#N/A	#N/A	#N/A	#N/A	#N/A	#N/A
C.5.N.60-DT-bin.6&&scaffold_56	C.5.N.60	DT	bin.6	scaffold_56	Bacteria	Thermotogota	Thermotogae	Thermotogales	Thermotogaceae	Thermotoga	#N/A	0.704356	Bacteria	Thermotogota	Thermotogae	Thermotogales	Thermotogaceae	Thermotoga	Thermotoga petrophila
C.5.N.60-DT-bin.7&&scaffold_212	C.5.N.60	DT	bin.7	scaffold_212	Bacteria	Acidobacteriota	Acidobacteriae	Acidobacteriales	Acidobacteriaceae (Subgroup 1)	Granulicella	#N/A	0.922899	Bacteria	Acidobacteriota	Acidobacteriae	Acidobacteriales	Acidobacteriaceae	Granulicella	Granulicella tundricola
C.5.N.60-DT-bin.8&&scaffold_528	C.5.N.60	DT	bin.8	scaffold_528	Archaea	Halobacterota	Methanosarcinia	Methanosarciniales	Methanosarcinaceae	Methanosarcina	#N/A	0.974126	Archaea	Halobacterota	Methanosarcinia	Methanosarcinales	Methanosarcinaceae	Methanosarcina	Methanosarcina siciliae
C.5.V.60-DT-bin.10&&scaffold_1006	C.5.V.60	DT	bin.10	scaffold_1006	Bacteria	Actinobacteriota	Actinobacteria	Streptomycetales	Streptomycetaceae	Streptomyces	#N/A	0.98443	Bacteria	Actinobacteriota	Actinobacteria	Streptomycetales	Streptomycetaceae	Streptomyces	Streptomyces griseus
C.5.V.60-DT-bin.11&&scaffold_360	C.5.V.60	DT	bin.11	scaffold_360	Bacteria	Thermotogota	Thermotogae	Thermotogales	Thermotogaceae	Thermotoga	#N/A	0.864954	Bacteria	Thermotogota	Thermotogae	Thermotogales	Thermotogaceae	Thermotoga	Thermotoga petrophila
C.5.V.60-DT-bin.12&&scaffold_7068	C.5.V.60	DT	bin.12	scaffold_7068	Bacteria	Acidobacteriota	Acidobacteriae	Acidobacteriales	Acidobacteriaceae (Subgroup 1)	Granulicella	#N/A	0.797284	#N/A	#N/A	#N/A	#N/A	#N/A	#N/A	#N/A
C.5.V.60-DT-bin.12&&scaffold_6461	C.5.V.60	DT	bin.12	scaffold_6461	Bacteria	Proteobacteria	Alphaproteobacteria	Rhodobacterales	Rhodobacteraceae	Paracoccus	#N/A	0.794665	#N/A	#N/A	#N/A	#N/A	#N/A	#N/A	#N/A
C.5.V.60-DT-bin.12&&scaffold_5479	C.5.V.60	DT	bin.12	scaffold_5479	Bacteria	Proteobacteria	Alphaproteobacteria	Rhodobacterales	Rhodobacteraceae	Paracoccus	#N/A	0.823319	#N/A	#N/A	#N/A	#N/A	#N/A	#N/A	#N/A
C.5.V.60-DT-bin.12&&scaffold_1728	C.5.V.60	DT	bin.12	scaffold_1728	Unclassified	#N/A	#N/A	#N/A	#N/A	#N/A	#N/A	0.944215	#N/A	#N/A	#N/A	#N/A	#N/A	#N/A	#N/A
C.5.V.60-DT-bin.12&&scaffold_5442	C.5.V.60	DT	bin.12	scaffold_5442	Bacteria	Acidobacteriota	Acidobacteriae	Acidobacteriales	#N/A	#N/A	#N/A	0.914841	#N/A	#N/A	#N/A	#N/A	#N/A	#N/A	#N/A
C.5.V.60-DT-bin.12&&scaffold_5554	C.5.V.60	DT	bin.12	scaffold_5554	Bacteria	Acidobacteriota	Acidobacteriae	Acidobacteriales	#N/A	#N/A	#N/A	0.914841	#N/A	#N/A	#N/A	#N/A	#N/A	#N/A	#N/A
C.5.V.60-DT-bin.13&&scaffold_744	C.5.V.60	DT	bin.13	scaffold_744	Unclassified	#N/A	#N/A	#N/A	#N/A	#N/A	#N/A	0.860911	Bacteria	Thermotogota	Thermotogae	Thermotogales	Thermotogaceae	Pseudothermotoga	Pseudothermotoga thermarum
C.5.V.60-DT-bin.14&&scaffold_688	C.5.V.60	DT	bin.14	scaffold_688	Unclassified	#N/A	#N/A	#N/A	#N/A	#N/A	#N/A	0.302492	#N/A	#N/A	#N/A	#N/A	#N/A	#N/A	#N/A
C.5.V.60-DT-bin.17&&scaffold_1014	C.5.V.60	DT	bin.17	scaffold_1014	Unclassified	#N/A	#N/A	#N/A	#N/A	#N/A	#N/A	0.347831	Bacteria	Acidobacteriota	Acidobacteriae	Acidobacteriales	Acidobacteriaceae	Granulicella	Granulicella tundricola
C.5.V.60-DT-bin.18&&scaffold_573	C.5.V.60	DT	bin.18	scaffold_573	Bacteria	Firmicutes	Bacilli	Bacillales	Bacillaceae	Bacillus	#N/A	0.748797	Bacteria	Firmicutes	Bacilli	Bacillales	Bacillaceae	Bacillus	Bacillus subtilis
C.5.V.60-DT-bin.18&&scaffold_784	C.5.V.60	DT	bin.18	scaffold_784	Bacteria	#N/A	#N/A	#N/A	#N/A	#N/A	#N/A	0.774487	Bacteria	Firmicutes	Bacilli	Bacillales	Bacillaceae	Bacillus	Bacillus subtilis
C.5.V.60-DT-bin.19&&scaffold_3250	C.5.V.60	DT	bin.19	scaffold_3250	Bacteria	Spirochaetota	Spirochaetia	Spirochaetales	Spirochaetaceae	Borrelia	#N/A	0.850297	Bacteria	Spirochaetota	Spirochaetia	Borreliales	Borreliaceae	Borrelia	Borrelia duttonii
C.5.V.60-DT-bin.19&&scaffold_3568	C.5.V.60	DT	bin.19	scaffold_3568	Bacteria	Spirochaetota	Spirochaetia	Spirochaetales	Spirochaetaceae	Borrelia	#N/A	0.794886	Bacteria	Spirochaetota	Spirochaetia	Borreliales	Borreliaceae	Borrelia	Borrelia duttonii
C.5.V.60-DT-bin.19&&scaffold_4280	C.5.V.60	DT	bin.19	scaffold_4280	Unclassified	#N/A	#N/A	#N/A	#N/A	#N/A	#N/A	0.734404	Bacteria	Spirochaetota	Spirochaetia	Borreliales	Borreliaceae	Borrelia	Borrelia duttonii
C.5.V.60-DT-bin.21&&scaffold_5824	C.5.V.60	DT	bin.21	scaffold_5824	Bacteria	Cyanobacteria	Cyanobacteriia	Cyanobacteriales	Nostocaceae	Nostoc PCC-731#N/A2	#N/A	0.855354	#N/A	#N/A	#N/A	#N/A	#N/A	#N/A	#N/A
C.5.V.60-DT-bin.22&&scaffold_126	C.5.V.60	DT	bin.22	scaffold_126	Bacteria	Thermotogota	Thermotogae	Thermotogales	Thermotogaceae	Pseudothermotoga	#N/A	0.76732	Bacteria	Thermotogota	Thermotogae	Thermotogales	Thermotogaceae	Pseudothermotoga_A	Pseudothermotoga caldifontis
C.5.V.60-DT-bin.4&&scaffold_906	C.5.V.60	DT	bin.4	scaffold_906	Bacteria	Proteobacteria	Alphaproteobacteria	Rhizobiales	Rhizobiaceae	#N/A	#N/A	0.893944	Bacteria	Proteobacteria	Alphaproteobacteria	Rhizobiales	Rhizobiaceae	Nitratireductor_B	Nitratireductor basaltis
C.5.V.60-DT-bin.7&&scaffold_37	C.5.V.60	DT	bin.7	scaffold_37	Bacteria	Proteobacteria	Gammaproteobacteria	Enterobacterales	Enterobacteriaceae	Plesiomonas	#N/A	0.983851	Bacteria	Proteobacteria	Gammaproteobacteria	Enterobacterales	Enterobacteriaceae	Plesiomonas	Plesiomonas shigelloides
C.5.V.60-DT-bin.8&&scaffold_836	C.5.V.60	DT	bin.8	scaffold_836	Archaea	Halobacterota	Methanosarcinia	Methanosarciniales	Methanosarcinaceae	Methanosarcina	#N/A	0.952371	#N/A	#N/A	#N/A	#N/A	#N/A	#N/A	#N/A
Reference
1. Parks DH, Imelfort M, Skennerton CT, Hugenholtz P, Tyson GW. CheckM: assessing the quality of microbial genomes recovered from isolates, single cells, and metagenomes. Genome Res. 2015 Jul;25(7):1043–55.
