# Supplementary material for: Simulation of 69 microbial communities indicates sequencing depth and false positives are major drivers of bias in prokaryotic metagenome-assembled genome recovery
Source: PLoS Comput Biol. 2024 Oct 22;20(10):e1012530. doi: 10.1371/journal.pcbi.1012530 (PMC11530072; doi:10.1371/journal.pcbi.1012530)
Supplement: S4 Table — Features include Species abundance distribution (Equal abundance; Logarithmic decay; Exponential decay; Logarithmic decay with abundance plateaus; Exponential decay with abundance plateaus), Taxonomic distribution (Ordered; Not related; Closely related; Very closely related; Random), quality metrics (completeness, contamination and strain heterogeneity) and abundance metrics (coverage and relative abundance). (XLSX) [file pcbi.1012530.s026.xlsx]

## Sheet: Sheet1
Supplemental Table S04 - Taxonomic classification of Metagenome-Assembled Genomes (MAGs) in each community (A,B and C) using each tool (8K, DT and MM). Features include Species abundance distribution (Equal abundance; Logarithmic decay; Exponential decay; Logarithmic decay with abundance plateaus; Exponential decay with abundance plateaus), Taxonomic distribution (Ordered; Not related; Closely re…
Community	Species abundance distribution	Taxonomic distribution	Sequencing Depth (million reads)	Pipeline	MAG ID	Domain	Phylum	Class	Order	Family	Genus	Species	Completeness	Contamination	Strain heterogeneity	Original community?	Number of contigs	Contig size (bp)	Coverage	Relative abundance
A	Exponential decay	Random	180	8K	A.3.R.180-8K-bin.39	Bacteria	Proteobacteria	Alphaproteobacteria	Acetobacterales	Acetobacteraceae	Acetobacter	Acetobacter aceti	99.4	0	0	Yes	39	3487838	226	0.0244082
A	Logarithmic decay	Not closely related	60	DT	A.2.N.60-DT-bin.3	Bacteria	Proteobacteria	Alphaproteobacteria	Acetobacterales	Acetobacteraceae	Acetobacter	Acetobacter aceti	99.9	1	50	Yes	73	3827814	12	0.00445237
A	Exponential decay	Random	180	8K	A.3.R.180-8K-bin.25	Bacteria	Proteobacteria	Alphaproteobacteria	Acetobacterales	Acetobacteraceae	Acetobacter	Acetobacter aceti	99.4	0	0	Yes	41	3502199	226	0.0245093
A	Exponential decay	Random	180	8K	A.3.R.180-8K-bin.3	Bacteria	Proteobacteria	Alphaproteobacteria	Acetobacterales	Acetobacteraceae	Acetobacter	Acetobacter aceti	99.4	0	0	Yes	41	3502199	226	0.0245093
A	Exponential decay	Random	180	8K	A.3.R.180-8K-bin.5	Bacteria	Proteobacteria	Alphaproteobacteria	Acetobacterales	Acetobacteraceae	Acetobacter	Acetobacter aceti	98.91	0	0	Yes	43	3587824	226	0.0250825
A	Logarithmic decay	Random	180	8K	A.2.R.180-8K-bin.54	Bacteria	Proteobacteria	Alphaproteobacteria	Acetobacterales	Acetobacteraceae	Acetobacter	Acetobacter aceti	98.91	0	0	Yes	36	3449076	214	0.0227828
A	Exponential decay	Random	10	DT	A.3.R.10-DT-bin.7	Bacteria	Proteobacteria	Alphaproteobacteria	Acetobacterales	Acetobacteraceae	Acetobacter	Acetobacter aceti	99.9	0	0	Yes	62	3631521	14	0.0308304
A	Logarithmic decay	Random	60	DT	A.2.R.60-DT-bin.20	Bacteria	Proteobacteria	Alphaproteobacteria	Acetobacterales	Acetobacteraceae	Acetobacter	Acetobacter aceti	99.9	1	50	Yes	77	3748755	19	0.00682435
A	Exponential decay	Random	120	8K	A.3.R.120-8K-bin.43	Bacteria	Proteobacteria	Alphaproteobacteria	Acetobacterales	Acetobacteraceae	Acetobacter	Acetobacter aceti	99.5	0.5	0	Yes	56	3665041	116	0.0197234
A	Exponential decay	Random	120	8K	A.3.R.120-8K-bin.6	Bacteria	Proteobacteria	Alphaproteobacteria	Acetobacterales	Acetobacteraceae	Acetobacter	Acetobacter aceti	99.5	0.5	0	Yes	49	3556851	115	0.0190069
A	Exponential decay	Random	120	8K	A.3.R.120-8K-bin.37	Bacteria	Proteobacteria	Alphaproteobacteria	Acetobacterales	Acetobacteraceae	Acetobacter	Acetobacter aceti	99.5	0.5	0	Yes	44	3428857	114	0.0182074
A	Exponential decay	Random	120	8K	A.3.R.120-8K-bin.27	Bacteria	Proteobacteria	Alphaproteobacteria	Acetobacterales	Acetobacteraceae	Acetobacter	Acetobacter aceti	99.5	0.5	0	Yes	45	3471040	114	0.0184282
A	Exponential decay	Not closely related	60	8K	A.3.N.60-8K-bin.2	Bacteria	Proteobacteria	Alphaproteobacteria	Acetobacterales	Acetobacteraceae	Acetobacter	Acetobacter aceti	99.9	0.5	0	Yes	67	3756895	100	0.0351204
A	Exponential decay	Not closely related	60	8K	A.3.N.60-8K-bin.15	Bacteria	Proteobacteria	Alphaproteobacteria	Acetobacterales	Acetobacteraceae	Acetobacter	Acetobacter aceti	99.9	0.5	0	Yes	68	3759861	100	0.0351475
A	Exponential decay	Not closely related	60	8K	A.3.N.60-8K-bin.22	Bacteria	Proteobacteria	Alphaproteobacteria	Acetobacterales	Acetobacteraceae	Acetobacter	Acetobacter aceti	99.9	0.5	0	Yes	70	3770291	100	0.0352572
A	Exponential decay	Not closely related	60	8K	A.3.N.60-8K-bin.7	Bacteria	Proteobacteria	Alphaproteobacteria	Acetobacterales	Acetobacteraceae	Acetobacter	Acetobacter aceti	99.9	0.5	0	Yes	69	3776430	100	0.0353041
A	Logarithmic decay	Random	120	DT	A.2.R.120-DT-bin.12	Bacteria	Proteobacteria	Alphaproteobacteria	Acetobacterales	Acetobacteraceae	Acetobacter	Acetobacter aceti	99.9	0.5	66.67	Yes	63	3687221	31	0.00554867
A	Exponential decay	Random	30	DT	A.3.R.30-DT-bin.29	Bacteria	Proteobacteria	Alphaproteobacteria	Acetobacterales	Acetobacteraceae	Acetobacter	Acetobacter aceti	99.9	1	0	Yes	81	3782702	43	0.031329
A	Logarithmic decay with abundance plateaus	Not closely related	60	DT	A.4.N.60-DT-bin.17	Bacteria	Proteobacteria	Alphaproteobacteria	Acetobacterales	Acetobacteraceae	Acetobacter	Acetobacter aceti	99.9	1	50	Yes	121	4092587	45	0.0175136
A	Exponential decay with abundance plateaus	Closely related	60	DT	A.5.C.60-DT-bin.13	Bacteria	Proteobacteria	Alphaproteobacteria	Acetobacterales	Acetobacteraceae	Acetobacter	Acetobacter aceti	99.9	0.65	0	Yes	87	3825932	56	0.0203194
A	Exponential decay with abundance plateaus	Very closely related	60	DT	A.5.V.60-DT-bin.21	Bacteria	Proteobacteria	Alphaproteobacteria	Acetobacterales	Acetobacteraceae	Acetobacter	Acetobacter aceti	99.9	3.37	0	Yes	119	3867678	56	0.0207052
A	Exponential decay	Closely related	60	DT	A.3.C.60-DT-bin.9	Bacteria	Proteobacteria	Alphaproteobacteria	Acetobacterales	Acetobacteraceae	Acetobacter	Acetobacter aceti	99.4	4.08	0	Yes	139	4045761	57	0.0220111
A	Exponential decay	Random	60	8K	A.3.R.60-8K-bin.31	Bacteria	Proteobacteria	Alphaproteobacteria	Acetobacterales	Acetobacteraceae	Acetobacter	Acetobacter aceti	96.52	0	0	Yes	44	3258142	72	0.0219676
A	Exponential decay	Random	60	8K	A.3.R.60-8K-bin.23	Bacteria	Proteobacteria	Alphaproteobacteria	Acetobacterales	Acetobacteraceae	Acetobacter	Acetobacter aceti	99.5	0.5	0	Yes	59	3630561	72	0.0245111
A	Exponential decay	Random	60	8K	A.3.R.60-8K-bin.30	Bacteria	Proteobacteria	Alphaproteobacteria	Acetobacterales	Acetobacteraceae	Acetobacter	Acetobacter aceti	99.5	0.5	0	Yes	60	3636423	72	0.0245529
A	Exponential decay	Random	60	8K	A.3.R.60-8K-bin.39	Bacteria	Proteobacteria	Alphaproteobacteria	Acetobacterales	Acetobacteraceae	Acetobacter	Acetobacter aceti	99.4	0.5	0	Yes	63	3682077	72	0.0248161
A	Exponential decay	Very closely related	60	DT	A.3.V.60-DT-bin.18	Bacteria	Proteobacteria	Alphaproteobacteria	Acetobacterales	Acetobacteraceae	Acetobacter	Acetobacter aceti	99.4	1	0	Yes	71	3841282	58	0.0210801
A	Equal abundance	Ordered	60	8K	A.1.O.60-8K-bin.55	Bacteria	Proteobacteria	Alphaproteobacteria	Acetobacterales	Acetobacteraceae	Acetobacter	Acetobacter aceti	99.5	0.5	0	Yes	42	3466105	64	0.0206734
A	Equal abundance	Ordered	60	8K	A.1.O.60-8K-bin.54	Bacteria	Proteobacteria	Alphaproteobacteria	Acetobacterales	Acetobacteraceae	Acetobacter	Acetobacter aceti	99.4	0.5	0	Yes	57	3644035	64	0.0217636
A	Equal abundance	Ordered	60	8K	A.1.O.60-8K-bin.50	Bacteria	Proteobacteria	Alphaproteobacteria	Acetobacterales	Acetobacteraceae	Acetobacter	Acetobacter aceti	99.9	0.5	0	Yes	58	3713770	64	0.0221711
A	Equal abundance	Ordered	60	8K	A.1.O.60-8K-bin.9	Bacteria	Proteobacteria	Alphaproteobacteria	Acetobacterales	Acetobacteraceae	Acetobacter	Acetobacter aceti	99.4	0.5	0	Yes	71	3897594	64	0.0232486
A	Equal abundance	Ordered	60	DT	A.1.O.60-DT-bin.16	Bacteria	Proteobacteria	Alphaproteobacteria	Acetobacterales	Acetobacteraceae	Acetobacter	Acetobacter aceti	99.4	1.24	0	Yes	96	3998015	63	0.0239305
A	Exponential decay	Random	60	DT	A.3.R.60-DT-bin.26	Bacteria	Proteobacteria	Alphaproteobacteria	Acetobacterales	Acetobacteraceae	Acetobacter	Acetobacter aceti	99.4	0.5	0	Yes	67	3762351	71	0.0253845
A	Exponential decay	Very closely related	60	8K	A.3.V.60-8K-bin.26	Bacteria	Proteobacteria	Alphaproteobacteria	Acetobacterales	Acetobacteraceae	Acetobacter	Acetobacter aceti	99.4	0.5	0	Yes	59	3621774	59	0.0198026
A	Exponential decay	Very closely related	60	8K	A.3.V.60-8K-bin.2	Bacteria	Proteobacteria	Alphaproteobacteria	Acetobacterales	Acetobacteraceae	Acetobacter	Acetobacter aceti	98.91	0.5	0	Yes	60	3667609	59	0.0201491
A	Exponential decay	Very closely related	60	8K	A.3.V.60-8K-bin.32	Bacteria	Proteobacteria	Alphaproteobacteria	Acetobacterales	Acetobacteraceae	Acetobacter	Acetobacter aceti	98.91	0.5	0	Yes	68	3769932	59	0.0206675
A	Exponential decay	Closely related	60	8K	A.3.C.60-8K-bin.29	Bacteria	Proteobacteria	Alphaproteobacteria	Acetobacterales	Acetobacteraceae	Acetobacter	Acetobacter aceti	96.52	0.5	0	Yes	45	3326102	58	0.0179917
A	Exponential decay	Very closely related	60	8K	A.3.V.60-8K-bin.35	Bacteria	Proteobacteria	Alphaproteobacteria	Acetobacterales	Acetobacteraceae	Acetobacter	Acetobacter aceti	98.51	0.5	0	Yes	51	3506265	58	0.0191514
A	Exponential decay	Closely related	60	8K	A.3.C.60-8K-bin.12	Bacteria	Proteobacteria	Alphaproteobacteria	Acetobacterales	Acetobacteraceae	Acetobacter	Acetobacter aceti	100	0.5	0	Yes	60	3656144	58	0.0197876
A	Exponential decay	Closely related	60	8K	A.3.C.60-8K-bin.9	Bacteria	Proteobacteria	Alphaproteobacteria	Acetobacterales	Acetobacteraceae	Acetobacter	Acetobacter aceti	100	0.5	0	Yes	60	3656144	58	0.0197876
A	Exponential decay	Closely related	60	8K	A.3.C.60-8K-bin.5	Bacteria	Proteobacteria	Alphaproteobacteria	Acetobacterales	Acetobacteraceae	Acetobacter	Acetobacter aceti	99.9	0.5	0	Yes	58	3649198	58	0.0197919
A	Exponential decay with abundance plateaus	Closely related	60	8K	A.5.C.60-8K-bin.25	Bacteria	Proteobacteria	Alphaproteobacteria	Acetobacterales	Acetobacteraceae	Acetobacter	Acetobacter aceti	96.02	0.5	0	Yes	44	3382862	57	0.0179824
A	Exponential decay with abundance plateaus	Closely related	60	8K	A.5.C.60-8K-bin.32	Bacteria	Proteobacteria	Alphaproteobacteria	Acetobacterales	Acetobacteraceae	Acetobacter	Acetobacter aceti	96.02	0.5	0	Yes	44	3382862	57	0.0179824
A	Exponential decay with abundance plateaus	Very closely related	60	8K	A.5.V.60-8K-bin.36	Bacteria	Proteobacteria	Alphaproteobacteria	Acetobacterales	Acetobacteraceae	Acetobacter	Acetobacter aceti	99.5	0.5	0	Yes	47	3469220	57	0.0185436
A	Exponential decay with abundance plateaus	Very closely related	60	8K	A.5.V.60-8K-bin.29	Bacteria	Proteobacteria	Alphaproteobacteria	Acetobacterales	Acetobacteraceae	Acetobacter	Acetobacter aceti	99.9	0.5	0	Yes	56	3621839	57	0.0193724
A	Exponential decay with abundance plateaus	Closely related	60	8K	A.5.C.60-8K-bin.7	Bacteria	Proteobacteria	Alphaproteobacteria	Acetobacterales	Acetobacteraceae	Acetobacter	Acetobacter aceti	99.9	0.5	0	Yes	69	3746634	57	0.0199035
A	Exponential decay with abundance plateaus	Very closely related	60	8K	A.5.V.60-8K-bin.5	Bacteria	Proteobacteria	Alphaproteobacteria	Acetobacterales	Acetobacteraceae	Acetobacter	Acetobacter aceti	99.9	0.5	0	Yes	73	3767484	57	0.0200853
A	Logarithmic decay with abundance plateaus	Not closely related	60	8K	A.4.N.60-8K-bin.30	Bacteria	Proteobacteria	Alphaproteobacteria	Acetobacterales	Acetobacteraceae	Acetobacter	Acetobacter aceti	99.4	0.5	0	Yes	60	3604665	45	0.0151856
A	Logarithmic decay with abundance plateaus	Not closely related	60	8K	A.4.N.60-8K-bin.56	Bacteria	Proteobacteria	Alphaproteobacteria	Acetobacterales	Acetobacteraceae	Acetobacter	Acetobacter aceti	99.4	0.5	0	Yes	60	3604665	45	0.0151856
A	Logarithmic decay with abundance plateaus	Not closely related	60	8K	A.4.N.60-8K-bin.6	Bacteria	Proteobacteria	Alphaproteobacteria	Acetobacterales	Acetobacteraceae	Acetobacter	Acetobacter aceti	99.4	0.5	0	Yes	64	3659307	45	0.0154062
A	Logarithmic decay with abundance plateaus	Not closely related	60	8K	A.4.N.60-8K-bin.27	Bacteria	Proteobacteria	Alphaproteobacteria	Acetobacterales	Acetobacteraceae	Acetobacter	Acetobacter aceti	99.4	0.5	0	Yes	65	3671328	45	0.0154307
A	Exponential decay	Random	30	8K	A.3.R.30-8K-bin.7	Bacteria	Proteobacteria	Alphaproteobacteria	Acetobacterales	Acetobacteraceae	Acetobacter	Acetobacter aceti	100	0.5	0	Yes	54	3673601	44	0.0301623
A	Exponential decay	Random	30	8K	A.3.R.30-8K-bin.30	Bacteria	Proteobacteria	Alphaproteobacteria	Acetobacterales	Acetobacteraceae	Acetobacter	Acetobacter aceti	99.9	0.5	0	Yes	55	3681335	44	0.0302245
A	Exponential decay	Random	30	8K	A.3.R.30-8K-bin.28	Bacteria	Proteobacteria	Alphaproteobacteria	Acetobacterales	Acetobacteraceae	Acetobacter	Acetobacter aceti	99.9	0.5	0	Yes	59	3716042	44	0.030514
A	Exponential decay	Random	30	8K	A.3.R.30-8K-bin.5	Bacteria	Proteobacteria	Alphaproteobacteria	Acetobacterales	Acetobacteraceae	Acetobacter	Acetobacter aceti	99.9	0.5	0	Yes	59	3716042	44	0.030514
A	Exponential decay	Not closely related	60	DT	A.3.N.60-DT-bin.22	Bacteria	Proteobacteria	Alphaproteobacteria	Acetobacterales	Acetobacteraceae	Acetobacter	Acetobacter aceti	100	0.66	0	Yes	66	3717115	98	0.0346888
A	Logarithmic decay	Random	120	8K	A.2.R.120-8K-bin.22	Bacteria	Proteobacteria	Alphaproteobacteria	Acetobacterales	Acetobacteraceae	Acetobacter	Acetobacter aceti	99.4	0	0	Yes	46	3499772	28	0.00461015
A	Logarithmic decay	Random	120	8K	A.2.R.120-8K-bin.7	Bacteria	Proteobacteria	Alphaproteobacteria	Acetobacterales	Acetobacteraceae	Acetobacter	Acetobacter aceti	99.4	0	0	Yes	49	3545774	28	0.004668
A	Logarithmic decay	Random	120	8K	A.2.R.120-8K-bin.8	Bacteria	Proteobacteria	Alphaproteobacteria	Acetobacterales	Acetobacteraceae	Acetobacter	Acetobacter aceti	99.4	0	0	Yes	49	3545774	28	0.004668
A	Logarithmic decay	Random	120	8K	A.2.R.120-8K-bin.3	Bacteria	Proteobacteria	Alphaproteobacteria	Acetobacterales	Acetobacteraceae	Acetobacter	Acetobacter aceti	99.4	0	0	Yes	51	3556915	28	0.00468248
A	Exponential decay	Random	120	DT	A.3.R.120-DT-bin.3	Bacteria	Proteobacteria	Alphaproteobacteria	Acetobacterales	Acetobacteraceae	Acetobacter	Acetobacter aceti	99.4	1.24	0	Yes	87	3871430	111	0.0203335
A	Exponential decay	Random	10	8K	A.3.R.10-8K-bin.15	Bacteria	Proteobacteria	Alphaproteobacteria	Acetobacterales	Acetobacteraceae	Acetobacter	Acetobacter aceti	95.92	0	0	Yes	40	3293854	15	0.0284631
A	Exponential decay	Random	10	8K	A.3.R.10-8K-bin.42	Bacteria	Proteobacteria	Alphaproteobacteria	Acetobacterales	Acetobacteraceae	Acetobacter	Acetobacter aceti	100	0	0	Yes	44	3451871	15	0.0298434
A	Exponential decay	Random	10	8K	A.3.R.10-8K-bin.32	Bacteria	Proteobacteria	Alphaproteobacteria	Acetobacterales	Acetobacteraceae	Acetobacter	Acetobacter aceti	99.9	0	0	Yes	47	3516243	15	0.0302865
A	Exponential decay	Random	10	8K	A.3.R.10-8K-bin.4	Bacteria	Proteobacteria	Alphaproteobacteria	Acetobacterales	Acetobacteraceae	Acetobacter	Acetobacter aceti	99.9	0	0	Yes	49	3541489	15	0.0304738
A	Logarithmic decay	Random	180	DT	A.2.R.180-DT-bin.2	Bacteria	Proteobacteria	Alphaproteobacteria	Acetobacterales	Acetobacteraceae	Acetobacter	Acetobacter aceti	99.9	0	0	Yes	74	3691901	214	0.0249401
A	Logarithmic decay	Random	60	8K	A.2.R.60-8K-bin.18	Bacteria	Proteobacteria	Alphaproteobacteria	Acetobacterales	Acetobacteraceae	Acetobacter	Acetobacter aceti	99.4	0	0	Yes	56	3406209	13	0.00417016
A	Logarithmic decay	Random	60	8K	A.2.R.60-8K-bin.24	Bacteria	Proteobacteria	Alphaproteobacteria	Acetobacterales	Acetobacteraceae	Acetobacter	Acetobacter aceti	99.4	0	0	Yes	60	3450419	13	0.00425359
A	Logarithmic decay	Random	60	8K	A.2.R.60-8K-bin.4	Bacteria	Proteobacteria	Alphaproteobacteria	Acetobacterales	Acetobacteraceae	Acetobacter	Acetobacter aceti	99.4	0	0	Yes	60	3450419	13	0.00425359
A	Logarithmic decay	Random	60	8K	A.2.R.60-8K-bin.45	Bacteria	Proteobacteria	Alphaproteobacteria	Acetobacterales	Acetobacteraceae	Acetobacter	Acetobacter aceti	99.4	0	0	Yes	60	3450419	13	0.00425359
A	Exponential decay	Random	180	DT	A.3.R.180-DT-bin.15	Bacteria	Proteobacteria	Alphaproteobacteria	Acetobacterales	Acetobacteraceae	Acetobacter	Acetobacter aceti	98.91	6.14	31.71	Yes	250	4163320	230	0.0301949
A	Logarithmic decay	Not closely related	60	8K	A.2.N.60-8K-bin.25	Bacteria	Proteobacteria	Alphaproteobacteria	Acetobacterales	Acetobacteraceae	Acetobacter	Acetobacter aceti	99.9	0.5	0	Yes	65	3692381	12	0.0042952
A	Logarithmic decay	Not closely related	60	8K	A.2.N.60-8K-bin.41	Bacteria	Proteobacteria	Alphaproteobacteria	Acetobacterales	Acetobacteraceae	Acetobacter	Acetobacter aceti	99.9	0.5	0	Yes	65	3692381	12	0.0042952
A	Logarithmic decay	Not closely related	60	8K	A.2.N.60-8K-bin.6	Bacteria	Proteobacteria	Alphaproteobacteria	Acetobacterales	Acetobacteraceae	Acetobacter	Acetobacter aceti	99.9	0.5	0	Yes	65	3692381	12	0.0042952
A	Logarithmic decay	Not closely related	60	8K	A.2.N.60-8K-bin.22	Bacteria	Proteobacteria	Alphaproteobacteria	Acetobacterales	Acetobacteraceae	Acetobacter	Acetobacter aceti	99.9	0.5	0	Yes	69	3718681	12	0.00432247
A	Logarithmic decay	Not closely related	60	MM	A.2.N.60-MM-bin.5	Bacteria	Proteobacteria	Alphaproteobacteria	Acetobacterales	Acetobacteraceae	Acetobacter	Acetobacter aceti	96.92	3.36	15.38	Yes	1152	3619170	12	0.00412073
A	Logarithmic decay	Random	60	MM	A.2.R.60-MM-bin.17	Bacteria	Proteobacteria	Alphaproteobacteria	Acetobacterales	Acetobacteraceae	Acetobacter	Acetobacter aceti	97.37	3.51	25	Yes	1026	3553802	13	0.00428279
A	Logarithmic decay with abundance plateaus	Not closely related	60	MM	A.4.N.60-MM-bin.16	Bacteria	Proteobacteria	Alphaproteobacteria	Acetobacterales	Acetobacteraceae	Acetobacter	Acetobacter aceti	99.4	0	0	Yes	123	3620370	45	0.0152036
A	Exponential decay with abundance plateaus	Closely related	60	MM	A.5.C.60-MM-bin.13	Bacteria	Proteobacteria	Alphaproteobacteria	Acetobacterales	Acetobacteraceae	Acetobacter	Acetobacter aceti	97.91	0	0	Yes	104	3554214	57	0.0189679
A	Exponential decay with abundance plateaus	Very closely related	60	MM	A.5.V.60-MM-bin.18	Bacteria	Proteobacteria	Alphaproteobacteria	Acetobacterales	Acetobacteraceae	Acetobacter	Acetobacter aceti	98.91	0	0	Yes	111	3622377	57	0.0193503
A	Exponential decay	Very closely related	60	MM	A.3.V.60-MM-bin.11	Bacteria	Proteobacteria	Alphaproteobacteria	Acetobacterales	Acetobacteraceae	Acetobacter	Acetobacter aceti	97.91	0	0	Yes	107	3560173	58	0.0193977
A	Exponential decay	Closely related	60	MM	A.3.C.60-MM-bin.21	Bacteria	Proteobacteria	Alphaproteobacteria	Acetobacterales	Acetobacteraceae	Acetobacter	Acetobacter aceti	97.91	1.99	22.22	Yes	108	3614390	58	0.0196624
A	Exponential decay	Random	60	MM	A.3.R.60-MM-bin.9	Bacteria	Proteobacteria	Alphaproteobacteria	Acetobacterales	Acetobacteraceae	Acetobacter	Acetobacter aceti	99.4	0.5	0	Yes	100	3620084	72	0.0243359
A	Exponential decay	Random	10	MM	A.3.R.10-MM-bin.7	Bacteria	Proteobacteria	Alphaproteobacteria	Acetobacterales	Acetobacteraceae	Acetobacter	Acetobacter aceti	94.93	5.29	5.88	Yes	479	3586831	15	0.0309144
A	Exponential decay	Not closely related	60	MM	A.3.N.60-MM-bin.7	Bacteria	Proteobacteria	Alphaproteobacteria	Acetobacterales	Acetobacteraceae	Acetobacter	Acetobacter aceti	96.02	0	0	Yes	75	3406263	100	0.0317005
A	Logarithmic decay	Random	120	8K	A.2.R.120-8K-bin.14	Bacteria	Proteobacteria	Alphaproteobacteria	Acetobacterales	Acetobacteraceae	Acetobacter	Acetobacter persici	97.47	0	0	Yes	18	2986320	575	0.0795982
A	Logarithmic decay	Random	120	8K	A.2.R.120-8K-bin.29	Bacteria	Proteobacteria	Alphaproteobacteria	Acetobacterales	Acetobacteraceae	Acetobacter	Acetobacter persici	97.47	0	0	Yes	18	2986320	575	0.0795982
A	Logarithmic decay	Random	120	8K	A.2.R.120-8K-bin.31	Bacteria	Proteobacteria	Alphaproteobacteria	Acetobacterales	Acetobacteraceae	Acetobacter	Acetobacter persici	97.47	0	0	Yes	18	2986320	575	0.0795982
A	Logarithmic decay	Random	120	8K	A.2.R.120-8K-bin.32	Bacteria	Proteobacteria	Alphaproteobacteria	Acetobacterales	Acetobacteraceae	Acetobacter	Acetobacter persici	97.47	0	0	Yes	18	2986320	575	0.0795982
A	Logarithmic decay	Not closely related	60	DT	A.2.N.60-DT-bin.17	Bacteria	Proteobacteria	Alphaproteobacteria	Acetobacterales	Acetobacteraceae	Acetobacter	Acetobacter persici	97.47	2.9	0	Yes	116	3396499	10	0.00328908
A	Exponential decay	Random	120	8K	A.3.R.120-8K-bin.1	Bacteria	Proteobacteria	Alphaproteobacteria	Acetobacterales	Acetobacteraceae	Acetobacter	Acetobacter persici	97.47	0	0	Yes	19	2945233	164	0.0224839
A	Exponential decay	Random	120	8K	A.3.R.120-8K-bin.10	Bacteria	Proteobacteria	Alphaproteobacteria	Acetobacterales	Acetobacteraceae	Acetobacter	Acetobacter persici	97.47	0	0	Yes	19	2945233	164	0.0224839
A	Exponential decay	Random	120	8K	A.3.R.120-8K-bin.38	Bacteria	Proteobacteria	Alphaproteobacteria	Acetobacterales	Acetobacteraceae	Acetobacter	Acetobacter persici	97.47	0	0	Yes	19	2945233	164	0.0224839
A	Exponential decay	Random	120	8K	A.3.R.120-8K-bin.39	Bacteria	Proteobacteria	Alphaproteobacteria	Acetobacterales	Acetobacteraceae	Acetobacter	Acetobacter persici	97.47	0	0	Yes	19	2945233	164	0.0224839
A	Exponential decay	Not closely related	60	8K	A.3.N.60-8K-bin.17	Bacteria	Proteobacteria	Alphaproteobacteria	Acetobacterales	Acetobacteraceae	Acetobacter	Acetobacter persici	97.47	0	0	Yes	19	2943520	98	0.026758
A	Exponential decay	Not closely related	60	8K	A.3.N.60-8K-bin.21	Bacteria	Proteobacteria	Alphaproteobacteria	Acetobacterales	Acetobacteraceae	Acetobacter	Acetobacter persici	97.47	0	0	Yes	19	2943520	98	0.026758
A	Exponential decay	Not closely related	60	8K	A.3.N.60-8K-bin.3	Bacteria	Proteobacteria	Alphaproteobacteria	Acetobacterales	Acetobacteraceae	Acetobacter	Acetobacter persici	97.47	0	0	Yes	19	2943520	98	0.026758
A	Exponential decay	Not closely related	60	8K	A.3.N.60-8K-bin.37	Bacteria	Proteobacteria	Alphaproteobacteria	Acetobacterales	Acetobacteraceae	Acetobacter	Acetobacter persici	97.47	0	0	Yes	19	2943520	98	0.026758
A	Exponential decay with abundance plateaus	Closely related	60	DT	A.5.C.60-DT-bin.15	Bacteria	Proteobacteria	Alphaproteobacteria	Acetobacterales	Acetobacteraceae	Acetobacter	Acetobacter persici	97.47	0	0	Yes	42	2974397	45	0.0127274
A	Exponential decay	Random	30	DT	A.3.R.30-DT-bin.24	Bacteria	Proteobacteria	Alphaproteobacteria	Acetobacterales	Acetobacteraceae	Acetobacter	Acetobacter persici	97.47	0	0	Yes	21	2945089	45	0.0250918
A	Exponential decay	Closely related	60	DT	A.3.C.60-DT-bin.16	Bacteria	Proteobacteria	Alphaproteobacteria	Acetobacterales	Acetobacteraceae	Acetobacter	Acetobacter persici	97.47	0	0	Yes	28	2980603	46	0.0129901
A	Exponential decay	Random	60	8K	A.3.R.60-8K-bin.1	Bacteria	Proteobacteria	Alphaproteobacteria	Acetobacterales	Acetobacteraceae	Acetobacter	Acetobacter persici	97.47	0	0	Yes	20	2948745	81	0.0221635
A	Exponential decay	Random	60	8K	A.3.R.60-8K-bin.33	Bacteria	Proteobacteria	Alphaproteobacteria	Acetobacterales	Acetobacteraceae	Acetobacter	Acetobacter persici	97.47	0	0	Yes	20	2948745	81	0.0221635
A	Exponential decay	Random	60	8K	A.3.R.60-8K-bin.35	Bacteria	Proteobacteria	Alphaproteobacteria	Acetobacterales	Acetobacteraceae	Acetobacter	Acetobacter persici	97.47	0	0	Yes	20	2948745	81	0.0221635
A	Exponential decay	Random	60	8K	A.3.R.60-8K-bin.37	Bacteria	Proteobacteria	Alphaproteobacteria	Acetobacterales	Acetobacteraceae	Acetobacter	Acetobacter persici	97.47	0	0	Yes	20	2948745	81	0.0221635
A	Logarithmic decay with abundance plateaus	Not closely related	60	DT	A.4.N.60-DT-bin.8	Bacteria	Proteobacteria	Alphaproteobacteria	Acetobacterales	Acetobacteraceae	Acetobacter	Acetobacter persici	97.47	0	0	Yes	23	2987559	47	0.0133444
A	Exponential decay	Random	180	8K	A.3.R.180-8K-bin.1	Bacteria	Proteobacteria	Alphaproteobacteria	Acetobacterales	Acetobacteraceae	Acetobacter	Acetobacter persici	97.47	0	0	Yes	22	2943724	79	0.00722632
A	Exponential decay	Random	180	8K	A.3.R.180-8K-bin.14	Bacteria	Proteobacteria	Alphaproteobacteria	Acetobacterales	Acetobacteraceae	Acetobacter	Acetobacter persici	97.47	0	0	Yes	22	2943724	79	0.00722632
A	Exponential decay	Random	180	8K	A.3.R.180-8K-bin.19	Bacteria	Proteobacteria	Alphaproteobacteria	Acetobacterales	Acetobacteraceae	Acetobacter	Acetobacter persici	97.47	0	0	Yes	22	2943724	79	0.00722632
A	Exponential decay	Random	180	8K	A.3.R.180-8K-bin.43	Bacteria	Proteobacteria	Alphaproteobacteria	Acetobacterales	Acetobacteraceae	Acetobacter	Acetobacter persici	97.47	0	0	Yes	22	2943724	79	0.00722632
A	Logarithmic decay	Random	60	8K	A.2.R.60-8K-bin.19	Bacteria	Proteobacteria	Alphaproteobacteria	Acetobacterales	Acetobacteraceae	Acetobacter	Acetobacter persici	97.47	0	0	Yes	19	2945623	78	0.0213144
A	Logarithmic decay	Random	60	8K	A.2.R.60-8K-bin.33	Bacteria	Proteobacteria	Alphaproteobacteria	Acetobacterales	Acetobacteraceae	Acetobacter	Acetobacter persici	97.47	0	0	Yes	19	2945623	78	0.0213144
A	Logarithmic decay	Random	60	8K	A.2.R.60-8K-bin.39	Bacteria	Proteobacteria	Alphaproteobacteria	Acetobacterales	Acetobacteraceae	Acetobacter	Acetobacter persici	97.47	0	0	Yes	19	2945623	78	0.0213144
A	Logarithmic decay	Random	60	8K	A.2.R.60-8K-bin.40	Bacteria	Proteobacteria	Alphaproteobacteria	Acetobacterales	Acetobacteraceae	Acetobacter	Acetobacter persici	97.47	0	0	Yes	19	2945623	78	0.0213144
A	Exponential decay with abundance plateaus	Not closely related	60	8K	A.5.N.60-8K-bin.11	Bacteria	Proteobacteria	Alphaproteobacteria	Acetobacterales	Acetobacteraceae	Acetobacter	Acetobacter persici	97.47	0	0	Yes	20	2951151	78	0.0215288
A	Exponential decay with abundance plateaus	Not closely related	60	8K	A.5.N.60-8K-bin.16	Bacteria	Proteobacteria	Alphaproteobacteria	Acetobacterales	Acetobacteraceae	Acetobacter	Acetobacter persici	97.47	0	0	Yes	20	2951151	78	0.0215288
A	Exponential decay with abundance plateaus	Not closely related	60	8K	A.5.N.60-8K-bin.25	Bacteria	Proteobacteria	Alphaproteobacteria	Acetobacterales	Acetobacteraceae	Acetobacter	Acetobacter persici	97.47	0	0	Yes	20	2951151	78	0.0215288
A	Exponential decay with abundance plateaus	Not closely related	60	8K	A.5.N.60-8K-bin.6	Bacteria	Proteobacteria	Alphaproteobacteria	Acetobacterales	Acetobacteraceae	Acetobacter	Acetobacter persici	97.47	0	0	Yes	20	2951151	78	0.0215288
A	Exponential decay	Very closely related	60	DT	A.3.V.60-DT-bin.1	Bacteria	Proteobacteria	Alphaproteobacteria	Acetobacterales	Acetobacteraceae	Acetobacter	Acetobacter persici	97.47	0	0	Yes	22	2967794	54	0.015312
A	Exponential decay with abundance plateaus	Very closely related	60	DT	A.5.V.60-DT-bin.13	Bacteria	Proteobacteria	Alphaproteobacteria	Acetobacterales	Acetobacteraceae	Acetobacter	Acetobacter persici	97.47	0	0	Yes	26	2948977	56	0.0157066
A	Equal abundance	Ordered	60	DT	A.1.O.60-DT-bin.2	Bacteria	Proteobacteria	Alphaproteobacteria	Acetobacterales	Acetobacteraceae	Acetobacter	Acetobacter persici	97.47	0	0	Yes	21	2946964	62	0.0174806
A	Equal abundance	Ordered	60	8K	A.1.O.60-8K-bin.23	Bacteria	Proteobacteria	Alphaproteobacteria	Acetobacterales	Acetobacteraceae	Acetobacter	Acetobacter persici	97.47	0	0	Yes	20	2945619	64	0.017468
A	Equal abundance	Ordered	60	8K	A.1.O.60-8K-bin.31	Bacteria	Proteobacteria	Alphaproteobacteria	Acetobacterales	Acetobacteraceae	Acetobacter	Acetobacter persici	97.47	0	0	Yes	20	2945619	64	0.017468
A	Equal abundance	Ordered	60	8K	A.1.O.60-8K-bin.46	Bacteria	Proteobacteria	Alphaproteobacteria	Acetobacterales	Acetobacteraceae	Acetobacter	Acetobacter persici	97.47	0	0	Yes	20	2945619	64	0.017468
A	Equal abundance	Ordered	60	8K	A.1.O.60-8K-bin.56	Bacteria	Proteobacteria	Alphaproteobacteria	Acetobacterales	Acetobacteraceae	Acetobacter	Acetobacter persici	97.47	0	0	Yes	20	2945619	64	0.017468
A	Logarithmic decay	Random	60	DT	A.2.R.60-DT-bin.26	Bacteria	Proteobacteria	Alphaproteobacteria	Acetobacterales	Acetobacteraceae	Acetobacter	Acetobacter persici	97.47	2.9	0	Yes	78	3176218	71	0.0215304
A	Exponential decay with abundance plateaus	Very closely related	60	8K	A.5.V.60-8K-bin.1	Bacteria	Proteobacteria	Alphaproteobacteria	Acetobacterales	Acetobacteraceae	Acetobacter	Acetobacter persici	97.47	0	0	Yes	23	2945110	57	0.0156815
A	Exponential decay with abundance plateaus	Very closely related	60	8K	A.5.V.60-8K-bin.21	Bacteria	Proteobacteria	Alphaproteobacteria	Acetobacterales	Acetobacteraceae	Acetobacter	Acetobacter persici	97.47	0	0	Yes	23	2945110	57	0.0156815
A	Exponential decay with abundance plateaus	Very closely related	60	8K	A.5.V.60-8K-bin.37	Bacteria	Proteobacteria	Alphaproteobacteria	Acetobacterales	Acetobacteraceae	Acetobacter	Acetobacter persici	97.47	0	0	Yes	23	2945110	57	0.0156815
A	Exponential decay with abundance plateaus	Very closely related	60	8K	A.5.V.60-8K-bin.46	Bacteria	Proteobacteria	Alphaproteobacteria	Acetobacterales	Acetobacteraceae	Acetobacter	Acetobacter persici	97.47	0	0	Yes	23	2945110	57	0.0156815
A	Exponential decay with abundance plateaus	Not closely related	60	DT	A.5.N.60-DT-bin.14	Bacteria	Proteobacteria	Alphaproteobacteria	Acetobacterales	Acetobacteraceae	Acetobacter	Acetobacter persici	97.47	1	0	Yes	27	2978523	77	0.0217399
A	Exponential decay	Very closely related	60	8K	A.3.V.60-8K-bin.19	Bacteria	Proteobacteria	Alphaproteobacteria	Acetobacterales	Acetobacteraceae	Acetobacter	Acetobacter persici	97.47	0	0	Yes	18	2943096	55	0.0152405
A	Exponential decay	Very closely related	60	8K	A.3.V.60-8K-bin.30	Bacteria	Proteobacteria	Alphaproteobacteria	Acetobacterales	Acetobacteraceae	Acetobacter	Acetobacter persici	97.47	0	0	Yes	18	2943096	55	0.0152405
A	Exponential decay	Very closely related	60	8K	A.3.V.60-8K-bin.34	Bacteria	Proteobacteria	Alphaproteobacteria	Acetobacterales	Acetobacteraceae	Acetobacter	Acetobacter persici	97.47	0	0	Yes	18	2943096	55	0.0152405
A	Exponential decay	Very closely related	60	8K	A.3.V.60-8K-bin.9	Bacteria	Proteobacteria	Alphaproteobacteria	Acetobacterales	Acetobacteraceae	Acetobacter	Acetobacter persici	97.47	0	0	Yes	18	2943096	55	0.0152405
A	Exponential decay	Random	60	DT	A.3.R.60-DT-bin.2	Bacteria	Proteobacteria	Alphaproteobacteria	Acetobacterales	Acetobacteraceae	Acetobacter	Acetobacter persici	97.47	0	0	Yes	27	3011733	78	0.0224256
A	Exponential decay	Random	180	DT	A.3.R.180-DT-bin.10	Bacteria	Proteobacteria	Alphaproteobacteria	Acetobacterales	Acetobacteraceae	Acetobacter	Acetobacter persici	97.47	0	0	Yes	28	2975989	81	0.00765744
A	Exponential decay	Closely related	60	8K	A.3.C.60-8K-bin.1	Bacteria	Proteobacteria	Alphaproteobacteria	Acetobacterales	Acetobacteraceae	Acetobacter	Acetobacter persici	97.47	0	0	Yes	21	2947799	46	0.0128116
A	Exponential decay	Closely related	60	8K	A.3.C.60-8K-bin.14	Bacteria	Proteobacteria	Alphaproteobacteria	Acetobacterales	Acetobacteraceae	Acetobacter	Acetobacter persici	97.47	0	0	Yes	21	2947799	46	0.0128116
A	Exponential decay	Closely related	60	8K	A.3.C.60-8K-bin.24	Bacteria	Proteobacteria	Alphaproteobacteria	Acetobacterales	Acetobacteraceae	Acetobacter	Acetobacter persici	97.47	0	0	Yes	21	2947799	46	0.0128116
A	Exponential decay	Closely related	60	8K	A.3.C.60-8K-bin.39	Bacteria	Proteobacteria	Alphaproteobacteria	Acetobacterales	Acetobacteraceae	Acetobacter	Acetobacter persici	97.47	0	0	Yes	21	2947799	46	0.0128116
A	Exponential decay	Random	30	8K	A.3.R.30-8K-bin.1	Bacteria	Proteobacteria	Alphaproteobacteria	Acetobacterales	Acetobacteraceae	Acetobacter	Acetobacter persici	97.47	0	0	Yes	21	2945089	46	0.0250918
A	Exponential decay	Random	30	8K	A.3.R.30-8K-bin.13	Bacteria	Proteobacteria	Alphaproteobacteria	Acetobacterales	Acetobacteraceae	Acetobacter	Acetobacter persici	97.47	0	0	Yes	21	2945089	46	0.0250918
A	Exponential decay	Random	30	8K	A.3.R.30-8K-bin.21	Bacteria	Proteobacteria	Alphaproteobacteria	Acetobacterales	Acetobacteraceae	Acetobacter	Acetobacter persici	97.47	0	0	Yes	21	2945089	46	0.0250918
A	Exponential decay	Random	30	8K	A.3.R.30-8K-bin.39	Bacteria	Proteobacteria	Alphaproteobacteria	Acetobacterales	Acetobacteraceae	Acetobacter	Acetobacter persici	97.47	0	0	Yes	21	2945089	46	0.0250918
A	Logarithmic decay with abundance plateaus	Not closely related	60	8K	A.4.N.60-8K-bin.2	Bacteria	Proteobacteria	Alphaproteobacteria	Acetobacterales	Acetobacteraceae	Acetobacter	Acetobacter persici	97.47	0	0	Yes	22	2945624	45	0.0123373
A	Logarithmic decay with abundance plateaus	Not closely related	60	8K	A.4.N.60-8K-bin.26	Bacteria	Proteobacteria	Alphaproteobacteria	Acetobacterales	Acetobacteraceae	Acetobacter	Acetobacter persici	97.47	0	0	Yes	22	2945624	45	0.0123373
A	Logarithmic decay with abundance plateaus	Not closely related	60	8K	A.4.N.60-8K-bin.48	Bacteria	Proteobacteria	Alphaproteobacteria	Acetobacterales	Acetobacteraceae	Acetobacter	Acetobacter persici	97.47	0	0	Yes	22	2945624	45	0.0123373
A	Logarithmic decay with abundance plateaus	Not closely related	60	8K	A.4.N.60-8K-bin.5	Bacteria	Proteobacteria	Alphaproteobacteria	Acetobacterales	Acetobacteraceae	Acetobacter	Acetobacter persici	97.47	0	0	Yes	22	2945624	45	0.0123373
A	Exponential decay with abundance plateaus	Closely related	60	8K	A.5.C.60-8K-bin.1	Bacteria	Proteobacteria	Alphaproteobacteria	Acetobacterales	Acetobacteraceae	Acetobacter	Acetobacter persici	97.47	0	0	Yes	21	2944107	45	0.0124885
A	Exponential decay with abundance plateaus	Closely related	60	8K	A.5.C.60-8K-bin.14	Bacteria	Proteobacteria	Alphaproteobacteria	Acetobacterales	Acetobacteraceae	Acetobacter	Acetobacter persici	97.47	0	0	Yes	21	2944107	45	0.0124885
A	Exponential decay with abundance plateaus	Closely related	60	8K	A.5.C.60-8K-bin.17	Bacteria	Proteobacteria	Alphaproteobacteria	Acetobacterales	Acetobacteraceae	Acetobacter	Acetobacter persici	97.47	0	0	Yes	21	2944107	45	0.0124885
A	Exponential decay with abundance plateaus	Closely related	60	8K	A.5.C.60-8K-bin.22	Bacteria	Proteobacteria	Alphaproteobacteria	Acetobacterales	Acetobacteraceae	Acetobacter	Acetobacter persici	97.47	0	0	Yes	21	2944107	45	0.0124885
A	Exponential decay	Not closely related	60	DT	A.3.N.60-DT-bin.12	Bacteria	Proteobacteria	Alphaproteobacteria	Acetobacterales	Acetobacteraceae	Acetobacter	Acetobacter persici	97.47	0	0	Yes	26	2971382	96	0.0270728
A	Exponential decay	Random	120	DT	A.3.R.120-DT-bin.1	Bacteria	Proteobacteria	Alphaproteobacteria	Acetobacterales	Acetobacteraceae	Acetobacter	Acetobacter persici	97.47	0	0	Yes	29	2992951	162	0.0229837
A	Logarithmic decay	Not closely related	60	8K	A.2.N.60-8K-bin.29	Bacteria	Proteobacteria	Alphaproteobacteria	Acetobacterales	Acetobacteraceae	Acetobacter	Acetobacter persici	97.47	0	0	Yes	37	2901751	10	0.00285075
A	Logarithmic decay	Not closely related	60	8K	A.2.N.60-8K-bin.38	Bacteria	Proteobacteria	Alphaproteobacteria	Acetobacterales	Acetobacteraceae	Acetobacter	Acetobacter persici	97.47	0	0	Yes	37	2901751	10	0.00285075
A	Logarithmic decay	Not closely related	60	8K	A.2.N.60-8K-bin.8	Bacteria	Proteobacteria	Alphaproteobacteria	Acetobacterales	Acetobacteraceae	Acetobacter	Acetobacter persici	97.47	0	0	Yes	37	2901751	10	0.00285075
A	Logarithmic decay	Not closely related	60	8K	A.2.N.60-8K-bin.9	Bacteria	Proteobacteria	Alphaproteobacteria	Acetobacterales	Acetobacteraceae	Acetobacter	Acetobacter persici	97.47	0	0	Yes	37	2901751	10	0.00285075
A	Logarithmic decay	Random	120	DT	A.2.R.120-DT-bin.7	Bacteria	Proteobacteria	Alphaproteobacteria	Acetobacterales	Acetobacteraceae	Acetobacter	Acetobacter persici	97.47	0.5	0	Yes	48	3196314	566	0.0855078
A	Logarithmic decay	Not closely related	60	MM	A.2.N.60-MM-bin.4	Bacteria	Proteobacteria	Alphaproteobacteria	Acetobacterales	Acetobacteraceae	Acetobacter	Acetobacter persici	93.68	1.82	10	Yes	1765	2990738	10	0.00281613
A	Logarithmic decay with abundance plateaus	Not closely related	60	MM	A.4.N.60-MM-bin.5	Bacteria	Proteobacteria	Alphaproteobacteria	Acetobacterales	Acetobacteraceae	Acetobacter	Acetobacter persici	97.96	0	0	Yes	72	3109671	45	0.0130196
A	Exponential decay with abundance plateaus	Closely related	60	MM	A.5.C.60-MM-bin.15	Bacteria	Proteobacteria	Alphaproteobacteria	Acetobacterales	Acetobacteraceae	Acetobacter	Acetobacter persici	97.96	2.49	0	Yes	271	3403138	46	0.0145925
A	Exponential decay	Closely related	60	MM	A.3.C.60-MM-bin.10	Bacteria	Proteobacteria	Alphaproteobacteria	Acetobacterales	Acetobacteraceae	Acetobacter	Acetobacter persici	97.96	4.48	0	Yes	328	3503890	47	0.0154081
A	Exponential decay	Very closely related	60	MM	A.3.V.60-MM-bin.10	Bacteria	Proteobacteria	Alphaproteobacteria	Acetobacterales	Acetobacteraceae	Acetobacter	Acetobacter persici	97.96	0.5	0	Yes	78	3161454	56	0.0163998
A	Exponential decay with abundance plateaus	Very closely related	60	MM	A.5.V.60-MM-bin.23	Bacteria	Proteobacteria	Alphaproteobacteria	Acetobacterales	Acetobacteraceae	Acetobacter	Acetobacter persici	97.96	0.5	0	Yes	66	3155723	57	0.016853
A	Exponential decay with abundance plateaus	Not closely related	60	MM	A.5.N.60-MM-bin.14	Bacteria	Proteobacteria	Alphaproteobacteria	Acetobacterales	Acetobacteraceae	Acetobacter	Acetobacter persici	97.47	0	0	Yes	54	2888965	78	0.0210515
A	Logarithmic decay	Random	60	MM	A.2.R.60-MM-bin.4	Bacteria	Proteobacteria	Alphaproteobacteria	Acetobacterales	Acetobacteraceae	Acetobacter	Acetobacter persici	97.96	0.5	0	Yes	68	3154839	78	0.0228343
A	Exponential decay	Random	60	MM	A.3.R.60-MM-bin.6	Bacteria	Proteobacteria	Alphaproteobacteria	Acetobacterales	Acetobacteraceae	Acetobacter	Acetobacter persici	97.96	2.02	16.67	Yes	69	3132337	81	0.0235601
A	Exponential decay	Not closely related	60	MM	A.3.N.60-MM-bin.6	Bacteria	Proteobacteria	Alphaproteobacteria	Acetobacterales	Acetobacteraceae	Acetobacter	Acetobacter persici	97.96	0.5	0	Yes	79	3149096	98	0.0287197
A	Logarithmic decay	Random	120	MM	A.2.R.120-MM-bin.2	Bacteria	Proteobacteria	Alphaproteobacteria	Acetobacterales	Acetobacteraceae	Acetobacter	Acetobacter persici	95.48	0	0	Yes	36	2356779	574	0.062701
B	Logarithmic decay	Random	10	DT	B.2.R.10-DT-bin.7	Bacteria	Proteobacteria	Gammaproteobacteria	Burkholderiales	Burkholderiaceae	Achromobacter	Achromobacter insolitus	98.91	1.4	0	Yes	87	6379700	10	0.0361761
B	Exponential decay	Random	120	DT	B.3.R.120-DT-bin.14	Bacteria	Proteobacteria	Gammaproteobacteria	Burkholderiales	Burkholderiaceae	Achromobacter	Achromobacter insolitus	97.1	9.09	100	Yes	117	7126516	106	0.0359014
B	Exponential decay	Random	180	DT	B.3.R.180-DT-bin.17	Bacteria	Proteobacteria	Gammaproteobacteria	Burkholderiales	Burkholderiaceae	Achromobacter	Achromobacter insolitus	96.4	1.56	0	Yes	95	6389101	137	0.0276509
B	Logarithmic decay	Random	10	8K	B.2.R.10-8K-bin.1	Bacteria	Proteobacteria	Gammaproteobacteria	Burkholderiales	Burkholderiaceae	Achromobacter	Achromobacter insolitus	98.91	0.93	0	Yes	84	6368478	10	0.0360809
B	Logarithmic decay	Random	10	8K	B.2.R.10-8K-bin.24	Bacteria	Proteobacteria	Gammaproteobacteria	Burkholderiales	Burkholderiaceae	Achromobacter	Achromobacter insolitus	98.91	0.93	0	Yes	84	6368478	10	0.0360809
B	Logarithmic decay	Random	10	8K	B.2.R.10-8K-bin.31	Bacteria	Proteobacteria	Gammaproteobacteria	Burkholderiales	Burkholderiaceae	Achromobacter	Achromobacter insolitus	98.91	0.93	0	Yes	84	6368478	10	0.0360809
B	Logarithmic decay	Random	10	8K	B.2.R.10-8K-bin.33	Bacteria	Proteobacteria	Gammaproteobacteria	Burkholderiales	Burkholderiaceae	Achromobacter	Achromobacter insolitus	98.91	0.93	0	Yes	84	6368478	10	0.0360809
B	Logarithmic decay	Random	180	DT	B.2.R.180-DT-bin.17	Bacteria	Proteobacteria	Gammaproteobacteria	Burkholderiales	Burkholderiaceae	Achromobacter	Achromobacter insolitus	98.88	0.47	0	Yes	53	6390326	451	0.0908636
B	Logarithmic decay with abundance plateaus	Closely related	60	MM	B.4.C.60-MM-bin.16	Bacteria	Proteobacteria	Gammaproteobacteria	Burkholderiales	Burkholderiaceae	Achromobacter	Achromobacter insolitus	94.75	4.07	46.67	Yes	966	6387758	15	0.00902826
B	Logarithmic decay with abundance plateaus	Not closely related	60	MM	B.4.N.60-MM-bin.14	Bacteria	Proteobacteria	Gammaproteobacteria	Burkholderiales	Burkholderiaceae	Achromobacter	Achromobacter insolitus	95.27	0.47	0	Yes	151	6314967	43	0.0252846
B	Logarithmic decay	Random	10	MM	B.2.R.10-MM-bin.10	Bacteria	Proteobacteria	Gammaproteobacteria	Burkholderiales	Burkholderiaceae	Achromobacter	Achromobacter insolitus	93.46	7.67	33.33	Yes	4533	6175644	9	0.0330101
B	Exponential decay with abundance plateaus	Very closely related	60	MM	B.5.V.60-MM-bin.5	Bacteria	Proteobacteria	Gammaproteobacteria	Burkholderiales	Burkholderiaceae	Achromobacter	Achromobacter insolitus	96.55	5.73	33.33	Yes	204	6363490	59	0.0352058
B	Exponential decay with abundance plateaus	Closely related	60	MM	B.5.C.60-MM-bin.3	Bacteria	Proteobacteria	Gammaproteobacteria	Burkholderiales	Burkholderiaceae	Achromobacter	Achromobacter insolitus	96.99	0.62	50	Yes	136	6338829	64	0.0381388
B	Logarithmic decay	Random	30	MM	B.2.R.30-MM-bin.13	Bacteria	Proteobacteria	Gammaproteobacteria	Burkholderiales	Burkholderiaceae	Achromobacter	Achromobacter insolitus	97.98	0.47	0	Yes	117	6334079	72	0.0854811
B	Logarithmic decay with abundance plateaus	Not closely related	60	DT	B.4.N.60-DT-bin.19	Bacteria	Firmicutes	Bacilli	Bacillales	Aeribacillaceae	Aeribacillus	Aeribacillus pallidus	98.66	2.13	0	Yes	275	3697655	9	0.00349037
B	Logarithmic decay	Not closely related	60	DT	B.2.N.60-DT-bin.17	Bacteria	Firmicutes	Bacilli	Bacillales	Aeribacillaceae	Aeribacillus	Aeribacillus pallidus	98.28	2.13	0	Yes	257	3703529	12	0.00420757
B	Exponential decay	Random	30	DT	B.3.R.30-DT-bin.22	Bacteria	Firmicutes	Bacilli	Bacillales	Aeribacillaceae	Aeribacillus	Aeribacillus pallidus	93.29	2.52	7.69	Yes	179	3508084	16	0.01066
B	Logarithmic decay	Random	180	8K	B.2.R.180-8K-bin.25	Bacteria	Firmicutes	Bacilli	Bacillales	Aeribacillaceae	Aeribacillus	Aeribacillus pallidus	95.18	1.58	0	Yes	137	3092130	157	0.0150578
B	Logarithmic decay	Random	10	DT	B.2.R.10-DT-bin.14	Bacteria	Firmicutes	Bacilli	Bacillales	Aeribacillaceae	Aeribacillus	Aeribacillus pallidus	98.66	2.81	0	Yes	268	3751321	20	0.0436894
B	Exponential decay	Very closely related	60	DT	B.3.V.60-DT-bin.2	Bacteria	Firmicutes	Bacilli	Bacillales	Aeribacillaceae	Aeribacillus	Aeribacillus pallidus	97.93	3.36	0	Yes	256	3914745	22	0.00847373
B	Exponential decay with abundance plateaus	Very closely related	60	DT	B.5.V.60-DT-bin.20	Bacteria	Firmicutes	Bacilli	Bacillales	Aeribacillaceae	Aeribacillus	Aeribacillus pallidus	98.28	2.13	0	Yes	250	3885498	24	0.0089036
B	Exponential decay	Closely related	60	DT	B.3.C.60-DT-bin.7	Bacteria	Firmicutes	Bacilli	Bacillales	Aeribacillaceae	Aeribacillus	Aeribacillus pallidus	98.66	2.67	0	Yes	240	3901461	29	0.0107981
B	Exponential decay with abundance plateaus	Closely related	60	DT	B.5.C.60-DT-bin.5	Bacteria	Firmicutes	Bacilli	Bacillales	Aeribacillaceae	Aeribacillus	Aeribacillus pallidus	97.92	2.13	0	Yes	238	3761210	30	0.0108234
B	Logarithmic decay	Random	120	8K	B.2.R.120-8K-bin.35	Bacteria	Firmicutes	Bacilli	Bacillales	Aeribacillaceae	Aeribacillus	Aeribacillus pallidus	89.37	0.49	0	Yes	125	2754225	90	0.0114918
B	Logarithmic decay	Random	120	8K	B.2.R.120-8K-bin.43	Bacteria	Firmicutes	Bacilli	Bacillales	Aeribacillaceae	Aeribacillus	Aeribacillus pallidus	89.37	0.49	0	Yes	125	2754225	90	0.0114918
B	Logarithmic decay	Random	120	8K	B.2.R.120-8K-bin.22	Bacteria	Firmicutes	Bacilli	Bacillales	Aeribacillaceae	Aeribacillus	Aeribacillus pallidus	94.84	1.58	0	Yes	138	2977033	90	0.0124665
B	Logarithmic decay	Random	120	8K	B.2.R.120-8K-bin.34	Bacteria	Firmicutes	Bacilli	Bacillales	Aeribacillaceae	Aeribacillus	Aeribacillus pallidus	95.38	1.58	0	Yes	151	3118391	90	0.0131031
B	Logarithmic decay	Random	60	8K	B.2.R.60-8K-bin.19	Bacteria	Firmicutes	Bacilli	Bacillales	Aeribacillaceae	Aeribacillus	Aeribacillus pallidus	90.08	1.03	0	Yes	129	2880187	79	0.0212507
B	Exponential decay	Not closely related	60	8K	B.3.N.60-8K-bin.43	Bacteria	Firmicutes	Bacilli	Bacillales	Aeribacillaceae	Aeribacillus	Aeribacillus pallidus	95.93	1.03	0	Yes	143	3099357	79	0.0226883
B	Exponential decay	Random	60	8K	B.3.R.60-8K-bin.35	Bacteria	Firmicutes	Bacilli	Bacillales	Aeribacillaceae	Aeribacillus	Aeribacillus pallidus	96.64	1.03	0	Yes	148	3177365	74	0.0220704
B	Exponential decay	Random	180	DT	B.3.R.180-DT-bin.2	Bacteria	Firmicutes	Bacilli	Bacillales	Aeribacillaceae	Aeribacillus	Aeribacillus pallidus	98.66	2.13	0	Yes	257	3742936	59	0.00696451
B	Equal abundance	Ordered	60	DT	B.1.O.60-DT-bin.26	Bacteria	Firmicutes	Bacilli	Bacillales	Aeribacillaceae	Aeribacillus	Aeribacillus pallidus	98.28	2.13	0	Yes	208	3603932	61	0.0208975
B	Exponential decay with abundance plateaus	Not closely related	60	DT	B.5.N.60-DT-bin.24	Bacteria	Firmicutes	Bacilli	Bacillales	Aeribacillaceae	Aeribacillus	Aeribacillus pallidus	98.66	2.13	0	Yes	221	3635980	64	0.0221546
B	Exponential decay	Random	180	8K	B.3.R.180-8K-bin.42	Bacteria	Firmicutes	Bacilli	Bacillales	Aeribacillaceae	Aeribacillus	Aeribacillus pallidus	95.55	2.13	0	Yes	149	3179480	60	0.00589778
B	Exponential decay	Random	60	DT	B.3.R.60-DT-bin.22	Bacteria	Firmicutes	Bacilli	Bacillales	Aeribacillaceae	Aeribacillus	Aeribacillus pallidus	98.28	2.13	0	Yes	200	3517753	74	0.0246404
B	Exponential decay	Not closely related	60	DT	B.3.N.60-DT-bin.20	Bacteria	Firmicutes	Bacilli	Bacillales	Aeribacillaceae	Aeribacillus	Aeribacillus pallidus	98.66	2.4	0	Yes	216	3753487	78	0.0277336
B	Logarithmic decay	Random	60	DT	B.2.R.60-DT-bin.8	Bacteria	Firmicutes	Bacilli	Bacillales	Aeribacillaceae	Aeribacillus	Aeribacillus pallidus	98.66	2.4	0	Yes	242	3762775	80	0.0285225
B	Logarithmic decay	Random	120	DT	B.2.R.120-DT-bin.8	Bacteria	Firmicutes	Bacilli	Bacillales	Aeribacillaceae	Aeribacillus	Aeribacillus pallidus	98.66	2.13	0	Yes	209	3562381	89	0.0149896
B	Logarithmic decay	Random	10	8K	B.2.R.10-8K-bin.10	Bacteria	Firmicutes	Bacilli	Bacillales	Aeribacillaceae	Aeribacillus	Aeribacillus pallidus	98.12	1.03	0	Yes	170	3381459	21	0.0396268
B	Logarithmic decay	Random	10	8K	B.2.R.10-8K-bin.11	Bacteria	Firmicutes	Bacilli	Bacillales	Aeribacillaceae	Aeribacillus	Aeribacillus pallidus	96.82	1.03	0	Yes	171	3387476	21	0.0396804
B	Logarithmic decay	Random	10	8K	B.2.R.10-8K-bin.29	Bacteria	Firmicutes	Bacilli	Bacillales	Aeribacillaceae	Aeribacillus	Aeribacillus pallidus	96.82	1.03	0	Yes	171	3387476	21	0.0396804
B	Logarithmic decay	Random	10	8K	B.2.R.10-8K-bin.8	Bacteria	Firmicutes	Bacilli	Bacillales	Aeribacillaceae	Aeribacillus	Aeribacillus pallidus	96.82	1.03	0	Yes	171	3387476	21	0.0396804
B	Logarithmic decay	Random	180	DT	B.2.R.180-DT-bin.23	Bacteria	Firmicutes	Bacilli	Bacillales	Aeribacillaceae	Aeribacillus	Aeribacillus pallidus	98.28	2.13	0	Yes	202	3525300	154	0.0171632
B	Exponential decay	Random	120	DT	B.3.R.120-DT-bin.33	Bacteria	Firmicutes	Bacilli	Bacillales	Aeribacillaceae	Aeribacillus	Aeribacillus pallidus	98.28	2.26	0	Yes	211	3563865	186	0.031383
B	Logarithmic decay with abundance plateaus	Not closely related	60	8K	B.4.N.60-8K-bin.35	Bacteria	Firmicutes	Bacilli	Bacillales	Aeribacillaceae	Aeribacillus	Aeribacillus pallidus	94.84	1.03	0	Yes	171	3088485	9	0.0028537
B	Logarithmic decay	Not closely related	60	MM	B.2.N.60-MM-bin.1	Bacteria	Firmicutes	Bacilli	Bacillales	Aeribacillaceae	Aeribacillus	Aeribacillus pallidus	94.59	6.88	24.32	Yes	1468	3299192	11	0.00352397
B	Exponential decay	Random	180	MM	B.3.R.180-MM-bin.5	Bacteria	Firmicutes	Bacilli	Bacillales	Aeribacillaceae	Aeribacillus	Aeribacillus pallidus	94.67	2.13	0	Yes	269	3388295	57	0.00604383
B	Exponential decay with abundance plateaus	Very closely related	60	MM	B.5.V.60-MM-bin.14	Bacteria	Firmicutes	Bacilli	Bacillales	Aeribacillaceae	Aeribacillus	Aeribacillus pallidus	83.22	1.03	0	Yes	209	2800054	23	0.00613249
B	Exponential decay	Very closely related	60	MM	B.3.V.60-MM-bin.2	Bacteria	Firmicutes	Bacilli	Bacillales	Aeribacillaceae	Aeribacillus	Aeribacillus pallidus	94.67	2.13	0	Yes	330	3407504	22	0.00698127
B	Exponential decay	Random	30	MM	B.3.R.30-MM-bin.17	Bacteria	Firmicutes	Bacilli	Bacillales	Aeribacillaceae	Aeribacillus	Aeribacillus pallidus	94.51	3.03	23.08	Yes	669	3253530	14	0.00881586
B	Exponential decay with abundance plateaus	Closely related	60	MM	B.5.C.60-MM-bin.9	Bacteria	Firmicutes	Bacilli	Bacillales	Aeribacillaceae	Aeribacillus	Aeribacillus pallidus	94.13	1.65	16.67	Yes	279	3309048	30	0.00932178
B	Exponential decay with abundance plateaus	Not closely related	60	MM	B.5.N.60-MM-bin.2	Bacteria	Firmicutes	Bacilli	Bacillales	Aeribacillaceae	Aeribacillus	Aeribacillus pallidus	88.24	1.64	0	Yes	254	3216941	64	0.0191855
B	Exponential decay with abundance plateaus	Not closely related	60	MM	B.5.N.60-MM-bin.13	Bacteria	Firmicutes	Bacilli	Bacillales	Aeribacillaceae	Aeribacillus	Aeribacillus pallidus	88.66	1.58	0	Yes	259	3252235	64	0.0194009
B	Exponential decay	Not closely related	60	MM	B.3.N.60-MM-bin.9	Bacteria	Firmicutes	Bacilli	Bacillales	Aeribacillaceae	Aeribacillus	Aeribacillus pallidus	91.39	2.13	0	Yes	252	3279167	77	0.0236744
B	Logarithmic decay	Random	60	MM	B.2.R.60-MM-bin.18	Bacteria	Firmicutes	Bacilli	Bacillales	Aeribacillaceae	Aeribacillus	Aeribacillus pallidus	96.31	2.14	14.29	Yes	282	3407521	79	0.0249445
B	Logarithmic decay	Random	10	MM	B.2.R.10-MM-bin.6	Bacteria	Firmicutes	Bacilli	Bacillales	Aeribacillaceae	Aeribacillus	Aeribacillus pallidus	89.57	2.13	0	Yes	293	3174373	20	0.0369055
C	Logarithmic decay	Random	10	DT	C.2.R.10-DT-bin.6	Bacteria	Cyanobacteria	Cyanobacteriia	Cyanobacteriales	Nostocaceae	Anabaena_A	Anabaena cylindrica	99.22	0	0	Yes	200	6121626	22	0.0795659
C	Exponential decay	Random	60	DT	C.3.R.60-DT-bin.11	Bacteria	Cyanobacteria	Cyanobacteriia	Cyanobacteriales	Nostocaceae	Anabaena_A	Anabaena cylindrica	97.7	1.85	50	Yes	273	6084242	29	0.016761
C	Exponential decay	Not closely related	60	8K	C.3.N.60-8K-bin.11	Bacteria	Cyanobacteria	Cyanobacteriia	Cyanobacteriales	Nostocaceae	Anabaena_A	Anabaena cylindrica	99.22	0	0	Yes	160	6138689	98	0.0560693
C	Exponential decay	Not closely related	60	8K	C.3.N.60-8K-bin.29	Bacteria	Cyanobacteria	Cyanobacteriia	Cyanobacteriales	Nostocaceae	Anabaena_A	Anabaena cylindrica	99.22	0	0	Yes	160	6138689	98	0.0560693
C	Exponential decay	Not closely related	60	8K	C.3.N.60-8K-bin.43	Bacteria	Cyanobacteria	Cyanobacteriia	Cyanobacteriales	Nostocaceae	Anabaena_A	Anabaena cylindrica	99.22	0	0	Yes	160	6138689	98	0.0560693
C	Exponential decay	Not closely related	60	8K	C.3.N.60-8K-bin.46	Bacteria	Cyanobacteria	Cyanobacteriia	Cyanobacteriales	Nostocaceae	Anabaena_A	Anabaena cylindrica	99.22	0	0	Yes	160	6138689	98	0.0560693
C	Logarithmic decay	Very closely related	60	DT	C.2.V.60-DT-bin.21	Bacteria	Cyanobacteria	Cyanobacteriia	Cyanobacteriales	Nostocaceae	Anabaena_A	Anabaena cylindrica	95.27	0.52	50	Yes	267	6130039	63	0.036556
C	Logarithmic decay	Random	180	DT	C.2.R.180-DT-bin.16	Bacteria	Cyanobacteria	Cyanobacteriia	Cyanobacteriales	Nostocaceae	Anabaena_A	Anabaena cylindrica	99.44	0.7	14.29	Yes	280	6282517	69	0.0138283
C	Logarithmic decay with abundance plateaus	Very closely related	60	DT	C.4.V.60-DT-bin.2	Bacteria	Cyanobacteria	Cyanobacteriia	Cyanobacteriales	Nostocaceae	Anabaena_A	Anabaena cylindrica	98.63	0.52	75	Yes	286	6210674	71	0.0418403
C	Logarithmic decay	Closely related	60	DT	C.2.C.60-DT-bin.20	Bacteria	Cyanobacteria	Cyanobacteriia	Cyanobacteriales	Nostocaceae	Anabaena_A	Anabaena cylindrica	98.37	0.44	50	Yes	218	6268905	90	0.0537492
C	Logarithmic decay with abundance plateaus	Closely related	60	DT	C.4.C.60-DT-bin.15	Bacteria	Cyanobacteria	Cyanobacteriia	Cyanobacteriales	Nostocaceae	Anabaena_A	Anabaena cylindrica	95.93	4.11	12.5	Yes	230	6712616	95	0.0606012
C	Logarithmic decay with abundance plateaus	Not closely related	60	DT	C.4.N.60-DT-bin.24	Bacteria	Cyanobacteria	Cyanobacteriia	Cyanobacteriales	Nostocaceae	Anabaena_A	Anabaena cylindrica	99.44	0.41	100	Yes	291	6303395	96	0.0571908
C	Exponential decay	Random	120	DT	C.3.R.120-DT-bin.30	Bacteria	Cyanobacteria	Cyanobacteriia	Cyanobacteriales	Nostocaceae	Anabaena_A	Anabaena cylindrica	99.22	0.11	100	Yes	167	6166998	96	0.0280906
C	Exponential decay	Not closely related	60	DT	C.3.N.60-DT-bin.13	Bacteria	Cyanobacteria	Cyanobacteriia	Cyanobacteriales	Nostocaceae	Anabaena_A	Anabaena cylindrica	99.44	0.56	0	Yes	270	6657227	99	0.0623822
C	Logarithmic decay	Random	10	8K	C.2.R.10-8K-bin.10	Bacteria	Cyanobacteria	Cyanobacteriia	Cyanobacteriales	Nostocaceae	Anabaena_A	Anabaena cylindrica	99.22	0	0	Yes	227	6129546	23	0.0794284
C	Logarithmic decay	Random	10	8K	C.2.R.10-8K-bin.11	Bacteria	Cyanobacteria	Cyanobacteriia	Cyanobacteriales	Nostocaceae	Anabaena_A	Anabaena cylindrica	99.22	0	0	Yes	227	6129546	23	0.0794284
C	Logarithmic decay	Random	10	8K	C.2.R.10-8K-bin.12	Bacteria	Cyanobacteria	Cyanobacteriia	Cyanobacteriales	Nostocaceae	Anabaena_A	Anabaena cylindrica	99.22	0	0	Yes	227	6129546	23	0.0794284
C	Logarithmic decay	Random	10	8K	C.2.R.10-8K-bin.7	Bacteria	Cyanobacteria	Cyanobacteriia	Cyanobacteriales	Nostocaceae	Anabaena_A	Anabaena cylindrica	99.22	0	0	Yes	233	6163801	23	0.0798947
C	Logarithmic decay	Not closely related	60	DT	C.2.N.60-DT-bin.8	Bacteria	Cyanobacteria	Cyanobacteriia	Cyanobacteriales	Nostocaceae	Anabaena_A	Anabaena cylindrica	98.44	0.3	100	Yes	214	6157508	161	0.0936704
C	Exponential decay	Random	180	DT	C.3.R.180-DT-bin.20	Bacteria	Cyanobacteria	Cyanobacteriia	Cyanobacteriales	Nostocaceae	Anabaena_A	Anabaena cylindrica	99.04	0.67	0	Yes	277	6511084	266	0.054566
C	Exponential decay	Random	60	MM	C.3.R.60-MM-bin.16	Bacteria	Cyanobacteria	Cyanobacteriia	Cyanobacteriales	Nostocaceae	Anabaena_A	Anabaena cylindrica	91.93	0.41	0	Yes	1303	5712689	28	0.0152353
C	Exponential decay	Random	120	MM	C.3.R.120-MM-bin.2	Bacteria	Cyanobacteria	Cyanobacteriia	Cyanobacteriales	Nostocaceae	Anabaena_A	Anabaena cylindrica	97	0.33	0	Yes	1184	5977929	96	0.0265953
C	Logarithmic decay	Very closely related	60	MM	C.2.V.60-MM-bin.6	Bacteria	Cyanobacteria	Cyanobacteriia	Cyanobacteriales	Nostocaceae	Anabaena_A	Anabaena cylindrica	94.56	0.41	0	Yes	1257	5919833	63	0.0348778
C	Logarithmic decay with abundance plateaus	Very closely related	60	MM	C.4.V.60-MM-bin.18	Bacteria	Cyanobacteria	Cyanobacteriia	Cyanobacteriales	Nostocaceae	Anabaena_A	Anabaena cylindrica	97.45	0.33	0	Yes	1249	5995625	69	0.0388576
C	Exponential decay	Random	10	MM	C.3.R.10-MM-bin.6	Bacteria	Cyanobacteria	Cyanobacteriia	Cyanobacteriales	Nostocaceae	Anabaena_A	Anabaena cylindrica	88.56	4.53	44	Yes	2438	5600148	12	0.0402318
C	Exponential decay with abundance plateaus	Closely related	60	MM	C.5.C.60-MM-bin.26	Bacteria	Cyanobacteria	Cyanobacteriia	Cyanobacteriales	Nostocaceae	Anabaena_A	Anabaena cylindrica	90.81	1.07	50	Yes	1099	5599004	94	0.0490857
C	Exponential decay	Very closely related	60	MM	C.3.V.60-MM-bin.11	Bacteria	Cyanobacteria	Cyanobacteriia	Cyanobacteriales	Nostocaceae	Anabaena_A	Anabaena cylindrica	94.42	7	44.19	Yes	1301	6005220	89	0.0497498
C	Logarithmic decay	Closely related	60	MM	C.2.C.60-MM-bin.11	Bacteria	Cyanobacteria	Cyanobacteriia	Cyanobacteriales	Nostocaceae	Anabaena_A	Anabaena cylindrica	98.81	1.78	66.67	Yes	1307	6093783	89	0.0505279
C	Exponential decay	Closely related	60	MM	C.3.C.60-MM-bin.2	Bacteria	Cyanobacteria	Cyanobacteriia	Cyanobacteriales	Nostocaceae	Anabaena_A	Anabaena cylindrica	94.12	1.56	45.45	Yes	1171	5813276	94	0.0509456
C	Logarithmic decay with abundance plateaus	Not closely related	60	MM	C.4.N.60-MM-bin.12	Bacteria	Cyanobacteria	Cyanobacteriia	Cyanobacteriales	Nostocaceae	Anabaena_A	Anabaena cylindrica	98.12	0.56	0	Yes	1250	6036871	93	0.0524224
C	Exponential decay	Not closely related	60	MM	C.3.N.60-MM-bin.1	Bacteria	Cyanobacteria	Cyanobacteriia	Cyanobacteriales	Nostocaceae	Anabaena_A	Anabaena cylindrica	98.11	0.33	0	Yes	1208	6070717	96	0.0541352
C	Logarithmic decay with abundance plateaus	Closely related	60	MM	C.4.C.60-MM-bin.6	Bacteria	Cyanobacteria	Cyanobacteriia	Cyanobacteriales	Nostocaceae	Anabaena_A	Anabaena cylindrica	98.59	0.67	50	Yes	1257	6072719	98	0.0553999
C	Exponential decay with abundance plateaus	Not closely related	60	MM	C.5.N.60-MM-bin.15	Bacteria	Cyanobacteria	Cyanobacteriia	Cyanobacteriales	Nostocaceae	Anabaena_A	Anabaena cylindrica	93.93	0.78	0	Yes	1170	5706010	109	0.0576963
C	Logarithmic decay	Random	10	MM	C.2.R.10-MM-bin.5	Bacteria	Cyanobacteria	Cyanobacteriia	Cyanobacteriales	Nostocaceae	Anabaena_A	Anabaena cylindrica	98.78	0.44	33.33	Yes	1386	6031468	22	0.0761488
C	Logarithmic decay	Not closely related	60	MM	C.2.N.60-MM-bin.11	Bacteria	Cyanobacteria	Cyanobacteriia	Cyanobacteriales	Nostocaceae	Anabaena_A	Anabaena cylindrica	97.78	0.33	0	Yes	1240	6027042	159	0.0891885
A	Exponential decay	Not closely related	60	8K	A.3.N.60-8K-bin.6	Bacteria	Firmicutes	Bacilli	Bacillales	Anoxybacillaceae	Anoxybacillus	Anoxybacillus flavithermus	91.26	0.55	0	Yes	76	2504597	120	0.0279563
A	Exponential decay	Not closely related	60	8K	A.3.N.60-8K-bin.23	Bacteria	Firmicutes	Bacilli	Bacillales	Anoxybacillaceae	Anoxybacillus	Anoxybacillus flavithermus	91.26	0.55	0	Yes	77	2507429	120	0.0279794
A	Exponential decay	Not closely related	60	8K	A.3.N.60-8K-bin.24	Bacteria	Firmicutes	Bacilli	Bacillales	Anoxybacillaceae	Anoxybacillus	Anoxybacillus flavithermus	91.26	0.55	0	Yes	77	2507429	120	0.0279794
A	Exponential decay	Not closely related	60	8K	A.3.N.60-8K-bin.30	Bacteria	Firmicutes	Bacilli	Bacillales	Anoxybacillaceae	Anoxybacillus	Anoxybacillus flavithermus	91.26	0.55	0	Yes	77	2507429	120	0.0279794
A	Logarithmic decay	Random	60	DT	A.2.R.60-DT-bin.5	Bacteria	Firmicutes	Bacilli	Bacillales	Anoxybacillaceae	Anoxybacillus	Anoxybacillus flavithermus	98.91	3.75	62.5	Yes	194	2796190	30	0.00814028
A	Logarithmic decay	Random	30	DT	A.2.R.30-DT-bin.8	Bacteria	Firmicutes	Bacilli	Bacillales	Anoxybacillaceae	Anoxybacillus	Anoxybacillus flavithermus	98.91	0.55	0	Yes	97	2709350	30	0.0157167
A	Logarithmic decay	Random	10	DT	A.2.R.10-DT-bin.7	Bacteria	Firmicutes	Bacilli	Bacillales	Anoxybacillaceae	Anoxybacillus	Anoxybacillus flavithermus	99.45	1.45	0	Yes	347	3855073	33	0.0735893
A	Logarithmic decay	Random	10	8K	A.2.R.10-8K-bin.37	Bacteria	Firmicutes	Bacilli	Bacillales	Anoxybacillaceae	Anoxybacillus	Anoxybacillus flavithermus	91.26	0.55	0	Yes	62	2429781	47	0.0639221
A	Logarithmic decay	Random	10	8K	A.2.R.10-8K-bin.25	Bacteria	Firmicutes	Bacilli	Bacillales	Anoxybacillaceae	Anoxybacillus	Anoxybacillus flavithermus	91.8	1.09	0	Yes	67	2459713	47	0.0646836
A	Logarithmic decay	Random	10	8K	A.2.R.10-8K-bin.31	Bacteria	Firmicutes	Bacilli	Bacillales	Anoxybacillaceae	Anoxybacillus	Anoxybacillus flavithermus	91.8	1.09	0	Yes	67	2459713	47	0.0646836
A	Logarithmic decay	Random	10	8K	A.2.R.10-8K-bin.42	Bacteria	Firmicutes	Bacilli	Bacillales	Anoxybacillaceae	Anoxybacillus	Anoxybacillus flavithermus	91.8	1.09	0	Yes	67	2459713	47	0.0646836
A	Exponential decay	Random	120	DT	A.3.R.120-DT-bin.20	Bacteria	Firmicutes	Bacilli	Bacillales	Anoxybacillaceae	Anoxybacillus	Anoxybacillus flavithermus	97.96	2.31	71.43	Yes	241	2505019	89	0.0105968
A	Logarithmic decay	Random	60	8K	A.2.R.60-8K-bin.3	Bacteria	Firmicutes	Bacilli	Bacillales	Anoxybacillaceae	Anoxybacillus	Anoxybacillus flavithermus	97.81	1.09	50	Yes	86	2595554	32	0.00782448
A	Logarithmic decay	Random	60	8K	A.2.R.60-8K-bin.29	Bacteria	Firmicutes	Bacilli	Bacillales	Anoxybacillaceae	Anoxybacillus	Anoxybacillus flavithermus	97.81	1.09	50	Yes	87	2599613	32	0.0078357
A	Logarithmic decay	Random	60	8K	A.2.R.60-8K-bin.41	Bacteria	Firmicutes	Bacilli	Bacillales	Anoxybacillaceae	Anoxybacillus	Anoxybacillus flavithermus	97.81	1.09	50	Yes	87	2599613	32	0.0078357
A	Logarithmic decay	Random	60	8K	A.2.R.60-8K-bin.9	Bacteria	Firmicutes	Bacilli	Bacillales	Anoxybacillaceae	Anoxybacillus	Anoxybacillus flavithermus	97.81	1.09	50	Yes	87	2599613	32	0.0078357
A	Logarithmic decay	Random	30	8K	A.2.R.30-8K-bin.13	Bacteria	Firmicutes	Bacilli	Bacillales	Anoxybacillaceae	Anoxybacillus	Anoxybacillus flavithermus	90.71	0.55	0	Yes	60	2374704	29	0.0131353
A	Logarithmic decay	Random	30	8K	A.2.R.30-8K-bin.20	Bacteria	Firmicutes	Bacilli	Bacillales	Anoxybacillaceae	Anoxybacillus	Anoxybacillus flavithermus	97.27	0.55	0	Yes	61	2537854	29	0.0140223
A	Logarithmic decay	Random	30	8K	A.2.R.30-8K-bin.28	Bacteria	Firmicutes	Bacilli	Bacillales	Anoxybacillaceae	Anoxybacillus	Anoxybacillus flavithermus	97.27	0.55	0	Yes	61	2537854	29	0.0140223
A	Logarithmic decay	Random	30	8K	A.2.R.30-8K-bin.9	Bacteria	Firmicutes	Bacilli	Bacillales	Anoxybacillaceae	Anoxybacillus	Anoxybacillus flavithermus	97.27	0.55	0	Yes	61	2537854	29	0.0140223
A	Exponential decay	Not closely related	60	DT	A.3.N.60-DT-bin.15	Bacteria	Firmicutes	Bacilli	Bacillales	Anoxybacillaceae	Anoxybacillus	Anoxybacillus flavithermus	99.45	1.25	0	Yes	125	2996683	117	0.0332328
A	Logarithmic decay	Random	60	MM	A.2.R.60-MM-bin.12	Bacteria	Firmicutes	Bacilli	Bacillales	Anoxybacillaceae	Anoxybacillus	Anoxybacillus flavithermus	97.54	0.65	33.33	Yes	151	2572988	32	0.00771943
A	Logarithmic decay	Random	30	MM	A.2.R.30-MM-bin.10	Bacteria	Firmicutes	Bacilli	Bacillales	Anoxybacillaceae	Anoxybacillus	Anoxybacillus flavithermus	98.36	1.09	0	Yes	142	2613136	29	0.0143428
A	Logarithmic decay	Random	10	MM	A.2.R.10-MM-bin.12	Bacteria	Firmicutes	Bacilli	Bacillales	Anoxybacillaceae	Anoxybacillus	Anoxybacillus flavithermus	98.91	1.09	0	Yes	152	2652391	46	0.0692485
A	Logarithmic decay	Random	180	8K	A.2.R.180-8K-bin.16	Bacteria	Firmicutes	Bacilli	Bacillales	Anoxybacillaceae	Anoxybacillus	Anoxybacillus gonensis	88.11	1.09	33.33	Yes	39	2302992	903	0.0642362
A	Logarithmic decay	Random	180	8K	A.2.R.180-8K-bin.28	Bacteria	Firmicutes	Bacilli	Bacillales	Anoxybacillaceae	Anoxybacillus	Anoxybacillus gonensis	88.11	1.09	33.33	Yes	39	2302992	903	0.0642362
A	Logarithmic decay	Random	180	8K	A.2.R.180-8K-bin.38	Bacteria	Firmicutes	Bacilli	Bacillales	Anoxybacillaceae	Anoxybacillus	Anoxybacillus gonensis	88.11	1.09	33.33	Yes	39	2302992	903	0.0642362
A	Logarithmic decay	Random	180	8K	A.2.R.180-8K-bin.55	Bacteria	Firmicutes	Bacilli	Bacillales	Anoxybacillaceae	Anoxybacillus	Anoxybacillus gonensis	88.11	1.09	33.33	Yes	39	2302992	903	0.0642362
A	Logarithmic decay with abundance plateaus	Not closely related	60	8K	A.4.N.60-8K-bin.11	Bacteria	Firmicutes	Bacilli	Bacillales	Anoxybacillaceae	Anoxybacillus	Anoxybacillus gonensis	89.62	1.09	33.33	Yes	33	2301287	556	0.118659
A	Logarithmic decay with abundance plateaus	Not closely related	60	8K	A.4.N.60-8K-bin.33	Bacteria	Firmicutes	Bacilli	Bacillales	Anoxybacillaceae	Anoxybacillus	Anoxybacillus gonensis	89.62	1.09	33.33	Yes	33	2301287	556	0.118659
A	Logarithmic decay with abundance plateaus	Not closely related	60	8K	A.4.N.60-8K-bin.34	Bacteria	Firmicutes	Bacilli	Bacillales	Anoxybacillaceae	Anoxybacillus	Anoxybacillus gonensis	89.62	1.09	33.33	Yes	33	2301287	556	0.118659
A	Logarithmic decay with abundance plateaus	Not closely related	60	8K	A.4.N.60-8K-bin.50	Bacteria	Firmicutes	Bacilli	Bacillales	Anoxybacillaceae	Anoxybacillus	Anoxybacillus gonensis	89.62	1.09	33.33	Yes	33	2301287	556	0.118659
A	Exponential decay	Random	60	DT	A.3.R.60-DT-bin.31	Bacteria	Firmicutes	Bacilli	Bacillales	Anoxybacillaceae	Anoxybacillus	Anoxybacillus gonensis	98.49	2.38	85.71	Yes	168	2865841	62	0.0170408
A	Logarithmic decay with abundance plateaus	Closely related	60	DT	A.4.C.60-DT-bin.10	Bacteria	Firmicutes	Bacilli	Bacillales	Anoxybacillaceae	Anoxybacillus	Anoxybacillus gonensis	92.54	1.36	50	Yes	408	2656515	179	0.0449169
A	Logarithmic decay with abundance plateaus	Not closely related	60	MM	A.4.N.60-MM-bin.17	Bacteria	Firmicutes	Bacilli	Bacillales	Anoxybacillaceae	Anoxybacillus	Anoxybacillus gonensis	99.45	1.09	33.33	Yes	85	2697652	554	0.13852
A	Logarithmic decay with abundance plateaus	Not closely related	60	DT	A.4.N.60-DT-bin.9	Bacteria	Firmicutes	Bacilli	Bacillales	Anoxybacillaceae	Anoxybacillus	Anoxybacillus gonensis	99.45	1.23	60	Yes	88	2938818	533	0.148025
A	Logarithmic decay	Random	180	DT	A.2.R.180-DT-bin.17	Bacteria	Firmicutes	Bacilli	Bacillales	Anoxybacillaceae	Anoxybacillus	Anoxybacillus gonensis	98.91	1.14	50	Yes	54	2774055	860	0.0751477
A	Logarithmic decay	Very closely related	60	DT	A.2.V.60-DT-bin.2	Bacteria	Proteobacteria	Alphaproteobacteria	Rhodobacterales	Rhodobacteraceae	Antarctobacter	Antarctobacter heliothermus	77.3	2.85	14.29	Yes	1430	3565286	4	0.00148595
A	Logarithmic decay with abundance plateaus	Very closely related	60	DT	A.4.V.60-DT-bin.6	Bacteria	Proteobacteria	Alphaproteobacteria	Rhodobacterales	Rhodobacteraceae	Antarctobacter	Antarctobacter heliothermus	73.91	3.3	15.79	Yes	1032	3472516	4	0.00158279
A	Logarithmic decay	Closely related	60	DT	A.2.C.60-DT-bin.15	Bacteria	Proteobacteria	Alphaproteobacteria	Rhodobacterales	Rhodobacteraceae	Antarctobacter	Antarctobacter heliothermus	94.75	3.15	0	Yes	484	4464225	6	0.00275052
A	Logarithmic decay with abundance plateaus	Closely related	60	DT	A.4.C.60-DT-bin.2	Bacteria	Proteobacteria	Alphaproteobacteria	Rhodobacterales	Rhodobacteraceae	Antarctobacter	Antarctobacter heliothermus	98.06	3.03	31.25	Yes	310	4694040	7	0.00331672
A	Logarithmic decay	Random	180	8K	A.2.R.180-8K-bin.46	Bacteria	Proteobacteria	Alphaproteobacteria	Rhodobacterales	Rhodobacteraceae	Antarctobacter	Antarctobacter heliothermus	98.34	0.23	0	Yes	32	4356652	367	0.0493888
A	Logarithmic decay	Random	180	8K	A.2.R.180-8K-bin.47	Bacteria	Proteobacteria	Alphaproteobacteria	Rhodobacterales	Rhodobacteraceae	Antarctobacter	Antarctobacter heliothermus	98.34	0.23	0	Yes	32	4356652	367	0.0493888
A	Logarithmic decay	Random	180	8K	A.2.R.180-8K-bin.9	Bacteria	Proteobacteria	Alphaproteobacteria	Rhodobacterales	Rhodobacteraceae	Antarctobacter	Antarctobacter heliothermus	98.34	0.23	0	Yes	32	4356652	367	0.0493888
A	Logarithmic decay	Random	180	8K	A.2.R.180-8K-bin.30	Bacteria	Proteobacteria	Alphaproteobacteria	Rhodobacterales	Rhodobacteraceae	Antarctobacter	Antarctobacter heliothermus	99.25	0.53	0	Yes	35	4495727	367	0.0509774
A	Exponential decay	Random	180	8K	A.3.R.180-8K-bin.41	Bacteria	Proteobacteria	Alphaproteobacteria	Rhodobacterales	Rhodobacteraceae	Antarctobacter	Antarctobacter heliothermus	99.25	0.53	0	Yes	37	4498132	257	0.0356844
A	Logarithmic decay	Random	60	DT	A.2.R.60-DT-bin.14	Bacteria	Proteobacteria	Alphaproteobacteria	Rhodobacterales	Rhodobacteraceae	Antarctobacter	Antarctobacter heliothermus	99.25	9.1	4.17	Yes	180	4988529	11	0.00530064
A	Exponential decay	Random	10	DT	A.3.R.10-DT-bin.9	Bacteria	Proteobacteria	Alphaproteobacteria	Rhodobacterales	Rhodobacteraceae	Antarctobacter	Antarctobacter heliothermus	99.25	0.53	0	Yes	44	4524165	13	0.0346739
A	Logarithmic decay	Random	30	DT	A.2.R.30-DT-bin.2	Bacteria	Proteobacteria	Alphaproteobacteria	Rhodobacterales	Rhodobacteraceae	Antarctobacter	Antarctobacter heliothermus	99.25	2.6	0	Yes	144	4684004	14	0.0126971
A	Logarithmic decay	Random	10	DT	A.2.R.10-DT-bin.17	Bacteria	Proteobacteria	Alphaproteobacteria	Rhodobacterales	Rhodobacteraceae	Antarctobacter	Antarctobacter heliothermus	99.25	1.5	0	Yes	51	4673552	18	0.0502838
A	Exponential decay	Not closely related	60	8K	A.3.N.60-8K-bin.8	Bacteria	Proteobacteria	Alphaproteobacteria	Rhodobacterales	Rhodobacteraceae	Antarctobacter	Antarctobacter heliothermus	99.25	0.53	0	Yes	37	4500671	102	0.0427045
A	Exponential decay	Not closely related	60	8K	A.3.N.60-8K-bin.20	Bacteria	Proteobacteria	Alphaproteobacteria	Rhodobacterales	Rhodobacteraceae	Antarctobacter	Antarctobacter heliothermus	99.25	0.53	0	Yes	39	4518718	102	0.0428881
A	Exponential decay	Not closely related	60	8K	A.3.N.60-8K-bin.34	Bacteria	Proteobacteria	Alphaproteobacteria	Rhodobacterales	Rhodobacteraceae	Antarctobacter	Antarctobacter heliothermus	99.25	0.53	0	Yes	38	4517240	102	0.0428883
A	Exponential decay	Not closely related	60	8K	A.3.N.60-8K-bin.32	Bacteria	Proteobacteria	Alphaproteobacteria	Rhodobacterales	Rhodobacteraceae	Antarctobacter	Antarctobacter heliothermus	99.25	0.53	0	Yes	40	4525899	102	0.0429655
A	Exponential decay	Random	120	8K	A.3.R.120-8K-bin.7	Bacteria	Proteobacteria	Alphaproteobacteria	Rhodobacterales	Rhodobacteraceae	Antarctobacter	Antarctobacter heliothermus	99.25	0.53	0	Yes	37	4502805	101	0.0211961
A	Exponential decay	Random	120	8K	A.3.R.120-8K-bin.17	Bacteria	Proteobacteria	Alphaproteobacteria	Rhodobacterales	Rhodobacteraceae	Antarctobacter	Antarctobacter heliothermus	99.25	0.53	0	Yes	40	4524767	101	0.0212993
A	Exponential decay	Random	120	8K	A.3.R.120-8K-bin.3	Bacteria	Proteobacteria	Alphaproteobacteria	Rhodobacterales	Rhodobacteraceae	Antarctobacter	Antarctobacter heliothermus	99.25	0.53	0	Yes	38	4551487	101	0.0214134
A	Exponential decay	Random	120	8K	A.3.R.120-8K-bin.50	Bacteria	Proteobacteria	Alphaproteobacteria	Rhodobacterales	Rhodobacteraceae	Antarctobacter	Antarctobacter heliothermus	99.25	0.53	0	Yes	39	4561569	101	0.0214742
A	Exponential decay	Random	30	DT	A.3.R.30-DT-bin.19	Bacteria	Proteobacteria	Alphaproteobacteria	Rhodobacterales	Rhodobacteraceae	Antarctobacter	Antarctobacter heliothermus	99.25	0.83	0	Yes	81	4661561	42	0.0370713
A	Exponential decay	Random	60	8K	A.3.R.60-8K-bin.17	Bacteria	Proteobacteria	Alphaproteobacteria	Rhodobacterales	Rhodobacteraceae	Antarctobacter	Antarctobacter heliothermus	99.25	0.53	0	Yes	35	4488169	68	0.0285096
A	Exponential decay	Random	60	8K	A.3.R.60-8K-bin.4	Bacteria	Proteobacteria	Alphaproteobacteria	Rhodobacterales	Rhodobacteraceae	Antarctobacter	Antarctobacter heliothermus	99.25	0.53	0	Yes	35	4488169	68	0.0285096
A	Exponential decay	Random	60	8K	A.3.R.60-8K-bin.43	Bacteria	Proteobacteria	Alphaproteobacteria	Rhodobacterales	Rhodobacteraceae	Antarctobacter	Antarctobacter heliothermus	99.25	0.53	0	Yes	42	4532997	68	0.0287984
A	Exponential decay	Very closely related	60	DT	A.3.V.60-DT-bin.11	Bacteria	Proteobacteria	Alphaproteobacteria	Rhodobacterales	Rhodobacteraceae	Antarctobacter	Antarctobacter heliothermus	99.55	2.17	0	Yes	137	4987128	61	0.0287467
A	Exponential decay with abundance plateaus	Closely related	60	8K	A.5.C.60-8K-bin.26	Bacteria	Proteobacteria	Alphaproteobacteria	Rhodobacterales	Rhodobacteraceae	Antarctobacter	Antarctobacter heliothermus	98.34	0.23	0	Yes	29	4253260	67	0.0267239
A	Exponential decay with abundance plateaus	Closely related	60	8K	A.5.C.60-8K-bin.47	Bacteria	Proteobacteria	Alphaproteobacteria	Rhodobacterales	Rhodobacteraceae	Antarctobacter	Antarctobacter heliothermus	99.55	0.53	0	Yes	41	4539928	67	0.0285146
A	Logarithmic decay	Random	120	8K	A.2.R.120-8K-bin.18	Bacteria	Proteobacteria	Alphaproteobacteria	Rhodobacterales	Rhodobacteraceae	Antarctobacter	Antarctobacter heliothermus	97.14	0.53	0	Yes	34	4324959	66	0.0133127
A	Logarithmic decay	Random	120	8K	A.2.R.120-8K-bin.33	Bacteria	Proteobacteria	Alphaproteobacteria	Rhodobacterales	Rhodobacteraceae	Antarctobacter	Antarctobacter heliothermus	97.14	0.53	0	Yes	34	4324959	66	0.0133127
A	Logarithmic decay	Random	120	8K	A.2.R.120-8K-bin.5	Bacteria	Proteobacteria	Alphaproteobacteria	Rhodobacterales	Rhodobacteraceae	Antarctobacter	Antarctobacter heliothermus	97.14	0.53	0	Yes	34	4324959	66	0.0133127
A	Logarithmic decay	Random	120	8K	A.2.R.120-8K-bin.24	Bacteria	Proteobacteria	Alphaproteobacteria	Rhodobacterales	Rhodobacteraceae	Antarctobacter	Antarctobacter heliothermus	99.25	0.53	0	Yes	36	4498545	66	0.0138446
A	Exponential decay	Closely related	60	8K	A.3.C.60-8K-bin.21	Bacteria	Proteobacteria	Alphaproteobacteria	Rhodobacterales	Rhodobacteraceae	Antarctobacter	Antarctobacter heliothermus	99.25	0.53	0	Yes	37	4501953	66	0.0275446
A	Exponential decay with abundance plateaus	Very closely related	60	DT	A.5.V.60-DT-bin.5	Bacteria	Proteobacteria	Alphaproteobacteria	Rhodobacterales	Rhodobacteraceae	Antarctobacter	Antarctobacter heliothermus	99.25	0.83	0	Yes	74	4758135	62	0.0279097
A	Logarithmic decay with abundance plateaus	Not closely related	60	DT	A.4.N.60-DT-bin.16	Bacteria	Proteobacteria	Alphaproteobacteria	Rhodobacterales	Rhodobacteraceae	Antarctobacter	Antarctobacter heliothermus	99.25	1.28	0	Yes	45	4477677	63	0.0267797
A	Logarithmic decay with abundance plateaus	Not closely related	60	8K	A.4.N.60-8K-bin.42	Bacteria	Proteobacteria	Alphaproteobacteria	Rhodobacterales	Rhodobacteraceae	Antarctobacter	Antarctobacter heliothermus	99.55	0.53	0	Yes	33	4453315	64	0.0267218
A	Logarithmic decay with abundance plateaus	Not closely related	60	8K	A.4.N.60-8K-bin.8	Bacteria	Proteobacteria	Alphaproteobacteria	Rhodobacterales	Rhodobacteraceae	Antarctobacter	Antarctobacter heliothermus	99.55	0.53	0	Yes	33	4453315	64	0.0267218
A	Logarithmic decay with abundance plateaus	Not closely related	60	8K	A.4.N.60-8K-bin.40	Bacteria	Proteobacteria	Alphaproteobacteria	Rhodobacterales	Rhodobacteraceae	Antarctobacter	Antarctobacter heliothermus	99.55	0.53	0	Yes	34	4458491	64	0.0267512
A	Logarithmic decay with abundance plateaus	Not closely related	60	8K	A.4.N.60-8K-bin.25	Bacteria	Proteobacteria	Alphaproteobacteria	Rhodobacterales	Rhodobacteraceae	Antarctobacter	Antarctobacter heliothermus	99.55	0.53	0	Yes	35	4488149	64	0.0269409
A	Equal abundance	Ordered	60	8K	A.1.O.60-8K-bin.4	Bacteria	Proteobacteria	Alphaproteobacteria	Rhodobacterales	Rhodobacteraceae	Antarctobacter	Antarctobacter heliothermus	99.25	0.53	0	Yes	46	4644789	64	0.0275553
A	Equal abundance	Ordered	60	8K	A.1.O.60-8K-bin.47	Bacteria	Proteobacteria	Alphaproteobacteria	Rhodobacterales	Rhodobacteraceae	Antarctobacter	Antarctobacter heliothermus	99.25	0.53	0	Yes	60	4798778	64	0.0284736
A	Equal abundance	Ordered	60	DT	A.1.O.60-DT-bin.12	Bacteria	Proteobacteria	Alphaproteobacteria	Rhodobacterales	Rhodobacteraceae	Antarctobacter	Antarctobacter heliothermus	98.19	2.04	0	Yes	111	4829973	64	0.0293106
A	Exponential decay	Closely related	60	DT	A.3.C.60-DT-bin.19	Bacteria	Proteobacteria	Alphaproteobacteria	Rhodobacterales	Rhodobacteraceae	Antarctobacter	Antarctobacter heliothermus	99.25	0.83	0	Yes	88	4860322	65	0.0300757
A	Logarithmic decay	Random	120	DT	A.2.R.120-DT-bin.19	Bacteria	Proteobacteria	Alphaproteobacteria	Rhodobacterales	Rhodobacteraceae	Antarctobacter	Antarctobacter heliothermus	99.25	0.87	0	Yes	55	4586616	65	0.0142783
A	Exponential decay with abundance plateaus	Closely related	60	DT	A.5.C.60-DT-bin.12	Bacteria	Proteobacteria	Alphaproteobacteria	Rhodobacterales	Rhodobacteraceae	Antarctobacter	Antarctobacter heliothermus	99.25	1.13	0	Yes	86	4886792	67	0.0312083
A	Equal abundance	Ordered	60	8K	A.1.O.60-8K-bin.44	Bacteria	Proteobacteria	Alphaproteobacteria	Rhodobacterales	Rhodobacteraceae	Antarctobacter	Antarctobacter heliothermus	99.25	0.53	0	Yes	37	4507697	63	0.026679
A	Exponential decay	Random	60	DT	A.3.R.60-DT-bin.30	Bacteria	Proteobacteria	Alphaproteobacteria	Rhodobacterales	Rhodobacteraceae	Antarctobacter	Antarctobacter heliothermus	99.25	0.83	0	Yes	39	4577650	67	0.0291265
A	Exponential decay with abundance plateaus	Very closely related	60	8K	A.5.V.60-8K-bin.10	Bacteria	Proteobacteria	Alphaproteobacteria	Rhodobacterales	Rhodobacteraceae	Antarctobacter	Antarctobacter heliothermus	99.25	0.23	0	Yes	32	4341421	62	0.0252128
A	Exponential decay with abundance plateaus	Very closely related	60	8K	A.5.V.60-8K-bin.44	Bacteria	Proteobacteria	Alphaproteobacteria	Rhodobacterales	Rhodobacteraceae	Antarctobacter	Antarctobacter heliothermus	99.25	0.53	0	Yes	40	4525650	62	0.0262812
A	Exponential decay	Very closely related	60	8K	A.3.V.60-8K-bin.37	Bacteria	Proteobacteria	Alphaproteobacteria	Rhodobacterales	Rhodobacteraceae	Antarctobacter	Antarctobacter heliothermus	99.55	0.53	0	Yes	37	4511779	61	0.0255749
A	Exponential decay	Random	30	8K	A.3.R.30-8K-bin.10	Bacteria	Proteobacteria	Alphaproteobacteria	Rhodobacterales	Rhodobacteraceae	Antarctobacter	Antarctobacter heliothermus	99.55	0.53	0	Yes	39	4508054	42	0.035186
A	Exponential decay	Random	30	8K	A.3.R.30-8K-bin.24	Bacteria	Proteobacteria	Alphaproteobacteria	Rhodobacterales	Rhodobacteraceae	Antarctobacter	Antarctobacter heliothermus	99.55	0.53	0	Yes	39	4508054	42	0.035186
A	Exponential decay	Random	30	8K	A.3.R.30-8K-bin.46	Bacteria	Proteobacteria	Alphaproteobacteria	Rhodobacterales	Rhodobacteraceae	Antarctobacter	Antarctobacter heliothermus	99.55	0.53	0	Yes	43	4542761	42	0.0354845
A	Exponential decay	Random	30	8K	A.3.R.30-8K-bin.19	Bacteria	Proteobacteria	Alphaproteobacteria	Rhodobacterales	Rhodobacteraceae	Antarctobacter	Antarctobacter heliothermus	99.55	0.53	0	Yes	42	4552212	42	0.0355456
A	Exponential decay	Not closely related	60	DT	A.3.N.60-DT-bin.4	Bacteria	Proteobacteria	Alphaproteobacteria	Rhodobacterales	Rhodobacteraceae	Antarctobacter	Antarctobacter heliothermus	99.55	1.13	0	Yes	67	4884930	100	0.0464096
A	Exponential decay	Random	120	DT	A.3.R.120-DT-bin.25	Bacteria	Proteobacteria	Alphaproteobacteria	Rhodobacterales	Rhodobacteraceae	Antarctobacter	Antarctobacter heliothermus	99.25	1.03	0	Yes	73	4765082	101	0.0227816
A	Logarithmic decay	Random	10	8K	A.2.R.10-8K-bin.23	Bacteria	Proteobacteria	Alphaproteobacteria	Rhodobacterales	Rhodobacteraceae	Antarctobacter	Antarctobacter heliothermus	99.25	0.53	0	Yes	35	4500873	19	0.047843
A	Logarithmic decay	Random	10	8K	A.2.R.10-8K-bin.18	Bacteria	Proteobacteria	Alphaproteobacteria	Rhodobacterales	Rhodobacteraceae	Antarctobacter	Antarctobacter heliothermus	99.25	0.53	0	Yes	38	4526151	19	0.0481089
A	Logarithmic decay	Random	10	8K	A.2.R.10-8K-bin.20	Bacteria	Proteobacteria	Alphaproteobacteria	Rhodobacterales	Rhodobacteraceae	Antarctobacter	Antarctobacter heliothermus	99.25	0.53	0	Yes	38	4526151	19	0.0481089
A	Logarithmic decay	Random	10	8K	A.2.R.10-8K-bin.22	Bacteria	Proteobacteria	Alphaproteobacteria	Rhodobacterales	Rhodobacteraceae	Antarctobacter	Antarctobacter heliothermus	99.25	0.53	0	Yes	38	4526151	19	0.0481089
A	Logarithmic decay	Random	30	8K	A.2.R.30-8K-bin.1	Bacteria	Proteobacteria	Alphaproteobacteria	Rhodobacterales	Rhodobacteraceae	Antarctobacter	Antarctobacter heliothermus	98.34	0.53	0	Yes	38	4341437	14	0.0115496
A	Logarithmic decay	Random	30	8K	A.2.R.30-8K-bin.10	Bacteria	Proteobacteria	Alphaproteobacteria	Rhodobacterales	Rhodobacteraceae	Antarctobacter	Antarctobacter heliothermus	98.34	0.53	0	Yes	38	4341437	14	0.0115496
A	Logarithmic decay	Random	30	8K	A.2.R.30-8K-bin.11	Bacteria	Proteobacteria	Alphaproteobacteria	Rhodobacterales	Rhodobacteraceae	Antarctobacter	Antarctobacter heliothermus	98.34	0.53	0	Yes	38	4341437	14	0.0115496
A	Logarithmic decay	Random	30	8K	A.2.R.30-8K-bin.6	Bacteria	Proteobacteria	Alphaproteobacteria	Rhodobacterales	Rhodobacteraceae	Antarctobacter	Antarctobacter heliothermus	99.25	0.83	0	Yes	43	4507916	14	0.0119856
A	Exponential decay	Random	10	8K	A.3.R.10-8K-bin.34	Bacteria	Proteobacteria	Alphaproteobacteria	Rhodobacterales	Rhodobacteraceae	Antarctobacter	Antarctobacter heliothermus	97.14	0.53	0	Yes	38	4334747	13	0.033304
A	Exponential decay	Random	10	8K	A.3.R.10-8K-bin.33	Bacteria	Proteobacteria	Alphaproteobacteria	Rhodobacterales	Rhodobacteraceae	Antarctobacter	Antarctobacter heliothermus	98.34	0.23	0	Yes	36	4345987	13	0.0333882
A	Exponential decay	Random	10	8K	A.3.R.10-8K-bin.6	Bacteria	Proteobacteria	Alphaproteobacteria	Rhodobacterales	Rhodobacteraceae	Antarctobacter	Antarctobacter heliothermus	99.25	0.23	0	Yes	37	4369311	13	0.0335796
A	Exponential decay	Random	10	8K	A.3.R.10-8K-bin.20	Bacteria	Proteobacteria	Alphaproteobacteria	Rhodobacterales	Rhodobacteraceae	Antarctobacter	Antarctobacter heliothermus	98.64	0.53	0	Yes	42	4523280	13	0.0348062
A	Exponential decay	Random	180	DT	A.3.R.180-DT-bin.12	Bacteria	Proteobacteria	Alphaproteobacteria	Rhodobacterales	Rhodobacteraceae	Antarctobacter	Antarctobacter heliothermus	98.04	2.62	0	Yes	141	5133344	254	0.0411182
A	Logarithmic decay	Random	60	8K	A.2.R.60-8K-bin.11	Bacteria	Proteobacteria	Alphaproteobacteria	Rhodobacterales	Rhodobacteraceae	Antarctobacter	Antarctobacter heliothermus	93.98	0.63	25	Yes	58	3991254	10	0.00403851
A	Logarithmic decay	Random	60	8K	A.2.R.60-8K-bin.13	Bacteria	Proteobacteria	Alphaproteobacteria	Rhodobacterales	Rhodobacteraceae	Antarctobacter	Antarctobacter heliothermus	93.98	0.63	25	Yes	58	3991254	10	0.00403851
A	Logarithmic decay	Random	60	8K	A.2.R.60-8K-bin.2	Bacteria	Proteobacteria	Alphaproteobacteria	Rhodobacterales	Rhodobacteraceae	Antarctobacter	Antarctobacter heliothermus	93.98	0.63	25	Yes	58	3991254	10	0.00403851
A	Logarithmic decay	Random	60	8K	A.2.R.60-8K-bin.6	Bacteria	Proteobacteria	Alphaproteobacteria	Rhodobacterales	Rhodobacteraceae	Antarctobacter	Antarctobacter heliothermus	98.64	0.93	20	Yes	70	4478822	10	0.00452683
A	Logarithmic decay	Random	180	DT	A.2.R.180-DT-bin.13	Bacteria	Proteobacteria	Alphaproteobacteria	Rhodobacterales	Rhodobacteraceae	Antarctobacter	Antarctobacter heliothermus	99.55	2.54	0	Yes	65	4945038	338	0.052633
A	Logarithmic decay	Random	60	MM	A.2.R.60-MM-bin.9	Bacteria	Proteobacteria	Alphaproteobacteria	Rhodobacterales	Rhodobacteraceae	Antarctobacter	Antarctobacter heliothermus	91.65	8.07	25	Yes	2571	4507679	10	0.00436611
A	Logarithmic decay	Random	30	MM	A.2.R.30-MM-bin.4	Bacteria	Proteobacteria	Alphaproteobacteria	Rhodobacterales	Rhodobacteraceae	Antarctobacter	Antarctobacter heliothermus	98.13	2.43	16.67	Yes	887	4611575	14	0.012069
A	Exponential decay	Random	120	MM	A.3.R.120-MM-bin.2	Bacteria	Proteobacteria	Alphaproteobacteria	Rhodobacterales	Rhodobacteraceae	Antarctobacter	Antarctobacter heliothermus	99.25	0.83	0	Yes	80	4585211	101	0.0215691
A	Exponential decay	Very closely related	60	MM	A.3.V.60-MM-bin.9	Bacteria	Proteobacteria	Alphaproteobacteria	Rhodobacterales	Rhodobacteraceae	Antarctobacter	Antarctobacter heliothermus	99.25	0.83	0	Yes	87	4592385	61	0.0259967
A	Exponential decay with abundance plateaus	Very closely related	60	MM	A.5.V.60-MM-bin.21	Bacteria	Proteobacteria	Alphaproteobacteria	Rhodobacterales	Rhodobacteraceae	Antarctobacter	Antarctobacter heliothermus	99.25	0.83	0	Yes	87	4579247	62	0.0265637
A	Logarithmic decay with abundance plateaus	Not closely related	60	MM	A.4.N.60-MM-bin.11	Bacteria	Proteobacteria	Alphaproteobacteria	Rhodobacterales	Rhodobacteraceae	Antarctobacter	Antarctobacter heliothermus	98.49	0.53	0	Yes	78	4566191	64	0.0273834
A	Exponential decay	Closely related	60	MM	A.3.C.60-MM-bin.14	Bacteria	Proteobacteria	Alphaproteobacteria	Rhodobacterales	Rhodobacteraceae	Antarctobacter	Antarctobacter heliothermus	99.25	0.83	0	Yes	92	4579719	65	0.0279812
A	Exponential decay with abundance plateaus	Closely related	60	MM	A.5.C.60-MM-bin.3	Bacteria	Proteobacteria	Alphaproteobacteria	Rhodobacterales	Rhodobacteraceae	Antarctobacter	Antarctobacter heliothermus	99.25	0.53	0	Yes	80	4554940	67	0.0285774
A	Exponential decay	Random	60	MM	A.3.R.60-MM-bin.15	Bacteria	Proteobacteria	Alphaproteobacteria	Rhodobacterales	Rhodobacteraceae	Antarctobacter	Antarctobacter heliothermus	99.25	0.87	0	Yes	94	4563238	68	0.028925
A	Exponential decay	Random	10	MM	A.3.R.10-MM-bin.3	Bacteria	Proteobacteria	Alphaproteobacteria	Rhodobacterales	Rhodobacteraceae	Antarctobacter	Antarctobacter heliothermus	95.84	2.91	31.25	Yes	984	4461542	13	0.0336136
A	Logarithmic decay with abundance plateaus	Closely related	60	8K	A.4.C.60-8K-bin.4	Bacteria	Proteobacteria	Alphaproteobacteria	Rhodobacterales	Rhodobacteraceae	Antarctobacter	Antarctobacter heliothermus	97	2.43	35.71	Yes	255	4291135	7	0.00304983
A	Exponential decay	Random	30	MM	A.3.R.30-MM-bin.17	Bacteria	Proteobacteria	Alphaproteobacteria	Rhodobacterales	Rhodobacteraceae	Antarctobacter	Antarctobacter heliothermus	99.25	0.83	0	Yes	103	4574168	42	0.0356378
A	Logarithmic decay with abundance plateaus	Closely related	60	8K	A.4.C.60-8K-bin.13	Bacteria	Proteobacteria	Alphaproteobacteria	Rhodobacterales	Rhodobacteraceae	Antarctobacter	Antarctobacter heliothermus	97	2.43	35.71	Yes	255	4294434	7	0.00305224
A	Logarithmic decay with abundance plateaus	Closely related	60	8K	A.4.C.60-8K-bin.15	Bacteria	Proteobacteria	Alphaproteobacteria	Rhodobacterales	Rhodobacteraceae	Antarctobacter	Antarctobacter heliothermus	97	2.43	35.71	Yes	263	4402346	7	0.00312325
A	Exponential decay	Not closely related	60	MM	A.3.N.60-MM-bin.15	Bacteria	Proteobacteria	Alphaproteobacteria	Rhodobacterales	Rhodobacteraceae	Antarctobacter	Antarctobacter heliothermus	98.95	0.83	0	Yes	73	4508929	102	0.0427153
A	Logarithmic decay	Random	10	MM	A.2.R.10-MM-bin.11	Bacteria	Proteobacteria	Alphaproteobacteria	Rhodobacterales	Rhodobacteraceae	Antarctobacter	Antarctobacter heliothermus	99.25	1.23	0	Yes	185	4576850	19	0.0485432
A	Logarithmic decay	Closely related	60	8K	A.2.C.60-8K-bin.11	Bacteria	Proteobacteria	Alphaproteobacteria	Rhodobacterales	Rhodobacteraceae	Antarctobacter	Antarctobacter heliothermus	94.39	2.55	0	Yes	449	4175841	6	0.00256927
A	Logarithmic decay	Closely related	60	8K	A.2.C.60-8K-bin.13	Bacteria	Proteobacteria	Alphaproteobacteria	Rhodobacterales	Rhodobacteraceae	Antarctobacter	Antarctobacter heliothermus	94.39	2.55	0	Yes	449	4175841	6	0.00256927
A	Logarithmic decay	Closely related	60	8K	A.2.C.60-8K-bin.5	Bacteria	Proteobacteria	Alphaproteobacteria	Rhodobacterales	Rhodobacteraceae	Antarctobacter	Antarctobacter heliothermus	94.39	2.55	0	Yes	449	4175841	6	0.00256927
A	Logarithmic decay	Closely related	60	8K	A.2.C.60-8K-bin.15	Bacteria	Proteobacteria	Alphaproteobacteria	Rhodobacterales	Rhodobacteraceae	Antarctobacter	Antarctobacter heliothermus	94.39	2.55	0	Yes	455	4261429	6	0.00263032
A	Exponential decay	Random	60	DT	A.3.R.60-DT-bin.22	Archaea	Halobacterota	Archaeoglobi	Archaeoglobales	Archaeoglobaceae	Archaeoglobus	Archaeoglobus fulgidus	84.12	3.7	0	Yes	719	1674709	4	0.000663692
A	Exponential decay	Random	30	DT	A.3.R.30-DT-bin.17	Archaea	Halobacterota	Archaeoglobi	Archaeoglobales	Archaeoglobaceae	Archaeoglobus	Archaeoglobus fulgidus	76.95	2.94	40	Yes	758	1800687	4	0.00166593
A	Logarithmic decay	Random	10	DT	A.2.R.10-DT-bin.1	Archaea	Halobacterota	Archaeoglobi	Archaeoglobales	Archaeoglobaceae	Archaeoglobus	Archaeoglobus fulgidus	99.02	3.27	20	Yes	214	2074469	6	0.00750833
A	Logarithmic decay	Random	120	DT	A.2.R.120-DT-bin.23	Archaea	Halobacterota	Archaeoglobi	Archaeoglobales	Archaeoglobaceae	Archaeoglobus	Archaeoglobus fulgidus	99.54	0	0	Yes	178	2172145	7	0.000757412
A	Logarithmic decay	Random	180	DT	A.2.R.180-DT-bin.30	Archaea	Halobacterota	Archaeoglobi	Archaeoglobales	Archaeoglobaceae	Archaeoglobus	Archaeoglobus fulgidus	98.69	0	0	Yes	76	2112479	9	0.0006465
A	Exponential decay	Random	180	8K	A.3.R.180-8K-bin.8	Archaea	Halobacterota	Archaeoglobi	Archaeoglobales	Archaeoglobaceae	Archaeoglobus	Archaeoglobus fulgidus	90.2	0	0	Yes	37	1898994	206	0.0121273
A	Exponential decay	Random	120	8K	A.3.R.120-8K-bin.9	Archaea	Halobacterota	Archaeoglobi	Archaeoglobales	Archaeoglobaceae	Archaeoglobus	Archaeoglobus fulgidus	90.2	0	0	Yes	36	1866276	139	0.0120514
A	Exponential decay	Not closely related	60	8K	A.3.N.60-8K-bin.18	Archaea	Halobacterota	Archaeoglobi	Archaeoglobales	Archaeoglobaceae	Archaeoglobus	Archaeoglobus fulgidus	90.2	0	0	Yes	35	1896428	116	0.0204967
A	Logarithmic decay	Not closely related	60	8K	A.2.N.60-8K-bin.18	Archaea	Halobacterota	Archaeoglobi	Archaeoglobales	Archaeoglobaceae	Archaeoglobus	Archaeoglobus fulgidus	90.2	0	0	Yes	35	1900095	109	0.0192735
A	Exponential decay	Closely related	60	8K	A.3.C.60-8K-bin.7	Archaea	Halobacterota	Archaeoglobi	Archaeoglobales	Archaeoglobaceae	Archaeoglobus	Archaeoglobus fulgidus	90.2	0	0	Yes	36	1898405	93	0.016373
A	Exponential decay with abundance plateaus	Closely related	60	8K	A.5.C.60-8K-bin.16	Archaea	Halobacterota	Archaeoglobi	Archaeoglobales	Archaeoglobaceae	Archaeoglobus	Archaeoglobus fulgidus	97.39	0	0	Yes	37	2051243	93	0.0177353
A	Logarithmic decay	Very closely related	60	8K	A.2.V.60-8K-bin.20	Archaea	Halobacterota	Archaeoglobi	Archaeoglobales	Archaeoglobaceae	Archaeoglobus	Archaeoglobus fulgidus	90.2	0	0	Yes	37	1897074	91	0.0160452
A	Logarithmic decay with abundance plateaus	Very closely related	60	8K	A.4.V.60-8K-bin.18	Archaea	Halobacterota	Archaeoglobi	Archaeoglobales	Archaeoglobaceae	Archaeoglobus	Archaeoglobus fulgidus	90.2	0	0	Yes	37	1896776	84	0.0148921
A	Equal abundance	Ordered	60	DT	A.1.O.60-DT-bin.18	Archaea	Halobacterota	Archaeoglobi	Archaeoglobales	Archaeoglobaceae	Archaeoglobus	Archaeoglobus fulgidus	100	2.61	0	Yes	52	2390679	62	0.0141423
A	Logarithmic decay with abundance plateaus	Very closely related	60	DT	A.4.V.60-DT-bin.13	Archaea	Halobacterota	Archaeoglobi	Archaeoglobales	Archaeoglobaceae	Archaeoglobus	Archaeoglobus fulgidus	97.39	0.65	0	Yes	51	2089319	83	0.0164361
A	Logarithmic decay	Very closely related	60	DT	A.2.V.60-DT-bin.12	Archaea	Halobacterota	Archaeoglobi	Archaeoglobales	Archaeoglobaceae	Archaeoglobus	Archaeoglobus fulgidus	100	0.65	0	Yes	58	2154222	89	0.0183096
A	Exponential decay with abundance plateaus	Closely related	60	DT	A.5.C.60-DT-bin.24	Archaea	Halobacterota	Archaeoglobi	Archaeoglobales	Archaeoglobaceae	Archaeoglobus	Archaeoglobus fulgidus	100	5.23	0	Yes	51	2437274	90	0.020731
A	Exponential decay	Closely related	60	DT	A.3.C.60-DT-bin.20	Archaea	Halobacterota	Archaeoglobi	Archaeoglobales	Archaeoglobaceae	Archaeoglobus	Archaeoglobus fulgidus	97.39	2.61	0	Yes	44	2225720	91	0.0191778
A	Exponential decay with abundance plateaus	Very closely related	60	DT	A.5.V.60-DT-bin.24	Archaea	Halobacterota	Archaeoglobi	Archaeoglobales	Archaeoglobaceae	Archaeoglobus	Archaeoglobus fulgidus	96.08	2.61	0	Yes	42	2168462	91	0.0187533
A	Exponential decay	Very closely related	60	DT	A.3.V.60-DT-bin.24	Archaea	Halobacterota	Archaeoglobi	Archaeoglobales	Archaeoglobaceae	Archaeoglobus	Archaeoglobus fulgidus	97.39	2.61	0	Yes	45	2229574	91	0.0193542
A	Logarithmic decay with abundance plateaus	Closely related	60	DT	A.4.C.60-DT-bin.13	Archaea	Halobacterota	Archaeoglobi	Archaeoglobales	Archaeoglobaceae	Archaeoglobus	Archaeoglobus fulgidus	100	0	0	Yes	48	2159691	92	0.0187863
A	Logarithmic decay	Closely related	60	DT	A.2.C.60-DT-bin.3	Archaea	Halobacterota	Archaeoglobi	Archaeoglobales	Archaeoglobaceae	Archaeoglobus	Archaeoglobus fulgidus	100	0.65	0	Yes	45	2137196	96	0.0195198
A	Exponential decay with abundance plateaus	Not closely related	60	DT	A.5.N.60-DT-bin.15	Archaea	Halobacterota	Archaeoglobi	Archaeoglobales	Archaeoglobaceae	Archaeoglobus	Archaeoglobus fulgidus	93.46	2.61	0	Yes	39	2058274	101	0.019762
A	Logarithmic decay	Not closely related	60	DT	A.2.N.60-DT-bin.2	Archaea	Halobacterota	Archaeoglobi	Archaeoglobales	Archaeoglobaceae	Archaeoglobus	Archaeoglobus fulgidus	97.39	0	0	Yes	40	2103147	107	0.0213101
A	Exponential decay	Not closely related	60	DT	A.3.N.60-DT-bin.14	Archaea	Halobacterota	Archaeoglobi	Archaeoglobales	Archaeoglobaceae	Archaeoglobus	Archaeoglobus fulgidus	97.39	2.61	0	Yes	45	2252388	115	0.0245174
A	Exponential decay	Random	120	DT	A.3.R.120-DT-bin.9	Archaea	Halobacterota	Archaeoglobi	Archaeoglobales	Archaeoglobaceae	Archaeoglobus	Archaeoglobus fulgidus	100	0	0	Yes	51	2130104	137	0.0137906
A	Logarithmic decay	Random	60	DT	A.2.R.60-DT-bin.9	Archaea	Halobacterota	Archaeoglobi	Archaeoglobales	Archaeoglobaceae	Archaeoglobus	Archaeoglobus fulgidus	100	2.61	0	Yes	56	2321250	159	0.0350496
A	Logarithmic decay with abundance plateaus	Not closely related	60	8K	A.4.N.60-8K-bin.12	Archaea	Halobacterota	Archaeoglobi	Archaeoglobales	Archaeoglobaceae	Archaeoglobus_C	Archaeoglobus veneficus	99.35	0	0	Yes	42	1859207	390	0.067258
A	Logarithmic decay with abundance plateaus	Not closely related	60	8K	A.4.N.60-8K-bin.22	Archaea	Halobacterota	Archaeoglobi	Archaeoglobales	Archaeoglobaceae	Archaeoglobus_C	Archaeoglobus veneficus	99.35	0	0	Yes	42	1859207	390	0.067258
A	Logarithmic decay with abundance plateaus	Not closely related	60	8K	A.4.N.60-8K-bin.29	Archaea	Halobacterota	Archaeoglobi	Archaeoglobales	Archaeoglobaceae	Archaeoglobus_C	Archaeoglobus veneficus	99.35	0	0	Yes	42	1859207	390	0.067258
A	Logarithmic decay with abundance plateaus	Not closely related	60	8K	A.4.N.60-8K-bin.38	Archaea	Halobacterota	Archaeoglobi	Archaeoglobales	Archaeoglobaceae	Archaeoglobus_C	Archaeoglobus veneficus	99.35	0	0	Yes	42	1859207	390	0.067258
A	Logarithmic decay	Random	180	8K	A.2.R.180-8K-bin.1	Archaea	Halobacterota	Archaeoglobi	Archaeoglobales	Archaeoglobaceae	Archaeoglobus_C	Archaeoglobus veneficus	71.24	0	0	Yes	32	1385795	255	0.010932
A	Logarithmic decay	Random	120	DT	A.2.R.120-DT-bin.6	Archaea	Halobacterota	Archaeoglobi	Archaeoglobales	Archaeoglobaceae	Archaeoglobus_C	Archaeoglobus veneficus	99.35	0.15	0	Yes	58	1878645	18	0.0016495
A	Exponential decay	Random	60	DT	A.3.R.60-DT-bin.25	Archaea	Halobacterota	Archaeoglobi	Archaeoglobales	Archaeoglobaceae	Archaeoglobus_C	Archaeoglobus veneficus	99.35	0.81	0	Yes	96	2125638	18	0.00378758
A	Exponential decay	Random	30	DT	A.3.R.30-DT-bin.18	Archaea	Halobacterota	Archaeoglobi	Archaeoglobales	Archaeoglobaceae	Archaeoglobus_C	Archaeoglobus veneficus	99.35	2.61	14.29	Yes	50	2030613	38	0.0147475
A	Logarithmic decay	Random	10	DT	A.2.R.10-DT-bin.4	Archaea	Halobacterota	Archaeoglobi	Archaeoglobales	Archaeoglobaceae	Archaeoglobus_C	Archaeoglobus veneficus	99.35	0	0	Yes	86	1981921	38	0.0429348
A	Exponential decay with abundance plateaus	Closely related	60	8K	A.5.C.60-8K-bin.11	Archaea	Halobacterota	Archaeoglobi	Archaeoglobales	Archaeoglobaceae	Archaeoglobus_C	Archaeoglobus veneficus	99.35	0	0	Yes	44	1854716	87	0.0150304
A	Logarithmic decay with abundance plateaus	Closely related	60	DT	A.4.C.60-DT-bin.6	Archaea	Halobacterota	Archaeoglobi	Archaeoglobales	Archaeoglobaceae	Archaeoglobus_C	Archaeoglobus veneficus	99.35	1.31	0	Yes	53	1892619	45	0.00814519
A	Logarithmic decay	Closely related	60	DT	A.2.C.60-DT-bin.17	Archaea	Halobacterota	Archaeoglobi	Archaeoglobales	Archaeoglobaceae	Archaeoglobus_C	Archaeoglobus veneficus	99.35	1.31	0	Yes	61	1925005	47	0.00866622
A	Equal abundance	Ordered	60	DT	A.1.O.60-DT-bin.4	Archaea	Halobacterota	Archaeoglobi	Archaeoglobales	Archaeoglobaceae	Archaeoglobus_C	Archaeoglobus veneficus	99.35	1.31	0	Yes	67	1975791	63	0.0118328
A	Logarithmic decay	Very closely related	60	DT	A.2.V.60-DT-bin.11	Archaea	Halobacterota	Archaeoglobi	Archaeoglobales	Archaeoglobaceae	Archaeoglobus_C	Archaeoglobus veneficus	99.35	0.65	0	Yes	48	1867276	74	0.0131731
A	Logarithmic decay with abundance plateaus	Very closely related	60	DT	A.4.V.60-DT-bin.17	Archaea	Halobacterota	Archaeoglobi	Archaeoglobales	Archaeoglobaceae	Archaeoglobus_C	Archaeoglobus veneficus	98.69	3.92	0	Yes	57	1949162	83	0.0153591
A	Exponential decay with abundance plateaus	Closely related	60	DT	A.5.C.60-DT-bin.22	Archaea	Halobacterota	Archaeoglobi	Archaeoglobales	Archaeoglobaceae	Archaeoglobus_C	Archaeoglobus veneficus	96.73	0	0	Yes	48	1775453	86	0.0144366
A	Exponential decay	Closely related	60	DT	A.3.C.60-DT-bin.13	Archaea	Halobacterota	Archaeoglobi	Archaeoglobales	Archaeoglobaceae	Archaeoglobus_C	Archaeoglobus veneficus	99.35	2.61	0	Yes	56	1953233	86	0.0159253
A	Logarithmic decay	Not closely related	60	DT	A.2.N.60-DT-bin.6	Archaea	Halobacterota	Archaeoglobi	Archaeoglobales	Archaeoglobaceae	Archaeoglobus_C	Archaeoglobus veneficus	99.35	2.61	0	Yes	54	1916553	89	0.0162913
A	Exponential decay	Very closely related	60	DT	A.3.V.60-DT-bin.19	Archaea	Halobacterota	Archaeoglobi	Archaeoglobales	Archaeoglobaceae	Archaeoglobus_C	Archaeoglobus veneficus	90.85	0	0	Yes	44	1718691	90	0.0146551
A	Exponential decay with abundance plateaus	Very closely related	60	DT	A.5.V.60-DT-bin.18	Archaea	Halobacterota	Archaeoglobi	Archaeoglobales	Archaeoglobaceae	Archaeoglobus_C	Archaeoglobus veneficus	99.35	3.92	0	Yes	58	2027482	90	0.0172473
A	Exponential decay	Random	30	8K	A.3.R.30-8K-bin.9	Archaea	Halobacterota	Archaeoglobi	Archaeoglobales	Archaeoglobaceae	Archaeoglobus_C	Archaeoglobus veneficus	94.12	0	0	Yes	41	1777533	38	0.0126787
A	Exponential decay with abundance plateaus	Not closely related	60	DT	A.5.N.60-DT-bin.9	Archaea	Halobacterota	Archaeoglobi	Archaeoglobales	Archaeoglobaceae	Archaeoglobus_C	Archaeoglobus veneficus	99.35	6.54	0	Yes	61	2124891	99	0.0199855
A	Exponential decay	Not closely related	60	DT	A.3.N.60-DT-bin.11	Archaea	Halobacterota	Archaeoglobi	Archaeoglobales	Archaeoglobaceae	Archaeoglobus_C	Archaeoglobus veneficus	99.35	2.61	0	Yes	54	1944235	113	0.0207972
A	Exponential decay	Random	60	8K	A.3.R.60-8K-bin.7	Archaea	Halobacterota	Archaeoglobi	Archaeoglobales	Archaeoglobaceae	Archaeoglobus_C	Archaeoglobus veneficus	71.24	0	0	Yes	31	1338856	18	0.00233096
A	Exponential decay	Random	120	DT	A.3.R.120-DT-bin.6	Archaea	Halobacterota	Archaeoglobi	Archaeoglobales	Archaeoglobaceae	Archaeoglobus_C	Archaeoglobus veneficus	99.35	2.61	14.29	Yes	52	2076313	182	0.0178982
A	Exponential decay	Random	180	DT	A.3.R.180-DT-bin.1	Archaea	Halobacterota	Archaeoglobi	Archaeoglobales	Archaeoglobaceae	Archaeoglobus_C	Archaeoglobus veneficus	99.35	2.61	14.29	Yes	53	2097315	249	0.016462
A	Logarithmic decay	Random	180	DT	A.2.R.180-DT-bin.16	Archaea	Halobacterota	Archaeoglobi	Archaeoglobales	Archaeoglobaceae	Archaeoglobus_C	Archaeoglobus veneficus	99.35	0.68	0	Yes	62	1894049	251	0.0149741
A	Logarithmic decay with abundance plateaus	Not closely related	60	DT	A.4.N.60-DT-bin.6	Archaea	Halobacterota	Archaeoglobi	Archaeoglobales	Archaeoglobaceae	Archaeoglobus_C	Archaeoglobus veneficus	98.04	0	0	Yes	41	1830568	383	0.0662316
B	Exponential decay	Random	10	DT	B.3.R.10-DT-bin.26	Bacteria	Firmicutes	Bacilli	Bacillales	Bacillaceae	Bacillus	Bacillus amyloliquefaciens	95.78	7.68	65	Yes	102	4065662	18	0.0419081
B	Logarithmic decay	Random	180	DT	B.2.R.180-DT-bin.10	Bacteria	Firmicutes	Bacilli	Bacillales	Bacillaceae	Bacillus	Bacillus amyloliquefaciens	99.27	0.12	33.33	Yes	63	3995775	20	0.00255687
B	Logarithmic decay	Random	120	DT	B.2.R.120-DT-bin.4	Bacteria	Firmicutes	Bacilli	Bacillales	Bacillaceae	Bacillus	Bacillus amyloliquefaciens	99.59	0.07	33.33	Yes	37	3953347	21	0.00393501
B	Exponential decay	Random	60	DT	B.3.R.60-DT-bin.26	Bacteria	Firmicutes	Bacilli	Bacillales	Bacillaceae	Bacillus	Bacillus amyloliquefaciens	99.59	1.97	9.09	Yes	67	4188023	24	0.00979052
B	Exponential decay	Random	30	DT	B.3.R.30-DT-bin.5	Bacteria	Firmicutes	Bacilli	Bacillales	Bacillaceae	Bacillus	Bacillus amyloliquefaciens	99.49	0.62	32.14	Yes	30	3851801	30	0.0225394
B	Exponential decay	Closely related	60	DT	B.3.C.60-DT-bin.4	Bacteria	Firmicutes	Bacilli	Bacillales	Bacillaceae	Bacillus	Bacillus amyloliquefaciens	99.36	0.17	33.33	Yes	34	3813018	31	0.0114176
B	Exponential decay	Not closely related	60	8K	B.3.N.60-8K-bin.15	Bacteria	Firmicutes	Bacilli	Bacillales	Bacillaceae	Bacillus	Bacillus amyloliquefaciens	99.59	0.06	0	Yes	16	3760377	81	0.0284164
B	Exponential decay	Not closely related	60	8K	B.3.N.60-8K-bin.2	Bacteria	Firmicutes	Bacilli	Bacillales	Bacillaceae	Bacillus	Bacillus amyloliquefaciens	99.59	0.06	0	Yes	16	3760377	81	0.0284164
B	Exponential decay	Not closely related	60	8K	B.3.N.60-8K-bin.34	Bacteria	Firmicutes	Bacilli	Bacillales	Bacillaceae	Bacillus	Bacillus amyloliquefaciens	99.59	0.06	0	Yes	16	3760377	81	0.0284164
B	Exponential decay	Not closely related	60	8K	B.3.N.60-8K-bin.7	Bacteria	Firmicutes	Bacilli	Bacillales	Bacillaceae	Bacillus	Bacillus amyloliquefaciens	99.59	0.06	0	Yes	16	3760377	81	0.0284164
B	Exponential decay	Not closely related	60	DT	B.3.N.60-DT-bin.18	Bacteria	Firmicutes	Bacilli	Bacillales	Bacillaceae	Bacillus	Bacillus amyloliquefaciens	99.59	0.06	0	Yes	16	3760377	80	0.0284164
B	Logarithmic decay	Random	120	8K	B.2.R.120-8K-bin.12	Bacteria	Firmicutes	Bacilli	Bacillales	Bacillaceae	Bacillus	Bacillus amyloliquefaciens	99.59	0.07	33.33	Yes	18	3762552	21	0.00370782
B	Logarithmic decay	Random	120	8K	B.2.R.120-8K-bin.24	Bacteria	Firmicutes	Bacilli	Bacillales	Bacillaceae	Bacillus	Bacillus amyloliquefaciens	99.59	0.07	33.33	Yes	18	3762552	21	0.00370782
B	Logarithmic decay	Random	120	8K	B.2.R.120-8K-bin.31	Bacteria	Firmicutes	Bacilli	Bacillales	Bacillaceae	Bacillus	Bacillus amyloliquefaciens	99.59	0.07	33.33	Yes	18	3762552	21	0.00370782
B	Logarithmic decay	Random	120	8K	B.2.R.120-8K-bin.44	Bacteria	Firmicutes	Bacilli	Bacillales	Bacillaceae	Bacillus	Bacillus amyloliquefaciens	99.59	0.07	33.33	Yes	18	3762552	21	0.00370782
B	Logarithmic decay	Random	30	DT	B.2.R.30-DT-bin.11	Bacteria	Firmicutes	Bacilli	Bacillales	Bacillaceae	Bacillus	Bacillus amyloliquefaciens	99.59	5.85	8	Yes	112	4077462	114	0.0878998
B	Exponential decay	Random	120	DT	B.3.R.120-DT-bin.34	Bacteria	Firmicutes	Bacilli	Bacillales	Bacillaceae	Bacillus	Bacillus amyloliquefaciens	99.47	0.4	6.25	Yes	26	3776290	133	0.0238141
B	Exponential decay	Random	60	MM	B.3.R.60-MM-bin.3	Bacteria	Firmicutes	Bacilli	Bacillales	Bacillaceae	Bacillus	Bacillus amyloliquefaciens	91.29	0.06	33.33	Yes	85	3428561	21	0.00684924
B	Exponential decay with abundance plateaus	Closely related	60	MM	B.5.C.60-MM-bin.12	Bacteria	Firmicutes	Bacilli	Bacillales	Bacillaceae	Bacillus	Bacillus amyloliquefaciens	94.58	0.07	50	Yes	63	3667292	30	0.0104012
B	Exponential decay with abundance plateaus	Very closely related	60	MM	B.5.V.60-MM-bin.6	Bacteria	Firmicutes	Bacilli	Bacillales	Bacillaceae	Bacillus	Bacillus amyloliquefaciens	98.22	0.06	0	Yes	70	3831983	30	0.0107536
B	Exponential decay	Very closely related	60	MM	B.3.V.60-MM-bin.26	Bacteria	Firmicutes	Bacilli	Bacillales	Bacillaceae	Bacillus	Bacillus amyloliquefaciens	99.38	2.63	33.33	Yes	88	3985541	31	0.0117721
B	Exponential decay	Random	30	MM	B.3.R.30-MM-bin.16	Bacteria	Firmicutes	Bacilli	Bacillales	Bacillaceae	Bacillus	Bacillus amyloliquefaciens	99.4	0.14	33.33	Yes	79	3872396	31	0.022732
B	Exponential decay	Random	180	DT	B.3.R.180-DT-bin.22	Bacteria	Firmicutes	Bacilli	Bacillales	Bacillaceae	Bacillus	Bacillus amyloliquefaciens	99.51	0.19	33.33	Yes	27	3786364	342	0.040788
B	Exponential decay	Random	180	MM	B.3.R.180-MM-bin.2	Bacteria	Firmicutes	Bacilli	Bacillales	Bacillaceae	Bacillus	Bacillus amyloliquefaciens	98.89	0.87	8	Yes	88	3943785	348	0.0423893
B	Logarithmic decay	Random	30	MM	B.2.R.30-MM-bin.7	Bacteria	Firmicutes	Bacilli	Bacillales	Bacillaceae	Bacillus	Bacillus amyloliquefaciens	99.59	0.06	0	Yes	53	3885494	124	0.0898332
B	Logarithmic decay	Random	60	DT	B.2.R.60-DT-bin.24	Bacteria	Firmicutes	Bacilli	Bacillales	Bacillaceae	Bacillus	Bacillus paralicheniformis	99.59	0.5	0	Yes	92	4410293	12	0.00528138
B	Logarithmic decay	Not closely related	60	DT	B.2.N.60-DT-bin.5	Bacteria	Firmicutes	Bacilli	Bacillales	Bacillaceae	Bacillus	Bacillus paralicheniformis	99.59	1.03	0	Yes	47	4348898	13	0.00574633
B	Exponential decay	Random	30	DT	B.3.R.30-DT-bin.7	Bacteria	Firmicutes	Bacilli	Bacillales	Bacillaceae	Bacillus	Bacillus paralicheniformis	99.34	0.61	0	Yes	53	4269574	18	0.0150978
B	Exponential decay	Closely related	60	DT	B.3.C.60-DT-bin.10	Bacteria	Firmicutes	Bacilli	Bacillales	Bacillaceae	Bacillus	Bacillus paralicheniformis	99.33	0.16	50	Yes	46	4216725	21	0.00870744
B	Logarithmic decay	Random	10	DT	B.2.R.10-DT-bin.13	Bacteria	Firmicutes	Bacilli	Bacillales	Bacillaceae	Bacillus	Bacillus paralicheniformis	99.59	0.04	50	Yes	56	4363457	60	0.150781
B	Exponential decay	Random	120	DT	B.3.R.120-DT-bin.32	Bacteria	Firmicutes	Bacilli	Bacillales	Bacillaceae	Bacillus	Bacillus paralicheniformis	99.47	0.02	0	Yes	54	4306748	88	0.0181074
B	Logarithmic decay	Random	180	DT	B.2.R.180-DT-bin.29	Bacteria	Firmicutes	Bacilli	Bacillales	Bacillaceae	Bacillus	Bacillus paralicheniformis	99.59	0.34	8.33	Yes	52	4339940	89	0.0122778
B	Logarithmic decay	Not closely related	60	8K	B.2.N.60-8K-bin.25	Bacteria	Firmicutes	Bacilli	Bacillales	Bacillaceae	Bacillus	Bacillus paralicheniformis	95.44	0.02	0	Yes	35	4021880	14	0.00532529
B	Logarithmic decay	Not closely related	60	8K	B.2.N.60-8K-bin.28	Bacteria	Firmicutes	Bacilli	Bacillales	Bacillaceae	Bacillus	Bacillus paralicheniformis	99.59	0.02	0	Yes	37	4277474	14	0.00566113
B	Logarithmic decay	Not closely related	60	8K	B.2.N.60-8K-bin.52	Bacteria	Firmicutes	Bacilli	Bacillales	Bacillaceae	Bacillus	Bacillus paralicheniformis	99.59	0.02	0	Yes	37	4277474	14	0.00566113
B	Logarithmic decay	Not closely related	60	8K	B.2.N.60-8K-bin.6	Bacteria	Firmicutes	Bacilli	Bacillales	Bacillaceae	Bacillus	Bacillus paralicheniformis	99.59	0.02	0	Yes	37	4277474	14	0.00566113
B	Logarithmic decay	Random	60	8K	B.2.R.60-8K-bin.23	Bacteria	Firmicutes	Bacilli	Bacillales	Bacillaceae	Bacillus	Bacillus paralicheniformis	97.51	0.02	0	Yes	30	4114600	13	0.00500255
B	Exponential decay	Random	180	DT	B.3.R.180-DT-bin.1	Bacteria	Firmicutes	Bacilli	Bacillales	Bacillaceae	Bacillus	Bacillus paralicheniformis	99.36	0.59	0	Yes	66	4331816	298	0.0406883
B	Logarithmic decay	Random	60	MM	B.2.R.60-MM-bin.8	Bacteria	Firmicutes	Bacilli	Bacillales	Bacillaceae	Bacillus	Bacillus paralicheniformis	99.17	4.36	29.41	Yes	1175	4281095	12	0.00509137
B	Logarithmic decay	Not closely related	60	MM	B.2.N.60-MM-bin.14	Bacteria	Firmicutes	Bacilli	Bacillales	Bacillaceae	Bacillus	Bacillus paralicheniformis	98.35	1.34	15.38	Yes	765	4292842	14	0.00559851
B	Exponential decay	Very closely related	60	MM	B.3.V.60-MM-bin.14	Bacteria	Firmicutes	Bacilli	Bacillales	Bacillaceae	Bacillus	Bacillus paralicheniformis	98.57	0.02	0	Yes	106	4209356	28	0.0112146
B	Exponential decay	Random	30	MM	B.3.R.30-MM-bin.10	Bacteria	Firmicutes	Bacilli	Bacillales	Bacillaceae	Bacillus	Bacillus paralicheniformis	98.86	0.17	25	Yes	206	4239669	18	0.0149236
B	Logarithmic decay	Random	10	MM	B.2.R.10-MM-bin.8	Bacteria	Firmicutes	Bacilli	Bacillales	Bacillaceae	Bacillus	Bacillus paralicheniformis	99.59	0.02	0	Yes	96	4305998	61	0.147003
C	Logarithmic decay	Closely related	60	DT	C.2.C.60-DT-bin.3	Bacteria	Firmicutes	Bacilli	Bacillales	Bacillaceae	Bacillus	Bacillus subtilis	92.24	3.02	7.41	Yes	1078	3728551	4	0.00172435
C	Logarithmic decay with abundance plateaus	Closely related	60	DT	C.4.C.60-DT-bin.5	Bacteria	Firmicutes	Bacilli	Bacillales	Bacillaceae	Bacillus	Bacillus subtilis	96.17	3.41	13.89	Yes	873	3932195	5	0.00197343
C	Exponential decay	Random	60	DT	C.3.R.60-DT-bin.22	Bacteria	Firmicutes	Bacilli	Bacillales	Bacillaceae	Bacillus	Bacillus subtilis	99.17	0.04	100	Yes	39	3940525	10	0.0040677
C	Exponential decay	Random	30	DT	C.3.R.30-DT-bin.17	Bacteria	Firmicutes	Bacilli	Bacillales	Bacillaceae	Bacillus	Bacillus subtilis	99.59	0	0	Yes	35	3916863	10	0.00785545
C	Exponential decay	Random	180	8K	C.3.R.180-8K-bin.28	Bacteria	Firmicutes	Bacilli	Bacillales	Bacillaceae	Bacillus	Bacillus subtilis	99.59	0	0	Yes	21	3995732	223	0.0275197
C	Exponential decay	Random	180	8K	C.3.R.180-8K-bin.30	Bacteria	Firmicutes	Bacilli	Bacillales	Bacillaceae	Bacillus	Bacillus subtilis	99.59	0	0	Yes	21	3995732	223	0.0275197
C	Exponential decay	Random	180	8K	C.3.R.180-8K-bin.36	Bacteria	Firmicutes	Bacilli	Bacillales	Bacillaceae	Bacillus	Bacillus subtilis	99.59	0	0	Yes	21	3995732	223	0.0275197
C	Exponential decay	Random	180	8K	C.3.R.180-8K-bin.5	Bacteria	Firmicutes	Bacilli	Bacillales	Bacillaceae	Bacillus	Bacillus subtilis	99.59	0	0	Yes	21	3995732	223	0.0275197
C	Exponential decay	Random	10	DT	C.3.R.10-DT-bin.9	Bacteria	Firmicutes	Bacilli	Bacillales	Bacillaceae	Bacillus	Bacillus subtilis	99.59	0.41	100	Yes	29	4021840	13	0.0313908
C	Logarithmic decay	Random	60	8K	C.2.R.60-8K-bin.12	Bacteria	Firmicutes	Bacilli	Bacillales	Bacillaceae	Bacillus	Bacillus subtilis	99.59	0	0	Yes	20	3995288	152	0.0563047
C	Logarithmic decay	Random	60	8K	C.2.R.60-8K-bin.15	Bacteria	Firmicutes	Bacilli	Bacillales	Bacillaceae	Bacillus	Bacillus subtilis	99.59	0	0	Yes	20	3995288	152	0.0563047
C	Logarithmic decay	Random	60	8K	C.2.R.60-8K-bin.20	Bacteria	Firmicutes	Bacilli	Bacillales	Bacillaceae	Bacillus	Bacillus subtilis	99.59	0	0	Yes	20	3995288	152	0.0563047
C	Logarithmic decay	Random	60	8K	C.2.R.60-8K-bin.5	Bacteria	Firmicutes	Bacilli	Bacillales	Bacillaceae	Bacillus	Bacillus subtilis	99.59	0	0	Yes	20	3995288	152	0.0563047
C	Exponential decay	Random	120	8K	C.3.R.120-8K-bin.10	Bacteria	Firmicutes	Bacilli	Bacillales	Bacillaceae	Bacillus	Bacillus subtilis	99.59	0	0	Yes	20	3988250	146	0.0270355
C	Exponential decay	Random	120	8K	C.3.R.120-8K-bin.26	Bacteria	Firmicutes	Bacilli	Bacillales	Bacillaceae	Bacillus	Bacillus subtilis	99.59	0	0	Yes	20	3988250	146	0.0270355
C	Exponential decay	Random	120	8K	C.3.R.120-8K-bin.3	Bacteria	Firmicutes	Bacilli	Bacillales	Bacillaceae	Bacillus	Bacillus subtilis	99.59	0	0	Yes	20	3988250	146	0.0270355
C	Exponential decay	Random	120	8K	C.3.R.120-8K-bin.33	Bacteria	Firmicutes	Bacilli	Bacillales	Bacillaceae	Bacillus	Bacillus subtilis	99.59	0	0	Yes	20	3988250	146	0.0270355
C	Logarithmic decay	Random	180	DT	C.2.R.180-DT-bin.4	Bacteria	Firmicutes	Bacilli	Bacillales	Bacillaceae	Bacillus	Bacillus subtilis	99.59	0.05	0	Yes	26	4020243	19	0.00241852
C	Logarithmic decay with abundance plateaus	Not closely related	60	DT	C.4.N.60-DT-bin.17	Bacteria	Firmicutes	Bacilli	Bacillales	Bacillaceae	Bacillus	Bacillus subtilis	99.59	0.65	0	Yes	88	4264814	20	0.00841882
C	Logarithmic decay	Not closely related	60	DT	C.2.N.60-DT-bin.7	Bacteria	Firmicutes	Bacilli	Bacillales	Bacillaceae	Bacillus	Bacillus subtilis	99.59	0	0	Yes	21	4014853	25	0.00962934
C	Exponential decay with abundance plateaus	Not closely related	60	8K	C.5.N.60-8K-bin.23	Bacteria	Firmicutes	Bacilli	Bacillales	Bacillaceae	Bacillus	Bacillus subtilis	99.59	0	0	Yes	21	4003839	88	0.0328591
C	Exponential decay with abundance plateaus	Not closely related	60	8K	C.5.N.60-8K-bin.41	Bacteria	Firmicutes	Bacilli	Bacillales	Bacillaceae	Bacillus	Bacillus subtilis	99.59	0	0	Yes	21	4003839	88	0.0328591
C	Exponential decay with abundance plateaus	Not closely related	60	8K	C.5.N.60-8K-bin.43	Bacteria	Firmicutes	Bacilli	Bacillales	Bacillaceae	Bacillus	Bacillus subtilis	99.59	0	0	Yes	21	4003839	88	0.0328591
C	Exponential decay with abundance plateaus	Not closely related	60	8K	C.5.N.60-8K-bin.7	Bacteria	Firmicutes	Bacilli	Bacillales	Bacillaceae	Bacillus	Bacillus subtilis	99.59	0	0	Yes	21	4003839	88	0.0328591
C	Exponential decay with abundance plateaus	Very closely related	60	DT	C.5.V.60-DT-bin.18	Bacteria	Firmicutes	Bacilli	Bacillales	Bacillaceae	Bacillus	Bacillus subtilis	99.59	0	0	Yes	20	4007968	45	0.0170785
C	Exponential decay	Very closely related	60	DT	C.3.V.60-DT-bin.15	Bacteria	Firmicutes	Bacilli	Bacillales	Bacillaceae	Bacillus	Bacillus subtilis	99.59	0.51	0	Yes	30	4084418	46	0.0181255
C	Exponential decay	Not closely related	60	8K	C.3.N.60-8K-bin.14	Bacteria	Firmicutes	Bacilli	Bacillales	Bacillaceae	Bacillus	Bacillus subtilis	99.59	0	0	Yes	22	3989214	80	0.0297511
C	Exponential decay	Not closely related	60	8K	C.3.N.60-8K-bin.15	Bacteria	Firmicutes	Bacilli	Bacillales	Bacillaceae	Bacillus	Bacillus subtilis	99.59	0	0	Yes	22	3989214	80	0.0297511
C	Exponential decay	Not closely related	60	8K	C.3.N.60-8K-bin.39	Bacteria	Firmicutes	Bacilli	Bacillales	Bacillaceae	Bacillus	Bacillus subtilis	99.59	0	0	Yes	22	3989214	80	0.0297511
C	Exponential decay	Not closely related	60	8K	C.3.N.60-8K-bin.6	Bacteria	Firmicutes	Bacilli	Bacillales	Bacillaceae	Bacillus	Bacillus subtilis	99.59	0	0	Yes	22	3989214	80	0.0297511
C	Equal abundance	Ordered	60	DT	C.1.O.60-DT-bin.9	Bacteria	Firmicutes	Bacilli	Bacillales	Bacillaceae	Bacillus	Bacillus subtilis	99.59	0	0	Yes	20	4007223	54	0.0207357
C	Exponential decay	Closely related	60	DT	C.3.C.60-DT-bin.18	Bacteria	Firmicutes	Bacilli	Bacillales	Bacillaceae	Bacillus	Bacillus subtilis	99.59	0	0	Yes	21	3979664	56	0.0211539
C	Exponential decay with abundance plateaus	Closely related	60	DT	C.5.C.60-DT-bin.11	Bacteria	Firmicutes	Bacilli	Bacillales	Bacillaceae	Bacillus	Bacillus subtilis	99.59	0	0	Yes	20	4017338	57	0.0219951
C	Exponential decay with abundance plateaus	Closely related	60	8K	C.5.C.60-8K-bin.17	Bacteria	Firmicutes	Bacilli	Bacillales	Bacillaceae	Bacillus	Bacillus subtilis	99.59	0	0	Yes	20	4017338	59	0.0219951
C	Exponential decay with abundance plateaus	Closely related	60	8K	C.5.C.60-8K-bin.33	Bacteria	Firmicutes	Bacilli	Bacillales	Bacillaceae	Bacillus	Bacillus subtilis	99.59	0	0	Yes	20	4017338	59	0.0219951
C	Exponential decay with abundance plateaus	Closely related	60	8K	C.5.C.60-8K-bin.4	Bacteria	Firmicutes	Bacilli	Bacillales	Bacillaceae	Bacillus	Bacillus subtilis	99.59	0	0	Yes	20	4017338	59	0.0219951
C	Exponential decay with abundance plateaus	Closely related	60	8K	C.5.C.60-8K-bin.7	Bacteria	Firmicutes	Bacilli	Bacillales	Bacillaceae	Bacillus	Bacillus subtilis	99.59	0	0	Yes	20	4017338	59	0.0219951
C	Exponential decay	Closely related	60	8K	C.3.C.60-8K-bin.15	Bacteria	Firmicutes	Bacilli	Bacillales	Bacillaceae	Bacillus	Bacillus subtilis	99.59	0	0	Yes	21	3979664	57	0.0211539
C	Exponential decay	Closely related	60	8K	C.3.C.60-8K-bin.32	Bacteria	Firmicutes	Bacilli	Bacillales	Bacillaceae	Bacillus	Bacillus subtilis	99.59	0	0	Yes	21	3979664	57	0.0211539
C	Exponential decay	Closely related	60	8K	C.3.C.60-8K-bin.42	Bacteria	Firmicutes	Bacilli	Bacillales	Bacillaceae	Bacillus	Bacillus subtilis	99.59	0	0	Yes	21	3979664	57	0.0211539
C	Exponential decay	Closely related	60	8K	C.3.C.60-8K-bin.6	Bacteria	Firmicutes	Bacilli	Bacillales	Bacillaceae	Bacillus	Bacillus subtilis	99.59	0	0	Yes	21	3979664	57	0.0211539
C	Exponential decay	Not closely related	60	DT	C.3.N.60-DT-bin.16	Bacteria	Firmicutes	Bacilli	Bacillales	Bacillaceae	Bacillus	Bacillus subtilis	99.59	0	0	Yes	22	3989214	78	0.0297511
C	Equal abundance	Ordered	60	8K	C.1.O.60-8K-bin.19	Bacteria	Firmicutes	Bacilli	Bacillales	Bacillaceae	Bacillus	Bacillus subtilis	99.17	0	0	Yes	19	3964640	55	0.02051
C	Equal abundance	Ordered	60	8K	C.1.O.60-8K-bin.26	Bacteria	Firmicutes	Bacilli	Bacillales	Bacillaceae	Bacillus	Bacillus subtilis	99.17	0	0	Yes	19	3964640	55	0.02051
C	Equal abundance	Ordered	60	8K	C.1.O.60-8K-bin.32	Bacteria	Firmicutes	Bacilli	Bacillales	Bacillaceae	Bacillus	Bacillus subtilis	99.17	0	0	Yes	19	3964640	55	0.02051
C	Equal abundance	Ordered	60	8K	C.1.O.60-8K-bin.33	Bacteria	Firmicutes	Bacilli	Bacillales	Bacillaceae	Bacillus	Bacillus subtilis	99.17	0	0	Yes	19	3964640	55	0.02051
C	Exponential decay	Very closely related	60	8K	C.3.V.60-8K-bin.25	Bacteria	Firmicutes	Bacilli	Bacillales	Bacillaceae	Bacillus	Bacillus subtilis	99.59	0	0	Yes	20	3996845	47	0.0175813
C	Exponential decay	Very closely related	60	8K	C.3.V.60-8K-bin.3	Bacteria	Firmicutes	Bacilli	Bacillales	Bacillaceae	Bacillus	Bacillus subtilis	99.59	0	0	Yes	20	3996845	47	0.0175813
C	Exponential decay	Very closely related	60	8K	C.3.V.60-8K-bin.30	Bacteria	Firmicutes	Bacilli	Bacillales	Bacillaceae	Bacillus	Bacillus subtilis	99.59	0	0	Yes	20	3996845	47	0.0175813
C	Exponential decay	Very closely related	60	8K	C.3.V.60-8K-bin.31	Bacteria	Firmicutes	Bacilli	Bacillales	Bacillaceae	Bacillus	Bacillus subtilis	99.59	0	0	Yes	20	3996845	47	0.0175813
C	Exponential decay with abundance plateaus	Very closely related	60	8K	C.5.V.60-8K-bin.21	Bacteria	Firmicutes	Bacilli	Bacillales	Bacillaceae	Bacillus	Bacillus subtilis	99.17	0	0	Yes	19	3965385	46	0.0168956
C	Exponential decay with abundance plateaus	Very closely related	60	8K	C.5.V.60-8K-bin.26	Bacteria	Firmicutes	Bacilli	Bacillales	Bacillaceae	Bacillus	Bacillus subtilis	99.17	0	0	Yes	19	3965385	46	0.0168956
C	Exponential decay with abundance plateaus	Very closely related	60	8K	C.5.V.60-8K-bin.3	Bacteria	Firmicutes	Bacilli	Bacillales	Bacillaceae	Bacillus	Bacillus subtilis	99.17	0	0	Yes	19	3965385	46	0.0168956
C	Exponential decay with abundance plateaus	Very closely related	60	8K	C.5.V.60-8K-bin.7	Bacteria	Firmicutes	Bacilli	Bacillales	Bacillaceae	Bacillus	Bacillus subtilis	99.17	0	0	Yes	19	3965385	46	0.0168956
C	Exponential decay with abundance plateaus	Not closely related	60	DT	C.5.N.60-DT-bin.14	Bacteria	Firmicutes	Bacilli	Bacillales	Bacillaceae	Bacillus	Bacillus subtilis	99.59	0	0	Yes	21	4003839	86	0.0328591
C	Logarithmic decay	Not closely related	60	8K	C.2.N.60-8K-bin.13	Bacteria	Firmicutes	Bacilli	Bacillales	Bacillaceae	Bacillus	Bacillus subtilis	99.17	0	0	Yes	19	3963192	25	0.00950259
C	Logarithmic decay	Not closely related	60	8K	C.2.N.60-8K-bin.26	Bacteria	Firmicutes	Bacilli	Bacillales	Bacillaceae	Bacillus	Bacillus subtilis	99.17	0	0	Yes	19	3963192	25	0.00950259
C	Logarithmic decay	Not closely related	60	8K	C.2.N.60-8K-bin.27	Bacteria	Firmicutes	Bacilli	Bacillales	Bacillaceae	Bacillus	Bacillus subtilis	99.17	0	0	Yes	19	3963192	25	0.00950259
C	Logarithmic decay	Not closely related	60	8K	C.2.N.60-8K-bin.9	Bacteria	Firmicutes	Bacilli	Bacillales	Bacillaceae	Bacillus	Bacillus subtilis	99.17	0	0	Yes	19	3963192	25	0.00950259
C	Logarithmic decay with abundance plateaus	Not closely related	60	8K	C.4.N.60-8K-bin.2	Bacteria	Firmicutes	Bacilli	Bacillales	Bacillaceae	Bacillus	Bacillus subtilis	97.1	0	0	Yes	22	3891510	21	0.00774447
C	Logarithmic decay with abundance plateaus	Not closely related	60	8K	C.4.N.60-8K-bin.22	Bacteria	Firmicutes	Bacilli	Bacillales	Bacillaceae	Bacillus	Bacillus subtilis	97.1	0	0	Yes	22	3891510	21	0.00774447
C	Logarithmic decay with abundance plateaus	Not closely related	60	8K	C.4.N.60-8K-bin.27	Bacteria	Firmicutes	Bacilli	Bacillales	Bacillaceae	Bacillus	Bacillus subtilis	97.1	0	0	Yes	22	3891510	21	0.00774447
C	Logarithmic decay with abundance plateaus	Not closely related	60	8K	C.4.N.60-8K-bin.38	Bacteria	Firmicutes	Bacilli	Bacillales	Bacillaceae	Bacillus	Bacillus subtilis	97.1	0	0	Yes	22	3891510	21	0.00774447
C	Logarithmic decay	Random	180	8K	C.2.R.180-8K-bin.2	Bacteria	Firmicutes	Bacilli	Bacillales	Bacillaceae	Bacillus	Bacillus subtilis	99.17	0	0	Yes	21	3964416	19	0.00238266
C	Logarithmic decay	Random	180	8K	C.2.R.180-8K-bin.28	Bacteria	Firmicutes	Bacilli	Bacillales	Bacillaceae	Bacillus	Bacillus subtilis	99.17	0	0	Yes	21	3964416	19	0.00238266
C	Logarithmic decay	Random	180	8K	C.2.R.180-8K-bin.31	Bacteria	Firmicutes	Bacilli	Bacillales	Bacillaceae	Bacillus	Bacillus subtilis	99.17	0	0	Yes	21	3964416	19	0.00238266
C	Logarithmic decay	Random	180	8K	C.2.R.180-8K-bin.7	Bacteria	Firmicutes	Bacilli	Bacillales	Bacillaceae	Bacillus	Bacillus subtilis	99.17	0	0	Yes	21	3964416	19	0.00238266
C	Exponential decay	Random	120	DT	C.3.R.120-DT-bin.25	Bacteria	Firmicutes	Bacilli	Bacillales	Bacillaceae	Bacillus	Bacillus subtilis	99.59	0	0	Yes	20	3988250	143	0.0270355
C	Logarithmic decay	Random	60	DT	C.2.R.60-DT-bin.7	Bacteria	Firmicutes	Bacilli	Bacillales	Bacillaceae	Bacillus	Bacillus subtilis	99.59	0	0	Yes	21	3999589	149	0.0563089
C	Exponential decay	Random	10	8K	C.3.R.10-8K-bin.20	Bacteria	Firmicutes	Bacilli	Bacillales	Bacillaceae	Bacillus	Bacillus subtilis	96.27	0.41	100	Yes	28	3858773	14	0.0300812
C	Exponential decay	Random	10	8K	C.3.R.10-8K-bin.25	Bacteria	Firmicutes	Bacilli	Bacillales	Bacillaceae	Bacillus	Bacillus subtilis	96.27	0.41	100	Yes	28	3858773	14	0.0300812
C	Exponential decay	Random	10	8K	C.3.R.10-8K-bin.36	Bacteria	Firmicutes	Bacilli	Bacillales	Bacillaceae	Bacillus	Bacillus subtilis	96.27	0.41	100	Yes	28	3858773	14	0.0300812
C	Exponential decay	Random	10	8K	C.3.R.10-8K-bin.5	Bacteria	Firmicutes	Bacilli	Bacillales	Bacillaceae	Bacillus	Bacillus subtilis	96.27	0.41	100	Yes	28	3858773	14	0.0300812
C	Exponential decay	Random	180	DT	C.3.R.180-DT-bin.19	Bacteria	Firmicutes	Bacilli	Bacillales	Bacillaceae	Bacillus	Bacillus subtilis	99.59	0	0	Yes	21	3995732	218	0.0275196
C	Exponential decay	Random	60	8K	C.3.R.60-8K-bin.11	Bacteria	Firmicutes	Bacilli	Bacillales	Bacillaceae	Bacillus	Bacillus subtilis	98.76	0.04	100	Yes	38	3897942	11	0.00402338
C	Exponential decay	Random	60	8K	C.3.R.60-8K-bin.32	Bacteria	Firmicutes	Bacilli	Bacillales	Bacillaceae	Bacillus	Bacillus subtilis	98.76	0.04	100	Yes	38	3897942	11	0.00402338
C	Exponential decay	Random	60	8K	C.3.R.60-8K-bin.4	Bacteria	Firmicutes	Bacilli	Bacillales	Bacillaceae	Bacillus	Bacillus subtilis	98.76	0.04	100	Yes	38	3897942	11	0.00402338
C	Exponential decay	Random	60	8K	C.3.R.60-8K-bin.8	Bacteria	Firmicutes	Bacilli	Bacillales	Bacillaceae	Bacillus	Bacillus subtilis	98.76	0.04	100	Yes	38	3897942	11	0.00402338
C	Exponential decay	Random	30	8K	C.3.R.30-8K-bin.10	Bacteria	Firmicutes	Bacilli	Bacillales	Bacillaceae	Bacillus	Bacillus subtilis	99.59	0	0	Yes	35	3916863	10	0.00785545
C	Exponential decay	Random	30	8K	C.3.R.30-8K-bin.22	Bacteria	Firmicutes	Bacilli	Bacillales	Bacillaceae	Bacillus	Bacillus subtilis	99.59	0	0	Yes	35	3916863	10	0.00785545
C	Exponential decay	Random	30	8K	C.3.R.30-8K-bin.4	Bacteria	Firmicutes	Bacilli	Bacillales	Bacillaceae	Bacillus	Bacillus subtilis	99.59	0	0	Yes	35	3916863	10	0.00785545
C	Exponential decay	Random	30	8K	C.3.R.30-8K-bin.5	Bacteria	Firmicutes	Bacilli	Bacillales	Bacillaceae	Bacillus	Bacillus subtilis	99.59	0	0	Yes	35	3916863	10	0.00785545
C	Exponential decay	Random	60	MM	C.3.R.60-MM-bin.19	Bacteria	Firmicutes	Bacilli	Bacillales	Bacillaceae	Bacillus	Bacillus subtilis	98.76	5.58	20.41	Yes	2072	4083628	10	0.00406299
C	Exponential decay	Random	30	MM	C.3.R.30-MM-bin.4	Bacteria	Firmicutes	Bacilli	Bacillales	Bacillaceae	Bacillus	Bacillus subtilis	98.26	8.63	21.82	Yes	2227	4071201	10	0.00784982
C	Logarithmic decay with abundance plateaus	Not closely related	60	MM	C.4.N.60-MM-bin.10	Bacteria	Firmicutes	Bacilli	Bacillales	Bacillaceae	Bacillus	Bacillus subtilis	99.59	0.04	0	Yes	96	4147398	21	0.00823912
C	Logarithmic decay	Not closely related	60	MM	C.2.N.60-MM-bin.17	Bacteria	Firmicutes	Bacilli	Bacillales	Bacillaceae	Bacillus	Bacillus subtilis	99.59	0	0	Yes	64	4146530	25	0.00993223
C	Exponential decay with abundance plateaus	Very closely related	60	MM	C.5.V.60-MM-bin.11	Bacteria	Firmicutes	Bacilli	Bacillales	Bacillaceae	Bacillus	Bacillus subtilis	99.59	0	0	Yes	60	4114389	45	0.0175148
C	Exponential decay	Very closely related	60	MM	C.3.V.60-MM-bin.25	Bacteria	Firmicutes	Bacilli	Bacillales	Bacillaceae	Bacillus	Bacillus subtilis	99.59	0	0	Yes	56	4107407	47	0.0180415
C	Exponential decay	Closely related	60	MM	C.3.C.60-MM-bin.21	Bacteria	Firmicutes	Bacilli	Bacillales	Bacillaceae	Bacillus	Bacillus subtilis	99.59	0	0	Yes	59	4105335	57	0.0217836
C	Exponential decay with abundance plateaus	Closely related	60	MM	C.5.C.60-MM-bin.8	Bacteria	Firmicutes	Bacilli	Bacillales	Bacillaceae	Bacillus	Bacillus subtilis	99.59	0	0	Yes	53	4132696	59	0.0225964
C	Exponential decay	Random	180	MM	C.3.R.180-MM-bin.4	Bacteria	Firmicutes	Bacilli	Bacillales	Bacillaceae	Bacillus	Bacillus subtilis	99.17	0	0	Yes	59	4097887	222	0.0281795
C	Exponential decay	Not closely related	60	MM	C.3.N.60-MM-bin.14	Bacteria	Firmicutes	Bacilli	Bacillales	Bacillaceae	Bacillus	Bacillus subtilis	99.59	0.42	0	Yes	57	4110600	80	0.0306272
C	Exponential decay	Random	10	MM	C.3.R.10-MM-bin.14	Bacteria	Firmicutes	Bacilli	Bacillales	Bacillaceae	Bacillus	Bacillus subtilis	98.91	2	31.25	Yes	766	4161868	13	0.0320031
C	Exponential decay with abundance plateaus	Not closely related	60	MM	C.5.N.60-MM-bin.1	Bacteria	Firmicutes	Bacilli	Bacillales	Bacillaceae	Bacillus	Bacillus subtilis	99.59	0	0	Yes	56	4096968	88	0.0335611
C	Logarithmic decay	Random	60	MM	C.2.R.60-MM-bin.13	Bacteria	Firmicutes	Bacilli	Bacillales	Bacillaceae	Bacillus	Bacillus subtilis	99.59	0	0	Yes	58	4133364	151	0.0581764
C	Logarithmic decay with abundance plateaus	Closely related	60	8K	C.4.C.60-8K-bin.10	Bacteria	Firmicutes	Bacilli	Bacillales	Bacillaceae	Bacillus	Bacillus subtilis	83.93	0.5	25	Yes	478	3143596	5	0.00162062
C	Logarithmic decay with abundance plateaus	Closely related	60	8K	C.4.C.60-8K-bin.13	Bacteria	Firmicutes	Bacilli	Bacillales	Bacillaceae	Bacillus	Bacillus subtilis	83.93	0.5	25	Yes	491	3217439	5	0.00165943
C	Logarithmic decay with abundance plateaus	Closely related	60	8K	C.4.C.60-8K-bin.5	Bacteria	Firmicutes	Bacilli	Bacillales	Bacillaceae	Bacillus	Bacillus subtilis	83.93	0.5	25	Yes	491	3217439	5	0.00165943
C	Logarithmic decay with abundance plateaus	Closely related	60	8K	C.4.C.60-8K-bin.3	Bacteria	Firmicutes	Bacilli	Bacillales	Bacillaceae	Bacillus	Bacillus subtilis	83.93	0.5	25	Yes	492	3225082	5	0.00166335
B	Exponential decay	Random	10	DT	B.3.R.10-DT-bin.15	Bacteria	Actinobacteriota	Actinobacteria	Actinomycetales	Bifidobacteriaceae	Bifidobacterium	Bifidobacterium breve	100	5.86	60	Yes	42	2302384	15	0.0204008
B	Logarithmic decay	Random	60	8K	B.2.R.60-8K-bin.12	Bacteria	Actinobacteriota	Actinobacteria	Actinomycetales	Bifidobacteriaceae	Bifidobacterium	Bifidobacterium breve	100	0	0	Yes	13	2269064	113	0.0237515
B	Logarithmic decay	Random	60	8K	B.2.R.60-8K-bin.34	Bacteria	Actinobacteriota	Actinobacteria	Actinomycetales	Bifidobacteriaceae	Bifidobacterium	Bifidobacterium breve	100	0	0	Yes	13	2269064	113	0.0237515
B	Logarithmic decay	Random	60	8K	B.2.R.60-8K-bin.45	Bacteria	Actinobacteriota	Actinobacteria	Actinomycetales	Bifidobacteriaceae	Bifidobacterium	Bifidobacterium breve	100	0	0	Yes	13	2269064	113	0.0237515
B	Logarithmic decay	Random	60	8K	B.2.R.60-8K-bin.47	Bacteria	Actinobacteriota	Actinobacteria	Actinomycetales	Bifidobacteriaceae	Bifidobacterium	Bifidobacterium breve	100	0	0	Yes	13	2269064	113	0.0237515
B	Exponential decay with abundance plateaus	Very closely related	60	DT	B.5.V.60-DT-bin.13	Bacteria	Actinobacteriota	Actinobacteria	Actinomycetales	Bifidobacteriaceae	Bifidobacterium	Bifidobacterium breve	91.24	0.09	0	Yes	32	2108490	36	0.00727458
B	Exponential decay	Very closely related	60	DT	B.3.V.60-DT-bin.15	Bacteria	Actinobacteriota	Actinobacteria	Actinomycetales	Bifidobacteriaceae	Bifidobacterium	Bifidobacterium breve	91.71	3.86	23.53	Yes	30	2208109	37	0.00792007
B	Exponential decay with abundance plateaus	Closely related	60	DT	B.5.C.60-DT-bin.1	Bacteria	Actinobacteriota	Actinobacteria	Actinomycetales	Bifidobacteriaceae	Bifidobacterium	Bifidobacterium breve	90.02	0.54	66.67	Yes	36	2099968	39	0.00774161
B	Exponential decay	Closely related	60	DT	B.3.C.60-DT-bin.20	Bacteria	Actinobacteriota	Actinobacteria	Actinomycetales	Bifidobacteriaceae	Bifidobacterium	Bifidobacterium breve	94.59	6.68	40.62	Yes	30	2191839	39	0.00821065
B	Equal abundance	Ordered	60	DT	B.1.O.60-DT-bin.17	Bacteria	Actinobacteriota	Actinobacteria	Actinomycetales	Bifidobacteriaceae	Bifidobacterium	Bifidobacterium breve	97.47	0.92	25	Yes	33	2270886	61	0.0131009
B	Logarithmic decay	Random	60	DT	B.2.R.60-DT-bin.13	Bacteria	Actinobacteriota	Actinobacteria	Actinomycetales	Bifidobacteriaceae	Bifidobacterium	Bifidobacterium breve	100	0	0	Yes	25	2354211	119	0.0266394
B	Exponential decay	Random	120	DT	B.3.R.120-DT-bin.23	Bacteria	Actinobacteriota	Actinobacteria	Actinomycetales	Bifidobacteriaceae	Bifidobacterium	Bifidobacterium breve	100	3.45	83.33	Yes	78	2391845	147	0.0166826
B	Exponential decay	Random	180	DT	B.3.R.180-DT-bin.7	Bacteria	Actinobacteriota	Actinobacteria	Actinomycetales	Bifidobacteriaceae	Bifidobacterium	Bifidobacterium breve	88.44	2	50	Yes	37	2038533	165	0.0106502
B	Exponential decay	Closely related	60	MM	B.3.C.60-MM-bin.3	Bacteria	Actinobacteriota	Actinobacteria	Actinomycetales	Bifidobacteriaceae	Bifidobacterium	Bifidobacterium breve	86.18	0.46	100	Yes	105	1976487	38	0.00710412
B	Exponential decay with abundance plateaus	Very closely related	60	MM	B.5.V.60-MM-bin.1	Bacteria	Actinobacteriota	Actinobacteria	Actinomycetales	Bifidobacteriaceae	Bifidobacterium	Bifidobacterium breve	98.92	3.56	31.58	Yes	122	2252783	36	0.00767053
B	Exponential decay	Very closely related	60	MM	B.3.V.60-MM-bin.19	Bacteria	Actinobacteriota	Actinobacteria	Actinomycetales	Bifidobacteriaceae	Bifidobacterium	Bifidobacterium breve	98.16	4.64	54.84	Yes	122	2239103	38	0.00795455
B	Logarithmic decay	Random	30	MM	B.2.R.30-MM-bin.9	Bacteria	Actinobacteriota	Actinobacteria	Actinomycetales	Bifidobacteriaceae	Bifidobacterium	Bifidobacterium breve	100	0.46	100	Yes	113	2260247	29	0.0124501
B	Exponential decay	Random	10	MM	B.3.R.10-MM-bin.2	Bacteria	Actinobacteriota	Actinobacteria	Actinomycetales	Bifidobacteriaceae	Bifidobacterium	Bifidobacterium breve	99.26	4.32	27.78	Yes	314	2319490	15	0.0205061
B	Logarithmic decay	Random	180	DT	B.2.R.180-DT-bin.8	Bacteria	Actinobacteriota	Actinobacteria	Actinomycetales	Bifidobacteriaceae	Bifidobacterium	Bifidobacterium breve	100	0.12	0	Yes	41	2305551	1550	0.112515
B	Exponential decay	Random	30	DT	B.3.R.30-DT-bin.10	Bacteria	Actinobacteriota	Actinobacteria	Actinomycetales	Bifidobacteriaceae	Bifidobacterium	Bifidobacterium kashiwanohense	76.09	1.48	30	Yes	219	1784422	7	0.00251487
B	Exponential decay	Random	10	DT	B.3.R.10-DT-bin.25	Bacteria	Actinobacteriota	Actinobacteria	Actinomycetales	Bifidobacteriaceae	Bifidobacterium	Bifidobacterium kashiwanohense	93.93	3.33	7.69	Yes	190	2137866	7	0.00943359
B	Logarithmic decay with abundance plateaus	Not closely related	60	DT	B.4.N.60-DT-bin.9	Bacteria	Actinobacteriota	Actinobacteria	Actinomycetales	Bifidobacteriaceae	Bifidobacterium	Bifidobacterium kashiwanohense	100	0.76	0	Yes	26	2165168	13	0.00283408
B	Exponential decay with abundance plateaus	Closely related	60	DT	B.5.C.60-DT-bin.6	Bacteria	Actinobacteriota	Actinobacteria	Actinomycetales	Bifidobacteriaceae	Bifidobacterium	Bifidobacterium kashiwanohense	99.09	2.39	27.27	Yes	91	2350640	23	0.00526743
B	Logarithmic decay	Random	180	DT	B.2.R.180-DT-bin.13	Bacteria	Actinobacteriota	Actinobacteria	Actinomycetales	Bifidobacteriaceae	Bifidobacterium	Bifidobacterium kashiwanohense	92.42	2.31	10	Yes	200	2089724	23	0.00156703
B	Exponential decay	Closely related	60	DT	B.3.C.60-DT-bin.14	Bacteria	Actinobacteriota	Actinobacteria	Actinomycetales	Bifidobacteriaceae	Bifidobacterium	Bifidobacterium kashiwanohense	91.82	6.21	21.05	Yes	68	2416273	27	0.00619881
B	Exponential decay	Very closely related	60	DT	B.3.V.60-DT-bin.9	Bacteria	Actinobacteriota	Actinobacteria	Actinomycetales	Bifidobacteriaceae	Bifidobacterium	Bifidobacterium kashiwanohense	93.64	1.21	0	Yes	60	2068447	35	0.00688799
B	Exponential decay with abundance plateaus	Very closely related	60	DT	B.5.V.60-DT-bin.11	Bacteria	Actinobacteriota	Actinobacteria	Actinomycetales	Bifidobacteriaceae	Bifidobacterium	Bifidobacterium kashiwanohense	94.55	4.39	21.05	Yes	65	2249950	36	0.00776449
B	Exponential decay	Not closely related	60	8K	B.3.N.60-8K-bin.24	Bacteria	Actinobacteriota	Actinobacteria	Actinomycetales	Bifidobacteriaceae	Bifidobacterium	Bifidobacterium kashiwanohense	100	0.98	25	Yes	22	2202151	87	0.017852
B	Exponential decay	Not closely related	60	8K	B.3.N.60-8K-bin.27	Bacteria	Actinobacteriota	Actinobacteria	Actinomycetales	Bifidobacteriaceae	Bifidobacterium	Bifidobacterium kashiwanohense	100	0.98	25	Yes	22	2202151	87	0.017852
B	Exponential decay	Not closely related	60	8K	B.3.N.60-8K-bin.31	Bacteria	Actinobacteriota	Actinobacteria	Actinomycetales	Bifidobacteriaceae	Bifidobacterium	Bifidobacterium kashiwanohense	100	0.98	25	Yes	22	2202151	87	0.017852
B	Exponential decay	Not closely related	60	8K	B.3.N.60-8K-bin.35	Bacteria	Actinobacteriota	Actinobacteria	Actinomycetales	Bifidobacteriaceae	Bifidobacterium	Bifidobacterium kashiwanohense	100	0.98	25	Yes	22	2202151	87	0.017852
B	Exponential decay with abundance plateaus	Not closely related	60	8K	B.5.N.60-8K-bin.25	Bacteria	Actinobacteriota	Actinobacteria	Actinomycetales	Bifidobacteriaceae	Bifidobacterium	Bifidobacterium kashiwanohense	100	0.98	25	Yes	21	2202062	70	0.0142917
B	Exponential decay with abundance plateaus	Not closely related	60	8K	B.5.N.60-8K-bin.37	Bacteria	Actinobacteriota	Actinobacteria	Actinomycetales	Bifidobacteriaceae	Bifidobacterium	Bifidobacterium kashiwanohense	100	0.98	25	Yes	21	2202062	70	0.0142917
B	Exponential decay with abundance plateaus	Not closely related	60	8K	B.5.N.60-8K-bin.45	Bacteria	Actinobacteriota	Actinobacteria	Actinomycetales	Bifidobacteriaceae	Bifidobacterium	Bifidobacterium kashiwanohense	100	0.98	25	Yes	21	2202062	70	0.0142917
B	Exponential decay with abundance plateaus	Not closely related	60	8K	B.5.N.60-8K-bin.51	Bacteria	Actinobacteriota	Actinobacteria	Actinomycetales	Bifidobacteriaceae	Bifidobacterium	Bifidobacterium kashiwanohense	100	0.98	25	Yes	21	2202062	70	0.0142917
B	Equal abundance	Ordered	60	DT	B.1.O.60-DT-bin.13	Bacteria	Actinobacteriota	Actinobacteria	Actinomycetales	Bifidobacteriaceae	Bifidobacterium	Bifidobacterium kashiwanohense	98.75	8.62	0	Yes	61	2224091	61	0.0128488
B	Exponential decay with abundance plateaus	Not closely related	60	DT	B.5.N.60-DT-bin.12	Bacteria	Actinobacteriota	Actinobacteria	Actinomycetales	Bifidobacteriaceae	Bifidobacterium	Bifidobacterium kashiwanohense	100	0.98	25	Yes	21	2202062	68	0.0142917
B	Exponential decay	Not closely related	60	DT	B.3.N.60-DT-bin.10	Bacteria	Actinobacteriota	Actinobacteria	Actinomycetales	Bifidobacteriaceae	Bifidobacterium	Bifidobacterium kashiwanohense	100	0.98	25	Yes	22	2202151	85	0.017852
B	Exponential decay	Random	120	DT	B.3.R.120-DT-bin.15	Bacteria	Actinobacteriota	Actinobacteria	Actinomycetales	Bifidobacteriaceae	Bifidobacterium	Bifidobacterium kashiwanohense	98.48	0.98	25	Yes	38	2241810	188	0.0199383
B	Logarithmic decay with abundance plateaus	Not closely related	60	8K	B.4.N.60-8K-bin.24	Bacteria	Actinobacteriota	Actinobacteria	Actinomycetales	Bifidobacteriaceae	Bifidobacterium	Bifidobacterium kashiwanohense	100	0.53	0	Yes	22	2149105	14	0.00283658
B	Logarithmic decay with abundance plateaus	Not closely related	60	8K	B.4.N.60-8K-bin.3	Bacteria	Actinobacteriota	Actinobacteria	Actinomycetales	Bifidobacteriaceae	Bifidobacterium	Bifidobacterium kashiwanohense	100	0.53	0	Yes	22	2149105	14	0.00283658
B	Logarithmic decay with abundance plateaus	Not closely related	60	8K	B.4.N.60-8K-bin.31	Bacteria	Actinobacteriota	Actinobacteria	Actinomycetales	Bifidobacteriaceae	Bifidobacterium	Bifidobacterium kashiwanohense	100	0.53	0	Yes	22	2149105	14	0.00283658
B	Logarithmic decay with abundance plateaus	Not closely related	60	8K	B.4.N.60-8K-bin.45	Bacteria	Actinobacteriota	Actinobacteria	Actinomycetales	Bifidobacteriaceae	Bifidobacterium	Bifidobacterium kashiwanohense	100	0.53	0	Yes	22	2149105	14	0.00283658
B	Logarithmic decay with abundance plateaus	Not closely related	60	MM	B.4.N.60-MM-bin.1	Bacteria	Actinobacteriota	Actinobacteria	Actinomycetales	Bifidobacteriaceae	Bifidobacterium	Bifidobacterium kashiwanohense	99.43	4.22	18.75	Yes	426	2316227	14	0.00300955
B	Exponential decay	Closely related	60	MM	B.3.C.60-MM-bin.4	Bacteria	Actinobacteriota	Actinobacteria	Actinomycetales	Bifidobacteriaceae	Bifidobacterium	Bifidobacterium kashiwanohense	96.52	0.98	0	Yes	97	2202728	25	0.00528921
B	Exponential decay	Very closely related	60	MM	B.3.V.60-MM-bin.23	Bacteria	Actinobacteriota	Actinobacteria	Actinomycetales	Bifidobacteriaceae	Bifidobacterium	Bifidobacterium kashiwanohense	95	2.2	40	Yes	112	2232257	35	0.00732077
B	Exponential decay with abundance plateaus	Not closely related	60	MM	B.5.N.60-MM-bin.4	Bacteria	Actinobacteriota	Actinobacteria	Actinomycetales	Bifidobacteriaceae	Bifidobacterium	Bifidobacterium kashiwanohense	100	0.98	0	Yes	66	2293050	69	0.0148486
B	Exponential decay	Random	60	MM	B.3.R.60-MM-bin.13	Bacteria	Actinobacteriota	Actinobacteria	Actinomycetales	Bifidobacteriaceae	Bifidobacterium	Bifidobacterium kashiwanohense	98.18	3.52	36.84	Yes	83	2215956	88	0.0181537
B	Exponential decay	Not closely related	60	MM	B.3.N.60-MM-bin.10	Bacteria	Actinobacteriota	Actinobacteria	Actinomycetales	Bifidobacteriaceae	Bifidobacterium	Bifidobacterium kashiwanohense	99.55	0.98	0	Yes	70	2318153	87	0.0187543
B	Exponential decay	Random	120	MM	B.3.R.120-MM-bin.4	Bacteria	Actinobacteriota	Actinobacteria	Actinomycetales	Bifidobacteriaceae	Bifidobacterium	Bifidobacterium kashiwanohense	97.58	0.98	0	Yes	93	2178072	189	0.0191565
B	Exponential decay	Random	180	DT	B.3.R.180-DT-bin.14	Bacteria	Actinobacteriota	Actinobacteria	Actinomycetales	Bifidobacteriaceae	Bifidobacterium	Bifidobacterium kashiwanohense	98.18	1.59	8.33	Yes	65	2199055	350	0.0242456
B	Logarithmic decay	Random	120	8K	B.2.R.120-8K-bin.17	Bacteria	Proteobacteria	Gammaproteobacteria	Burkholderiales	Burkholderiaceae	Bordetella_C	Bordetella flabilis	99.67	0	0	Yes	25	5785041	128	0.0344293
B	Exponential decay	Random	120	DT	B.3.R.120-DT-bin.8	Bacteria	Proteobacteria	Gammaproteobacteria	Burkholderiales	Burkholderiaceae	Bordetella_C	Bordetella flabilis	99.78	0.47	0	Yes	35	5787243	49	0.0134781
B	Exponential decay	Random	180	DT	B.3.R.180-DT-bin.29	Bacteria	Proteobacteria	Gammaproteobacteria	Burkholderiales	Burkholderiaceae	Bordetella_C	Bordetella flabilis	99.75	0.47	0	Yes	34	5794274	110	0.0200667
B	Logarithmic decay	Random	120	DT	B.2.R.120-DT-bin.5	Bacteria	Proteobacteria	Gammaproteobacteria	Burkholderiales	Burkholderiaceae	Bordetella_C	Bordetella flabilis	100	0.19	12.5	Yes	77	5937185	142	0.0400169
B	Logarithmic decay with abundance plateaus	Closely related	60	MM	B.4.C.60-MM-bin.7	Bacteria	Proteobacteria	Gammaproteobacteria	Burkholderiales	Burkholderiaceae	Bordetella_C	Bordetella flabilis	96.9	8.99	21.62	Yes	3744	5626013	10	0.00529884
B	Logarithmic decay	Very closely related	60	MM	B.2.V.60-MM-bin.6	Bacteria	Proteobacteria	Gammaproteobacteria	Burkholderiales	Burkholderiaceae	Bordetella_C	Bordetella flabilis	98.15	3.56	50	Yes	1571	5765141	13	0.00694701
B	Logarithmic decay with abundance plateaus	Very closely related	60	MM	B.4.V.60-MM-bin.6	Bacteria	Proteobacteria	Gammaproteobacteria	Burkholderiales	Burkholderiaceae	Bordetella_C	Bordetella flabilis	98.1	3.6	14.29	Yes	955	5793377	14	0.00780239
B	Exponential decay	Random	180	MM	B.3.R.180-MM-bin.8	Bacteria	Proteobacteria	Gammaproteobacteria	Burkholderiales	Burkholderiaceae	Bordetella_C	Bordetella flabilis	98.95	2.32	0	Yes	95	5859229	112	0.0202885
B	Logarithmic decay	Not closely related	60	MM	B.2.N.60-MM-bin.3	Bacteria	Proteobacteria	Gammaproteobacteria	Burkholderiales	Burkholderiaceae	Bordetella_C	Bordetella flabilis	88.33	0.06	100	Yes	98	5593675	42	0.0220106
B	Logarithmic decay	Random	30	MM	B.2.R.30-MM-bin.14	Bacteria	Proteobacteria	Gammaproteobacteria	Burkholderiales	Burkholderiaceae	Bordetella_C	Bordetella flabilis	99.17	0.3	50	Yes	177	5793338	21	0.0227445
B	Logarithmic decay with abundance plateaus	Not closely related	60	MM	B.4.N.60-MM-bin.6	Bacteria	Proteobacteria	Gammaproteobacteria	Burkholderiales	Burkholderiaceae	Bordetella_C	Bordetella flabilis	99.14	0.95	0	Yes	109	5799941	42	0.0228655
B	Exponential decay	Random	30	MM	B.3.R.30-MM-bin.4	Bacteria	Proteobacteria	Gammaproteobacteria	Burkholderiales	Burkholderiaceae	Bordetella_C	Bordetella flabilis	98.98	0.77	50	Yes	187	5777569	21	0.0235205
B	Exponential decay with abundance plateaus	Closely related	60	MM	B.5.C.60-MM-bin.11	Bacteria	Proteobacteria	Gammaproteobacteria	Burkholderiales	Burkholderiaceae	Bordetella_C	Bordetella flabilis	98.98	1.61	16.67	Yes	97	5820418	59	0.0321273
B	Exponential decay	Very closely related	60	MM	B.3.V.60-MM-bin.7	Bacteria	Proteobacteria	Gammaproteobacteria	Burkholderiales	Burkholderiaceae	Bordetella_C	Bordetella flabilis	96.94	0.06	100	Yes	89	5722785	62	0.0331564
B	Exponential decay	Not closely related	60	MM	B.3.N.60-MM-bin.11	Bacteria	Proteobacteria	Gammaproteobacteria	Burkholderiales	Burkholderiaceae	Bordetella_C	Bordetella flabilis	98.36	0.16	0	Yes	73	5761044	102	0.0549001
B	Exponential decay	Random	10	MM	B.3.R.10-MM-bin.11	Bacteria	Proteobacteria	Gammaproteobacteria	Burkholderiales	Burkholderiaceae	Bordetella_C	Bordetella flabilis	97.53	2.71	8.33	Yes	465	6014856	17	0.0574831
B	Logarithmic decay	Random	60	8K	B.2.R.60-8K-bin.36	Bacteria	Proteobacteria	Gammaproteobacteria	Burkholderiales	Burkholderiaceae	Bordetella_A	Bordetella petrii	98.28	0	0	Yes	60	4211060	279	0.108849
B	Logarithmic decay	Random	60	8K	B.2.R.60-8K-bin.5	Bacteria	Proteobacteria	Gammaproteobacteria	Burkholderiales	Burkholderiaceae	Bordetella_A	Bordetella petrii	98.28	0	0	Yes	60	4211060	279	0.108849
B	Logarithmic decay	Random	60	8K	B.2.R.60-8K-bin.39	Bacteria	Proteobacteria	Gammaproteobacteria	Burkholderiales	Burkholderiaceae	Bordetella_A	Bordetella petrii	98.28	0	0	Yes	61	4216975	279	0.108999
B	Logarithmic decay	Random	60	8K	B.2.R.60-8K-bin.18	Bacteria	Proteobacteria	Gammaproteobacteria	Burkholderiales	Burkholderiaceae	Bordetella_A	Bordetella petrii	99.21	0	0	Yes	63	4265443	279	0.110451
B	Logarithmic decay	Random	180	DT	B.2.R.180-DT-bin.4	Bacteria	Proteobacteria	Gammaproteobacteria	Burkholderiales	Burkholderiaceae	Bordetella_A	Bordetella petrii	98.98	0.47	100	Yes	129	4449474	34	0.00481786
B	Exponential decay with abundance plateaus	Not closely related	60	DT	B.5.N.60-DT-bin.19	Bacteria	Proteobacteria	Gammaproteobacteria	Burkholderiales	Burkholderiaceae	Bordetella_A	Bordetella petrii	95.53	3.27	8.33	Yes	77	4469695	82	0.0350605
B	Exponential decay	Random	120	DT	B.3.R.120-DT-bin.27	Bacteria	Proteobacteria	Gammaproteobacteria	Burkholderiales	Burkholderiaceae	Bordetella_A	Bordetella petrii	94.02	0.12	100	Yes	73	4091400	131	0.0254423
B	Exponential decay	Random	180	DT	B.3.R.180-DT-bin.8	Bacteria	Proteobacteria	Gammaproteobacteria	Burkholderiales	Burkholderiaceae	Bordetella_A	Bordetella petrii	98.05	6.43	0	Yes	140	4877310	209	0.0322079
B	Logarithmic decay with abundance plateaus	Very closely related	60	MM	B.4.V.60-MM-bin.8	Bacteria	Proteobacteria	Gammaproteobacteria	Burkholderiales	Burkholderiaceae	Bordetella_A	Bordetella petrii	96.9	3.03	41.67	Yes	1179	5003612	14	0.00679539
B	Logarithmic decay with abundance plateaus	Closely related	60	MM	B.4.C.60-MM-bin.5	Bacteria	Proteobacteria	Gammaproteobacteria	Burkholderiales	Burkholderiaceae	Bordetella_A	Bordetella petrii	93.14	3.51	25	Yes	1072	4914871	15	0.00694381
B	Logarithmic decay	Very closely related	60	MM	B.2.V.60-MM-bin.12	Bacteria	Proteobacteria	Gammaproteobacteria	Burkholderiales	Burkholderiaceae	Bordetella_A	Bordetella petrii	96.32	2.34	28.57	Yes	876	4928917	15	0.00723914
B	Logarithmic decay	Closely related	60	MM	B.2.C.60-MM-bin.12	Bacteria	Proteobacteria	Gammaproteobacteria	Burkholderiales	Burkholderiaceae	Bordetella_A	Bordetella petrii	96	2.13	50	Yes	816	4954272	16	0.00749965
B	Logarithmic decay	Not closely related	60	MM	B.2.N.60-MM-bin.12	Bacteria	Proteobacteria	Gammaproteobacteria	Burkholderiales	Burkholderiaceae	Bordetella_A	Bordetella petrii	98.27	0.69	100	Yes	412	5054703	51	0.0239596
B	Logarithmic decay with abundance plateaus	Not closely related	60	MM	B.4.N.60-MM-bin.7	Bacteria	Proteobacteria	Gammaproteobacteria	Burkholderiales	Burkholderiaceae	Bordetella_A	Bordetella petrii	98.73	0.56	80	Yes	411	5088707	61	0.0288098
B	Exponential decay with abundance plateaus	Closely related	60	MM	B.5.C.60-MM-bin.5	Bacteria	Proteobacteria	Gammaproteobacteria	Burkholderiales	Burkholderiaceae	Bordetella_A	Bordetella petrii	96.86	0	0	Yes	325	4941815	65	0.029895
B	Exponential decay	Random	10	MM	B.3.R.10-MM-bin.1	Bacteria	Proteobacteria	Gammaproteobacteria	Burkholderiales	Burkholderiaceae	Bordetella_A	Bordetella petrii	92.93	4.51	36.84	Yes	1387	5005410	13	0.038539
B	Exponential decay	Random	60	MM	B.3.R.60-MM-bin.12	Bacteria	Proteobacteria	Gammaproteobacteria	Burkholderiales	Burkholderiaceae	Bordetella_A	Bordetella petrii	97.67	4.36	9.52	Yes	342	5115148	87	0.0415783
B	Exponential decay	Not closely related	60	MM	B.3.N.60-MM-bin.3	Bacteria	Proteobacteria	Gammaproteobacteria	Burkholderiales	Burkholderiaceae	Bordetella_A	Bordetella petrii	96.82	0.1	100	Yes	287	4932201	107	0.0488981
B	Logarithmic decay	Random	60	MM	B.2.R.60-MM-bin.13	Bacteria	Proteobacteria	Gammaproteobacteria	Burkholderiales	Burkholderiaceae	Bordetella_A	Bordetella petrii	100	0	0	Yes	330	5076759	277	0.130559
B	Logarithmic decay	Random	60	DT	B.2.R.60-DT-bin.14	Bacteria	Proteobacteria	Gammaproteobacteria	Burkholderiales	Burkholderiaceae	Bordetella_A	Bordetella petrii	100	1.06	25	Yes	109	5087469	275	0.132355
C	Logarithmic decay	Random	10	DT	C.2.R.10-DT-bin.3	Bacteria	Spirochaetota	Spirochaetia	Borreliales	Borreliaceae	Borrelia	Borrelia anserina	100	4.47	5.88	Yes	136	1784563	12	0.0122165
C	Logarithmic decay	Random	60	DT	C.2.R.60-DT-bin.8	Bacteria	Spirochaetota	Spirochaetia	Borreliales	Borreliaceae	Borrelia	Borrelia anserina	99.19	0.16	0	Yes	373	2212279	14	0.0031318
C	Logarithmic decay with abundance plateaus	Not closely related	60	DT	C.4.N.60-DT-bin.4	Bacteria	Spirochaetota	Spirochaetia	Borreliales	Borreliaceae	Borrelia	Borrelia anserina	99.19	0.43	50	Yes	42	1067534	30	0.00307119
C	Exponential decay	Not closely related	60	8K	C.3.N.60-8K-bin.25	Bacteria	Spirochaetota	Spirochaetia	Borreliales	Borreliaceae	Borrelia	Borrelia anserina	100	0	0	Yes	21	951904	88	0.0078296
C	Exponential decay	Not closely related	60	8K	C.3.N.60-8K-bin.35	Bacteria	Spirochaetota	Spirochaetia	Borreliales	Borreliaceae	Borrelia	Borrelia anserina	100	0	0	Yes	13	917174	87	0.00741425
C	Logarithmic decay	Not closely related	60	DT	C.2.N.60-DT-bin.16	Bacteria	Spirochaetota	Spirochaetia	Borreliales	Borreliaceae	Borrelia	Borrelia anserina	99.19	4.06	33.33	Yes	23	934865	47	0.00418848
C	Logarithmic decay	Random	30	DT	C.2.R.30-DT-bin.20	Bacteria	Spirochaetota	Spirochaetia	Borreliales	Borreliaceae	Borrelia	Borrelia anserina	100	0	0	Yes	30	1012193	51	0.00988828
C	Logarithmic decay	Random	30	8K	C.2.R.30-8K-bin.15	Bacteria	Spirochaetota	Spirochaetia	Borreliales	Borreliaceae	Borrelia	Borrelia anserina	93.55	0	0	Yes	6	826783	51	0.00785061
C	Logarithmic decay	Random	30	8K	C.2.R.30-8K-bin.3	Bacteria	Spirochaetota	Spirochaetia	Borreliales	Borreliaceae	Borrelia	Borrelia anserina	93.55	0	0	Yes	6	826783	51	0.00785061
C	Logarithmic decay	Random	30	8K	C.2.R.30-8K-bin.41	Bacteria	Spirochaetota	Spirochaetia	Borreliales	Borreliaceae	Borrelia	Borrelia anserina	93.55	0	0	Yes	6	826783	51	0.00785061
C	Logarithmic decay	Random	30	8K	C.2.R.30-8K-bin.13	Bacteria	Spirochaetota	Spirochaetia	Borreliales	Borreliaceae	Borrelia	Borrelia anserina	100	0	0	Yes	7	903253	51	0.00856678
C	Exponential decay	Not closely related	60	DT	C.3.N.60-DT-bin.4	Bacteria	Spirochaetota	Spirochaetia	Borreliales	Borreliaceae	Borrelia	Borrelia anserina	100	0	0	Yes	12	977858	85	0.00786079
C	Exponential decay	Random	120	DT	C.3.R.120-DT-bin.11	Bacteria	Spirochaetota	Spirochaetia	Borreliales	Borreliaceae	Borrelia	Borrelia anserina	100	3.49	0	Yes	36	1003060	96	0.00455602
C	Logarithmic decay	Very closely related	60	MM	C.2.V.60-MM-bin.4	Bacteria	Spirochaetota	Spirochaetia	Borreliales	Borreliaceae	Borrelia	Borrelia anserina	82.73	3.04	14.29	Yes	542	774457	10	0.000738417
C	Logarithmic decay with abundance plateaus	Very closely related	60	MM	C.4.V.60-MM-bin.12	Bacteria	Spirochaetota	Spirochaetia	Borreliales	Borreliaceae	Borrelia	Borrelia anserina	92.56	5.56	25	Yes	425	857432	11	0.000904867
C	Logarithmic decay with abundance plateaus	Not closely related	60	MM	C.4.N.60-MM-bin.17	Bacteria	Spirochaetota	Spirochaetia	Borreliales	Borreliaceae	Borrelia	Borrelia anserina	97.58	0	0	Yes	10	872521	33	0.00272709
C	Exponential decay	Random	30	MM	C.3.R.30-MM-bin.17	Bacteria	Spirochaetota	Spirochaetia	Borreliales	Borreliaceae	Borrelia	Borrelia anserina	98.89	3.67	13.64	Yes	28	883377	21	0.00356367
C	Logarithmic decay	Not closely related	60	MM	C.2.N.60-MM-bin.4	Bacteria	Spirochaetota	Spirochaetia	Borreliales	Borreliaceae	Borrelia	Borrelia anserina	98.39	0	0	Yes	6	873781	47	0.00386588
C	Exponential decay	Random	120	MM	C.3.R.120-MM-bin.6	Bacteria	Spirochaetota	Spirochaetia	Borreliales	Borreliaceae	Borrelia	Borrelia anserina	100	0	0	Yes	15	911880	96	0.00406799
C	Logarithmic decay	Random	10	MM	C.2.R.10-MM-bin.4	Bacteria	Spirochaetota	Spirochaetia	Borreliales	Borreliaceae	Borrelia	Borrelia anserina	97.47	4.05	46.15	Yes	434	881438	10	0.00531681
C	Exponential decay	Closely related	60	MM	C.3.C.60-MM-bin.19	Bacteria	Spirochaetota	Spirochaetia	Borreliales	Borreliaceae	Borrelia	Borrelia anserina	100	0.81	0	Yes	18	901441	67	0.0056499
C	Exponential decay with abundance plateaus	Closely related	60	MM	C.5.C.60-MM-bin.22	Bacteria	Spirochaetota	Spirochaetia	Borreliales	Borreliaceae	Borrelia	Borrelia anserina	100	0	0	Yes	7	890498	69	0.00571195
C	Exponential decay	Very closely related	60	MM	C.3.V.60-MM-bin.6	Bacteria	Spirochaetota	Spirochaetia	Borreliales	Borreliaceae	Borrelia	Borrelia anserina	100	0	0	Yes	15	897340	71	0.00594643
C	Exponential decay	Random	60	MM	C.3.R.60-MM-bin.2	Bacteria	Spirochaetota	Spirochaetia	Borreliales	Borreliaceae	Borrelia	Borrelia anserina	99.19	0.81	0	Yes	18	900175	79	0.00660069
C	Exponential decay	Not closely related	60	MM	C.3.N.60-MM-bin.4	Bacteria	Spirochaetota	Spirochaetia	Borreliales	Borreliaceae	Borrelia	Borrelia anserina	100	0	0	Yes	13	1015808	86	0.00815912
C	Logarithmic decay	Random	30	MM	C.2.R.30-MM-bin.7	Bacteria	Spirochaetota	Spirochaetia	Borreliales	Borreliaceae	Borrelia	Borrelia anserina	100	0	0	Yes	7	902583	51	0.00854784
C	Exponential decay	Closely related	60	DT	C.3.C.60-DT-bin.3	Bacteria	Spirochaetota	Spirochaetia	Borreliales	Borreliaceae	Borrelia	Borrelia duttonii	95.97	0.81	0	Yes	15	924738	73	0.00644998
C	Logarithmic decay with abundance plateaus	Not closely related	60	DT	C.4.N.60-DT-bin.10	Bacteria	Spirochaetota	Spirochaetia	Borreliales	Borreliaceae	Borrelia	Borrelia duttonii	100	1.34	33.33	Yes	101	1212838	37	0.00425931
C	Logarithmic decay	Not closely related	60	DT	C.2.N.60-DT-bin.9	Bacteria	Spirochaetota	Spirochaetia	Borreliales	Borreliaceae	Borrelia	Borrelia duttonii	96.77	4.38	12.5	Yes	114	1367044	38	0.00499108
C	Equal abundance	Ordered	60	DT	C.1.O.60-DT-bin.4	Bacteria	Spirochaetota	Spirochaetia	Borreliales	Borreliaceae	Borrelia	Borrelia duttonii	92.74	0	0	Yes	27	948469	58	0.00525826
C	Exponential decay	Random	10	DT	C.3.R.10-DT-bin.20	Bacteria	Spirochaetota	Spirochaetia	Borreliales	Borreliaceae	Borrelia	Borrelia duttonii	90.97	0	0	Yes	19	886111	14	0.00706605
C	Exponential decay	Random	60	DT	C.3.R.60-DT-bin.32	Bacteria	Spirochaetota	Spirochaetia	Borreliales	Borreliaceae	Borrelia	Borrelia duttonii	95.97	0.81	100	Yes	46	1148899	88	0.0096096
C	Logarithmic decay	Random	180	DT	C.2.R.180-DT-bin.25	Bacteria	Spirochaetota	Spirochaetia	Borreliales	Borreliaceae	Borrelia	Borrelia duttonii	100	0	0	Yes	8	920983	205	0.00594557
C	Exponential decay	Random	180	DT	C.3.R.180-DT-bin.10	Bacteria	Spirochaetota	Spirochaetia	Borreliales	Borreliaceae	Borrelia	Borrelia duttonii	91.94	0.81	100	Yes	10	876275	268	0.00740997
C	Logarithmic decay with abundance plateaus	Very closely related	60	MM	C.4.V.60-MM-bin.16	Bacteria	Spirochaetota	Spirochaetia	Borreliales	Borreliaceae	Borrelia	Borrelia duttonii	88.9	4.98	33.33	Yes	438	860574	11	0.00091325
C	Logarithmic decay with abundance plateaus	Closely related	60	MM	C.4.C.60-MM-bin.15	Bacteria	Spirochaetota	Spirochaetia	Borreliales	Borreliaceae	Borrelia	Borrelia duttonii	93.97	6.54	17.65	Yes	447	900635	11	0.000957284
C	Logarithmic decay	Closely related	60	MM	C.2.C.60-MM-bin.5	Bacteria	Spirochaetota	Spirochaetia	Borreliales	Borreliaceae	Borrelia	Borrelia duttonii	96.37	1.56	57.14	Yes	307	918335	12	0.00104975
C	Logarithmic decay	Very closely related	60	MM	C.2.V.60-MM-bin.12	Bacteria	Spirochaetota	Spirochaetia	Borreliales	Borreliaceae	Borrelia	Borrelia duttonii	97.1	2.71	33.33	Yes	368	970894	12	0.00112128
C	Logarithmic decay with abundance plateaus	Not closely related	60	MM	C.4.N.60-MM-bin.14	Bacteria	Spirochaetota	Spirochaetia	Borreliales	Borreliaceae	Borrelia	Borrelia duttonii	100	0	0	Yes	14	918547	46	0.00395398
C	Logarithmic decay	Not closely related	60	MM	C.2.N.60-MM-bin.16	Bacteria	Spirochaetota	Spirochaetia	Borreliales	Borreliaceae	Borrelia	Borrelia duttonii	100	0	0	Yes	15	931675	56	0.00485383
C	Logarithmic decay	Random	180	MM	C.2.R.180-MM-bin.2	Bacteria	Spirochaetota	Spirochaetia	Borreliales	Borreliaceae	Borrelia	Borrelia duttonii	100	0	0	Yes	8	920483	209	0.00594412
C	Exponential decay	Very closely related	60	MM	C.3.V.60-MM-bin.5	Bacteria	Spirochaetota	Spirochaetia	Borreliales	Borreliaceae	Borrelia	Borrelia duttonii	100	0	0	Yes	10	914204	74	0.00626594
C	Exponential decay	Very closely related	60	DT	C.3.V.60-DT-bin.21	Bacteria	Spirochaetota	Spirochaetia	Borreliales	Borreliaceae	Borrelia	Borrelia duttonii	96.77	0.81	0	Yes	20	949121	72	0.00653602
C	Exponential decay with abundance plateaus	Very closely related	60	DT	C.5.V.60-DT-bin.19	Bacteria	Spirochaetota	Spirochaetia	Borreliales	Borreliaceae	Borrelia	Borrelia duttonii	96.77	8.33	19.05	Yes	18	998718	71	0.00674516
C	Exponential decay	Closely related	60	MM	C.3.C.60-MM-bin.1	Bacteria	Spirochaetota	Spirochaetia	Borreliales	Borreliaceae	Borrelia	Borrelia duttonii	99.19	0	0	Yes	8	903864	75	0.00628385
C	Exponential decay with abundance plateaus	Closely related	60	MM	C.5.C.60-MM-bin.14	Bacteria	Spirochaetota	Spirochaetia	Borreliales	Borreliaceae	Borrelia	Borrelia duttonii	99.19	0	0	Yes	8	913338	74	0.00628658
C	Exponential decay with abundance plateaus	Very closely related	60	MM	C.5.V.60-MM-bin.13	Bacteria	Spirochaetota	Spirochaetia	Borreliales	Borreliaceae	Borrelia	Borrelia duttonii	100	4.88	21.05	Yes	15	926259	73	0.00630542
C	Exponential decay	Random	180	MM	C.3.R.180-MM-bin.3	Bacteria	Spirochaetota	Spirochaetia	Borreliales	Borreliaceae	Borrelia	Borrelia duttonii	94.35	0	0	Yes	10	858759	274	0.00727832
C	Exponential decay	Random	60	MM	C.3.R.60-MM-bin.14	Bacteria	Spirochaetota	Spirochaetia	Borreliales	Borreliaceae	Borrelia	Borrelia duttonii	98.39	0	0	Yes	8	897422	92	0.00771381
C	Exponential decay	Random	10	MM	C.3.R.10-MM-bin.10	Bacteria	Spirochaetota	Spirochaetia	Borreliales	Borreliaceae	Borrelia	Borrelia duttonii	94.35	1.69	0	Yes	238	1013916	14	0.00789129
C	Exponential decay with abundance plateaus	Not closely related	60	MM	C.5.N.60-MM-bin.4	Bacteria	Spirochaetota	Spirochaetia	Borreliales	Borreliaceae	Borrelia	Borrelia duttonii	99.19	0	0	Yes	10	908375	104	0.00875381
C	Logarithmic decay	Random	10	DT	C.2.R.10-DT-bin.10	Bacteria	Spirochaetota	Spirochaetia	Borreliales	Borreliaceae	Borreliella	Borreliella chilensis	98.63	0.81	100	Yes	57	898062	7	0.00396196
C	Logarithmic decay with abundance plateaus	Not closely related	60	DT	C.4.N.60-DT-bin.1	Bacteria	Spirochaetota	Spirochaetia	Borreliales	Borreliaceae	Borreliella	Borreliella chilensis	100	0	0	Yes	16	910301	29	0.00255942
C	Exponential decay	Not closely related	60	8K	C.3.N.60-8K-bin.10	Bacteria	Spirochaetota	Spirochaetia	Borreliales	Borreliaceae	Borreliella	Borreliella chilensis	100	0	0	Yes	3	890644	84	0.00698365
C	Exponential decay	Not closely related	60	8K	C.3.N.60-8K-bin.21	Bacteria	Spirochaetota	Spirochaetia	Borreliales	Borreliaceae	Borreliella	Borreliella chilensis	100	0	0	Yes	3	890644	84	0.00698365
C	Exponential decay	Random	60	DT	C.3.R.60-DT-bin.17	Bacteria	Spirochaetota	Spirochaetia	Borreliales	Borreliaceae	Borreliella	Borreliella chilensis	90	1.61	50	Yes	198	846062	56	0.00453523
C	Logarithmic decay	Random	180	DT	C.2.R.180-DT-bin.9	Bacteria	Spirochaetota	Spirochaetia	Borreliales	Borreliaceae	Borreliella	Borreliella chilensis	68.88	1.01	50	Yes	148	632887	80	0.00159785
C	Exponential decay	Not closely related	60	DT	C.3.N.60-DT-bin.17	Bacteria	Spirochaetota	Spirochaetia	Borreliales	Borreliaceae	Borreliella	Borreliella chilensis	100	0	0	Yes	9	907211	82	0.00709564
C	Exponential decay	Random	120	DT	C.3.R.120-DT-bin.14	Bacteria	Spirochaetota	Spirochaetia	Borreliales	Borreliaceae	Borreliella	Borreliella chilensis	94.27	0	0	Yes	187	810150	84	0.00325134
C	Logarithmic decay with abundance plateaus	Closely related	60	MM	C.4.C.60-MM-bin.3	Bacteria	Spirochaetota	Spirochaetia	Borreliales	Borreliaceae	Borreliella	Borreliella chilensis	86.68	5.32	41.67	Yes	473	786217	13	0.000950784
C	Logarithmic decay with abundance plateaus	Not closely related	60	MM	C.4.N.60-MM-bin.9	Bacteria	Spirochaetota	Spirochaetia	Borreliales	Borreliaceae	Borreliella	Borreliella chilensis	100	0	0	Yes	5	889381	30	0.00254174
C	Exponential decay	Closely related	60	MM	C.3.C.60-MM-bin.6	Bacteria	Spirochaetota	Spirochaetia	Borreliales	Borreliaceae	Borreliella	Borreliella chilensis	88.33	6.3	46.15	Yes	230	794455	90	0.00668998
C	Exponential decay	Not closely related	60	MM	C.3.N.60-MM-bin.13	Bacteria	Spirochaetota	Spirochaetia	Borreliales	Borreliaceae	Borreliella	Borreliella chilensis	100	0	0	Yes	5	890285	84	0.006977
C	Exponential decay with abundance plateaus	Closely related	60	MM	C.5.C.60-MM-bin.21	Bacteria	Spirochaetota	Spirochaetia	Borreliales	Borreliaceae	Borreliella	Borreliella chilensis	86.85	6.1	72.73	Yes	247	834915	91	0.00708462
C	Exponential decay with abundance plateaus	Not closely related	60	MM	C.5.N.60-MM-bin.11	Bacteria	Spirochaetota	Spirochaetia	Borreliales	Borreliaceae	Borreliella	Borreliella chilensis	100	0	0	Yes	6	895526	93	0.00775949
C	Logarithmic decay	Random	60	DT	C.2.R.60-DT-bin.22	Bacteria	Spirochaetota	Spirochaetia	Borreliales	Borreliaceae	Borreliella	Borreliella chilensis	93.26	2.69	40	Yes	127	828027	447	0.0349804
C	Exponential decay	Closely related	60	DT	C.3.C.60-DT-bin.9	Bacteria	Proteobacteria	Alphaproteobacteria	Caulobacterales	Caulobacteraceae	Brevundimonas	Brevundimonas subvibrioides	99.82	0.41	25	Yes	50	3500515	113	0.037498
C	Logarithmic decay with abundance plateaus	Closely related	60	DT	C.4.C.60-DT-bin.8	Bacteria	Proteobacteria	Alphaproteobacteria	Caulobacterales	Caulobacteraceae	Brevundimonas	Brevundimonas subvibrioides	99.82	0.03	100	Yes	36	3420300	407	0.131582
C	Logarithmic decay	Closely related	60	DT	C.2.C.60-DT-bin.9	Bacteria	Proteobacteria	Alphaproteobacteria	Caulobacterales	Caulobacteraceae	Brevundimonas	Brevundimonas subvibrioides	99.97	0.03	100	Yes	37	3429284	439	0.14245
C	Logarithmic decay	Not closely related	60	DT	C.2.N.60-DT-bin.10	Bacteria	Proteobacteria	Alphaproteobacteria	Caulobacterales	Caulobacteraceae	Brevundimonas	Brevundimonas subvibrioides	100	0.68	33.33	Yes	51	3573607	449	0.151566
C	Exponential decay	Random	120	DT	C.3.R.120-DT-bin.29	Bacteria	Proteobacteria	Alphaproteobacteria	Caulobacterales	Caulobacteraceae	Brevundimonas	Brevundimonas subvibrioides	100	0.03	100	Yes	33	3420688	130	0.0211056
C	Exponential decay	Random	30	DT	C.3.R.30-DT-bin.20	Bacteria	Proteobacteria	Alphaproteobacteria	Caulobacterales	Caulobacteraceae	Brevundimonas	Brevundimonas subvibrioides	100	0	0	Yes	24	3429646	34	0.0224295
C	Exponential decay	Random	60	DT	C.3.R.60-DT-bin.19	Bacteria	Proteobacteria	Alphaproteobacteria	Caulobacterales	Caulobacteraceae	Brevundimonas	Brevundimonas subvibrioides	100	0.41	50	Yes	64	3476136	99	0.0327872
C	Logarithmic decay	Random	30	DT	C.2.R.30-DT-bin.18	Bacteria	Proteobacteria	Alphaproteobacteria	Caulobacterales	Caulobacteraceae	Brevundimonas	Brevundimonas subvibrioides	99.97	0.03	100	Yes	36	3425841	72	0.0471557
C	Logarithmic decay	Random	60	DT	C.2.R.60-DT-bin.24	Bacteria	Proteobacteria	Alphaproteobacteria	Caulobacterales	Caulobacteraceae	Brevundimonas	Brevundimonas subvibrioides	100	0.44	0	Yes	65	3479074	216	0.0711615
C	Exponential decay	Random	180	DT	C.3.R.180-DT-bin.27	Bacteria	Proteobacteria	Alphaproteobacteria	Caulobacterales	Caulobacteraceae	Brevundimonas	Brevundimonas subvibrioides	99.7	0	0	Yes	31	3410586	211	0.0227141
C	Exponential decay	Random	30	MM	C.3.R.30-MM-bin.18	Bacteria	Proteobacteria	Alphaproteobacteria	Caulobacterales	Caulobacteraceae	Brevundimonas	Brevundimonas subvibrioides	100	0.03	100	Yes	132	3429582	35	0.022389
C	Exponential decay	Random	180	MM	C.3.R.180-MM-bin.7	Bacteria	Proteobacteria	Alphaproteobacteria	Caulobacterales	Caulobacteraceae	Brevundimonas	Brevundimonas subvibrioides	99.7	0.16	0	Yes	86	3405105	215	0.0226031
C	Exponential decay	Random	60	MM	C.3.R.60-MM-bin.9	Bacteria	Proteobacteria	Alphaproteobacteria	Caulobacterales	Caulobacteraceae	Brevundimonas	Brevundimonas subvibrioides	99.22	0	0	Yes	78	3398857	100	0.0316044
C	Exponential decay with abundance plateaus	Very closely related	60	MM	C.5.V.60-MM-bin.6	Bacteria	Proteobacteria	Alphaproteobacteria	Caulobacterales	Caulobacteraceae	Brevundimonas	Brevundimonas subvibrioides	99.38	0.11	0	Yes	87	3403943	107	0.0339478
C	Exponential decay with abundance plateaus	Closely related	60	MM	C.5.C.60-MM-bin.25	Bacteria	Proteobacteria	Alphaproteobacteria	Caulobacterales	Caulobacteraceae	Brevundimonas	Brevundimonas subvibrioides	99.22	0.43	50	Yes	89	3438605	109	0.0349519
C	Exponential decay	Very closely related	60	MM	C.3.V.60-MM-bin.14	Bacteria	Proteobacteria	Alphaproteobacteria	Caulobacterales	Caulobacteraceae	Brevundimonas	Brevundimonas subvibrioides	98.89	0.11	100	Yes	82	3399289	112	0.0355419
C	Exponential decay	Closely related	60	MM	C.3.C.60-MM-bin.18	Bacteria	Proteobacteria	Alphaproteobacteria	Caulobacterales	Caulobacteraceae	Brevundimonas	Brevundimonas subvibrioides	99.7	0.32	100	Yes	82	3399742	115	0.0362699
C	Logarithmic decay	Random	30	MM	C.2.R.30-MM-bin.9	Bacteria	Proteobacteria	Alphaproteobacteria	Caulobacterales	Caulobacteraceae	Brevundimonas	Brevundimonas subvibrioides	99.7	1.08	0	Yes	92	3498475	73	0.0478653
C	Logarithmic decay	Random	60	MM	C.2.R.60-MM-bin.9	Bacteria	Proteobacteria	Alphaproteobacteria	Caulobacterales	Caulobacteraceae	Brevundimonas	Brevundimonas subvibrioides	99.76	0	0	Yes	78	3408239	217	0.068743
C	Logarithmic decay with abundance plateaus	Very closely related	60	MM	C.4.V.60-MM-bin.5	Bacteria	Proteobacteria	Alphaproteobacteria	Caulobacterales	Caulobacteraceae	Brevundimonas	Brevundimonas subvibrioides	99.7	0.11	100	Yes	71	3398138	413	0.130184
C	Logarithmic decay with abundance plateaus	Closely related	60	MM	C.4.C.60-MM-bin.5	Bacteria	Proteobacteria	Alphaproteobacteria	Caulobacterales	Caulobacteraceae	Brevundimonas	Brevundimonas subvibrioides	99.7	0.11	100	Yes	85	3405540	413	0.130338
C	Logarithmic decay	Very closely related	60	MM	C.2.V.60-MM-bin.14	Bacteria	Proteobacteria	Alphaproteobacteria	Caulobacterales	Caulobacteraceae	Brevundimonas	Brevundimonas subvibrioides	99.7	0.16	0	Yes	86	3405628	444	0.140094
C	Logarithmic decay	Closely related	60	MM	C.2.C.60-MM-bin.14	Bacteria	Proteobacteria	Alphaproteobacteria	Caulobacterales	Caulobacteraceae	Brevundimonas	Brevundimonas subvibrioides	99.7	0.11	100	Yes	79	3405013	445	0.140606
C	Logarithmic decay	Not closely related	60	MM	C.2.N.60-MM-bin.18	Bacteria	Proteobacteria	Alphaproteobacteria	Caulobacterales	Caulobacteraceae	Brevundimonas	Brevundimonas subvibrioides	99.7	0.9	40	Yes	121	3524277	454	0.14837
C	Exponential decay	Very closely related	60	DT	C.3.V.60-DT-bin.16	Bacteria	Proteobacteria	Alphaproteobacteria	Caulobacterales	Caulobacteraceae	Brevundimonas	Brevundimonas subvibrioides	99.5	0.57	20	Yes	65	3590889	112	0.0380033
C	Logarithmic decay with abundance plateaus	Very closely related	60	DT	C.4.V.60-DT-bin.11	Bacteria	Proteobacteria	Alphaproteobacteria	Caulobacterales	Caulobacteraceae	Brevundimonas	Brevundimonas subvibrioides	95.48	5.19	13.04	Yes	58	3365237	408	0.129707
C	Logarithmic decay	Very closely related	60	DT	C.2.V.60-DT-bin.11	Bacteria	Proteobacteria	Alphaproteobacteria	Caulobacterales	Caulobacteraceae	Brevundimonas	Brevundimonas subvibrioides	99.97	0.03	100	Yes	53	3454691	438	0.143208
C	Logarithmic decay	Random	60	DT	C.2.R.60-DT-bin.27	Bacteria	Proteobacteria	Alphaproteobacteria	Caulobacterales	Caulobacteraceae	Brevundimonas	Brevundimonas vesicularis	98.15	9.22	4.69	Yes	196	3656363	16	0.00563163
C	Logarithmic decay	Random	30	DT	C.2.R.30-DT-bin.16	Bacteria	Proteobacteria	Alphaproteobacteria	Caulobacterales	Caulobacteraceae	Brevundimonas	Brevundimonas vesicularis	98.45	1.73	28.57	Yes	70	3306299	16	0.010356
C	Exponential decay with abundance plateaus	Not closely related	60	8K	C.5.N.60-8K-bin.10	Bacteria	Proteobacteria	Alphaproteobacteria	Caulobacterales	Caulobacteraceae	Brevundimonas	Brevundimonas vesicularis	97.08	0.49	0	Yes	24	3057857	120	0.0341486
C	Exponential decay with abundance plateaus	Not closely related	60	8K	C.5.N.60-8K-bin.11	Bacteria	Proteobacteria	Alphaproteobacteria	Caulobacterales	Caulobacteraceae	Brevundimonas	Brevundimonas vesicularis	97.08	0.49	0	Yes	24	3057857	120	0.0341486
C	Exponential decay with abundance plateaus	Not closely related	60	8K	C.5.N.60-8K-bin.36	Bacteria	Proteobacteria	Alphaproteobacteria	Caulobacterales	Caulobacteraceae	Brevundimonas	Brevundimonas vesicularis	97.08	0.49	0	Yes	24	3057857	120	0.0341486
C	Exponential decay with abundance plateaus	Not closely related	60	8K	C.5.N.60-8K-bin.4	Bacteria	Proteobacteria	Alphaproteobacteria	Caulobacterales	Caulobacteraceae	Brevundimonas	Brevundimonas vesicularis	97.08	0.49	0	Yes	24	3057857	120	0.0341486
C	Exponential decay	Random	120	DT	C.3.R.120-DT-bin.5	Bacteria	Proteobacteria	Alphaproteobacteria	Caulobacterales	Caulobacteraceae	Brevundimonas	Brevundimonas vesicularis	99.32	1.44	28.57	Yes	59	3324733	41	0.00654568
C	Exponential decay	Random	60	DT	C.3.R.60-DT-bin.23	Bacteria	Proteobacteria	Alphaproteobacteria	Caulobacterales	Caulobacteraceae	Brevundimonas	Brevundimonas vesicularis	98.05	1.49	28.57	Yes	52	3243873	56	0.0173152
C	Exponential decay with abundance plateaus	Not closely related	60	DT	C.5.N.60-DT-bin.4	Bacteria	Proteobacteria	Alphaproteobacteria	Caulobacterales	Caulobacteraceae	Brevundimonas	Brevundimonas vesicularis	94.48	0.49	0	Yes	23	2989576	118	0.03339
C	Logarithmic decay	Random	60	MM	C.2.R.60-MM-bin.7	Bacteria	Proteobacteria	Alphaproteobacteria	Caulobacterales	Caulobacteraceae	Brevundimonas	Brevundimonas vesicularis	91.74	5.71	28	Yes	1126	3188237	16	0.00479201
C	Exponential decay	Random	120	MM	C.3.R.120-MM-bin.4	Bacteria	Proteobacteria	Alphaproteobacteria	Caulobacterales	Caulobacteraceae	Brevundimonas	Brevundimonas vesicularis	98.38	1.08	16.67	Yes	78	3285157	42	0.00644165
C	Logarithmic decay	Random	30	MM	C.2.R.30-MM-bin.5	Bacteria	Proteobacteria	Alphaproteobacteria	Caulobacterales	Caulobacteraceae	Brevundimonas	Brevundimonas vesicularis	96.94	3.26	18.75	Yes	577	3267237	16	0.00999102
C	Exponential decay	Random	60	MM	C.3.R.60-MM-bin.4	Bacteria	Proteobacteria	Alphaproteobacteria	Caulobacterales	Caulobacteraceae	Brevundimonas	Brevundimonas vesicularis	98.12	0.92	0	Yes	62	3274269	57	0.0174557
C	Exponential decay with abundance plateaus	Closely related	60	MM	C.5.C.60-MM-bin.24	Bacteria	Proteobacteria	Alphaproteobacteria	Caulobacterales	Caulobacteraceae	Brevundimonas	Brevundimonas vesicularis	96.81	1.41	33.33	Yes	57	3238715	101	0.0302904
C	Exponential decay	Very closely related	60	MM	C.3.V.60-MM-bin.8	Bacteria	Proteobacteria	Alphaproteobacteria	Caulobacterales	Caulobacteraceae	Brevundimonas	Brevundimonas vesicularis	97.4	1.24	0	Yes	61	3307212	102	0.0312605
C	Exponential decay with abundance plateaus	Very closely related	60	MM	C.5.V.60-MM-bin.16	Bacteria	Proteobacteria	Alphaproteobacteria	Caulobacterales	Caulobacteraceae	Brevundimonas	Brevundimonas vesicularis	98.44	0.92	0	Yes	55	3292165	107	0.0328702
C	Logarithmic decay with abundance plateaus	Closely related	60	MM	C.4.C.60-MM-bin.7	Bacteria	Proteobacteria	Alphaproteobacteria	Caulobacterales	Caulobacteraceae	Brevundimonas	Brevundimonas vesicularis	98.7	0.92	0	Yes	63	3287801	211	0.064534
C	Logarithmic decay	Closely related	60	MM	C.2.C.60-MM-bin.2	Bacteria	Proteobacteria	Alphaproteobacteria	Caulobacterales	Caulobacteraceae	Brevundimonas	Brevundimonas vesicularis	98.38	0.92	0	Yes	54	3286322	230	0.070162
C	Logarithmic decay	Not closely related	60	MM	C.2.N.60-MM-bin.7	Bacteria	Proteobacteria	Alphaproteobacteria	Caulobacterales	Caulobacteraceae	Brevundimonas	Brevundimonas vesicularis	96.54	0.92	0	Yes	74	3149127	393	0.114607
C	Logarithmic decay	Very closely related	60	MM	C.2.V.60-MM-bin.1	Bacteria	Proteobacteria	Alphaproteobacteria	Caulobacterales	Caulobacteraceae	Brevundimonas	Brevundimonas vesicularis	98.7	0.92	0	Yes	58	3289343	382	0.11658
C	Logarithmic decay with abundance plateaus	Not closely related	60	MM	C.4.N.60-MM-bin.18	Bacteria	Proteobacteria	Alphaproteobacteria	Caulobacterales	Caulobacteraceae	Brevundimonas	Brevundimonas vesicularis	99.68	0.92	0	Yes	64	3320457	379	0.116664
C	Logarithmic decay with abundance plateaus	Very closely related	60	MM	C.4.V.60-MM-bin.2	Bacteria	Proteobacteria	Alphaproteobacteria	Caulobacterales	Caulobacteraceae	Brevundimonas	Brevundimonas vesicularis	98.76	0.92	0	Yes	69	3303395	414	0.126835
C	Exponential decay	Random	180	DT	C.3.R.180-DT-bin.32	Bacteria	Proteobacteria	Alphaproteobacteria	Caulobacterales	Caulobacteraceae	Brevundimonas	Brevundimonas vesicularis	99.32	1.8	42.86	Yes	57	3333026	185	0.0194603
C	Logarithmic decay with abundance plateaus	Closely related	60	DT	C.4.C.60-DT-bin.3	Bacteria	Proteobacteria	Alphaproteobacteria	Caulobacterales	Caulobacteraceae	Brevundimonas	Brevundimonas vesicularis	99.32	1.44	28.57	Yes	69	3357320	209	0.0664843
C	Logarithmic decay	Closely related	60	DT	C.2.C.60-DT-bin.2	Bacteria	Proteobacteria	Alphaproteobacteria	Caulobacterales	Caulobacteraceae	Brevundimonas	Brevundimonas vesicularis	99.32	1.65	22.22	Yes	63	3353772	227	0.0721264
C	Logarithmic decay	Very closely related	60	DT	C.2.V.60-DT-bin.6	Bacteria	Proteobacteria	Alphaproteobacteria	Caulobacterales	Caulobacteraceae	Brevundimonas	Brevundimonas vesicularis	99.32	1.44	28.57	Yes	63	3340324	376	0.118831
C	Logarithmic decay	Not closely related	60	DT	C.2.N.60-DT-bin.15	Bacteria	Proteobacteria	Alphaproteobacteria	Caulobacterales	Caulobacteraceae	Brevundimonas	Brevundimonas vesicularis	98.03	1.11	0	Yes	51	3182609	386	0.116093
C	Logarithmic decay with abundance plateaus	Very closely related	60	DT	C.4.V.60-DT-bin.8	Bacteria	Proteobacteria	Alphaproteobacteria	Caulobacterales	Caulobacteraceae	Brevundimonas	Brevundimonas vesicularis	94.78	5.95	28.07	Yes	63	3443449	405	0.13198
A	Logarithmic decay	Random	180	8K	A.2.R.180-8K-bin.48	Bacteria	Proteobacteria	Alphaproteobacteria	Rhizobiales	Rhizobiaceae	Brucella	Brucella melitensis	92.29	0.44	0	Yes	28	3015342	1514	0.140944
A	Logarithmic decay	Random	60	DT	A.2.R.60-DT-bin.19	Bacteria	Proteobacteria	Alphaproteobacteria	Rhizobiales	Rhizobiaceae	Brucella	Brucella melitensis	93.52	2.23	6.25	Yes	216	3141603	8	0.00242014
A	Exponential decay	Random	180	8K	A.3.R.180-8K-bin.27	Bacteria	Proteobacteria	Alphaproteobacteria	Rhizobiales	Rhizobiaceae	Brucella	Brucella melitensis	98.64	0.48	0	Yes	32	3231049	285	0.0284432
A	Exponential decay	Random	180	8K	A.3.R.180-8K-bin.47	Bacteria	Proteobacteria	Alphaproteobacteria	Rhizobiales	Rhizobiaceae	Brucella	Brucella melitensis	98.64	0.48	0	Yes	32	3231049	285	0.0284432
A	Exponential decay	Random	30	DT	A.3.R.30-DT-bin.9	Bacteria	Proteobacteria	Alphaproteobacteria	Rhizobiales	Rhizobiaceae	Brucella	Brucella melitensis	94.68	0.46	0	Yes	54	3112337	11	0.00667514
A	Logarithmic decay	Random	30	DT	A.2.R.30-DT-bin.1	Bacteria	Proteobacteria	Alphaproteobacteria	Rhizobiales	Rhizobiaceae	Brucella	Brucella melitensis	99.11	2.87	3.23	Yes	165	3699677	11	0.00783793
A	Exponential decay	Random	120	8K	A.3.R.120-8K-bin.22	Bacteria	Proteobacteria	Alphaproteobacteria	Rhizobiales	Rhizobiaceae	Brucella	Brucella melitensis	98.64	0.48	25	Yes	32	3185354	144	0.0212832
A	Exponential decay	Random	120	8K	A.3.R.120-8K-bin.21	Bacteria	Proteobacteria	Alphaproteobacteria	Rhizobiales	Rhizobiaceae	Brucella	Brucella melitensis	98.64	0.48	25	Yes	33	3231189	144	0.0215862
A	Exponential decay	Random	120	8K	A.3.R.120-8K-bin.30	Bacteria	Proteobacteria	Alphaproteobacteria	Rhizobiales	Rhizobiaceae	Brucella	Brucella melitensis	98.64	0.48	25	Yes	33	3231189	144	0.0215862
A	Exponential decay	Random	120	8K	A.3.R.120-8K-bin.45	Bacteria	Proteobacteria	Alphaproteobacteria	Rhizobiales	Rhizobiaceae	Brucella	Brucella melitensis	98.64	0.48	25	Yes	33	3231189	144	0.0215862
A	Logarithmic decay with abundance plateaus	Very closely related	60	DT	A.4.V.60-DT-bin.2	Bacteria	Proteobacteria	Alphaproteobacteria	Rhizobiales	Rhizobiaceae	Brucella	Brucella melitensis	99.44	0.48	25	Yes	56	3284789	19	0.00612439
A	Logarithmic decay	Very closely related	60	DT	A.2.V.60-DT-bin.10	Bacteria	Proteobacteria	Alphaproteobacteria	Rhizobiales	Rhizobiaceae	Brucella	Brucella melitensis	99.44	0.48	25	Yes	53	3285635	21	0.00658476
A	Logarithmic decay with abundance plateaus	Closely related	60	DT	A.4.C.60-DT-bin.14	Bacteria	Proteobacteria	Alphaproteobacteria	Rhizobiales	Rhizobiaceae	Brucella	Brucella melitensis	99.44	0.95	12.5	Yes	56	3299818	22	0.00687477
A	Logarithmic decay	Closely related	60	DT	A.2.C.60-DT-bin.9	Bacteria	Proteobacteria	Alphaproteobacteria	Rhizobiales	Rhizobiaceae	Brucella	Brucella melitensis	99.44	0.95	12.5	Yes	58	3303477	23	0.00718626
A	Exponential decay with abundance plateaus	Not closely related	60	8K	A.5.N.60-8K-bin.7	Bacteria	Proteobacteria	Alphaproteobacteria	Rhizobiales	Rhizobiaceae	Brucella	Brucella melitensis	96.3	0.48	25	Yes	33	3156392	91	0.0267759
A	Exponential decay with abundance plateaus	Not closely related	60	8K	A.5.N.60-8K-bin.26	Bacteria	Proteobacteria	Alphaproteobacteria	Rhizobiales	Rhizobiaceae	Brucella	Brucella melitensis	98.64	0.48	25	Yes	33	3231108	91	0.027414
A	Exponential decay	Very closely related	60	8K	A.3.V.60-8K-bin.33	Bacteria	Proteobacteria	Alphaproteobacteria	Rhizobiales	Rhizobiaceae	Brucella	Brucella melitensis	92.49	0.48	25	Yes	30	3040326	81	0.0229294
A	Exponential decay	Very closely related	60	8K	A.3.V.60-8K-bin.41	Bacteria	Proteobacteria	Alphaproteobacteria	Rhizobiales	Rhizobiaceae	Brucella	Brucella melitensis	92.49	0.48	25	Yes	31	3086161	81	0.0232759
A	Exponential decay	Closely related	60	8K	A.3.C.60-8K-bin.13	Bacteria	Proteobacteria	Alphaproteobacteria	Rhizobiales	Rhizobiaceae	Brucella	Brucella melitensis	98.64	0.48	25	Yes	32	3185267	81	0.0239261
A	Exponential decay	Closely related	60	8K	A.3.C.60-8K-bin.25	Bacteria	Proteobacteria	Alphaproteobacteria	Rhizobiales	Rhizobiaceae	Brucella	Brucella melitensis	98.64	0.48	25	Yes	32	3185267	81	0.0239261
A	Exponential decay	Closely related	60	8K	A.3.C.60-8K-bin.38	Bacteria	Proteobacteria	Alphaproteobacteria	Rhizobiales	Rhizobiaceae	Brucella	Brucella melitensis	98.64	0.48	25	Yes	32	3185267	81	0.0239261
A	Exponential decay	Closely related	60	8K	A.3.C.60-8K-bin.50	Bacteria	Proteobacteria	Alphaproteobacteria	Rhizobiales	Rhizobiaceae	Brucella	Brucella melitensis	98.64	0.48	25	Yes	32	3185267	81	0.0239261
A	Exponential decay	Very closely related	60	8K	A.3.V.60-8K-bin.42	Bacteria	Proteobacteria	Alphaproteobacteria	Rhizobiales	Rhizobiaceae	Brucella	Brucella melitensis	98.64	0.48	25	Yes	33	3234338	81	0.0244019
A	Exponential decay with abundance plateaus	Very closely related	60	8K	A.5.V.60-8K-bin.15	Bacteria	Proteobacteria	Alphaproteobacteria	Rhizobiales	Rhizobiaceae	Brucella	Brucella melitensis	92.49	0.48	25	Yes	30	3037025	80	0.0226447
A	Exponential decay with abundance plateaus	Very closely related	60	8K	A.5.V.60-8K-bin.50	Bacteria	Proteobacteria	Alphaproteobacteria	Rhizobiales	Rhizobiaceae	Brucella	Brucella melitensis	98.64	0.48	25	Yes	33	3188598	80	0.0238007
A	Exponential decay with abundance plateaus	Closely related	60	8K	A.5.C.60-8K-bin.15	Bacteria	Proteobacteria	Alphaproteobacteria	Rhizobiales	Rhizobiaceae	Brucella	Brucella melitensis	98.64	0.69	20	Yes	33	3188799	80	0.0238378
A	Exponential decay with abundance plateaus	Closely related	60	8K	A.5.C.60-8K-bin.46	Bacteria	Proteobacteria	Alphaproteobacteria	Rhizobiales	Rhizobiaceae	Brucella	Brucella melitensis	98.64	0.69	20	Yes	33	3188799	80	0.0238378
A	Exponential decay with abundance plateaus	Closely related	60	8K	A.5.C.60-8K-bin.24	Bacteria	Proteobacteria	Alphaproteobacteria	Rhizobiales	Rhizobiaceae	Brucella	Brucella melitensis	98.64	0.48	25	Yes	33	3231246	80	0.0241533
A	Logarithmic decay	Random	120	DT	A.2.R.120-DT-bin.17	Bacteria	Proteobacteria	Alphaproteobacteria	Rhizobiales	Rhizobiaceae	Brucella	Brucella melitensis	99.44	1.04	14.29	Yes	57	3383554	55	0.00880949
A	Equal abundance	Ordered	60	DT	A.1.O.60-DT-bin.13	Bacteria	Proteobacteria	Alphaproteobacteria	Rhizobiales	Rhizobiaceae	Brucella	Brucella melitensis	98.88	3.52	12	Yes	59	3766420	63	0.0225335
A	Equal abundance	Ordered	60	8K	A.1.O.60-8K-bin.25	Bacteria	Proteobacteria	Alphaproteobacteria	Rhizobiales	Rhizobiaceae	Brucella	Brucella melitensis	98.64	0.48	25	Yes	33	3185249	63	0.0188584
A	Equal abundance	Ordered	60	8K	A.1.O.60-8K-bin.51	Bacteria	Proteobacteria	Alphaproteobacteria	Rhizobiales	Rhizobiaceae	Brucella	Brucella melitensis	98.64	0.48	25	Yes	33	3185249	63	0.0188584
A	Equal abundance	Ordered	60	8K	A.1.O.60-8K-bin.58	Bacteria	Proteobacteria	Alphaproteobacteria	Rhizobiales	Rhizobiaceae	Brucella	Brucella melitensis	98.64	0.48	25	Yes	33	3185249	63	0.0188584
A	Equal abundance	Ordered	60	8K	A.1.O.60-8K-bin.60	Bacteria	Proteobacteria	Alphaproteobacteria	Rhizobiales	Rhizobiaceae	Brucella	Brucella melitensis	98.64	0.48	25	Yes	34	3231084	63	0.0191293
A	Logarithmic decay	Random	120	8K	A.2.R.120-8K-bin.16	Bacteria	Proteobacteria	Alphaproteobacteria	Rhizobiales	Rhizobiaceae	Brucella	Brucella melitensis	98.64	0.48	25	Yes	40	3240212	55	0.00839235
A	Logarithmic decay	Random	120	8K	A.2.R.120-8K-bin.28	Bacteria	Proteobacteria	Alphaproteobacteria	Rhizobiales	Rhizobiaceae	Brucella	Brucella melitensis	98.64	0.48	25	Yes	40	3240212	55	0.00839235
A	Logarithmic decay	Random	120	8K	A.2.R.120-8K-bin.19	Bacteria	Proteobacteria	Alphaproteobacteria	Rhizobiales	Rhizobiaceae	Brucella	Brucella melitensis	98.64	0.69	20	Yes	42	3246993	55	0.0084063
A	Logarithmic decay	Random	120	8K	A.2.R.120-8K-bin.2	Bacteria	Proteobacteria	Alphaproteobacteria	Rhizobiales	Rhizobiaceae	Brucella	Brucella melitensis	98.64	0.69	20	Yes	42	3255721	55	0.00843508
A	Exponential decay with abundance plateaus	Closely related	60	DT	A.5.C.60-DT-bin.2	Bacteria	Proteobacteria	Alphaproteobacteria	Rhizobiales	Rhizobiaceae	Brucella	Brucella melitensis	99.44	3.07	3.45	Yes	66	3685027	78	0.0274051
A	Exponential decay with abundance plateaus	Very closely related	60	DT	A.5.V.60-DT-bin.23	Bacteria	Proteobacteria	Alphaproteobacteria	Rhizobiales	Rhizobiaceae	Brucella	Brucella melitensis	99.44	1.21	5.26	Yes	56	3360676	78	0.025014
A	Exponential decay	Closely related	60	DT	A.3.C.60-DT-bin.25	Bacteria	Proteobacteria	Alphaproteobacteria	Rhizobiales	Rhizobiaceae	Brucella	Brucella melitensis	99.44	1.75	7.14	Yes	54	3376515	79	0.0254186
A	Exponential decay	Very closely related	60	DT	A.3.V.60-DT-bin.17	Bacteria	Proteobacteria	Alphaproteobacteria	Rhizobiales	Rhizobiaceae	Brucella	Brucella melitensis	99.44	3.11	2.94	Yes	77	3319891	79	0.0250704
A	Exponential decay with abundance plateaus	Not closely related	60	DT	A.5.N.60-DT-bin.12	Bacteria	Proteobacteria	Alphaproteobacteria	Rhizobiales	Rhizobiaceae	Brucella	Brucella melitensis	99.44	7.12	1.15	Yes	115	3878514	89	0.032959
A	Logarithmic decay with abundance plateaus	Very closely related	60	MM	A.4.V.60-MM-bin.4	Bacteria	Proteobacteria	Alphaproteobacteria	Rhizobiales	Rhizobiaceae	Brucella	Brucella melitensis	99.39	0.71	20	Yes	281	3242708	19	0.00597377
A	Exponential decay	Random	30	MM	A.3.R.30-MM-bin.8	Bacteria	Proteobacteria	Alphaproteobacteria	Rhizobiales	Rhizobiaceae	Brucella	Brucella melitensis	92.92	4.16	12.5	Yes	1537	3068275	11	0.0063027
A	Logarithmic decay	Very closely related	60	MM	A.2.V.60-MM-bin.8	Bacteria	Proteobacteria	Alphaproteobacteria	Rhizobiales	Rhizobiaceae	Brucella	Brucella melitensis	99.44	0.53	37.5	Yes	269	3243122	21	0.00643385
A	Logarithmic decay with abundance plateaus	Closely related	60	MM	A.4.C.60-MM-bin.1	Bacteria	Proteobacteria	Alphaproteobacteria	Rhizobiales	Rhizobiaceae	Brucella	Brucella melitensis	99.42	0.54	0	Yes	262	3245312	22	0.00668735
A	Logarithmic decay	Random	30	MM	A.2.R.30-MM-bin.12	Bacteria	Proteobacteria	Alphaproteobacteria	Rhizobiales	Rhizobiaceae	Brucella	Brucella melitensis	95.87	6.08	17.74	Yes	1445	3207126	11	0.00682943
A	Logarithmic decay	Closely related	60	MM	A.2.C.60-MM-bin.2	Bacteria	Proteobacteria	Alphaproteobacteria	Rhizobiales	Rhizobiaceae	Brucella	Brucella melitensis	99.44	0.51	25	Yes	242	3240537	23	0.00699325
A	Exponential decay with abundance plateaus	Very closely related	60	MM	A.5.V.60-MM-bin.22	Bacteria	Proteobacteria	Alphaproteobacteria	Rhizobiales	Rhizobiaceae	Brucella	Brucella melitensis	99.44	0.49	40	Yes	210	3223363	79	0.0238744
A	Exponential decay with abundance plateaus	Closely related	60	MM	A.5.C.60-MM-bin.9	Bacteria	Proteobacteria	Alphaproteobacteria	Rhizobiales	Rhizobiaceae	Brucella	Brucella melitensis	99.44	0.44	0	Yes	204	3237015	80	0.0240483
A	Exponential decay	Closely related	60	MM	A.3.C.60-MM-bin.19	Bacteria	Proteobacteria	Alphaproteobacteria	Rhizobiales	Rhizobiaceae	Brucella	Brucella melitensis	99.44	0.44	0	Yes	209	3243448	80	0.0242089
A	Exponential decay	Very closely related	60	MM	A.3.V.60-MM-bin.16	Bacteria	Proteobacteria	Alphaproteobacteria	Rhizobiales	Rhizobiaceae	Brucella	Brucella melitensis	99.44	0.44	0	Yes	208	3243318	80	0.0242907
A	Exponential decay with abundance plateaus	Not closely related	60	MM	A.5.N.60-MM-bin.9	Bacteria	Proteobacteria	Alphaproteobacteria	Rhizobiales	Rhizobiaceae	Brucella	Brucella melitensis	99.44	2.44	5	Yes	211	3320205	91	0.0279939
A	Logarithmic decay	Closely related	60	8K	A.2.C.60-8K-bin.19	Bacteria	Proteobacteria	Alphaproteobacteria	Rhizobiales	Rhizobiaceae	Brucella	Brucella melitensis	98.64	0.48	25	Yes	37	3219671	23	0.00700248
A	Logarithmic decay	Closely related	60	8K	A.2.C.60-8K-bin.36	Bacteria	Proteobacteria	Alphaproteobacteria	Rhizobiales	Rhizobiaceae	Brucella	Brucella melitensis	98.64	0.48	25	Yes	37	3219671	23	0.00700248
A	Logarithmic decay	Closely related	60	8K	A.2.C.60-8K-bin.6	Bacteria	Proteobacteria	Alphaproteobacteria	Rhizobiales	Rhizobiaceae	Brucella	Brucella melitensis	98.64	0.48	25	Yes	37	3219671	23	0.00700248
A	Logarithmic decay	Closely related	60	8K	A.2.C.60-8K-bin.16	Bacteria	Proteobacteria	Alphaproteobacteria	Rhizobiales	Rhizobiaceae	Brucella	Brucella melitensis	98.64	0.48	25	Yes	39	3238719	23	0.0070425
A	Logarithmic decay with abundance plateaus	Closely related	60	8K	A.4.C.60-8K-bin.28	Bacteria	Proteobacteria	Alphaproteobacteria	Rhizobiales	Rhizobiaceae	Brucella	Brucella melitensis	98.64	0.48	25	Yes	40	3240787	22	0.00673005
A	Logarithmic decay with abundance plateaus	Closely related	60	8K	A.4.C.60-8K-bin.2	Bacteria	Proteobacteria	Alphaproteobacteria	Rhizobiales	Rhizobiaceae	Brucella	Brucella melitensis	98.64	0.48	25	Yes	41	3244180	22	0.00673748
A	Logarithmic decay with abundance plateaus	Closely related	60	8K	A.4.C.60-8K-bin.7	Bacteria	Proteobacteria	Alphaproteobacteria	Rhizobiales	Rhizobiaceae	Brucella	Brucella melitensis	98.64	0.48	25	Yes	41	3244180	22	0.00673748
A	Logarithmic decay with abundance plateaus	Closely related	60	8K	A.4.C.60-8K-bin.14	Bacteria	Proteobacteria	Alphaproteobacteria	Rhizobiales	Rhizobiaceae	Brucella	Brucella melitensis	98.64	0.48	25	Yes	42	3247171	22	0.00674658
A	Logarithmic decay	Very closely related	60	8K	A.2.V.60-8K-bin.17	Bacteria	Proteobacteria	Alphaproteobacteria	Rhizobiales	Rhizobiaceae	Brucella	Brucella melitensis	93.79	0.69	20	Yes	35	3092032	21	0.0061875
A	Logarithmic decay	Very closely related	60	8K	A.2.V.60-8K-bin.16	Bacteria	Proteobacteria	Alphaproteobacteria	Rhizobiales	Rhizobiaceae	Brucella	Brucella melitensis	95.9	0.48	25	Yes	35	3127446	21	0.00626026
A	Logarithmic decay with abundance plateaus	Very closely related	60	8K	A.4.V.60-8K-bin.20	Bacteria	Proteobacteria	Alphaproteobacteria	Rhizobiales	Rhizobiaceae	Brucella	Brucella melitensis	87.97	0.48	25	Yes	38	2977756	20	0.00553438
A	Exponential decay	Random	120	DT	A.3.R.120-DT-bin.24	Bacteria	Proteobacteria	Alphaproteobacteria	Rhizobiales	Rhizobiaceae	Brucella	Brucella melitensis	99.44	4.2	5.66	Yes	146	3436429	146	0.0238215
A	Exponential decay	Random	30	8K	A.3.R.30-8K-bin.14	Bacteria	Proteobacteria	Alphaproteobacteria	Rhizobiales	Rhizobiaceae	Brucella	Brucella melitensis	94.68	0.46	0	Yes	53	3103719	11	0.00662494
A	Exponential decay	Random	30	8K	A.3.R.30-8K-bin.22	Bacteria	Proteobacteria	Alphaproteobacteria	Rhizobiales	Rhizobiaceae	Brucella	Brucella melitensis	94.68	0.46	0	Yes	53	3103719	11	0.00662494
A	Exponential decay	Random	30	8K	A.3.R.30-8K-bin.43	Bacteria	Proteobacteria	Alphaproteobacteria	Rhizobiales	Rhizobiaceae	Brucella	Brucella melitensis	94.68	0.46	0	Yes	53	3103719	11	0.00662494
A	Exponential decay	Random	30	8K	A.3.R.30-8K-bin.45	Bacteria	Proteobacteria	Alphaproteobacteria	Rhizobiales	Rhizobiaceae	Brucella	Brucella melitensis	94.68	0.46	0	Yes	53	3103719	11	0.00662494
A	Exponential decay	Random	180	DT	A.3.R.180-DT-bin.14	Bacteria	Proteobacteria	Alphaproteobacteria	Rhizobiales	Rhizobiaceae	Brucella	Brucella melitensis	98.66	4.17	4.08	Yes	53	3677783	267	0.0309348
A	Logarithmic decay	Random	60	8K	A.2.R.60-8K-bin.32	Bacteria	Proteobacteria	Alphaproteobacteria	Rhizobiales	Rhizobiaceae	Brucella	Brucella melitensis	95.1	1.08	9.09	Yes	218	3144575	7	0.00222734
A	Exponential decay	Random	10	8K	A.3.R.10-8K-bin.35	Bacteria	Proteobacteria	Alphaproteobacteria	Rhizobiales	Rhizobiaceae	Brucella	Brucella melitensis	94.71	1.73	25	Yes	268	3125747	7	0.0125201
A	Logarithmic decay	Random	180	DT	A.2.R.180-DT-bin.24	Bacteria	Proteobacteria	Alphaproteobacteria	Rhizobiales	Rhizobiaceae	Brucella	Brucella melitensis	99.44	0.46	0	Yes	46	3284985	1489	0.154041
C	Exponential decay with abundance plateaus	Not closely related	60	8K	C.5.N.60-8K-bin.46	Bacteria	Proteobacteria	Gammaproteobacteria	Burkholderiales	Burkholderiaceae	Burkholderia	Burkholderia glumae	95.77	0.93	25	Yes	74	5484065	101	0.0516378
C	Exponential decay with abundance plateaus	Not closely related	60	8K	C.5.N.60-8K-bin.51	Bacteria	Proteobacteria	Gammaproteobacteria	Burkholderiales	Burkholderiaceae	Burkholderia	Burkholderia glumae	95.77	0.93	25	Yes	74	5484065	101	0.0516378
C	Exponential decay with abundance plateaus	Not closely related	60	8K	C.5.N.60-8K-bin.53	Bacteria	Proteobacteria	Gammaproteobacteria	Burkholderiales	Burkholderiaceae	Burkholderia	Burkholderia glumae	95.77	0.93	25	Yes	74	5484065	101	0.0516378
C	Logarithmic decay	Random	10	DT	C.2.R.10-DT-bin.2	Bacteria	Proteobacteria	Gammaproteobacteria	Burkholderiales	Burkholderiaceae	Burkholderia	Burkholderia glumae	99.95	1.13	50	Yes	128	6113696	47	0.164134
C	Logarithmic decay	Random	10	8K	C.2.R.10-8K-bin.19	Bacteria	Proteobacteria	Gammaproteobacteria	Burkholderiales	Burkholderiaceae	Burkholderia	Burkholderia glumae	98.36	1.13	50	Yes	95	6009271	47	0.159996
C	Logarithmic decay	Random	10	8K	C.2.R.10-8K-bin.22	Bacteria	Proteobacteria	Gammaproteobacteria	Burkholderiales	Burkholderiaceae	Burkholderia	Burkholderia glumae	98.36	1.13	50	Yes	95	6009271	47	0.159996
C	Logarithmic decay	Random	10	8K	C.2.R.10-8K-bin.23	Bacteria	Proteobacteria	Gammaproteobacteria	Burkholderiales	Burkholderiaceae	Burkholderia	Burkholderia glumae	98.36	1.13	50	Yes	95	6009271	47	0.159996
C	Logarithmic decay	Random	10	8K	C.2.R.10-8K-bin.17	Bacteria	Proteobacteria	Gammaproteobacteria	Burkholderiales	Burkholderiaceae	Burkholderia	Burkholderia glumae	98.36	1.13	50	Yes	97	6026925	47	0.160458
C	Exponential decay with abundance plateaus	Not closely related	60	DT	C.5.N.60-DT-bin.3	Bacteria	Proteobacteria	Gammaproteobacteria	Burkholderiales	Burkholderiaceae	Burkholderia	Burkholderia glumae	95.97	1.13	50	Yes	81	5588940	99	0.0527655
C	Logarithmic decay with abundance plateaus	Closely related	60	MM	C.4.C.60-MM-bin.17	Bacteria	Proteobacteria	Gammaproteobacteria	Burkholderiales	Burkholderiaceae	Burkholderia	Burkholderia glumae	93.83	1.27	25	Yes	958	6073783	16	0.00928562
C	Logarithmic decay	Closely related	60	MM	C.2.C.60-MM-bin.13	Bacteria	Proteobacteria	Gammaproteobacteria	Burkholderiales	Burkholderiaceae	Burkholderia	Burkholderia glumae	94.66	2.64	22.22	Yes	728	6089981	18	0.0101727
C	Exponential decay	Random	60	MM	C.3.R.60-MM-bin.22	Bacteria	Proteobacteria	Gammaproteobacteria	Burkholderiales	Burkholderiaceae	Burkholderia	Burkholderia glumae	96.25	2.5	30.43	Yes	402	6181415	53	0.0304788
C	Exponential decay with abundance plateaus	Not closely related	60	MM	C.5.N.60-MM-bin.13	Bacteria	Proteobacteria	Gammaproteobacteria	Burkholderiales	Burkholderiaceae	Burkholderia	Burkholderia glumae	97.96	0.84	0	Yes	242	6141057	101	0.0575639
C	Logarithmic decay	Random	10	MM	C.2.R.10-MM-bin.6	Bacteria	Proteobacteria	Gammaproteobacteria	Burkholderiales	Burkholderiaceae	Burkholderia	Burkholderia glumae	97.56	0.84	0	Yes	296	6098834	47	0.161535
C	Logarithmic decay	Random	30	DT	C.2.R.30-DT-bin.7	Bacteria	Proteobacteria	Gammaproteobacteria	Burkholderiales	Burkholderiaceae	Burkholderia	Burkholderia stagnalis	99.95	1.3	0	Yes	152	7484756	20	0.0293148
C	Exponential decay	Random	30	DT	C.3.R.30-DT-bin.12	Bacteria	Proteobacteria	Gammaproteobacteria	Burkholderiales	Burkholderiaceae	Burkholderia	Burkholderia stagnalis	100	9.64	65	Yes	147	7311577	37	0.051559
C	Exponential decay	Not closely related	60	8K	C.3.N.60-8K-bin.13	Bacteria	Proteobacteria	Gammaproteobacteria	Burkholderiales	Burkholderiaceae	Burkholderia	Burkholderia stagnalis	93.18	0.62	0	Yes	102	7201076	89	0.0600076
C	Exponential decay	Not closely related	60	8K	C.3.N.60-8K-bin.34	Bacteria	Proteobacteria	Gammaproteobacteria	Burkholderiales	Burkholderiaceae	Burkholderia	Burkholderia stagnalis	93.18	0.62	0	Yes	102	7201076	89	0.0600076
C	Exponential decay	Not closely related	60	8K	C.3.N.60-8K-bin.44	Bacteria	Proteobacteria	Gammaproteobacteria	Burkholderiales	Burkholderiaceae	Burkholderia	Burkholderia stagnalis	93.18	0.62	0	Yes	102	7201076	89	0.0600076
C	Exponential decay	Not closely related	60	8K	C.3.N.60-8K-bin.8	Bacteria	Proteobacteria	Gammaproteobacteria	Burkholderiales	Burkholderiaceae	Burkholderia	Burkholderia stagnalis	93.18	0.62	0	Yes	102	7201076	89	0.0600076
C	Exponential decay	Not closely related	60	DT	C.3.N.60-DT-bin.2	Bacteria	Proteobacteria	Gammaproteobacteria	Burkholderiales	Burkholderiaceae	Burkholderia	Burkholderia stagnalis	99.95	0.62	0	Yes	108	7419979	88	0.0618898
C	Exponential decay	Random	120	DT	C.3.R.120-DT-bin.22	Bacteria	Proteobacteria	Gammaproteobacteria	Burkholderiales	Burkholderiaceae	Burkholderia	Burkholderia stagnalis	95.8	2.33	53.85	Yes	210	7304926	99	0.0343179
C	Logarithmic decay	Random	30	MM	C.2.R.30-MM-bin.10	Bacteria	Proteobacteria	Gammaproteobacteria	Burkholderiales	Burkholderiaceae	Burkholderia	Burkholderia stagnalis	97.88	1.24	14.29	Yes	741	7370019	20	0.0282059
C	Exponential decay	Not closely related	60	MM	C.3.N.60-MM-bin.6	Bacteria	Proteobacteria	Gammaproteobacteria	Burkholderiales	Burkholderiaceae	Burkholderia	Burkholderia stagnalis	96.76	0.62	0	Yes	353	7313748	89	0.0607208
C	Logarithmic decay	Random	30	8K	C.2.R.30-8K-bin.14	Bacteria	Proteobacteria	Gammaproteobacteria	Burkholderiales	Burkholderiaceae	Burkholderia	Burkholderia stagnalis	92.58	0.82	0	Yes	112	7178309	20	0.0277361
C	Logarithmic decay	Random	30	8K	C.2.R.30-8K-bin.16	Bacteria	Proteobacteria	Gammaproteobacteria	Burkholderiales	Burkholderiaceae	Burkholderia	Burkholderia stagnalis	92.58	0.82	0	Yes	112	7178309	20	0.0277361
C	Logarithmic decay	Random	30	8K	C.2.R.30-8K-bin.36	Bacteria	Proteobacteria	Gammaproteobacteria	Burkholderiales	Burkholderiaceae	Burkholderia	Burkholderia stagnalis	92.58	0.82	0	Yes	112	7178309	20	0.0277361
C	Logarithmic decay	Random	30	8K	C.2.R.30-8K-bin.4	Bacteria	Proteobacteria	Gammaproteobacteria	Burkholderiales	Burkholderiaceae	Burkholderia	Burkholderia stagnalis	92.58	0.82	0	Yes	112	7178309	20	0.0277361
A	Logarithmic decay	Closely related	60	DT	A.2.C.60-DT-bin.13	Bacteria	Proteobacteria	Alphaproteobacteria	Rhodobacterales	Rhodobacteraceae	Celeribacter	Celeribacter indicus	96.54	2.04	18.18	Yes	236	3685741	7	0.00275741
A	Exponential decay with abundance plateaus	Closely related	60	DT	A.5.C.60-DT-bin.7	Bacteria	Proteobacteria	Alphaproteobacteria	Rhodobacterales	Rhodobacteraceae	Celeribacter	Celeribacter indicus	99.55	1.47	0	Yes	50	4056880	67	0.0258121
A	Logarithmic decay	Not closely related	60	DT	A.2.N.60-DT-bin.5	Bacteria	Proteobacteria	Alphaproteobacteria	Rhodobacterales	Rhodobacteraceae	Celeribacter	Celeribacter indicus	90.37	1.61	0	Yes	89	4014959	14	0.00562065
A	Exponential decay with abundance plateaus	Not closely related	60	DT	A.5.N.60-DT-bin.8	Bacteria	Proteobacteria	Alphaproteobacteria	Rhodobacterales	Rhodobacteraceae	Celeribacter	Celeribacter indicus	98.94	1.54	0	Yes	58	4232080	83	0.0333895
A	Logarithmic decay with abundance plateaus	Not closely related	60	DT	A.4.N.60-DT-bin.5	Bacteria	Proteobacteria	Alphaproteobacteria	Rhodobacterales	Rhodobacteraceae	Celeribacter	Celeribacter indicus	99.55	1.36	0	Yes	81	4660627	87	0.0383017
A	Equal abundance	Ordered	60	DT	A.1.O.60-DT-bin.10	Bacteria	Proteobacteria	Alphaproteobacteria	Rhodobacterales	Rhodobacteraceae	Celeribacter	Celeribacter indicus	98.64	0.72	0	Yes	47	4007854	64	0.0242296
A	Exponential decay	Random	180	DT	A.3.R.180-DT-bin.9	Bacteria	Proteobacteria	Alphaproteobacteria	Rhodobacterales	Rhodobacteraceae	Celeribacter	Celeribacter indicus	98.64	1.16	16.67	Yes	70	4216835	18	0.00250713
A	Logarithmic decay	Random	120	DT	A.2.R.120-DT-bin.9	Bacteria	Proteobacteria	Alphaproteobacteria	Rhodobacterales	Rhodobacteraceae	Celeribacter	Celeribacter indicus	85.76	4.06	9.09	Yes	1115	3922818	5	0.00105474
A	Exponential decay	Random	30	DT	A.3.R.30-DT-bin.1	Bacteria	Proteobacteria	Alphaproteobacteria	Rhodobacterales	Rhodobacteraceae	Celeribacter	Celeribacter indicus	98.94	0.4	20	Yes	42	4041880	22	0.0172802
A	Exponential decay	Random	120	DT	A.3.R.120-DT-bin.22	Bacteria	Proteobacteria	Alphaproteobacteria	Rhodobacterales	Rhodobacteraceae	Celeribacter	Celeribacter indicus	100	8.62	26.32	Yes	45	4028961	94	0.0179351
A	Exponential decay	Random	60	DT	A.3.R.60-DT-bin.15	Bacteria	Proteobacteria	Alphaproteobacteria	Rhodobacterales	Rhodobacteraceae	Celeribacter	Celeribacter indicus	92.84	0.31	0	Yes	38	3721764	69	0.0243752
A	Exponential decay	Random	180	MM	A.3.R.180-MM-bin.6	Bacteria	Proteobacteria	Alphaproteobacteria	Rhodobacterales	Rhodobacteraceae	Celeribacter	Celeribacter indicus	96.41	2.89	23.08	Yes	1307	4222864	12	0.00167739
A	Logarithmic decay	Not closely related	60	MM	A.2.N.60-MM-bin.2	Bacteria	Proteobacteria	Alphaproteobacteria	Rhodobacterales	Rhodobacteraceae	Celeribacter	Celeribacter indicus	98.59	2.17	12.5	Yes	630	4277916	15	0.00594855
A	Exponential decay	Random	30	MM	A.3.R.30-MM-bin.1	Bacteria	Proteobacteria	Alphaproteobacteria	Rhodobacterales	Rhodobacteraceae	Celeribacter	Celeribacter indicus	99.24	0.33	0	Yes	131	4255312	23	0.0181401
A	Exponential decay with abundance plateaus	Very closely related	60	MM	A.5.V.60-MM-bin.5	Bacteria	Proteobacteria	Alphaproteobacteria	Rhodobacterales	Rhodobacteraceae	Celeribacter	Celeribacter indicus	99.55	0.33	0	Yes	78	4246187	67	0.0266594
A	Exponential decay with abundance plateaus	Closely related	60	MM	A.5.C.60-MM-bin.2	Bacteria	Proteobacteria	Alphaproteobacteria	Rhodobacterales	Rhodobacteraceae	Celeribacter	Celeribacter indicus	99.55	0.33	0	Yes	74	4248296	67	0.0266854
A	Exponential decay	Closely related	60	MM	A.3.C.60-MM-bin.13	Bacteria	Proteobacteria	Alphaproteobacteria	Rhodobacterales	Rhodobacteraceae	Celeribacter	Celeribacter indicus	99.24	0.33	0	Yes	84	4254600	68	0.0270187
A	Exponential decay	Very closely related	60	MM	A.3.V.60-MM-bin.13	Bacteria	Proteobacteria	Alphaproteobacteria	Rhodobacterales	Rhodobacteraceae	Celeribacter	Celeribacter indicus	99.55	0.33	0	Yes	95	4256818	68	0.0270986
A	Exponential decay	Random	60	MM	A.3.R.60-MM-bin.8	Bacteria	Proteobacteria	Alphaproteobacteria	Rhodobacterales	Rhodobacteraceae	Celeribacter	Celeribacter indicus	99.24	0.63	0	Yes	81	4227177	70	0.027705
A	Exponential decay with abundance plateaus	Not closely related	60	MM	A.5.N.60-MM-bin.7	Bacteria	Proteobacteria	Alphaproteobacteria	Rhodobacterales	Rhodobacteraceae	Celeribacter	Celeribacter indicus	98.64	0.33	0	Yes	85	4241201	83	0.0327779
A	Logarithmic decay with abundance plateaus	Not closely related	60	MM	A.4.N.60-MM-bin.6	Bacteria	Proteobacteria	Alphaproteobacteria	Rhodobacterales	Rhodobacteraceae	Celeribacter	Celeribacter indicus	99.55	0.33	0	Yes	76	4262393	92	0.0366098
A	Logarithmic decay	Random	60	MM	A.2.R.60-MM-bin.19	Bacteria	Proteobacteria	Alphaproteobacteria	Rhodobacterales	Rhodobacteraceae	Celeribacter	Celeribacter indicus	99.55	0.33	0	Yes	95	4268593	275	0.108713
A	Logarithmic decay	Random	60	DT	A.2.R.60-DT-bin.12	Bacteria	Proteobacteria	Alphaproteobacteria	Rhodobacterales	Rhodobacteraceae	Celeribacter	Celeribacter indicus	99.55	0.33	0	Yes	60	4288088	270	0.109638
A	Logarithmic decay	Random	180	DT	A.2.R.180-DT-bin.12	Bacteria	Proteobacteria	Alphaproteobacteria	Rhodobacterales	Rhodobacteraceae	Celeribacter	Celeribacter indicus	99.55	0.33	0	Yes	60	4308071	1287	0.174668
A	Logarithmic decay with abundance plateaus	Very closely related	60	DT	A.4.V.60-DT-bin.11	Bacteria	Proteobacteria	Alphaproteobacteria	Rhodobacterales	Rhodobacteraceae	Celeribacter	Celeribacter indicus	86.83	2.34	5.56	Yes	345	3657158	6	0.00238382
A	Exponential decay with abundance plateaus	Very closely related	60	DT	A.5.V.60-DT-bin.7	Bacteria	Proteobacteria	Alphaproteobacteria	Rhodobacterales	Rhodobacteraceae	Celeribacter	Celeribacter indicus	93.15	0.48	0	Yes	47	3818997	67	0.0242928
A	Exponential decay	Very closely related	60	DT	A.3.V.60-DT-bin.7	Bacteria	Proteobacteria	Alphaproteobacteria	Rhodobacterales	Rhodobacteraceae	Celeribacter	Celeribacter indicus	99.55	1.79	0	Yes	61	4293006	67	0.0273438
A	Logarithmic decay	Closely related	60	DT	A.2.C.60-DT-bin.4	Bacteria	Proteobacteria	Alphaproteobacteria	Rhodobacterales	Rhodobacteraceae	Celeribacter_A	Celeribacter marinus	83.21	2.67	13.33	Yes	851	2501667	4	0.00111768
A	Logarithmic decay with abundance plateaus	Closely related	60	DT	A.4.C.60-DT-bin.5	Bacteria	Proteobacteria	Alphaproteobacteria	Rhodobacterales	Rhodobacteraceae	Celeribacter_A	Celeribacter marinus	89.25	1.91	18.18	Yes	648	2606125	5	0.00130422
A	Logarithmic decay	Very closely related	60	DT	A.2.V.60-DT-bin.1	Bacteria	Proteobacteria	Alphaproteobacteria	Rhodobacterales	Rhodobacteraceae	Celeribacter_A	Celeribacter marinus	93.39	3.16	22.22	Yes	416	2777450	6	0.00158259
A	Logarithmic decay with abundance plateaus	Very closely related	60	DT	A.4.V.60-DT-bin.8	Bacteria	Proteobacteria	Alphaproteobacteria	Rhodobacterales	Rhodobacteraceae	Celeribacter_A	Celeribacter marinus	96.95	3.71	18.52	Yes	417	3149870	6	0.00194265
A	Exponential decay	Random	10	DT	A.3.R.10-DT-bin.5	Bacteria	Proteobacteria	Alphaproteobacteria	Rhodobacterales	Rhodobacteraceae	Celeribacter_A	Celeribacter marinus	99.24	0.33	0	Yes	61	2999863	10	0.0174108
A	Logarithmic decay	Random	180	DT	A.2.R.180-DT-bin.5	Bacteria	Proteobacteria	Alphaproteobacteria	Rhodobacterales	Rhodobacteraceae	Celeribacter_A	Celeribacter marinus	98.94	0.3	0	Yes	25	2909091	15	0.00138674
A	Exponential decay	Random	180	8K	A.3.R.180-8K-bin.10	Bacteria	Proteobacteria	Alphaproteobacteria	Rhodobacterales	Rhodobacteraceae	Celeribacter_A	Celeribacter marinus	96.31	0.3	0	Yes	18	2798829	109	0.00946024
A	Exponential decay	Random	180	8K	A.3.R.180-8K-bin.16	Bacteria	Proteobacteria	Alphaproteobacteria	Rhodobacterales	Rhodobacteraceae	Celeribacter_A	Celeribacter marinus	96.31	0.3	0	Yes	18	2798829	109	0.00946024
A	Exponential decay	Random	180	8K	A.3.R.180-8K-bin.4	Bacteria	Proteobacteria	Alphaproteobacteria	Rhodobacterales	Rhodobacteraceae	Celeribacter_A	Celeribacter marinus	96.31	0.3	0	Yes	18	2798829	109	0.00946024
A	Exponential decay	Random	180	8K	A.3.R.180-8K-bin.45	Bacteria	Proteobacteria	Alphaproteobacteria	Rhodobacterales	Rhodobacteraceae	Celeribacter_A	Celeribacter marinus	96.31	0.3	0	Yes	18	2798829	109	0.00946024
A	Exponential decay	Random	30	DT	A.3.R.30-DT-bin.10	Bacteria	Proteobacteria	Alphaproteobacteria	Rhodobacterales	Rhodobacteraceae	Celeribacter_A	Celeribacter marinus	96.31	0.97	0	Yes	29	2934889	29	0.0161633
A	Logarithmic decay	Random	10	DT	A.2.R.10-DT-bin.9	Bacteria	Proteobacteria	Alphaproteobacteria	Rhodobacterales	Rhodobacteraceae	Celeribacter_A	Celeribacter marinus	99.24	0.3	0	Yes	22	2949921	31	0.0534727
A	Exponential decay	Random	60	DT	A.3.R.60-DT-bin.10	Bacteria	Proteobacteria	Alphaproteobacteria	Rhodobacterales	Rhodobacteraceae	Celeribacter_A	Celeribacter marinus	96.31	0.83	0	Yes	31	2996324	43	0.0122818
A	Exponential decay	Random	120	DT	A.3.R.120-DT-bin.21	Bacteria	Proteobacteria	Alphaproteobacteria	Rhodobacterales	Rhodobacteraceae	Celeribacter_A	Celeribacter marinus	94.19	0.3	0	Yes	14	2670614	54	0.00683711
A	Exponential decay	Closely related	60	DT	A.3.C.60-DT-bin.3	Bacteria	Proteobacteria	Alphaproteobacteria	Rhodobacterales	Rhodobacteraceae	Celeribacter_A	Celeribacter marinus	99.24	0.3	0	Yes	32	3009628	60	0.017089
A	Exponential decay with abundance plateaus	Closely related	60	DT	A.5.C.60-DT-bin.6	Bacteria	Proteobacteria	Alphaproteobacteria	Rhodobacterales	Rhodobacteraceae	Celeribacter_A	Celeribacter marinus	99.24	0.3	0	Yes	22	2948297	61	0.0171156
A	Exponential decay with abundance plateaus	Very closely related	60	8K	A.5.V.60-8K-bin.16	Bacteria	Proteobacteria	Alphaproteobacteria	Rhodobacterales	Rhodobacteraceae	Celeribacter_A	Celeribacter marinus	96.31	0.3	0	Yes	20	2809503	67	0.0176099
A	Exponential decay with abundance plateaus	Very closely related	60	8K	A.5.V.60-8K-bin.34	Bacteria	Proteobacteria	Alphaproteobacteria	Rhodobacterales	Rhodobacteraceae	Celeribacter_A	Celeribacter marinus	96.31	0.3	0	Yes	20	2809503	67	0.0176099
A	Exponential decay with abundance plateaus	Very closely related	60	8K	A.5.V.60-8K-bin.38	Bacteria	Proteobacteria	Alphaproteobacteria	Rhodobacterales	Rhodobacteraceae	Celeribacter_A	Celeribacter marinus	96.31	0.3	0	Yes	20	2809503	67	0.0176099
A	Exponential decay with abundance plateaus	Very closely related	60	8K	A.5.V.60-8K-bin.4	Bacteria	Proteobacteria	Alphaproteobacteria	Rhodobacterales	Rhodobacteraceae	Celeribacter_A	Celeribacter marinus	96.31	0.3	0	Yes	20	2809503	67	0.0176099
A	Exponential decay	Very closely related	60	8K	A.3.V.60-8K-bin.1	Bacteria	Proteobacteria	Alphaproteobacteria	Rhodobacterales	Rhodobacteraceae	Celeribacter_A	Celeribacter marinus	96.31	0.3	0	Yes	19	2805096	66	0.0172247
A	Exponential decay	Very closely related	60	8K	A.3.V.60-8K-bin.15	Bacteria	Proteobacteria	Alphaproteobacteria	Rhodobacterales	Rhodobacteraceae	Celeribacter_A	Celeribacter marinus	96.31	0.3	0	Yes	19	2805096	66	0.0172247
A	Exponential decay	Very closely related	60	8K	A.3.V.60-8K-bin.39	Bacteria	Proteobacteria	Alphaproteobacteria	Rhodobacterales	Rhodobacteraceae	Celeribacter_A	Celeribacter marinus	96.31	0.3	0	Yes	19	2805096	66	0.0172247
A	Exponential decay	Very closely related	60	8K	A.3.V.60-8K-bin.8	Bacteria	Proteobacteria	Alphaproteobacteria	Rhodobacterales	Rhodobacteraceae	Celeribacter_A	Celeribacter marinus	96.31	0.3	0	Yes	19	2805096	66	0.0172247
A	Logarithmic decay with abundance plateaus	Not closely related	60	8K	A.4.N.60-8K-bin.10	Bacteria	Proteobacteria	Alphaproteobacteria	Rhodobacterales	Rhodobacteraceae	Celeribacter_A	Celeribacter marinus	96.31	0.3	0	Yes	19	2807254	64	0.0168695
A	Logarithmic decay with abundance plateaus	Not closely related	60	8K	A.4.N.60-8K-bin.20	Bacteria	Proteobacteria	Alphaproteobacteria	Rhodobacterales	Rhodobacteraceae	Celeribacter_A	Celeribacter marinus	96.31	0.3	0	Yes	19	2807254	64	0.0168695
A	Logarithmic decay with abundance plateaus	Not closely related	60	8K	A.4.N.60-8K-bin.35	Bacteria	Proteobacteria	Alphaproteobacteria	Rhodobacterales	Rhodobacteraceae	Celeribacter_A	Celeribacter marinus	96.31	0.3	0	Yes	19	2807254	64	0.0168695
A	Logarithmic decay with abundance plateaus	Not closely related	60	8K	A.4.N.60-8K-bin.9	Bacteria	Proteobacteria	Alphaproteobacteria	Rhodobacterales	Rhodobacteraceae	Celeribacter_A	Celeribacter marinus	96.31	0.3	0	Yes	19	2807254	64	0.0168695
A	Equal abundance	Ordered	60	DT	A.1.O.60-DT-bin.9	Bacteria	Proteobacteria	Alphaproteobacteria	Rhodobacterales	Rhodobacteraceae	Celeribacter_A	Celeribacter marinus	99.24	0.3	0	Yes	29	2965773	63	0.0176796
A	Logarithmic decay with abundance plateaus	Not closely related	60	DT	A.4.N.60-DT-bin.12	Bacteria	Proteobacteria	Alphaproteobacteria	Rhodobacterales	Rhodobacteraceae	Celeribacter_A	Celeribacter marinus	99.24	0.3	0	Yes	25	2980159	64	0.0180923
A	Equal abundance	Ordered	60	8K	A.1.O.60-8K-bin.1	Bacteria	Proteobacteria	Alphaproteobacteria	Rhodobacterales	Rhodobacteraceae	Celeribacter_A	Celeribacter marinus	96.31	0.3	0	Yes	18	2800700	63	0.0165708
A	Equal abundance	Ordered	60	8K	A.1.O.60-8K-bin.17	Bacteria	Proteobacteria	Alphaproteobacteria	Rhodobacterales	Rhodobacteraceae	Celeribacter_A	Celeribacter marinus	96.31	0.3	0	Yes	18	2800700	63	0.0165708
A	Equal abundance	Ordered	60	8K	A.1.O.60-8K-bin.40	Bacteria	Proteobacteria	Alphaproteobacteria	Rhodobacterales	Rhodobacteraceae	Celeribacter_A	Celeribacter marinus	96.31	0.3	0	Yes	18	2800700	63	0.0165708
A	Equal abundance	Ordered	60	8K	A.1.O.60-8K-bin.48	Bacteria	Proteobacteria	Alphaproteobacteria	Rhodobacterales	Rhodobacteraceae	Celeribacter_A	Celeribacter marinus	96.31	0.3	0	Yes	18	2800700	63	0.0165708
A	Exponential decay	Very closely related	60	DT	A.3.V.60-DT-bin.2	Bacteria	Proteobacteria	Alphaproteobacteria	Rhodobacterales	Rhodobacteraceae	Celeribacter_A	Celeribacter marinus	99.24	0.3	0	Yes	37	3061711	65	0.0188734
A	Exponential decay with abundance plateaus	Very closely related	60	DT	A.5.V.60-DT-bin.20	Bacteria	Proteobacteria	Alphaproteobacteria	Rhodobacterales	Rhodobacteraceae	Celeribacter_A	Celeribacter marinus	99.24	0.3	0	Yes	22	2951331	66	0.0184935
A	Exponential decay with abundance plateaus	Closely related	60	8K	A.5.C.60-8K-bin.13	Bacteria	Proteobacteria	Alphaproteobacteria	Rhodobacterales	Rhodobacteraceae	Celeribacter_A	Celeribacter marinus	96.31	0.3	0	Yes	19	2803176	62	0.0162774
A	Exponential decay with abundance plateaus	Closely related	60	8K	A.5.C.60-8K-bin.23	Bacteria	Proteobacteria	Alphaproteobacteria	Rhodobacterales	Rhodobacteraceae	Celeribacter_A	Celeribacter marinus	96.31	0.3	0	Yes	20	2811794	62	0.016327
A	Exponential decay with abundance plateaus	Closely related	60	8K	A.5.C.60-8K-bin.40	Bacteria	Proteobacteria	Alphaproteobacteria	Rhodobacterales	Rhodobacteraceae	Celeribacter_A	Celeribacter marinus	96.31	0.3	0	Yes	20	2811794	62	0.016327
A	Exponential decay with abundance plateaus	Closely related	60	8K	A.5.C.60-8K-bin.6	Bacteria	Proteobacteria	Alphaproteobacteria	Rhodobacterales	Rhodobacteraceae	Celeribacter_A	Celeribacter marinus	96.31	0.3	0	Yes	20	2811794	62	0.016327
A	Exponential decay	Closely related	60	8K	A.3.C.60-8K-bin.15	Bacteria	Proteobacteria	Alphaproteobacteria	Rhodobacterales	Rhodobacteraceae	Celeribacter_A	Celeribacter marinus	96.31	0.3	0	Yes	19	2803277	61	0.0158576
A	Exponential decay	Closely related	60	8K	A.3.C.60-8K-bin.19	Bacteria	Proteobacteria	Alphaproteobacteria	Rhodobacterales	Rhodobacteraceae	Celeribacter_A	Celeribacter marinus	96.31	0.3	0	Yes	19	2803277	61	0.0158576
A	Exponential decay	Closely related	60	8K	A.3.C.60-8K-bin.23	Bacteria	Proteobacteria	Alphaproteobacteria	Rhodobacterales	Rhodobacteraceae	Celeribacter_A	Celeribacter marinus	96.31	0.3	0	Yes	19	2803277	61	0.0158576
A	Exponential decay	Closely related	60	8K	A.3.C.60-8K-bin.30	Bacteria	Proteobacteria	Alphaproteobacteria	Rhodobacterales	Rhodobacteraceae	Celeribacter_A	Celeribacter marinus	96.31	0.3	0	Yes	19	2803277	61	0.0158576
A	Exponential decay	Random	120	8K	A.3.R.120-8K-bin.13	Bacteria	Proteobacteria	Alphaproteobacteria	Rhodobacterales	Rhodobacteraceae	Celeribacter_A	Celeribacter marinus	96.31	0.3	0	Yes	18	2802789	55	0.00719933
A	Exponential decay	Random	120	8K	A.3.R.120-8K-bin.31	Bacteria	Proteobacteria	Alphaproteobacteria	Rhodobacterales	Rhodobacteraceae	Celeribacter_A	Celeribacter marinus	96.31	0.3	0	Yes	18	2802789	55	0.00719933
A	Exponential decay	Random	120	8K	A.3.R.120-8K-bin.33	Bacteria	Proteobacteria	Alphaproteobacteria	Rhodobacterales	Rhodobacteraceae	Celeribacter_A	Celeribacter marinus	96.31	0.3	0	Yes	18	2802789	55	0.00719933
A	Exponential decay	Random	120	8K	A.3.R.120-8K-bin.5	Bacteria	Proteobacteria	Alphaproteobacteria	Rhodobacterales	Rhodobacteraceae	Celeribacter_A	Celeribacter marinus	96.31	0.3	0	Yes	18	2802789	55	0.00719933
A	Exponential decay	Random	60	8K	A.3.R.60-8K-bin.12	Bacteria	Proteobacteria	Alphaproteobacteria	Rhodobacterales	Rhodobacteraceae	Celeribacter_A	Celeribacter marinus	96.31	0.3	0	Yes	17	2733981	44	0.0111468
A	Exponential decay	Random	60	8K	A.3.R.60-8K-bin.13	Bacteria	Proteobacteria	Alphaproteobacteria	Rhodobacterales	Rhodobacteraceae	Celeribacter_A	Celeribacter marinus	96.31	0.3	0	Yes	17	2733981	44	0.0111468
A	Exponential decay	Random	60	8K	A.3.R.60-8K-bin.21	Bacteria	Proteobacteria	Alphaproteobacteria	Rhodobacterales	Rhodobacteraceae	Celeribacter_A	Celeribacter marinus	96.31	0.3	0	Yes	17	2733981	44	0.0111468
A	Exponential decay	Random	60	8K	A.3.R.60-8K-bin.28	Bacteria	Proteobacteria	Alphaproteobacteria	Rhodobacterales	Rhodobacteraceae	Celeribacter_A	Celeribacter marinus	96.31	0.3	0	Yes	17	2733981	44	0.0111468
A	Exponential decay	Random	60	MM	A.3.R.60-MM-bin.4	Bacteria	Proteobacteria	Alphaproteobacteria	Rhodobacterales	Rhodobacteraceae	Celeribacter_A	Celeribacter marinus	99.24	0.3	0	Yes	46	3004973	43	0.0122215
A	Exponential decay	Random	30	MM	A.3.R.30-MM-bin.18	Bacteria	Proteobacteria	Alphaproteobacteria	Rhodobacterales	Rhodobacteraceae	Celeribacter_A	Celeribacter marinus	98.33	0.3	0	Yes	48	2976636	29	0.0163081
A	Exponential decay	Closely related	60	MM	A.3.C.60-MM-bin.5	Bacteria	Proteobacteria	Alphaproteobacteria	Rhodobacterales	Rhodobacteraceae	Celeribacter_A	Celeribacter marinus	99.24	0.3	0	Yes	42	3006870	61	0.0169852
A	Exponential decay with abundance plateaus	Closely related	60	MM	A.5.C.60-MM-bin.16	Bacteria	Proteobacteria	Alphaproteobacteria	Rhodobacterales	Rhodobacteraceae	Celeribacter_A	Celeribacter marinus	99.24	0.3	0	Yes	42	3006500	62	0.0174403
A	Logarithmic decay with abundance plateaus	Not closely related	60	MM	A.4.N.60-MM-bin.12	Bacteria	Proteobacteria	Alphaproteobacteria	Rhodobacterales	Rhodobacteraceae	Celeribacter_A	Celeribacter marinus	99.24	0.3	0	Yes	50	3026903	64	0.0181505
A	Exponential decay	Very closely related	60	MM	A.3.V.60-MM-bin.18	Bacteria	Proteobacteria	Alphaproteobacteria	Rhodobacterales	Rhodobacteraceae	Celeribacter_A	Celeribacter marinus	99.24	0.3	0	Yes	45	3008836	66	0.0184569
A	Exponential decay with abundance plateaus	Very closely related	60	MM	A.5.V.60-MM-bin.3	Bacteria	Proteobacteria	Alphaproteobacteria	Rhodobacterales	Rhodobacteraceae	Celeribacter_A	Celeribacter marinus	99.24	0.3	0	Yes	41	3018042	67	0.0189017
A	Logarithmic decay	Random	10	MM	A.2.R.10-MM-bin.3	Bacteria	Proteobacteria	Alphaproteobacteria	Rhodobacterales	Rhodobacteraceae	Celeribacter_A	Celeribacter marinus	99.24	0.3	0	Yes	49	3007005	32	0.0544881
A	Logarithmic decay	Random	10	8K	A.2.R.10-8K-bin.1	Bacteria	Proteobacteria	Alphaproteobacteria	Rhodobacterales	Rhodobacteraceae	Celeribacter_A	Celeribacter marinus	96.31	0.3	0	Yes	19	2802475	32	0.0508239
A	Logarithmic decay	Random	10	8K	A.2.R.10-8K-bin.12	Bacteria	Proteobacteria	Alphaproteobacteria	Rhodobacterales	Rhodobacteraceae	Celeribacter_A	Celeribacter marinus	96.31	0.3	0	Yes	19	2802475	32	0.0508239
A	Logarithmic decay	Random	10	8K	A.2.R.10-8K-bin.29	Bacteria	Proteobacteria	Alphaproteobacteria	Rhodobacterales	Rhodobacteraceae	Celeribacter_A	Celeribacter marinus	96.31	0.3	0	Yes	19	2802475	32	0.0508239
A	Logarithmic decay	Random	10	8K	A.2.R.10-8K-bin.4	Bacteria	Proteobacteria	Alphaproteobacteria	Rhodobacterales	Rhodobacteraceae	Celeribacter_A	Celeribacter marinus	96.31	0.3	0	Yes	19	2802475	32	0.0508239
A	Exponential decay	Random	30	8K	A.3.R.30-8K-bin.34	Bacteria	Proteobacteria	Alphaproteobacteria	Rhodobacterales	Rhodobacteraceae	Celeribacter_A	Celeribacter marinus	96.31	0.3	0	Yes	20	2804093	29	0.0154064
A	Exponential decay	Random	30	8K	A.3.R.30-8K-bin.36	Bacteria	Proteobacteria	Alphaproteobacteria	Rhodobacterales	Rhodobacteraceae	Celeribacter_A	Celeribacter marinus	96.31	0.3	0	Yes	20	2804093	29	0.0154064
A	Exponential decay	Random	30	8K	A.3.R.30-8K-bin.40	Bacteria	Proteobacteria	Alphaproteobacteria	Rhodobacterales	Rhodobacteraceae	Celeribacter_A	Celeribacter marinus	96.31	0.3	0	Yes	20	2804093	29	0.0154064
A	Exponential decay	Random	30	8K	A.3.R.30-8K-bin.6	Bacteria	Proteobacteria	Alphaproteobacteria	Rhodobacterales	Rhodobacteraceae	Celeribacter_A	Celeribacter marinus	96.31	0.3	0	Yes	20	2804093	29	0.0154064
A	Exponential decay	Random	180	DT	A.3.R.180-DT-bin.7	Bacteria	Proteobacteria	Alphaproteobacteria	Rhodobacterales	Rhodobacteraceae	Celeribacter_A	Celeribacter marinus	94.49	0.3	0	Yes	17	2704707	109	0.0093219
A	Logarithmic decay	Random	180	8K	A.2.R.180-8K-bin.33	Bacteria	Proteobacteria	Alphaproteobacteria	Rhodobacterales	Rhodobacteraceae	Celeribacter_A	Celeribacter marinus	96.01	0.3	0	Yes	21	2758374	14	0.00126155
A	Logarithmic decay	Random	180	8K	A.2.R.180-8K-bin.35	Bacteria	Proteobacteria	Alphaproteobacteria	Rhodobacterales	Rhodobacteraceae	Celeribacter_A	Celeribacter marinus	96.01	0.3	0	Yes	21	2758374	14	0.00126155
A	Logarithmic decay	Random	180	8K	A.2.R.180-8K-bin.39	Bacteria	Proteobacteria	Alphaproteobacteria	Rhodobacterales	Rhodobacteraceae	Celeribacter_A	Celeribacter marinus	96.01	0.3	0	Yes	21	2758374	14	0.00126155
A	Logarithmic decay	Random	180	8K	A.2.R.180-8K-bin.44	Bacteria	Proteobacteria	Alphaproteobacteria	Rhodobacterales	Rhodobacteraceae	Celeribacter_A	Celeribacter marinus	96.01	0.3	0	Yes	21	2758374	14	0.00126155
A	Exponential decay	Random	10	8K	A.3.R.10-8K-bin.27	Bacteria	Proteobacteria	Alphaproteobacteria	Rhodobacterales	Rhodobacteraceae	Celeribacter_A	Celeribacter marinus	96.01	0.33	0	Yes	41	2810986	10	0.016169
A	Exponential decay	Random	10	8K	A.3.R.10-8K-bin.23	Bacteria	Proteobacteria	Alphaproteobacteria	Rhodobacterales	Rhodobacteraceae	Celeribacter_A	Celeribacter marinus	96.01	0.33	0	Yes	42	2827565	10	0.0162627
A	Exponential decay	Random	10	8K	A.3.R.10-8K-bin.31	Bacteria	Proteobacteria	Alphaproteobacteria	Rhodobacterales	Rhodobacteraceae	Celeribacter_A	Celeribacter marinus	96.01	0.33	0	Yes	42	2827565	10	0.0162627
A	Exponential decay	Random	10	8K	A.3.R.10-8K-bin.39	Bacteria	Proteobacteria	Alphaproteobacteria	Rhodobacterales	Rhodobacteraceae	Celeribacter_A	Celeribacter marinus	96.01	0.33	0	Yes	42	2827565	10	0.0162627
A	Logarithmic decay	Very closely related	60	8K	A.2.V.60-8K-bin.24	Bacteria	Proteobacteria	Alphaproteobacteria	Rhodobacterales	Rhodobacteraceae	Celeribacter_A	Celeribacter marinus	89.37	2.22	25	Yes	294	2571547	6	0.00147517
A	Logarithmic decay	Very closely related	60	8K	A.2.V.60-8K-bin.12	Bacteria	Proteobacteria	Alphaproteobacteria	Rhodobacterales	Rhodobacteraceae	Celeribacter_A	Celeribacter marinus	89.37	2.22	25	Yes	295	2576336	6	0.0014778
A	Logarithmic decay	Very closely related	60	8K	A.2.V.60-8K-bin.23	Bacteria	Proteobacteria	Alphaproteobacteria	Rhodobacterales	Rhodobacteraceae	Celeribacter_A	Celeribacter marinus	89.37	2.53	30.77	Yes	296	2579541	6	0.00147919
A	Logarithmic decay	Very closely related	60	8K	A.2.V.60-8K-bin.5	Bacteria	Proteobacteria	Alphaproteobacteria	Rhodobacterales	Rhodobacteraceae	Celeribacter_A	Celeribacter marinus	89.37	2.83	20	Yes	298	2601235	6	0.00148862
A	Logarithmic decay with abundance plateaus	Very closely related	60	8K	A.4.V.60-8K-bin.30	Bacteria	Proteobacteria	Alphaproteobacteria	Rhodobacterales	Rhodobacteraceae	Celeribacter_A	Celeribacter marinus	93.84	0.92	33.33	Yes	229	2619338	6	0.00165723
A	Logarithmic decay with abundance plateaus	Very closely related	60	8K	A.4.V.60-8K-bin.4	Bacteria	Proteobacteria	Alphaproteobacteria	Rhodobacterales	Rhodobacteraceae	Celeribacter_A	Celeribacter marinus	93.84	0.92	33.33	Yes	229	2619338	6	0.00165723
A	Logarithmic decay with abundance plateaus	Very closely related	60	8K	A.4.V.60-8K-bin.1	Bacteria	Proteobacteria	Alphaproteobacteria	Rhodobacterales	Rhodobacteraceae	Celeribacter_A	Celeribacter marinus	94.45	0.92	33.33	Yes	233	2674376	6	0.00169144
A	Logarithmic decay with abundance plateaus	Very closely related	60	8K	A.4.V.60-8K-bin.28	Bacteria	Proteobacteria	Alphaproteobacteria	Rhodobacterales	Rhodobacteraceae	Celeribacter_A	Celeribacter marinus	94.75	1.22	40	Yes	241	2763097	6	0.0017479
A	Logarithmic decay with abundance plateaus	Closely related	60	8K	A.4.C.60-8K-bin.29	Bacteria	Proteobacteria	Alphaproteobacteria	Rhodobacterales	Rhodobacteraceae	Celeribacter_A	Celeribacter marinus	73.21	0.71	25	Yes	373	2078763	5	0.00104669
A	Logarithmic decay with abundance plateaus	Closely related	60	8K	A.4.C.60-8K-bin.19	Bacteria	Proteobacteria	Alphaproteobacteria	Rhodobacterales	Rhodobacteraceae	Celeribacter_A	Celeribacter marinus	75.1	0.71	25	Yes	383	2148624	5	0.0010809
A	Logarithmic decay with abundance plateaus	Closely related	60	8K	A.4.C.60-8K-bin.36	Bacteria	Proteobacteria	Alphaproteobacteria	Rhodobacterales	Rhodobacteraceae	Celeribacter_A	Celeribacter marinus	75.1	0.71	25	Yes	383	2148624	5	0.0010809
A	Logarithmic decay with abundance plateaus	Closely related	60	8K	A.4.C.60-8K-bin.5	Bacteria	Proteobacteria	Alphaproteobacteria	Rhodobacterales	Rhodobacteraceae	Celeribacter_A	Celeribacter marinus	75.1	0.71	25	Yes	387	2165938	5	0.00109153
C	Logarithmic decay with abundance plateaus	Closely related	60	DT	C.4.C.60-DT-bin.11	Bacteria	Verrucomicrobiota_A	Chlamydiia	Chlamydiales	Chlamydiaceae	Chlamydia	Chlamydia muridarum	93.32	0	0	Yes	35	1013654	48	0.00466908
C	Logarithmic decay	Closely related	60	DT	C.2.C.60-DT-bin.16	Bacteria	Verrucomicrobiota_A	Chlamydiia	Chlamydiales	Chlamydiaceae	Chlamydia	Chlamydia muridarum	98.62	0	0	Yes	36	1062948	52	0.00531968
C	Exponential decay	Random	60	DT	C.3.R.60-DT-bin.16	Bacteria	Verrucomicrobiota_A	Chlamydiia	Chlamydiales	Chlamydiaceae	Chlamydia	Chlamydia muridarum	96.11	0.87	66.67	Yes	51	1035287	41	0.00408957
C	Logarithmic decay with abundance plateaus	Closely related	60	MM	C.4.C.60-MM-bin.2	Bacteria	Verrucomicrobiota_A	Chlamydiia	Chlamydiales	Chlamydiaceae	Chlamydia	Chlamydia muridarum	97.22	0.21	100	Yes	33	1033715	48	0.00463853
C	Logarithmic decay	Random	10	DT	C.2.R.10-DT-bin.4	Bacteria	Verrucomicrobiota_A	Chlamydiia	Chlamydiales	Chlamydiaceae	Chlamydia	Chlamydia muridarum	98.73	0.03	100	Yes	45	1077755	82	0.0504995
C	Logarithmic decay	Random	60	DT	C.2.R.60-DT-bin.6	Bacteria	Verrucomicrobiota_A	Chlamydiia	Chlamydiales	Chlamydiaceae	Chlamydia	Chlamydia muridarum	99.19	0	0	Yes	34	1065676	517	0.0520888
C	Logarithmic decay	Random	180	DT	C.2.R.180-DT-bin.27	Bacteria	Verrucomicrobiota_A	Chlamydiia	Chlamydiales	Chlamydiaceae	Chlamydia	Chlamydia muridarum	99.05	7.85	48.57	Yes	95	1152460	14	0.000543786
C	Exponential decay	Random	120	DT	C.3.R.120-DT-bin.16	Bacteria	Verrucomicrobiota_A	Chlamydiia	Chlamydiales	Chlamydiaceae	Chlamydia	Chlamydia muridarum	98.92	4.3	6.67	Yes	56	1267555	155	0.00932524
C	Exponential decay	Random	180	DT	C.3.R.180-DT-bin.22	Bacteria	Verrucomicrobiota_A	Chlamydiia	Chlamydiales	Chlamydiaceae	Chlamydia	Chlamydia muridarum	96.92	0.59	0	Yes	76	1108150	219	0.00767248
C	Logarithmic decay	Very closely related	60	DT	C.2.V.60-DT-bin.4	Bacteria	Verrucomicrobiota_A	Chlamydiia	Chlamydiales	Chlamydiaceae	Chlamydia	Chlamydia muridarum	97.91	0.81	75	Yes	39	1059857	52	0.00520844
C	Logarithmic decay with abundance plateaus	Closely related	60	DT	C.4.C.60-DT-bin.18	Bacteria	Verrucomicrobiota_A	Chlamydiia	Chlamydiales	Chlamydiaceae	Chlamydia	Chlamydia suis	98.22	0.89	0	Yes	77	1093012	24	0.00252122
C	Logarithmic decay	Closely related	60	DT	C.2.C.60-DT-bin.5	Bacteria	Verrucomicrobiota_A	Chlamydiia	Chlamydiales	Chlamydiaceae	Chlamydia	Chlamydia suis	98.55	0.54	0	Yes	86	1123272	25	0.0027198
C	Logarithmic decay	Not closely related	60	DT	C.2.N.60-DT-bin.2	Bacteria	Verrucomicrobiota_A	Chlamydiia	Chlamydiales	Chlamydiaceae	Chlamydia	Chlamydia suis	98.78	0	0	Yes	9	1068516	129	0.0130727
C	Exponential decay	Random	30	DT	C.3.R.30-DT-bin.21	Bacteria	Verrucomicrobiota_A	Chlamydiia	Chlamydiales	Chlamydiaceae	Chlamydia	Chlamydia suis	98.74	0	0	Yes	27	1064281	19	0.0039895
C	Exponential decay	Random	60	DT	C.3.R.60-DT-bin.12	Bacteria	Verrucomicrobiota_A	Chlamydiia	Chlamydiales	Chlamydiaceae	Chlamydia	Chlamydia suis	97.26	2.22	70	Yes	33	1066036	45	0.00460307
C	Exponential decay	Random	10	DT	C.3.R.10-DT-bin.28	Bacteria	Verrucomicrobiota_A	Chlamydiia	Chlamydiales	Chlamydiaceae	Chlamydia	Chlamydia suis	98.77	2.07	71.43	Yes	50	1098640	11	0.00724576
C	Logarithmic decay	Random	60	DT	C.2.R.60-DT-bin.17	Bacteria	Verrucomicrobiota_A	Chlamydiia	Chlamydiales	Chlamydiaceae	Chlamydia	Chlamydia suis	98.25	0.08	0	Yes	62	1081221	109	0.0111371
C	Logarithmic decay	Random	10	DT	C.2.R.10-DT-bin.9	Bacteria	Verrucomicrobiota_A	Chlamydiia	Chlamydiales	Chlamydiaceae	Chlamydia	Chlamydia suis	98.5	0.32	66.67	Yes	45	1053252	60	0.0358343
C	Logarithmic decay with abundance plateaus	Very closely related	60	MM	C.4.V.60-MM-bin.1	Bacteria	Verrucomicrobiota_A	Chlamydiia	Chlamydiales	Chlamydiaceae	Chlamydia	Chlamydia suis	96.4	5.8	48.28	Yes	65	1081718	48	0.0048831
C	Exponential decay with abundance plateaus	Not closely related	60	MM	C.5.N.60-MM-bin.5	Bacteria	Verrucomicrobiota_A	Chlamydiia	Chlamydiales	Chlamydiaceae	Chlamydia	Chlamydia suis	96.46	0	0	Yes	24	1026683	108	0.0103289
C	Logarithmic decay	Not closely related	60	MM	C.2.N.60-MM-bin.1	Bacteria	Verrucomicrobiota_A	Chlamydiia	Chlamydiales	Chlamydiaceae	Chlamydia	Chlamydia suis	98.78	0	0	Yes	12	1062154	130	0.0128659
C	Exponential decay	Random	120	DT	C.3.R.120-DT-bin.17	Bacteria	Verrucomicrobiota_A	Chlamydiia	Chlamydiales	Chlamydiaceae	Chlamydia	Chlamydia suis	96.71	0.05	0	Yes	66	1047741	19	0.00098451
C	Logarithmic decay	Very closely related	60	DT	C.2.V.60-DT-bin.2	Bacteria	Verrucomicrobiota_A	Chlamydiia	Chlamydiales	Chlamydiaceae	Chlamydia	Chlamydia suis	96.6	0.08	80	Yes	34	1040275	44	0.0043455
C	Exponential decay	Random	60	DT	C.3.R.60-DT-bin.36	Bacteria	Verrucomicrobiota_A	Chlamydiia	Chlamydiales	Chlamydiaceae	Chlamydophila	Chlamydophila pecorum	98.98	0.09	0	Yes	6	1104798	14	0.00156212
C	Logarithmic decay	Random	30	8K	C.2.R.30-8K-bin.19	Bacteria	Verrucomicrobiota_A	Chlamydiia	Chlamydiales	Chlamydiaceae	Chlamydophila	Chlamydophila pecorum	98.98	0	0	Yes	1	1105832	180	0.0369245
C	Logarithmic decay	Random	30	8K	C.2.R.30-8K-bin.30	Bacteria	Verrucomicrobiota_A	Chlamydiia	Chlamydiales	Chlamydiaceae	Chlamydophila	Chlamydophila pecorum	98.98	0	0	Yes	1	1105832	180	0.0369245
C	Logarithmic decay	Random	30	8K	C.2.R.30-8K-bin.39	Bacteria	Verrucomicrobiota_A	Chlamydiia	Chlamydiales	Chlamydiaceae	Chlamydophila	Chlamydophila pecorum	98.98	0	0	Yes	1	1105832	180	0.0369245
C	Logarithmic decay	Random	30	8K	C.2.R.30-8K-bin.46	Bacteria	Verrucomicrobiota_A	Chlamydiia	Chlamydiales	Chlamydiaceae	Chlamydophila	Chlamydophila pecorum	98.98	0	0	Yes	1	1105832	180	0.0369245
C	Logarithmic decay with abundance plateaus	Very closely related	60	DT	C.4.V.60-DT-bin.17	Bacteria	Verrucomicrobiota_A	Chlamydiia	Chlamydiales	Chlamydiaceae	Chlamydophila	Chlamydophila pecorum	100	4.86	17.86	Yes	17	1125436	22	0.00238072
C	Logarithmic decay	Very closely related	60	DT	C.2.V.60-DT-bin.17	Bacteria	Verrucomicrobiota_A	Chlamydiia	Chlamydiales	Chlamydiaceae	Chlamydophila	Chlamydophila pecorum	98.98	0	0	Yes	4	1103397	24	0.00256868
C	Logarithmic decay	Closely related	60	DT	C.2.C.60-DT-bin.12	Bacteria	Verrucomicrobiota_A	Chlamydiia	Chlamydiales	Chlamydiaceae	Chlamydophila	Chlamydophila pecorum	98.98	1.02	33.33	Yes	4	1104692	42	0.00444777
C	Logarithmic decay with abundance plateaus	Closely related	60	DT	C.4.C.60-DT-bin.14	Bacteria	Verrucomicrobiota_A	Chlamydiia	Chlamydiales	Chlamydiaceae	Chlamydophila	Chlamydophila pecorum	98.98	4.57	18.18	Yes	8	1153635	46	0.00511475
C	Logarithmic decay	Random	10	DT	C.2.R.10-DT-bin.7	Bacteria	Verrucomicrobiota_A	Chlamydiia	Chlamydiales	Chlamydiaceae	Chlamydophila	Chlamydophila pecorum	98.98	0	0	Yes	3	1103651	67	0.0424162
C	Logarithmic decay with abundance plateaus	Very closely related	60	MM	C.4.V.60-MM-bin.19	Bacteria	Verrucomicrobiota_A	Chlamydiia	Chlamydiales	Chlamydiaceae	Chlamydophila	Chlamydophila pecorum	98.98	0	0	Yes	16	1101571	23	0.00234898
C	Logarithmic decay	Closely related	60	MM	C.2.C.60-MM-bin.4	Bacteria	Verrucomicrobiota_A	Chlamydiia	Chlamydiales	Chlamydiaceae	Chlamydophila	Chlamydophila pecorum	98.98	0	0	Yes	9	1101709	43	0.00443042
C	Logarithmic decay with abundance plateaus	Closely related	60	MM	C.4.C.60-MM-bin.4	Bacteria	Verrucomicrobiota_A	Chlamydiia	Chlamydiales	Chlamydiaceae	Chlamydophila	Chlamydophila pecorum	98.98	0	0	Yes	9	1101732	47	0.0048699
C	Exponential decay with abundance plateaus	Very closely related	60	MM	C.5.V.60-MM-bin.1	Bacteria	Verrucomicrobiota_A	Chlamydiia	Chlamydiales	Chlamydiaceae	Chlamydophila	Chlamydophila pecorum	98.98	0	0	Yes	6	1101878	77	0.00791807
C	Exponential decay	Very closely related	60	MM	C.3.V.60-MM-bin.9	Bacteria	Verrucomicrobiota_A	Chlamydiia	Chlamydiales	Chlamydiaceae	Chlamydophila	Chlamydophila pecorum	98.98	0	0	Yes	7	1102037	78	0.00800078
C	Exponential decay	Closely related	60	MM	C.3.C.60-MM-bin.11	Bacteria	Verrucomicrobiota_A	Chlamydiia	Chlamydiales	Chlamydiaceae	Chlamydophila	Chlamydophila pecorum	98.98	0	0	Yes	6	1101908	85	0.00872093
C	Exponential decay with abundance plateaus	Closely related	60	MM	C.5.C.60-MM-bin.19	Bacteria	Verrucomicrobiota_A	Chlamydiia	Chlamydiales	Chlamydiaceae	Chlamydophila	Chlamydophila pecorum	98.98	0	0	Yes	10	1112734	87	0.00900895
C	Exponential decay	Not closely related	60	MM	C.3.N.60-MM-bin.7	Bacteria	Verrucomicrobiota_A	Chlamydiia	Chlamydiales	Chlamydiaceae	Chlamydophila	Chlamydophila pecorum	98.98	0	0	Yes	9	1101781	94	0.00966275
C	Exponential decay with abundance plateaus	Not closely related	60	MM	C.5.N.60-MM-bin.7	Bacteria	Verrucomicrobiota_A	Chlamydiia	Chlamydiales	Chlamydiaceae	Chlamydophila	Chlamydophila pecorum	98.98	0	0	Yes	8	1101859	104	0.0106869
C	Logarithmic decay	Not closely related	60	MM	C.2.N.60-MM-bin.8	Bacteria	Verrucomicrobiota_A	Chlamydiia	Chlamydiales	Chlamydiaceae	Chlamydophila	Chlamydophila pecorum	98.98	0	0	Yes	6	1101525	108	0.0111137
C	Logarithmic decay	Random	30	MM	C.2.R.30-MM-bin.6	Bacteria	Verrucomicrobiota_A	Chlamydiia	Chlamydiales	Chlamydiaceae	Chlamydophila	Chlamydophila pecorum	98.98	0	0	Yes	11	1236697	179	0.0411769
C	Logarithmic decay	Random	10	MM	C.2.R.10-MM-bin.3	Bacteria	Verrucomicrobiota_A	Chlamydiia	Chlamydiales	Chlamydiaceae	Chlamydophila	Chlamydophila pecorum	98.98	0	0	Yes	7	1101675	68	0.0419696
C	Logarithmic decay	Not closely related	60	DT	C.2.N.60-DT-bin.3	Bacteria	Verrucomicrobiota_A	Chlamydiia	Chlamydiales	Chlamydiaceae	Chlamydophila	Chlamydophila pecorum	98.98	0	0	Yes	10	1128718	104	0.0111315
C	Exponential decay	Random	120	DT	C.3.R.120-DT-bin.7	Bacteria	Verrucomicrobiota_A	Chlamydiia	Chlamydiales	Chlamydiaceae	Chlamydophila	Chlamydophila pecorum	98.98	1.52	0	Yes	27	1206850	121	0.00694401
C	Exponential decay	Random	180	DT	C.3.R.180-DT-bin.31	Bacteria	Verrucomicrobiota_A	Chlamydiia	Chlamydiales	Chlamydiaceae	Chlamydophila	Chlamydophila pecorum	98.98	0.17	0	Yes	35	1199098	122	0.004643
C	Logarithmic decay	Random	30	DT	C.2.R.30-DT-bin.9	Bacteria	Verrucomicrobiota_A	Chlamydiia	Chlamydiales	Chlamydiaceae	Chlamydophila	Chlamydophila pecorum	98.98	0	0	Yes	7	1115940	186	0.0392491
C	Logarithmic decay	Random	180	DT	C.2.R.180-DT-bin.10	Bacteria	Verrucomicrobiota_A	Chlamydiia	Chlamydiales	Chlamydiaceae	Chlamydophila	Chlamydophila pecorum	98.98	0	0	Yes	5	1112249	237	0.00831359
A	Logarithmic decay	Random	120	DT	A.2.R.120-DT-bin.3	Bacteria	Bacteroidota	Chlorobia	Chlorobiales	Chlorobiaceae	Chlorobium	Chlorobium limicola	100	0	0	Yes	42	2552377	15	0.00191223
A	Logarithmic decay	Random	60	DT	A.2.R.60-DT-bin.16	Bacteria	Bacteroidota	Chlorobia	Chlorobiales	Chlorobiaceae	Chlorobium	Chlorobium limicola	98.9	2.76	20	Yes	41	2492009	15	0.00363094
A	Exponential decay	Random	30	DT	A.3.R.30-DT-bin.8	Bacteria	Bacteroidota	Chlorobia	Chlorobiales	Chlorobiaceae	Chlorobium	Chlorobium limicola	100	0.55	0	Yes	60	2725208	17	0.00898521
A	Logarithmic decay	Random	10	DT	A.2.R.10-DT-bin.13	Bacteria	Bacteroidota	Chlorobia	Chlorobiales	Chlorobiaceae	Chlorobium	Chlorobium limicola	100	0	0	Yes	36	2500584	22	0.0318209
A	Logarithmic decay	Random	30	8K	A.2.R.30-8K-bin.2	Bacteria	Bacteroidota	Chlorobia	Chlorobiales	Chlorobiaceae	Chlorobium	Chlorobium limicola	100	0	0	Yes	33	2536513	86	0.0404547
A	Logarithmic decay	Random	30	8K	A.2.R.30-8K-bin.22	Bacteria	Bacteroidota	Chlorobia	Chlorobiales	Chlorobiaceae	Chlorobium	Chlorobium limicola	100	0	0	Yes	33	2536513	86	0.0404547
A	Logarithmic decay	Random	30	8K	A.2.R.30-8K-bin.25	Bacteria	Bacteroidota	Chlorobia	Chlorobiales	Chlorobiaceae	Chlorobium	Chlorobium limicola	100	0	0	Yes	33	2536513	86	0.0404547
A	Logarithmic decay	Random	30	8K	A.2.R.30-8K-bin.8	Bacteria	Bacteroidota	Chlorobia	Chlorobiales	Chlorobiaceae	Chlorobium	Chlorobium limicola	100	0	0	Yes	33	2536513	86	0.0404547
A	Logarithmic decay	Not closely related	60	8K	A.2.N.60-8K-bin.21	Bacteria	Bacteroidota	Chlorobia	Chlorobiales	Chlorobiaceae	Chlorobium	Chlorobium limicola	98.9	0	0	Yes	34	2421328	76	0.0171297
A	Logarithmic decay	Not closely related	60	8K	A.2.N.60-8K-bin.3	Bacteria	Bacteroidota	Chlorobia	Chlorobiales	Chlorobiaceae	Chlorobium	Chlorobium limicola	98.9	0	0	Yes	34	2421328	76	0.0171297
A	Logarithmic decay	Not closely related	60	8K	A.2.N.60-8K-bin.37	Bacteria	Bacteroidota	Chlorobia	Chlorobiales	Chlorobiaceae	Chlorobium	Chlorobium limicola	98.9	0	0	Yes	34	2421328	76	0.0171297
A	Logarithmic decay	Not closely related	60	8K	A.2.N.60-8K-bin.16	Bacteria	Bacteroidota	Chlorobia	Chlorobiales	Chlorobiaceae	Chlorobium	Chlorobium limicola	98.9	0	0	Yes	40	2477237	76	0.0174687
A	Logarithmic decay with abundance plateaus	Very closely related	60	DT	A.4.V.60-DT-bin.15	Bacteria	Bacteroidota	Chlorobia	Chlorobiales	Chlorobiaceae	Chlorobium	Chlorobium limicola	99.45	0	0	Yes	53	2614489	58	0.0145035
A	Logarithmic decay	Very closely related	60	DT	A.2.V.60-DT-bin.16	Bacteria	Bacteroidota	Chlorobia	Chlorobiales	Chlorobiaceae	Chlorobium	Chlorobium limicola	100	0	0	Yes	62	2661026	63	0.0159218
A	Logarithmic decay with abundance plateaus	Closely related	60	DT	A.4.C.60-DT-bin.15	Bacteria	Bacteroidota	Chlorobia	Chlorobiales	Chlorobiaceae	Chlorobium	Chlorobium limicola	98.34	7.18	7.69	Yes	43	2655092	65	0.0165344
A	Logarithmic decay	Closely related	60	DT	A.2.C.60-DT-bin.1	Bacteria	Bacteroidota	Chlorobia	Chlorobiales	Chlorobiaceae	Chlorobium	Chlorobium limicola	100	0	0	Yes	44	2522836	68	0.0163662
A	Logarithmic decay	Not closely related	60	DT	A.2.N.60-DT-bin.1	Bacteria	Bacteroidota	Chlorobia	Chlorobiales	Chlorobiaceae	Chlorobium	Chlorobium limicola	99.45	0	0	Yes	73	2725100	75	0.0193598
A	Logarithmic decay	Random	30	DT	A.2.R.30-DT-bin.5	Bacteria	Bacteroidota	Chlorobia	Chlorobiales	Chlorobiaceae	Chlorobium	Chlorobium limicola	100	2.21	0	Yes	81	2953178	83	0.0465023
A	Logarithmic decay	Random	60	MM	A.2.R.60-MM-bin.10	Bacteria	Bacteroidota	Chlorobia	Chlorobiales	Chlorobiaceae	Chlorobium	Chlorobium limicola	97.79	0.55	0	Yes	370	2511122	15	0.00356351
A	Exponential decay	Random	180	MM	A.3.R.180-MM-bin.2	Bacteria	Bacteroidota	Chlorobia	Chlorobiales	Chlorobiaceae	Chlorobium	Chlorobium limicola	100	0	0	Yes	113	2592591	58	0.004663
A	Exponential decay	Random	120	MM	A.3.R.120-MM-bin.4	Bacteria	Bacteroidota	Chlorobia	Chlorobiales	Chlorobiaceae	Chlorobium	Chlorobium limicola	95.58	0	0	Yes	116	2539119	40	0.00476302
A	Exponential decay	Random	30	MM	A.3.R.30-MM-bin.9	Bacteria	Bacteroidota	Chlorobia	Chlorobiales	Chlorobiaceae	Chlorobium	Chlorobium limicola	96.13	1.1	0	Yes	266	2562145	16	0.00785303
A	Exponential decay	Random	60	DT	A.3.R.60-DT-bin.18	Bacteria	Bacteroidota	Chlorobia	Chlorobiales	Chlorobiaceae	Chlorobium	Chlorobium limicola	100	0	0	Yes	38	2557030	88	0.0212605
A	Exponential decay with abundance plateaus	Very closely related	60	DT	A.5.V.60-DT-bin.6	Bacteria	Bacteroidota	Chlorobia	Chlorobiales	Chlorobiaceae	Chlorobium	Chlorobium limicola	98.34	3.31	16.67	Yes	48	2682162	88	0.0225063
A	Exponential decay	Closely related	60	DT	A.3.C.60-DT-bin.10	Bacteria	Bacteroidota	Chlorobia	Chlorobiales	Chlorobiaceae	Chlorobium	Chlorobium limicola	98.34	9.39	5.56	Yes	53	2704066	89	0.0227643
A	Exponential decay with abundance plateaus	Closely related	60	DT	A.5.C.60-DT-bin.1	Bacteria	Bacteroidota	Chlorobia	Chlorobiales	Chlorobiaceae	Chlorobium	Chlorobium limicola	98.34	7.18	7.69	Yes	47	2693556	89	0.0227729
A	Logarithmic decay with abundance plateaus	Very closely related	60	MM	A.4.V.60-MM-bin.5	Bacteria	Bacteroidota	Chlorobia	Chlorobiales	Chlorobiaceae	Chlorobium	Chlorobium limicola	100	0	0	Yes	108	2585766	58	0.0141137
A	Logarithmic decay	Very closely related	60	MM	A.2.V.60-MM-bin.5	Bacteria	Bacteroidota	Chlorobia	Chlorobiales	Chlorobiaceae	Chlorobium	Chlorobium limicola	100	0	0	Yes	119	2657172	63	0.0156101
A	Exponential decay	Very closely related	60	DT	A.3.V.60-DT-bin.20	Bacteria	Bacteroidota	Chlorobia	Chlorobiales	Chlorobiaceae	Chlorobium	Chlorobium limicola	99.98	2.76	20	Yes	33	2559085	89	0.0216306
A	Logarithmic decay with abundance plateaus	Closely related	60	MM	A.4.C.60-MM-bin.7	Bacteria	Bacteroidota	Chlorobia	Chlorobiales	Chlorobiaceae	Chlorobium	Chlorobium limicola	100	0.55	100	Yes	117	2625568	66	0.0160506
A	Logarithmic decay	Closely related	60	MM	A.2.C.60-MM-bin.9	Bacteria	Bacteroidota	Chlorobia	Chlorobiales	Chlorobiaceae	Chlorobium	Chlorobium limicola	100	0	0	Yes	99	2610542	69	0.0166875
A	Logarithmic decay	Not closely related	60	MM	A.2.N.60-MM-bin.7	Bacteria	Bacteroidota	Chlorobia	Chlorobiales	Chlorobiaceae	Chlorobium	Chlorobium limicola	100	0	0	Yes	117	2658336	76	0.018748
A	Exponential decay	Very closely related	60	MM	A.3.V.60-MM-bin.14	Bacteria	Bacteroidota	Chlorobia	Chlorobiales	Chlorobiaceae	Chlorobium	Chlorobium limicola	90.04	0	0	Yes	73	2383732	90	0.0200424
A	Exponential decay	Random	60	MM	A.3.R.60-MM-bin.14	Bacteria	Bacteroidota	Chlorobia	Chlorobiales	Chlorobiaceae	Chlorobium	Chlorobium limicola	98.34	0	0	Yes	84	2496366	89	0.0206869
A	Exponential decay with abundance plateaus	Closely related	60	MM	A.5.C.60-MM-bin.20	Bacteria	Bacteroidota	Chlorobia	Chlorobiales	Chlorobiaceae	Chlorobium	Chlorobium limicola	94.48	2.76	16.67	Yes	107	2543729	90	0.021357
A	Exponential decay with abundance plateaus	Very closely related	60	MM	A.5.V.60-MM-bin.7	Bacteria	Bacteroidota	Chlorobia	Chlorobiales	Chlorobiaceae	Chlorobium	Chlorobium limicola	100	0	0	Yes	100	2588882	90	0.0216633
A	Exponential decay	Closely related	60	MM	A.3.C.60-MM-bin.11	Bacteria	Bacteroidota	Chlorobia	Chlorobiales	Chlorobiaceae	Chlorobium	Chlorobium limicola	100	1.4	0	Yes	105	2715022	90	0.0227242
A	Exponential decay with abundance plateaus	Not closely related	60	MM	A.5.N.60-MM-bin.15	Bacteria	Bacteroidota	Chlorobia	Chlorobiales	Chlorobiaceae	Chlorobium	Chlorobium limicola	96.69	1.66	0	Yes	112	2542345	98	0.0232727
A	Exponential decay	Not closely related	60	MM	A.3.N.60-MM-bin.14	Bacteria	Bacteroidota	Chlorobia	Chlorobiales	Chlorobiaceae	Chlorobium	Chlorobium limicola	95.03	0.57	100	Yes	106	2585517	112	0.0269466
A	Logarithmic decay	Random	10	MM	A.2.R.10-MM-bin.5	Bacteria	Bacteroidota	Chlorobia	Chlorobiales	Chlorobiaceae	Chlorobium	Chlorobium limicola	100	0	0	Yes	146	2606826	22	0.033025
A	Logarithmic decay	Random	30	MM	A.2.R.30-MM-bin.5	Bacteria	Bacteroidota	Chlorobia	Chlorobiales	Chlorobiaceae	Chlorobium	Chlorobium limicola	100	0	0	Yes	98	2578305	85	0.0409783
A	Logarithmic decay with abundance plateaus	Not closely related	60	MM	A.4.N.60-MM-bin.13	Bacteria	Bacteroidota	Chlorobia	Chlorobiales	Chlorobiaceae	Chlorobium	Chlorobium limicola	94.48	0	0	Yes	88	2448661	272	0.0617316
A	Exponential decay with abundance plateaus	Not closely related	60	DT	A.5.N.60-DT-bin.16	Bacteria	Bacteroidota	Chlorobia	Chlorobiales	Chlorobiaceae	Chlorobium	Chlorobium limicola	98.9	5.52	0	Yes	29	2528015	96	0.0229757
A	Exponential decay	Not closely related	60	DT	A.3.N.60-DT-bin.20	Bacteria	Bacteroidota	Chlorobia	Chlorobiales	Chlorobiaceae	Chlorobium	Chlorobium limicola	77.9	0	0	Yes	19	1517221	110	0.0158244
A	Logarithmic decay	Random	10	8K	A.2.R.10-8K-bin.14	Bacteria	Bacteroidota	Chlorobia	Chlorobiales	Chlorobiaceae	Chlorobium	Chlorobium limicola	98.9	0	0	Yes	35	2415931	22	0.0307573
A	Logarithmic decay	Random	10	8K	A.2.R.10-8K-bin.28	Bacteria	Bacteroidota	Chlorobia	Chlorobiales	Chlorobiaceae	Chlorobium	Chlorobium limicola	98.9	0	0	Yes	35	2415931	22	0.0307573
A	Logarithmic decay	Random	10	8K	A.2.R.10-8K-bin.7	Bacteria	Bacteroidota	Chlorobia	Chlorobiales	Chlorobiaceae	Chlorobium	Chlorobium limicola	98.9	0	0	Yes	35	2415931	22	0.0307573
A	Logarithmic decay	Random	10	8K	A.2.R.10-8K-bin.8	Bacteria	Bacteroidota	Chlorobia	Chlorobiales	Chlorobiaceae	Chlorobium	Chlorobium limicola	98.9	0	0	Yes	35	2415931	22	0.0307573
A	Logarithmic decay with abundance plateaus	Not closely related	60	DT	A.4.N.60-DT-bin.14	Bacteria	Bacteroidota	Chlorobia	Chlorobiales	Chlorobiaceae	Chlorobium	Chlorobium limicola	99.45	0	0	Yes	58	2682439	270	0.0685526
A	Logarithmic decay with abundance plateaus	Not closely related	60	8K	A.4.N.60-8K-bin.15	Bacteria	Bacteroidota	Chlorobia	Chlorobiales	Chlorobiaceae	Chlorobium	Chlorobium luteolum	98.91	0	0	Yes	18	2230550	274	0.0566499
A	Logarithmic decay with abundance plateaus	Not closely related	60	8K	A.4.N.60-8K-bin.3	Bacteria	Bacteroidota	Chlorobia	Chlorobiales	Chlorobiaceae	Chlorobium	Chlorobium luteolum	98.91	0	0	Yes	18	2230550	274	0.0566499
A	Logarithmic decay with abundance plateaus	Not closely related	60	8K	A.4.N.60-8K-bin.47	Bacteria	Bacteroidota	Chlorobia	Chlorobiales	Chlorobiaceae	Chlorobium	Chlorobium luteolum	98.91	0	0	Yes	18	2230550	274	0.0566499
A	Logarithmic decay with abundance plateaus	Not closely related	60	8K	A.4.N.60-8K-bin.55	Bacteria	Bacteroidota	Chlorobia	Chlorobiales	Chlorobiaceae	Chlorobium	Chlorobium luteolum	98.91	0	0	Yes	21	2249783	274	0.0571349
A	Logarithmic decay	Random	60	DT	A.2.R.60-DT-bin.18	Bacteria	Bacteroidota	Chlorobia	Chlorobiales	Chlorobiaceae	Chlorobium	Chlorobium luteolum	98.61	0.04	50	Yes	67	2198531	9	0.00191764
A	Exponential decay	Random	120	8K	A.3.R.120-8K-bin.11	Bacteria	Bacteroidota	Chlorobia	Chlorobiales	Chlorobiaceae	Chlorobium	Chlorobium luteolum	98.91	0	0	Yes	18	2229764	198	0.0204928
A	Exponential decay	Random	120	8K	A.3.R.120-8K-bin.14	Bacteria	Bacteroidota	Chlorobia	Chlorobiales	Chlorobiaceae	Chlorobium	Chlorobium luteolum	98.91	0	0	Yes	18	2229764	198	0.0204928
A	Exponential decay	Random	120	8K	A.3.R.120-8K-bin.20	Bacteria	Bacteroidota	Chlorobia	Chlorobiales	Chlorobiaceae	Chlorobium	Chlorobium luteolum	98.91	0	0	Yes	18	2229764	198	0.0204928
A	Exponential decay	Random	120	8K	A.3.R.120-8K-bin.28	Bacteria	Bacteroidota	Chlorobia	Chlorobiales	Chlorobiaceae	Chlorobium	Chlorobium luteolum	98.91	0	0	Yes	18	2229764	198	0.0204928
A	Exponential decay with abundance plateaus	Not closely related	60	8K	A.5.N.60-8K-bin.13	Bacteria	Bacteroidota	Chlorobia	Chlorobiales	Chlorobiaceae	Chlorobium	Chlorobium luteolum	98.91	0	0	Yes	21	2232288	98	0.0203839
A	Exponential decay with abundance plateaus	Not closely related	60	8K	A.5.N.60-8K-bin.19	Bacteria	Bacteroidota	Chlorobia	Chlorobiales	Chlorobiaceae	Chlorobium	Chlorobium luteolum	98.91	0	0	Yes	21	2232288	98	0.0203839
A	Exponential decay with abundance plateaus	Not closely related	60	8K	A.5.N.60-8K-bin.8	Bacteria	Bacteroidota	Chlorobia	Chlorobiales	Chlorobiaceae	Chlorobium	Chlorobium luteolum	98.91	0	0	Yes	21	2232288	98	0.0203839
A	Exponential decay with abundance plateaus	Not closely related	60	8K	A.5.N.60-8K-bin.4	Bacteria	Bacteroidota	Chlorobia	Chlorobiales	Chlorobiaceae	Chlorobium	Chlorobium luteolum	98.91	0	0	Yes	24	2256395	98	0.0206074
A	Logarithmic decay	Closely related	60	DT	A.2.C.60-DT-bin.5	Bacteria	Bacteroidota	Chlorobia	Chlorobiales	Chlorobiaceae	Chlorobium	Chlorobium luteolum	98.91	2.19	0	Yes	99	2576020	36	0.00889555
A	Exponential decay	Random	30	DT	A.3.R.30-DT-bin.5	Bacteria	Bacteroidota	Chlorobia	Chlorobiales	Chlorobiaceae	Chlorobium	Chlorobium luteolum	98.91	0	0	Yes	20	2243664	36	0.0152774
A	Exponential decay with abundance plateaus	Very closely related	60	8K	A.5.V.60-8K-bin.12	Bacteria	Bacteroidota	Chlorobia	Chlorobiales	Chlorobiaceae	Chlorobium	Chlorobium luteolum	98.91	0	0	Yes	20	2228992	90	0.0187265
A	Exponential decay with abundance plateaus	Very closely related	60	8K	A.5.V.60-8K-bin.19	Bacteria	Bacteroidota	Chlorobia	Chlorobiales	Chlorobiaceae	Chlorobium	Chlorobium luteolum	98.91	0	0	Yes	20	2228992	90	0.0187265
A	Exponential decay with abundance plateaus	Very closely related	60	8K	A.5.V.60-8K-bin.41	Bacteria	Bacteroidota	Chlorobia	Chlorobiales	Chlorobiaceae	Chlorobium	Chlorobium luteolum	98.91	0	0	Yes	20	2228992	90	0.0187265
A	Exponential decay with abundance plateaus	Very closely related	60	8K	A.5.V.60-8K-bin.43	Bacteria	Bacteroidota	Chlorobia	Chlorobiales	Chlorobiaceae	Chlorobium	Chlorobium luteolum	98.91	0	0	Yes	20	2228992	90	0.0187265
A	Exponential decay	Very closely related	60	8K	A.3.V.60-8K-bin.12	Bacteria	Bacteroidota	Chlorobia	Chlorobiales	Chlorobiaceae	Chlorobium	Chlorobium luteolum	98.91	0	0	Yes	20	2228496	89	0.0184952
A	Exponential decay	Very closely related	60	8K	A.3.V.60-8K-bin.29	Bacteria	Bacteroidota	Chlorobia	Chlorobiales	Chlorobiaceae	Chlorobium	Chlorobium luteolum	98.91	0	0	Yes	20	2228496	89	0.0184952
A	Exponential decay	Very closely related	60	8K	A.3.V.60-8K-bin.36	Bacteria	Bacteroidota	Chlorobia	Chlorobiales	Chlorobiaceae	Chlorobium	Chlorobium luteolum	98.91	0	0	Yes	20	2228496	89	0.0184952
A	Exponential decay	Very closely related	60	8K	A.3.V.60-8K-bin.40	Bacteria	Bacteroidota	Chlorobia	Chlorobiales	Chlorobiaceae	Chlorobium	Chlorobium luteolum	98.91	0	0	Yes	20	2228496	89	0.0184952
A	Logarithmic decay	Random	180	8K	A.2.R.180-8K-bin.17	Bacteria	Bacteroidota	Chlorobia	Chlorobiales	Chlorobiaceae	Chlorobium	Chlorobium luteolum	98.91	0	0	Yes	19	2215111	87	0.00596679
A	Logarithmic decay	Random	180	8K	A.2.R.180-8K-bin.21	Bacteria	Bacteroidota	Chlorobia	Chlorobiales	Chlorobiaceae	Chlorobium	Chlorobium luteolum	98.91	0	0	Yes	19	2215111	87	0.00596679
A	Logarithmic decay	Random	180	8K	A.2.R.180-8K-bin.3	Bacteria	Bacteroidota	Chlorobia	Chlorobiales	Chlorobiaceae	Chlorobium	Chlorobium luteolum	98.91	0	0	Yes	19	2215111	87	0.00596679
A	Logarithmic decay	Random	180	8K	A.2.R.180-8K-bin.51	Bacteria	Bacteroidota	Chlorobia	Chlorobiales	Chlorobiaceae	Chlorobium	Chlorobium luteolum	98.91	0	0	Yes	19	2215111	87	0.00596679
A	Exponential decay with abundance plateaus	Closely related	60	8K	A.5.C.60-8K-bin.19	Bacteria	Bacteroidota	Chlorobia	Chlorobiales	Chlorobiaceae	Chlorobium	Chlorobium luteolum	98.91	0	0	Yes	22	2257441	87	0.0183515
A	Exponential decay with abundance plateaus	Closely related	60	8K	A.5.C.60-8K-bin.37	Bacteria	Bacteroidota	Chlorobia	Chlorobiales	Chlorobiaceae	Chlorobium	Chlorobium luteolum	98.91	0	0	Yes	22	2257441	87	0.0183515
A	Exponential decay with abundance plateaus	Closely related	60	8K	A.5.C.60-8K-bin.45	Bacteria	Bacteroidota	Chlorobia	Chlorobiales	Chlorobiaceae	Chlorobium	Chlorobium luteolum	98.91	0	0	Yes	22	2257441	87	0.0183515
A	Exponential decay with abundance plateaus	Closely related	60	8K	A.5.C.60-8K-bin.49	Bacteria	Bacteroidota	Chlorobia	Chlorobiales	Chlorobiaceae	Chlorobium	Chlorobium luteolum	98.91	0	0	Yes	22	2257441	87	0.0183515
A	Exponential decay	Closely related	60	8K	A.3.C.60-8K-bin.33	Bacteria	Bacteroidota	Chlorobia	Chlorobiales	Chlorobiaceae	Chlorobium	Chlorobium luteolum	98.91	0	0	Yes	20	2232271	86	0.0178806
A	Exponential decay	Closely related	60	8K	A.3.C.60-8K-bin.46	Bacteria	Bacteroidota	Chlorobia	Chlorobiales	Chlorobiaceae	Chlorobium	Chlorobium luteolum	98.91	0	0	Yes	20	2232271	86	0.0178806
A	Exponential decay	Closely related	60	8K	A.3.C.60-8K-bin.49	Bacteria	Bacteroidota	Chlorobia	Chlorobiales	Chlorobiaceae	Chlorobium	Chlorobium luteolum	98.91	0	0	Yes	20	2232271	86	0.0178806
A	Exponential decay	Closely related	60	8K	A.3.C.60-8K-bin.51	Bacteria	Bacteroidota	Chlorobia	Chlorobiales	Chlorobiaceae	Chlorobium	Chlorobium luteolum	98.91	0	0	Yes	20	2232271	86	0.0178806
A	Exponential decay	Random	60	DT	A.3.R.60-DT-bin.27	Bacteria	Bacteroidota	Chlorobia	Chlorobiales	Chlorobiaceae	Chlorobium	Chlorobium luteolum	98.91	0	0	Yes	51	2312568	40	0.00888825
A	Logarithmic decay with abundance plateaus	Closely related	60	DT	A.4.C.60-DT-bin.19	Bacteria	Bacteroidota	Chlorobia	Chlorobiales	Chlorobiaceae	Chlorobium	Chlorobium luteolum	98.91	0.55	0	Yes	40	2310611	45	0.0100192
A	Logarithmic decay	Very closely related	60	DT	A.2.V.60-DT-bin.17	Bacteria	Bacteroidota	Chlorobia	Chlorobiales	Chlorobiaceae	Chlorobium	Chlorobium luteolum	98.91	0	0	Yes	40	2378341	52	0.0118553
A	Logarithmic decay with abundance plateaus	Very closely related	60	DT	A.4.V.60-DT-bin.1	Bacteria	Bacteroidota	Chlorobia	Chlorobiales	Chlorobiaceae	Chlorobium	Chlorobium luteolum	98.91	0.55	0	Yes	32	2308624	57	0.0125773
A	Exponential decay	Random	180	8K	A.3.R.180-8K-bin.15	Bacteria	Bacteroidota	Chlorobia	Chlorobiales	Chlorobiaceae	Chlorobium	Chlorobium luteolum	98.91	0	0	Yes	18	2213771	69	0.00472012
A	Exponential decay	Random	180	8K	A.3.R.180-8K-bin.31	Bacteria	Bacteroidota	Chlorobia	Chlorobiales	Chlorobiaceae	Chlorobium	Chlorobium luteolum	98.91	0	0	Yes	18	2213771	69	0.00472012
A	Exponential decay	Random	180	8K	A.3.R.180-8K-bin.35	Bacteria	Bacteroidota	Chlorobia	Chlorobiales	Chlorobiaceae	Chlorobium	Chlorobium luteolum	98.91	0	0	Yes	18	2213771	69	0.00472012
A	Exponential decay	Random	180	8K	A.3.R.180-8K-bin.38	Bacteria	Bacteroidota	Chlorobia	Chlorobiales	Chlorobiaceae	Chlorobium	Chlorobium luteolum	98.91	0	0	Yes	18	2213771	69	0.00472012
A	Equal abundance	Ordered	60	DT	A.1.O.60-DT-bin.8	Bacteria	Bacteroidota	Chlorobia	Chlorobiales	Chlorobiaceae	Chlorobium	Chlorobium luteolum	98.91	0	0	Yes	30	2307238	62	0.0136891
A	Logarithmic decay	Not closely related	60	DT	A.2.N.60-DT-bin.11	Bacteria	Bacteroidota	Chlorobia	Chlorobiales	Chlorobiaceae	Chlorobium	Chlorobium luteolum	98.91	0.55	0	Yes	36	2266164	63	0.0135211
A	Equal abundance	Ordered	60	8K	A.1.O.60-8K-bin.16	Bacteria	Bacteroidota	Chlorobia	Chlorobiales	Chlorobiaceae	Chlorobium	Chlorobium luteolum	98.91	0	0	Yes	19	2230735	64	0.0132246
A	Equal abundance	Ordered	60	8K	A.1.O.60-8K-bin.13	Bacteria	Bacteroidota	Chlorobia	Chlorobiales	Chlorobiaceae	Chlorobium	Chlorobium luteolum	98.91	0	0	Yes	20	2234818	64	0.0132523
A	Equal abundance	Ordered	60	8K	A.1.O.60-8K-bin.22	Bacteria	Bacteroidota	Chlorobia	Chlorobiales	Chlorobiaceae	Chlorobium	Chlorobium luteolum	98.91	0	0	Yes	20	2234818	64	0.0132523
A	Equal abundance	Ordered	60	8K	A.1.O.60-8K-bin.52	Bacteria	Bacteroidota	Chlorobia	Chlorobiales	Chlorobiaceae	Chlorobium	Chlorobium luteolum	98.91	0	0	Yes	20	2234818	64	0.0132523
A	Logarithmic decay	Not closely related	60	8K	A.2.N.60-8K-bin.23	Bacteria	Bacteroidota	Chlorobia	Chlorobiales	Chlorobiaceae	Chlorobium	Chlorobium luteolum	98.91	0	0	Yes	20	2229380	64	0.0132589
A	Logarithmic decay	Not closely related	60	8K	A.2.N.60-8K-bin.26	Bacteria	Bacteroidota	Chlorobia	Chlorobiales	Chlorobiaceae	Chlorobium	Chlorobium luteolum	98.91	0	0	Yes	20	2229380	64	0.0132589
A	Logarithmic decay	Not closely related	60	8K	A.2.N.60-8K-bin.32	Bacteria	Bacteroidota	Chlorobia	Chlorobiales	Chlorobiaceae	Chlorobium	Chlorobium luteolum	98.91	0	0	Yes	20	2229380	64	0.0132589
A	Logarithmic decay	Not closely related	60	8K	A.2.N.60-8K-bin.5	Bacteria	Bacteroidota	Chlorobia	Chlorobiales	Chlorobiaceae	Chlorobium	Chlorobium luteolum	98.91	0	0	Yes	20	2229380	64	0.0132589
A	Exponential decay	Random	180	DT	A.3.R.180-DT-bin.13	Bacteria	Bacteroidota	Chlorobia	Chlorobiales	Chlorobiaceae	Chlorobium	Chlorobium luteolum	98.91	0	0	Yes	18	2247319	69	0.00489795
A	Logarithmic decay with abundance plateaus	Very closely related	60	8K	A.4.V.60-8K-bin.10	Bacteria	Bacteroidota	Chlorobia	Chlorobiales	Chlorobiaceae	Chlorobium	Chlorobium luteolum	98.91	0	0	Yes	19	2230407	59	0.0122342
A	Logarithmic decay with abundance plateaus	Very closely related	60	8K	A.4.V.60-8K-bin.14	Bacteria	Bacteroidota	Chlorobia	Chlorobiales	Chlorobiaceae	Chlorobium	Chlorobium luteolum	98.91	0	0	Yes	20	2238225	59	0.0122894
A	Logarithmic decay with abundance plateaus	Very closely related	60	8K	A.4.V.60-8K-bin.22	Bacteria	Bacteroidota	Chlorobia	Chlorobiales	Chlorobiaceae	Chlorobium	Chlorobium luteolum	98.91	0	0	Yes	20	2238225	59	0.0122894
A	Logarithmic decay with abundance plateaus	Very closely related	60	8K	A.4.V.60-8K-bin.6	Bacteria	Bacteroidota	Chlorobia	Chlorobiales	Chlorobiaceae	Chlorobium	Chlorobium luteolum	98.91	0	0	Yes	20	2238225	59	0.0122894
A	Logarithmic decay	Very closely related	60	8K	A.2.V.60-8K-bin.18	Bacteria	Bacteroidota	Chlorobia	Chlorobiales	Chlorobiaceae	Chlorobium	Chlorobium luteolum	98.91	0	0	Yes	19	2231445	53	0.0110085
A	Logarithmic decay	Very closely related	60	8K	A.2.V.60-8K-bin.30	Bacteria	Bacteroidota	Chlorobia	Chlorobiales	Chlorobiaceae	Chlorobium	Chlorobium luteolum	98.91	0	0	Yes	19	2231445	53	0.0110085
A	Logarithmic decay	Very closely related	60	8K	A.2.V.60-8K-bin.33	Bacteria	Bacteroidota	Chlorobia	Chlorobiales	Chlorobiaceae	Chlorobium	Chlorobium luteolum	98.91	0	0	Yes	19	2231445	53	0.0110085
A	Logarithmic decay	Very closely related	60	8K	A.2.V.60-8K-bin.8	Bacteria	Bacteroidota	Chlorobia	Chlorobiales	Chlorobiaceae	Chlorobium	Chlorobium luteolum	98.91	0	0	Yes	19	2231445	53	0.0110085
A	Logarithmic decay with abundance plateaus	Closely related	60	8K	A.4.C.60-8K-bin.10	Bacteria	Bacteroidota	Chlorobia	Chlorobiales	Chlorobiaceae	Chlorobium	Chlorobium luteolum	98.91	0	0	Yes	18	2214193	46	0.00945421
A	Exponential decay	Closely related	60	DT	A.3.C.60-DT-bin.8	Bacteria	Bacteroidota	Chlorobia	Chlorobiales	Chlorobiaceae	Chlorobium	Chlorobium luteolum	98.91	0	0	Yes	34	2354877	85	0.0189561
A	Logarithmic decay with abundance plateaus	Closely related	60	8K	A.4.C.60-8K-bin.16	Bacteria	Bacteroidota	Chlorobia	Chlorobiales	Chlorobiaceae	Chlorobium	Chlorobium luteolum	98.91	0	0	Yes	18	2214193	46	0.00945421
A	Logarithmic decay with abundance plateaus	Closely related	60	8K	A.4.C.60-8K-bin.26	Bacteria	Bacteroidota	Chlorobia	Chlorobiales	Chlorobiaceae	Chlorobium	Chlorobium luteolum	98.91	0	0	Yes	18	2214193	46	0.00945421
A	Logarithmic decay with abundance plateaus	Closely related	60	8K	A.4.C.60-8K-bin.9	Bacteria	Bacteroidota	Chlorobia	Chlorobiales	Chlorobiaceae	Chlorobium	Chlorobium luteolum	98.91	0	0	Yes	18	2214193	46	0.00945421
A	Exponential decay with abundance plateaus	Closely related	60	DT	A.5.C.60-DT-bin.4	Bacteria	Bacteroidota	Chlorobia	Chlorobiales	Chlorobiaceae	Chlorobium	Chlorobium luteolum	98.91	0.82	0	Yes	44	2336129	87	0.0193393
A	Exponential decay	Random	60	MM	A.3.R.60-MM-bin.7	Bacteria	Bacteroidota	Chlorobia	Chlorobiales	Chlorobiaceae	Chlorobium	Chlorobium luteolum	98.91	0	0	Yes	61	2253692	38	0.00802182
A	Logarithmic decay	Closely related	60	MM	A.2.C.60-MM-bin.7	Bacteria	Bacteroidota	Chlorobia	Chlorobiales	Chlorobiaceae	Chlorobium	Chlorobium luteolum	98.91	0	0	Yes	71	2287563	40	0.0085951
A	Logarithmic decay with abundance plateaus	Closely related	60	MM	A.4.C.60-MM-bin.11	Bacteria	Bacteroidota	Chlorobia	Chlorobiales	Chlorobiaceae	Chlorobium	Chlorobium luteolum	98.91	0	0	Yes	52	2275250	46	0.00970714
A	Logarithmic decay	Very closely related	60	MM	A.2.V.60-MM-bin.9	Bacteria	Bacteroidota	Chlorobia	Chlorobiales	Chlorobiaceae	Chlorobium	Chlorobium luteolum	98.91	0	0	Yes	48	2228864	53	0.0109541
A	Logarithmic decay with abundance plateaus	Very closely related	60	MM	A.4.V.60-MM-bin.3	Bacteria	Bacteroidota	Chlorobia	Chlorobiales	Chlorobiaceae	Chlorobium	Chlorobium luteolum	98.91	0	0	Yes	43	2212902	59	0.0120904
A	Logarithmic decay	Not closely related	60	MM	A.2.N.60-MM-bin.3	Bacteria	Bacteroidota	Chlorobia	Chlorobiales	Chlorobiaceae	Chlorobium	Chlorobium luteolum	98.91	0	0	Yes	42	2237914	64	0.0132636
A	Exponential decay	Random	30	MM	A.3.R.30-MM-bin.16	Bacteria	Bacteroidota	Chlorobia	Chlorobiales	Chlorobiaceae	Chlorobium	Chlorobium luteolum	96.72	1.69	0	Yes	79	2166226	36	0.0146861
A	Exponential decay with abundance plateaus	Very closely related	60	DT	A.5.V.60-DT-bin.1	Bacteria	Bacteroidota	Chlorobia	Chlorobiales	Chlorobiaceae	Chlorobium	Chlorobium luteolum	98.91	0	0	Yes	21	2235113	89	0.0188277
A	Exponential decay	Very closely related	60	MM	A.3.V.60-MM-bin.5	Bacteria	Bacteroidota	Chlorobia	Chlorobiales	Chlorobiaceae	Chlorobium	Chlorobium luteolum	97.27	0.55	0	Yes	40	2125730	89	0.0175742
A	Exponential decay with abundance plateaus	Closely related	60	MM	A.5.C.60-MM-bin.12	Bacteria	Bacteroidota	Chlorobia	Chlorobiales	Chlorobiaceae	Chlorobium	Chlorobium luteolum	98.91	0	0	Yes	39	2200939	87	0.0178272
A	Logarithmic decay	Closely related	60	8K	A.2.C.60-8K-bin.20	Bacteria	Bacteroidota	Chlorobia	Chlorobiales	Chlorobiaceae	Chlorobium	Chlorobium luteolum	98.91	0	0	Yes	23	2263088	40	0.0085211
A	Logarithmic decay	Closely related	60	8K	A.2.C.60-8K-bin.25	Bacteria	Bacteroidota	Chlorobia	Chlorobiales	Chlorobiaceae	Chlorobium	Chlorobium luteolum	98.91	0	0	Yes	23	2263088	40	0.0085211
A	Logarithmic decay	Closely related	60	8K	A.2.C.60-8K-bin.32	Bacteria	Bacteroidota	Chlorobia	Chlorobiales	Chlorobiaceae	Chlorobium	Chlorobium luteolum	98.91	0	0	Yes	23	2263088	40	0.0085211
A	Logarithmic decay	Closely related	60	8K	A.2.C.60-8K-bin.34	Bacteria	Bacteroidota	Chlorobia	Chlorobiales	Chlorobiaceae	Chlorobium	Chlorobium luteolum	98.91	0	0	Yes	23	2263088	40	0.0085211
A	Exponential decay	Closely related	60	MM	A.3.C.60-MM-bin.17	Bacteria	Bacteroidota	Chlorobia	Chlorobiales	Chlorobiaceae	Chlorobium	Chlorobium luteolum	97.81	3.28	0	Yes	48	2257324	86	0.0180349
A	Exponential decay with abundance plateaus	Very closely related	60	MM	A.5.V.60-MM-bin.2	Bacteria	Bacteroidota	Chlorobia	Chlorobiales	Chlorobiaceae	Chlorobium	Chlorobium luteolum	98.91	0	0	Yes	43	2217011	90	0.0185567
A	Exponential decay	Very closely related	60	DT	A.3.V.60-DT-bin.10	Bacteria	Bacteroidota	Chlorobia	Chlorobiales	Chlorobiaceae	Chlorobium	Chlorobium luteolum	98.91	0.55	0	Yes	50	2346780	90	0.0199698
A	Exponential decay with abundance plateaus	Not closely related	60	MM	A.5.N.60-MM-bin.3	Bacteria	Bacteroidota	Chlorobia	Chlorobiales	Chlorobiaceae	Chlorobium	Chlorobium luteolum	98.91	0	0	Yes	52	2237792	98	0.0203628
A	Exponential decay	Random	60	8K	A.3.R.60-8K-bin.16	Bacteria	Bacteroidota	Chlorobia	Chlorobiales	Chlorobiaceae	Chlorobium	Chlorobium luteolum	98.91	0	0	Yes	19	2241468	38	0.00800277
A	Exponential decay	Random	60	8K	A.3.R.60-8K-bin.20	Bacteria	Bacteroidota	Chlorobia	Chlorobiales	Chlorobiaceae	Chlorobium	Chlorobium luteolum	98.91	0	0	Yes	19	2241468	38	0.00800277
A	Exponential decay	Random	60	8K	A.3.R.60-8K-bin.42	Bacteria	Bacteroidota	Chlorobia	Chlorobiales	Chlorobiaceae	Chlorobium	Chlorobium luteolum	98.91	0	0	Yes	19	2241468	38	0.00800277
A	Exponential decay	Random	60	8K	A.3.R.60-8K-bin.44	Bacteria	Bacteroidota	Chlorobia	Chlorobiales	Chlorobiaceae	Chlorobium	Chlorobium luteolum	98.91	0	0	Yes	19	2241468	38	0.00800277
A	Logarithmic decay with abundance plateaus	Not closely related	60	MM	A.4.N.60-MM-bin.2	Bacteria	Bacteroidota	Chlorobia	Chlorobiales	Chlorobiaceae	Chlorobium	Chlorobium luteolum	98.91	0	0	Yes	50	2193317	272	0.0554355
A	Exponential decay	Random	30	8K	A.3.R.30-8K-bin.16	Bacteria	Bacteroidota	Chlorobia	Chlorobiales	Chlorobiaceae	Chlorobium	Chlorobium luteolum	98.91	0	0	Yes	17	2225354	36	0.0151126
A	Exponential decay	Random	30	8K	A.3.R.30-8K-bin.44	Bacteria	Bacteroidota	Chlorobia	Chlorobiales	Chlorobiaceae	Chlorobium	Chlorobium luteolum	98.91	0	0	Yes	18	2229428	36	0.0151423
A	Exponential decay	Random	30	8K	A.3.R.30-8K-bin.31	Bacteria	Bacteroidota	Chlorobia	Chlorobiales	Chlorobiaceae	Chlorobium	Chlorobium luteolum	98.91	0	0	Yes	19	2235663	36	0.015188
A	Exponential decay	Random	30	8K	A.3.R.30-8K-bin.47	Bacteria	Bacteroidota	Chlorobia	Chlorobiales	Chlorobiaceae	Chlorobium	Chlorobium luteolum	98.91	0	0	Yes	19	2235663	36	0.015188
A	Exponential decay with abundance plateaus	Not closely related	60	DT	A.5.N.60-DT-bin.2	Bacteria	Bacteroidota	Chlorobia	Chlorobiales	Chlorobiaceae	Chlorobium	Chlorobium luteolum	98.91	0	0	Yes	23	2249666	96	0.0206044
A	Logarithmic decay	Random	180	DT	A.2.R.180-DT-bin.3	Bacteria	Bacteroidota	Chlorobia	Chlorobiales	Chlorobiaceae	Chlorobium	Chlorobium luteolum	98.91	0.55	0	Yes	61	2430013	96	0.00740886
A	Logarithmic decay with abundance plateaus	Not closely related	60	DT	A.4.N.60-DT-bin.19	Bacteria	Bacteroidota	Chlorobia	Chlorobiales	Chlorobiaceae	Chlorobium	Chlorobium luteolum	98.91	0	0	Yes	19	2237406	269	0.0569964
A	Logarithmic decay	Random	60	8K	A.2.R.60-8K-bin.16	Bacteria	Bacteroidota	Chlorobia	Chlorobiales	Chlorobiaceae	Chlorobium	Chlorobium luteolum	98.61	0.04	50	Yes	64	2127444	9	0.00177535
A	Logarithmic decay	Random	60	8K	A.2.R.60-8K-bin.17	Bacteria	Bacteroidota	Chlorobia	Chlorobiales	Chlorobiaceae	Chlorobium	Chlorobium luteolum	98.61	0.04	50	Yes	64	2127444	9	0.00177535
A	Logarithmic decay	Random	60	8K	A.2.R.60-8K-bin.37	Bacteria	Bacteroidota	Chlorobia	Chlorobiales	Chlorobiaceae	Chlorobium	Chlorobium luteolum	98.61	0.04	50	Yes	64	2127444	9	0.00177535
A	Logarithmic decay	Random	60	8K	A.2.R.60-8K-bin.43	Bacteria	Bacteroidota	Chlorobia	Chlorobiales	Chlorobiaceae	Chlorobium	Chlorobium luteolum	98.61	0.04	50	Yes	64	2127444	9	0.00177535
B	Logarithmic decay	Random	60	MM	B.2.R.60-MM-bin.17	Bacteria	Bacteroidota	Bacteroidia	Flavobacteriales	Weeksellaceae	Chryseobacterium	Chryseobacterium gallinarum	99.51	0.25	0	Yes	121	4486321	232	0.0964495
B	Logarithmic decay	Random	180	DT	B.2.R.180-DT-bin.1	Bacteria	Bacteroidota	Bacteroidia	Flavobacteriales	Weeksellaceae	Chryseobacterium	Chryseobacterium gallinarum	97.56	3.55	76.92	Yes	189	4588644	226	0.0326713
B	Logarithmic decay	Random	60	DT	B.2.R.60-DT-bin.12	Bacteria	Bacteroidota	Bacteroidia	Flavobacteriales	Weeksellaceae	Chryseobacterium	Chryseobacterium gallinarum	99.68	0.38	66.67	Yes	93	4517263	228	0.0973263
B	Logarithmic decay	Random	10	DT	B.2.R.10-DT-bin.6	Bacteria	Bacteroidota	Bacteroidia	Flavobacteriales	Weeksellaceae	Chryseobacterium	Chryseobacterium indologenes	99.51	0.49	0	Yes	80	5274463	50	0.150959
B	Exponential decay	Random	60	DT	B.3.R.60-DT-bin.15	Bacteria	Bacteroidota	Bacteroidia	Flavobacteriales	Weeksellaceae	Chryseobacterium	Chryseobacterium indologenes	95.25	1.76	50	Yes	175	5175120	67	0.0328238
B	Logarithmic decay	Closely related	60	DT	B.2.C.60-DT-bin.20	Bacteria	Bacteroidota	Bacteroidia	Flavobacteriales	Weeksellaceae	Chryseobacterium	Chryseobacterium indologenes	97.52	2.71	66.67	Yes	185	5228655	68	0.0338341
B	Logarithmic decay	Random	10	8K	B.2.R.10-8K-bin.40	Bacteria	Bacteroidota	Bacteroidia	Flavobacteriales	Weeksellaceae	Chryseobacterium	Chryseobacterium indologenes	94.61	0.25	0	Yes	38	4842644	51	0.138185
B	Logarithmic decay	Random	10	8K	B.2.R.10-8K-bin.45	Bacteria	Bacteroidota	Bacteroidia	Flavobacteriales	Weeksellaceae	Chryseobacterium	Chryseobacterium indologenes	94.61	0.25	0	Yes	38	4842644	51	0.138185
B	Logarithmic decay	Random	10	8K	B.2.R.10-8K-bin.47	Bacteria	Bacteroidota	Bacteroidia	Flavobacteriales	Weeksellaceae	Chryseobacterium	Chryseobacterium indologenes	94.61	0.25	0	Yes	38	4842644	51	0.138185
B	Logarithmic decay	Random	10	8K	B.2.R.10-8K-bin.32	Bacteria	Bacteroidota	Bacteroidia	Flavobacteriales	Weeksellaceae	Chryseobacterium	Chryseobacterium indologenes	99.02	0.25	0	Yes	41	5142494	51	0.146757
B	Logarithmic decay	Random	120	MM	B.2.R.120-MM-bin.4	Bacteria	Bacteroidota	Bacteroidia	Flavobacteriales	Weeksellaceae	Chryseobacterium	Chryseobacterium indologenes	97.55	0.25	0	Yes	114	4756701	107	0.0236277
B	Exponential decay	Random	120	MM	B.3.R.120-MM-bin.7	Bacteria	Bacteroidota	Bacteroidia	Flavobacteriales	Weeksellaceae	Chryseobacterium	Chryseobacterium indologenes	94.85	0.63	60	Yes	200	5089905	150	0.0354875
B	Logarithmic decay	Random	10	MM	B.2.R.10-MM-bin.9	Bacteria	Bacteroidota	Bacteroidia	Flavobacteriales	Weeksellaceae	Chryseobacterium	Chryseobacterium indologenes	99.02	0.25	0	Yes	170	5147112	51	0.146443
B	Logarithmic decay	Random	120	DT	B.2.R.120-DT-bin.19	Bacteria	Bacteroidota	Bacteroidia	Flavobacteriales	Weeksellaceae	Chryseobacterium	Chryseobacterium indologenes	98.77	0.74	0	Yes	125	5323971	105	0.0264245
B	Exponential decay	Random	120	DT	B.3.R.120-DT-bin.10	Bacteria	Bacteroidota	Bacteroidia	Flavobacteriales	Weeksellaceae	Chryseobacterium	Chryseobacterium indologenes	97.61	2.57	50	Yes	166	5377004	148	0.0376444
B	Logarithmic decay	Not closely related	60	DT	B.2.N.60-DT-bin.4	Bacteria	Bacteroidota	Bacteroidia	Flavobacteriales	Weeksellaceae	Chryseobacterium	Chryseobacterium indologenes	95.48	4.95	83.33	Yes	190	5273021	150	0.075111
B	Exponential decay	Random	180	DT	B.3.R.180-DT-bin.26	Bacteria	Bacteroidota	Bacteroidia	Flavobacteriales	Weeksellaceae	Chryseobacterium	Chryseobacterium indologenes	95.73	2.47	60	Yes	177	5309781	347	0.0580369
A	Logarithmic decay	Random	180	DT	A.2.R.180-DT-bin.14	Bacteria	Bacteroidota	Bacteroidia	Flavobacteriales	Weeksellaceae	Chryseobacterium	Chryseobacterium piperi	99.51	4.17	7.14	Yes	249	4830227	40	0.00616986
A	Exponential decay	Random	30	DT	A.3.R.30-DT-bin.3	Bacteria	Bacteroidota	Bacteroidia	Flavobacteriales	Weeksellaceae	Chryseobacterium	Chryseobacterium piperi	99.51	3.04	23.08	Yes	196	4562569	26	0.0225861
A	Logarithmic decay with abundance plateaus	Not closely related	60	MM	A.4.N.60-MM-bin.4	Bacteria	Bacteroidota	Bacteroidia	Flavobacteriales	Weeksellaceae	Chryseobacterium	Chryseobacterium piperi	93.75	2.35	42.86	Yes	628	4066231	15	0.00572694
A	Exponential decay	Very closely related	60	MM	A.3.V.60-MM-bin.17	Bacteria	Bacteroidota	Bacteroidia	Flavobacteriales	Weeksellaceae	Chryseobacterium	Chryseobacterium piperi	98.04	0	0	Yes	232	4171185	23	0.00910472
A	Exponential decay with abundance plateaus	Very closely related	60	MM	A.5.V.60-MM-bin.14	Bacteria	Bacteroidota	Bacteroidia	Flavobacteriales	Weeksellaceae	Chryseobacterium	Chryseobacterium piperi	97.55	0	0	Yes	217	4157078	25	0.00979781
A	Exponential decay	Closely related	60	MM	A.3.C.60-MM-bin.20	Bacteria	Bacteroidota	Bacteroidia	Flavobacteriales	Weeksellaceae	Chryseobacterium	Chryseobacterium piperi	99.51	0	0	Yes	211	4205739	30	0.0119294
A	Exponential decay with abundance plateaus	Closely related	60	MM	A.5.C.60-MM-bin.5	Bacteria	Bacteroidota	Bacteroidia	Flavobacteriales	Weeksellaceae	Chryseobacterium	Chryseobacterium piperi	97.88	0	0	Yes	208	4155860	32	0.0125294
A	Exponential decay	Random	30	MM	A.3.R.30-MM-bin.11	Bacteria	Bacteroidota	Bacteroidia	Flavobacteriales	Weeksellaceae	Chryseobacterium	Chryseobacterium piperi	99.02	0.25	0	Yes	228	4189963	25	0.0199373
A	Exponential decay	Random	60	MM	A.3.R.60-MM-bin.10	Bacteria	Bacteroidota	Bacteroidia	Flavobacteriales	Weeksellaceae	Chryseobacterium	Chryseobacterium piperi	97.88	0	0	Yes	177	4170434	74	0.0286655
A	Exponential decay	Not closely related	60	MM	A.3.N.60-MM-bin.8	Bacteria	Bacteroidota	Bacteroidia	Flavobacteriales	Weeksellaceae	Chryseobacterium	Chryseobacterium piperi	98.04	0	0	Yes	174	4164728	82	0.0318493
A	Logarithmic decay	Random	60	MM	A.2.R.60-MM-bin.1	Bacteria	Bacteroidota	Bacteroidia	Flavobacteriales	Weeksellaceae	Chryseobacterium	Chryseobacterium piperi	99.51	0	0	Yes	200	4247325	328	0.129376
A	Exponential decay	Random	60	DT	A.3.R.60-DT-bin.28	Bacteria	Bacteroidota	Bacteroidia	Flavobacteriales	Weeksellaceae	Chryseobacterium	Chryseobacterium piperi	99.51	0.36	75	Yes	153	4423082	74	0.0309819
A	Logarithmic decay	Random	60	DT	A.2.R.60-DT-bin.22	Bacteria	Bacteroidota	Bacteroidia	Flavobacteriales	Weeksellaceae	Chryseobacterium	Chryseobacterium piperi	99.51	1.47	0	Yes	148	4519180	311	0.132874
B	Logarithmic decay	Random	10	DT	B.2.R.10-DT-bin.3	Bacteria	Proteobacteria	Gammaproteobacteria	Enterobacterales	Enterobacteriaceae	Citrobacter_A	Citrobacter amalonaticus	99.91	0.4	0	Yes	88	5353048	25	0.0769673
B	Logarithmic decay	Random	120	DT	B.2.R.120-DT-bin.15	Bacteria	Proteobacteria	Gammaproteobacteria	Enterobacterales	Enterobacteriaceae	Citrobacter_A	Citrobacter amalonaticus	99.49	1.45	53.85	Yes	146	5279630	31	0.00783289
B	Logarithmic decay	Random	10	MM	B.2.R.10-MM-bin.3	Bacteria	Proteobacteria	Gammaproteobacteria	Enterobacterales	Enterobacteriaceae	Citrobacter_A	Citrobacter amalonaticus	99.29	0.44	0	Yes	329	5295267	25	0.0750286
B	Logarithmic decay	Random	10	8K	B.2.R.10-8K-bin.19	Bacteria	Proteobacteria	Gammaproteobacteria	Enterobacterales	Enterobacteriaceae	Citrobacter_A	Citrobacter amalonaticus	99.6	0.39	0	Yes	51	5013629	25	0.0715154
B	Logarithmic decay	Random	10	8K	B.2.R.10-8K-bin.23	Bacteria	Proteobacteria	Gammaproteobacteria	Enterobacterales	Enterobacteriaceae	Citrobacter_A	Citrobacter amalonaticus	99.6	0.39	0	Yes	51	5013629	25	0.0715154
B	Logarithmic decay	Random	10	8K	B.2.R.10-8K-bin.26	Bacteria	Proteobacteria	Gammaproteobacteria	Enterobacterales	Enterobacteriaceae	Citrobacter_A	Citrobacter amalonaticus	99.6	0.39	0	Yes	51	5013629	25	0.0715154
B	Logarithmic decay	Random	10	8K	B.2.R.10-8K-bin.28	Bacteria	Proteobacteria	Gammaproteobacteria	Enterobacterales	Enterobacteriaceae	Citrobacter_A	Citrobacter amalonaticus	99.6	0.39	0	Yes	51	5013629	25	0.0715154
B	Logarithmic decay	Random	180	DT	B.2.R.180-DT-bin.28	Bacteria	Proteobacteria	Gammaproteobacteria	Enterobacterales	Enterobacteriaceae	Citrobacter_A	Citrobacter amalonaticus	98.44	1.68	82.61	Yes	536	5370062	1129	0.190987
B	Logarithmic decay	Not closely related	60	DT	B.2.N.60-DT-bin.14	Bacteria	Proteobacteria	Gammaproteobacteria	Enterobacterales	Enterobacteriaceae	Citrobacter_A	Citrobacter farmeri	99.96	0.65	25	Yes	38	5067614	20	0.00959496
B	Logarithmic decay	Random	60	DT	B.2.R.60-DT-bin.18	Bacteria	Proteobacteria	Gammaproteobacteria	Enterobacterales	Enterobacteriaceae	Citrobacter_A	Citrobacter farmeri	99.96	0.88	36.36	Yes	62	5099693	45	0.0219087
B	Logarithmic decay	Not closely related	60	MM	B.2.N.60-MM-bin.13	Bacteria	Proteobacteria	Gammaproteobacteria	Enterobacterales	Enterobacteriaceae	Citrobacter_A	Citrobacter farmeri	99.34	0.76	7.14	Yes	206	4965615	20	0.00936686
B	Logarithmic decay	Random	60	MM	B.2.R.60-MM-bin.3	Bacteria	Proteobacteria	Gammaproteobacteria	Enterobacterales	Enterobacteriaceae	Citrobacter_A	Citrobacter farmeri	99.3	0.49	0	Yes	131	4954477	46	0.0212135
B	Logarithmic decay	Not closely related	60	8K	B.2.N.60-8K-bin.10	Bacteria	Proteobacteria	Gammaproteobacteria	Enterobacterales	Enterobacteriaceae	Citrobacter_A	Citrobacter farmeri	99.96	0.65	25	Yes	35	5052748	20	0.00956703
B	Logarithmic decay	Not closely related	60	8K	B.2.N.60-8K-bin.11	Bacteria	Proteobacteria	Gammaproteobacteria	Enterobacterales	Enterobacteriaceae	Citrobacter_A	Citrobacter farmeri	99.96	0.65	25	Yes	35	5052748	20	0.00956703
B	Logarithmic decay	Not closely related	60	8K	B.2.N.60-8K-bin.30	Bacteria	Proteobacteria	Gammaproteobacteria	Enterobacterales	Enterobacteriaceae	Citrobacter_A	Citrobacter farmeri	99.96	0.65	25	Yes	35	5052748	20	0.00956703
B	Logarithmic decay	Not closely related	60	8K	B.2.N.60-8K-bin.7	Bacteria	Proteobacteria	Gammaproteobacteria	Enterobacterales	Enterobacteriaceae	Citrobacter_A	Citrobacter farmeri	99.96	0.65	25	Yes	35	5052748	20	0.00956703
A	Exponential decay	Random	10	8K	A.3.R.10-8K-bin.30	Bacteria	Proteobacteria	Gammaproteobacteria	Enterobacterales	Enterobacteriaceae	Citrobacter_B	Citrobacter koseri	70.33	0	0	Yes	94	3840870	18	0.0391677
A	Logarithmic decay	Random	120	DT	A.2.R.120-DT-bin.5	Bacteria	Proteobacteria	Gammaproteobacteria	Enterobacterales	Enterobacteriaceae	Citrobacter_B	Citrobacter koseri	99.91	0.92	31.25	Yes	58	4627505	192	0.0420611
B	Logarithmic decay	Random	120	8K	B.2.R.120-8K-bin.18	Bacteria	Actinobacteriota	Actinobacteria	Mycobacteriales	Mycobacteriaceae	Corynebacterium	Corynebacterium mustelae	98.9	0.55	0	Yes	35	3228197	911	0.136227
B	Logarithmic decay	Random	120	8K	B.2.R.120-8K-bin.2	Bacteria	Actinobacteriota	Actinobacteria	Mycobacteriales	Mycobacteriaceae	Corynebacterium	Corynebacterium mustelae	98.9	0.55	0	Yes	35	3228197	911	0.136227
B	Logarithmic decay	Random	120	8K	B.2.R.120-8K-bin.38	Bacteria	Actinobacteriota	Actinobacteria	Mycobacteriales	Mycobacteriaceae	Corynebacterium	Corynebacterium mustelae	98.9	0.55	0	Yes	35	3228197	911	0.136227
B	Logarithmic decay	Random	120	8K	B.2.R.120-8K-bin.26	Bacteria	Actinobacteriota	Actinobacteria	Mycobacteriales	Mycobacteriaceae	Corynebacterium	Corynebacterium mustelae	98.9	0.55	0	Yes	39	3295972	911	0.139064
B	Logarithmic decay with abundance plateaus	Very closely related	60	8K	B.4.V.60-8K-bin.19	Bacteria	Actinobacteriota	Actinobacteria	Mycobacteriales	Mycobacteriaceae	Corynebacterium	Corynebacterium mustelae	98.9	0.55	0	Yes	34	3228616	525	0.157246
B	Logarithmic decay with abundance plateaus	Very closely related	60	8K	B.4.V.60-8K-bin.27	Bacteria	Actinobacteriota	Actinobacteria	Mycobacteriales	Mycobacteriaceae	Corynebacterium	Corynebacterium mustelae	98.9	0.55	0	Yes	34	3228616	525	0.157246
B	Logarithmic decay with abundance plateaus	Very closely related	60	8K	B.4.V.60-8K-bin.35	Bacteria	Actinobacteriota	Actinobacteria	Mycobacteriales	Mycobacteriaceae	Corynebacterium	Corynebacterium mustelae	98.9	0.55	0	Yes	34	3228616	525	0.157246
B	Logarithmic decay with abundance plateaus	Very closely related	60	8K	B.4.V.60-8K-bin.32	Bacteria	Actinobacteriota	Actinobacteria	Mycobacteriales	Mycobacteriaceae	Corynebacterium	Corynebacterium mustelae	98.9	0.55	0	Yes	38	3296391	525	0.160524
B	Logarithmic decay with abundance plateaus	Not closely related	60	8K	B.4.N.60-8K-bin.18	Bacteria	Actinobacteriota	Actinobacteria	Mycobacteriales	Mycobacteriaceae	Corynebacterium	Corynebacterium mustelae	98.9	0.55	0	Yes	37	3229674	514	0.153881
B	Logarithmic decay with abundance plateaus	Not closely related	60	8K	B.4.N.60-8K-bin.2	Bacteria	Actinobacteriota	Actinobacteria	Mycobacteriales	Mycobacteriaceae	Corynebacterium	Corynebacterium mustelae	98.9	0.55	0	Yes	37	3229674	514	0.153881
B	Logarithmic decay with abundance plateaus	Not closely related	60	8K	B.4.N.60-8K-bin.7	Bacteria	Actinobacteriota	Actinobacteria	Mycobacteriales	Mycobacteriaceae	Corynebacterium	Corynebacterium mustelae	98.9	0.55	0	Yes	37	3229674	514	0.153881
B	Logarithmic decay with abundance plateaus	Not closely related	60	8K	B.4.N.60-8K-bin.46	Bacteria	Actinobacteriota	Actinobacteria	Mycobacteriales	Mycobacteriaceae	Corynebacterium	Corynebacterium mustelae	98.9	0.55	0	Yes	42	3300764	514	0.157243
B	Logarithmic decay	Very closely related	60	8K	B.2.V.60-8K-bin.10	Bacteria	Actinobacteriota	Actinobacteria	Mycobacteriales	Mycobacteriaceae	Corynebacterium	Corynebacterium mustelae	98.9	0.55	0	Yes	36	3230072	481	0.143939
B	Logarithmic decay	Very closely related	60	8K	B.2.V.60-8K-bin.29	Bacteria	Actinobacteriota	Actinobacteria	Mycobacteriales	Mycobacteriaceae	Corynebacterium	Corynebacterium mustelae	98.9	0.55	0	Yes	36	3230072	481	0.143939
B	Logarithmic decay	Very closely related	60	8K	B.2.V.60-8K-bin.9	Bacteria	Actinobacteriota	Actinobacteria	Mycobacteriales	Mycobacteriaceae	Corynebacterium	Corynebacterium mustelae	98.9	0.55	0	Yes	36	3230072	481	0.143939
B	Logarithmic decay	Very closely related	60	8K	B.2.V.60-8K-bin.41	Bacteria	Actinobacteriota	Actinobacteria	Mycobacteriales	Mycobacteriaceae	Corynebacterium	Corynebacterium mustelae	98.9	0.55	0	Yes	40	3297847	481	0.146937
B	Logarithmic decay	Not closely related	60	8K	B.2.N.60-8K-bin.12	Bacteria	Actinobacteriota	Actinobacteria	Mycobacteriales	Mycobacteriaceae	Corynebacterium	Corynebacterium mustelae	98.9	0.55	0	Yes	36	3228782	363	0.10877
B	Logarithmic decay	Not closely related	60	8K	B.2.N.60-8K-bin.13	Bacteria	Actinobacteriota	Actinobacteria	Mycobacteriales	Mycobacteriaceae	Corynebacterium	Corynebacterium mustelae	98.9	0.55	0	Yes	36	3228782	363	0.10877
B	Logarithmic decay	Not closely related	60	8K	B.2.N.60-8K-bin.35	Bacteria	Actinobacteriota	Actinobacteria	Mycobacteriales	Mycobacteriaceae	Corynebacterium	Corynebacterium mustelae	98.9	0.55	0	Yes	36	3228782	363	0.10877
B	Logarithmic decay	Not closely related	60	8K	B.2.N.60-8K-bin.19	Bacteria	Actinobacteriota	Actinobacteria	Mycobacteriales	Mycobacteriaceae	Corynebacterium	Corynebacterium mustelae	98.9	0.55	0	Yes	41	3299874	363	0.111171
B	Exponential decay	Random	180	8K	B.3.R.180-8K-bin.28	Bacteria	Actinobacteriota	Actinobacteria	Mycobacteriales	Mycobacteriaceae	Corynebacterium	Corynebacterium mustelae	98.9	0.55	0	Yes	38	3228703	341	0.0339869
B	Exponential decay	Random	180	8K	B.3.R.180-8K-bin.30	Bacteria	Actinobacteriota	Actinobacteria	Mycobacteriales	Mycobacteriaceae	Corynebacterium	Corynebacterium mustelae	98.9	0.55	0	Yes	38	3228703	341	0.0339869
B	Exponential decay	Random	180	8K	B.3.R.180-8K-bin.40	Bacteria	Actinobacteriota	Actinobacteria	Mycobacteriales	Mycobacteriaceae	Corynebacterium	Corynebacterium mustelae	98.9	0.55	0	Yes	38	3228703	341	0.0339869
B	Exponential decay	Random	180	8K	B.3.R.180-8K-bin.33	Bacteria	Actinobacteriota	Actinobacteria	Mycobacteriales	Mycobacteriaceae	Corynebacterium	Corynebacterium mustelae	98.9	0.55	0	Yes	42	3296478	340	0.0346948
B	Logarithmic decay	Closely related	60	8K	B.2.C.60-8K-bin.19	Bacteria	Actinobacteriota	Actinobacteria	Mycobacteriales	Mycobacteriaceae	Corynebacterium	Corynebacterium mustelae	98.9	0.55	0	Yes	36	3230253	288	0.0863667
B	Logarithmic decay	Closely related	60	8K	B.2.C.60-8K-bin.34	Bacteria	Actinobacteriota	Actinobacteria	Mycobacteriales	Mycobacteriaceae	Corynebacterium	Corynebacterium mustelae	98.9	0.55	0	Yes	36	3230253	288	0.0863667
B	Logarithmic decay	Closely related	60	8K	B.2.C.60-8K-bin.5	Bacteria	Actinobacteriota	Actinobacteria	Mycobacteriales	Mycobacteriaceae	Corynebacterium	Corynebacterium mustelae	98.9	0.55	0	Yes	36	3230253	288	0.0863667
B	Logarithmic decay	Closely related	60	8K	B.2.C.60-8K-bin.23	Bacteria	Actinobacteriota	Actinobacteria	Mycobacteriales	Mycobacteriaceae	Corynebacterium	Corynebacterium mustelae	98.9	0.55	0	Yes	40	3298028	288	0.0881629
B	Logarithmic decay with abundance plateaus	Closely related	60	8K	B.4.C.60-8K-bin.28	Bacteria	Actinobacteriota	Actinobacteria	Mycobacteriales	Mycobacteriaceae	Corynebacterium	Corynebacterium mustelae	98.9	0.55	0	Yes	36	3230297	269	0.0806719
B	Logarithmic decay with abundance plateaus	Closely related	60	8K	B.4.C.60-8K-bin.35	Bacteria	Actinobacteriota	Actinobacteria	Mycobacteriales	Mycobacteriaceae	Corynebacterium	Corynebacterium mustelae	98.9	0.55	0	Yes	36	3230297	269	0.0806719
B	Logarithmic decay with abundance plateaus	Closely related	60	8K	B.4.C.60-8K-bin.46	Bacteria	Actinobacteriota	Actinobacteria	Mycobacteriales	Mycobacteriaceae	Corynebacterium	Corynebacterium mustelae	98.9	0.55	0	Yes	36	3230297	269	0.0806719
B	Logarithmic decay with abundance plateaus	Closely related	60	8K	B.4.C.60-8K-bin.44	Bacteria	Actinobacteriota	Actinobacteria	Mycobacteriales	Mycobacteriaceae	Corynebacterium	Corynebacterium mustelae	98.9	0.55	0	Yes	40	3298072	269	0.0823511
B	Exponential decay	Random	10	DT	B.3.R.10-DT-bin.14	Bacteria	Actinobacteriota	Actinobacteria	Mycobacteriales	Mycobacteriaceae	Corynebacterium	Corynebacterium mustelae	98.9	1.14	25	Yes	76	3301495	10	0.0190762
B	Exponential decay	Not closely related	60	8K	B.3.N.60-8K-bin.29	Bacteria	Actinobacteriota	Actinobacteria	Mycobacteriales	Mycobacteriaceae	Corynebacterium	Corynebacterium mustelae	98.9	0.55	0	Yes	36	3228234	140	0.0419787
B	Exponential decay	Not closely related	60	8K	B.3.N.60-8K-bin.37	Bacteria	Actinobacteriota	Actinobacteria	Mycobacteriales	Mycobacteriaceae	Corynebacterium	Corynebacterium mustelae	98.9	0.55	0	Yes	36	3228234	140	0.0419787
B	Exponential decay	Not closely related	60	8K	B.3.N.60-8K-bin.46	Bacteria	Actinobacteriota	Actinobacteria	Mycobacteriales	Mycobacteriaceae	Corynebacterium	Corynebacterium mustelae	98.9	0.55	0	Yes	36	3228234	140	0.0419787
B	Exponential decay	Not closely related	60	8K	B.3.N.60-8K-bin.17	Bacteria	Actinobacteriota	Actinobacteria	Mycobacteriales	Mycobacteriaceae	Corynebacterium	Corynebacterium mustelae	98.9	0.55	0	Yes	40	3296009	140	0.0428571
B	Exponential decay	Random	60	8K	B.3.R.60-8K-bin.11	Bacteria	Actinobacteriota	Actinobacteria	Mycobacteriales	Mycobacteriaceae	Corynebacterium	Corynebacterium mustelae	98.9	0.55	0	Yes	37	3230489	100	0.0299937
B	Exponential decay	Random	60	8K	B.3.R.60-8K-bin.34	Bacteria	Actinobacteriota	Actinobacteria	Mycobacteriales	Mycobacteriaceae	Corynebacterium	Corynebacterium mustelae	98.9	0.55	0	Yes	37	3230489	100	0.0299937
B	Exponential decay	Random	60	8K	B.3.R.60-8K-bin.50	Bacteria	Actinobacteriota	Actinobacteria	Mycobacteriales	Mycobacteriaceae	Corynebacterium	Corynebacterium mustelae	98.9	0.55	0	Yes	37	3230489	100	0.0299937
B	Exponential decay	Random	60	8K	B.3.R.60-8K-bin.23	Bacteria	Actinobacteriota	Actinobacteria	Mycobacteriales	Mycobacteriaceae	Corynebacterium	Corynebacterium mustelae	98.9	0.55	0	Yes	41	3298264	100	0.030617
B	Exponential decay with abundance plateaus	Very closely related	60	8K	B.5.V.60-8K-bin.29	Bacteria	Actinobacteriota	Actinobacteria	Mycobacteriales	Mycobacteriaceae	Corynebacterium	Corynebacterium mustelae	98.9	0.55	0	Yes	37	3228148	97	0.0290659
B	Exponential decay with abundance plateaus	Very closely related	60	8K	B.5.V.60-8K-bin.44	Bacteria	Actinobacteriota	Actinobacteria	Mycobacteriales	Mycobacteriaceae	Corynebacterium	Corynebacterium mustelae	98.9	0.55	0	Yes	37	3228148	97	0.0290659
B	Exponential decay with abundance plateaus	Very closely related	60	8K	B.5.V.60-8K-bin.9	Bacteria	Actinobacteriota	Actinobacteria	Mycobacteriales	Mycobacteriaceae	Corynebacterium	Corynebacterium mustelae	98.9	0.55	0	Yes	37	3228148	97	0.0290659
B	Exponential decay with abundance plateaus	Very closely related	60	8K	B.5.V.60-8K-bin.49	Bacteria	Actinobacteriota	Actinobacteria	Mycobacteriales	Mycobacteriaceae	Corynebacterium	Corynebacterium mustelae	98.9	0.55	0	Yes	41	3295923	97	0.0296717
B	Exponential decay	Very closely related	60	8K	B.3.V.60-8K-bin.10	Bacteria	Actinobacteriota	Actinobacteria	Mycobacteriales	Mycobacteriaceae	Corynebacterium	Corynebacterium mustelae	98.9	0.55	0	Yes	38	3229465	91	0.0274425
B	Exponential decay	Very closely related	60	8K	B.3.V.60-8K-bin.29	Bacteria	Actinobacteriota	Actinobacteria	Mycobacteriales	Mycobacteriaceae	Corynebacterium	Corynebacterium mustelae	98.9	0.55	0	Yes	38	3229465	91	0.0274425
B	Exponential decay	Very closely related	60	8K	B.3.V.60-8K-bin.44	Bacteria	Actinobacteriota	Actinobacteria	Mycobacteriales	Mycobacteriaceae	Corynebacterium	Corynebacterium mustelae	98.9	0.55	0	Yes	38	3229465	91	0.0274425
B	Exponential decay	Very closely related	60	8K	B.3.V.60-8K-bin.24	Bacteria	Actinobacteriota	Actinobacteria	Mycobacteriales	Mycobacteriaceae	Corynebacterium	Corynebacterium mustelae	98.9	0.55	0	Yes	42	3297242	91	0.0280112
B	Exponential decay with abundance plateaus	Closely related	60	8K	B.5.C.60-8K-bin.10	Bacteria	Actinobacteriota	Actinobacteria	Mycobacteriales	Mycobacteriaceae	Corynebacterium	Corynebacterium mustelae	98.9	0.55	0	Yes	35	3228736	89	0.0268138
B	Exponential decay with abundance plateaus	Closely related	60	8K	B.5.C.60-8K-bin.32	Bacteria	Actinobacteriota	Actinobacteria	Mycobacteriales	Mycobacteriaceae	Corynebacterium	Corynebacterium mustelae	98.9	0.55	0	Yes	35	3228736	89	0.0268138
B	Exponential decay with abundance plateaus	Closely related	60	8K	B.5.C.60-8K-bin.38	Bacteria	Actinobacteriota	Actinobacteria	Mycobacteriales	Mycobacteriaceae	Corynebacterium	Corynebacterium mustelae	98.9	0.55	0	Yes	35	3228736	89	0.0268138
B	Exponential decay	Closely related	60	8K	B.3.C.60-8K-bin.24	Bacteria	Actinobacteriota	Actinobacteria	Mycobacteriales	Mycobacteriaceae	Corynebacterium	Corynebacterium mustelae	98.9	0.55	0	Yes	35	3229863	89	0.0269179
B	Exponential decay	Closely related	60	8K	B.3.C.60-8K-bin.29	Bacteria	Actinobacteriota	Actinobacteria	Mycobacteriales	Mycobacteriaceae	Corynebacterium	Corynebacterium mustelae	98.9	0.55	0	Yes	35	3229863	89	0.0269179
B	Exponential decay	Closely related	60	8K	B.3.C.60-8K-bin.32	Bacteria	Actinobacteriota	Actinobacteria	Mycobacteriales	Mycobacteriaceae	Corynebacterium	Corynebacterium mustelae	98.9	0.55	0	Yes	35	3229863	89	0.0269179
B	Exponential decay	Closely related	60	8K	B.3.C.60-8K-bin.45	Bacteria	Actinobacteriota	Actinobacteria	Mycobacteriales	Mycobacteriaceae	Corynebacterium	Corynebacterium mustelae	98.9	0.55	0	Yes	35	3229863	89	0.0269179
B	Exponential decay with abundance plateaus	Closely related	60	8K	B.5.C.60-8K-bin.58	Bacteria	Actinobacteriota	Actinobacteria	Mycobacteriales	Mycobacteriaceae	Corynebacterium	Corynebacterium mustelae	98.9	0.55	0	Yes	40	3299826	89	0.0274002
B	Exponential decay	Random	30	DT	B.3.R.30-DT-bin.28	Bacteria	Actinobacteriota	Actinobacteria	Mycobacteriales	Mycobacteriaceae	Corynebacterium	Corynebacterium mustelae	98.9	1.19	0	Yes	80	3442474	39	0.0259119
B	Equal abundance	Ordered	60	DT	B.1.O.60-DT-bin.4	Bacteria	Actinobacteriota	Actinobacteria	Mycobacteriales	Mycobacteriaceae	Corynebacterium	Corynebacterium mustelae	98.9	0.55	0	Yes	42	3299825	59	0.0186942
B	Exponential decay	Random	120	DT	B.3.R.120-DT-bin.9	Bacteria	Actinobacteriota	Actinobacteria	Mycobacteriales	Mycobacteriaceae	Corynebacterium	Corynebacterium mustelae	98.9	0.55	0	Yes	42	3299632	61	0.00964121
B	Exponential decay	Random	120	8K	B.3.R.120-8K-bin.30	Bacteria	Actinobacteriota	Actinobacteria	Mycobacteriales	Mycobacteriaceae	Corynebacterium	Corynebacterium mustelae	98.9	0.55	0	Yes	37	3228539	63	0.00943536
B	Exponential decay	Random	120	8K	B.3.R.120-8K-bin.33	Bacteria	Actinobacteriota	Actinobacteria	Mycobacteriales	Mycobacteriaceae	Corynebacterium	Corynebacterium mustelae	98.9	0.55	0	Yes	37	3228539	63	0.00943536
B	Exponential decay	Random	120	8K	B.3.R.120-8K-bin.44	Bacteria	Actinobacteriota	Actinobacteria	Mycobacteriales	Mycobacteriaceae	Corynebacterium	Corynebacterium mustelae	98.9	0.55	0	Yes	37	3228539	63	0.00943536
B	Exponential decay	Random	120	8K	B.3.R.120-8K-bin.24	Bacteria	Actinobacteriota	Actinobacteria	Mycobacteriales	Mycobacteriaceae	Corynebacterium	Corynebacterium mustelae	98.9	0.55	0	Yes	41	3296314	63	0.00963278
B	Equal abundance	Ordered	60	8K	B.1.O.60-8K-bin.10	Bacteria	Actinobacteriota	Actinobacteria	Mycobacteriales	Mycobacteriaceae	Corynebacterium	Corynebacterium mustelae	98.9	0.55	0	Yes	37	3228733	61	0.0182944
B	Equal abundance	Ordered	60	8K	B.1.O.60-8K-bin.29	Bacteria	Actinobacteriota	Actinobacteria	Mycobacteriales	Mycobacteriaceae	Corynebacterium	Corynebacterium mustelae	98.9	0.55	0	Yes	37	3228733	61	0.0182944
B	Equal abundance	Ordered	60	8K	B.1.O.60-8K-bin.45	Bacteria	Actinobacteriota	Actinobacteria	Mycobacteriales	Mycobacteriaceae	Corynebacterium	Corynebacterium mustelae	98.9	0.55	0	Yes	37	3228733	61	0.0182944
B	Equal abundance	Ordered	60	8K	B.1.O.60-8K-bin.23	Bacteria	Actinobacteriota	Actinobacteria	Mycobacteriales	Mycobacteriaceae	Corynebacterium	Corynebacterium mustelae	98.9	0.55	0	Yes	41	3296508	61	0.0186762
B	Exponential decay	Random	10	MM	B.3.R.10-MM-bin.8	Bacteria	Actinobacteriota	Actinobacteria	Mycobacteriales	Mycobacteriaceae	Corynebacterium	Corynebacterium mustelae	90.44	5.21	23.33	Yes	2086	3202091	9	0.017634
B	Exponential decay	Random	30	MM	B.3.R.30-MM-bin.13	Bacteria	Actinobacteriota	Actinobacteria	Mycobacteriales	Mycobacteriaceae	Corynebacterium	Corynebacterium mustelae	98.9	1.21	0	Yes	117	3313371	39	0.024526
B	Exponential decay	Very closely related	60	MM	B.3.V.60-MM-bin.17	Bacteria	Actinobacteriota	Actinobacteria	Mycobacteriales	Mycobacteriaceae	Corynebacterium	Corynebacterium mustelae	98.9	0.55	0	Yes	92	3361005	91	0.0285438
B	Exponential decay	Random	180	MM	B.3.R.180-MM-bin.10	Bacteria	Actinobacteriota	Actinobacteria	Mycobacteriales	Mycobacteriaceae	Corynebacterium	Corynebacterium mustelae	95.35	0.55	0	Yes	91	3182039	340	0.0333978
B	Logarithmic decay with abundance plateaus	Closely related	60	MM	B.4.C.60-MM-bin.9	Bacteria	Actinobacteriota	Actinobacteria	Mycobacteriales	Mycobacteriaceae	Corynebacterium	Corynebacterium mustelae	98.9	0.55	0	Yes	94	3299795	268	0.082173
B	Logarithmic decay	Closely related	60	MM	B.2.C.60-MM-bin.11	Bacteria	Actinobacteriota	Actinobacteria	Mycobacteriales	Mycobacteriaceae	Corynebacterium	Corynebacterium mustelae	98.9	0.55	0	Yes	93	3299985	288	0.088052
B	Logarithmic decay	Not closely related	60	MM	B.2.N.60-MM-bin.9	Bacteria	Actinobacteriota	Actinobacteria	Mycobacteriales	Mycobacteriaceae	Corynebacterium	Corynebacterium mustelae	98.9	0.55	0	Yes	101	3300658	362	0.11083
B	Logarithmic decay	Very closely related	60	MM	B.2.V.60-MM-bin.10	Bacteria	Actinobacteriota	Actinobacteria	Mycobacteriales	Mycobacteriaceae	Corynebacterium	Corynebacterium mustelae	98.9	0.55	0	Yes	104	3302610	479	0.146672
B	Logarithmic decay with abundance plateaus	Not closely related	60	MM	B.4.N.60-MM-bin.17	Bacteria	Actinobacteriota	Actinobacteria	Mycobacteriales	Mycobacteriaceae	Corynebacterium	Corynebacterium mustelae	98.79	1.14	0	Yes	107	3335444	512	0.158269
B	Exponential decay	Closely related	60	DT	B.3.C.60-DT-bin.13	Bacteria	Actinobacteriota	Actinobacteria	Mycobacteriales	Mycobacteriaceae	Corynebacterium	Corynebacterium mustelae	98.9	0.55	0	Yes	39	3297638	88	0.0274744
B	Exponential decay with abundance plateaus	Closely related	60	DT	B.5.C.60-DT-bin.21	Bacteria	Actinobacteriota	Actinobacteria	Mycobacteriales	Mycobacteriaceae	Corynebacterium	Corynebacterium mustelae	98.9	0.55	0	Yes	55	3330335	88	0.0277607
B	Exponential decay	Random	30	8K	B.3.R.30-8K-bin.34	Bacteria	Actinobacteriota	Actinobacteria	Mycobacteriales	Mycobacteriaceae	Corynebacterium	Corynebacterium mustelae	98.9	0.55	0	Yes	37	3230070	39	0.0239223
B	Exponential decay	Random	30	8K	B.3.R.30-8K-bin.39	Bacteria	Actinobacteriota	Actinobacteria	Mycobacteriales	Mycobacteriaceae	Corynebacterium	Corynebacterium mustelae	98.9	0.55	0	Yes	37	3230070	39	0.0239223
B	Exponential decay	Random	30	8K	B.3.R.30-8K-bin.9	Bacteria	Actinobacteriota	Actinobacteria	Mycobacteriales	Mycobacteriaceae	Corynebacterium	Corynebacterium mustelae	98.9	0.55	0	Yes	37	3230070	39	0.0239223
B	Exponential decay	Random	30	8K	B.3.R.30-8K-bin.40	Bacteria	Actinobacteriota	Actinobacteria	Mycobacteriales	Mycobacteriaceae	Corynebacterium	Corynebacterium mustelae	98.9	0.55	0	Yes	41	3297847	39	0.0244178
B	Exponential decay	Very closely related	60	DT	B.3.V.60-DT-bin.6	Bacteria	Actinobacteriota	Actinobacteria	Mycobacteriales	Mycobacteriaceae	Corynebacterium	Corynebacterium mustelae	98.9	0.55	0	Yes	76	3363383	91	0.0291923
B	Exponential decay with abundance plateaus	Very closely related	60	DT	B.5.V.60-DT-bin.21	Bacteria	Actinobacteriota	Actinobacteria	Mycobacteriales	Mycobacteriaceae	Corynebacterium	Corynebacterium mustelae	97.58	0.84	20	Yes	86	3312807	97	0.0304687
B	Exponential decay	Random	60	DT	B.3.R.60-DT-bin.23	Bacteria	Actinobacteriota	Actinobacteria	Mycobacteriales	Mycobacteriaceae	Corynebacterium	Corynebacterium mustelae	98.9	1.14	0	Yes	174	3579903	109	0.0369155
B	Exponential decay	Not closely related	60	DT	B.3.N.60-DT-bin.19	Bacteria	Actinobacteriota	Actinobacteria	Mycobacteriales	Mycobacteriaceae	Corynebacterium	Corynebacterium mustelae	97.58	1.32	0	Yes	52	3353725	136	0.0433204
B	Logarithmic decay	Closely related	60	DT	B.2.C.60-DT-bin.13	Bacteria	Actinobacteriota	Actinobacteria	Mycobacteriales	Mycobacteriaceae	Corynebacterium	Corynebacterium mustelae	97.58	0.55	0	Yes	39	3222243	283	0.0861481
B	Exponential decay	Random	10	8K	B.3.R.10-8K-bin.22	Bacteria	Actinobacteriota	Actinobacteria	Mycobacteriales	Mycobacteriaceae	Corynebacterium	Corynebacterium mustelae	98.9	1.14	25	Yes	75	3298263	10	0.0190215
B	Exponential decay	Random	10	8K	B.3.R.10-8K-bin.3	Bacteria	Actinobacteriota	Actinobacteria	Mycobacteriales	Mycobacteriaceae	Corynebacterium	Corynebacterium mustelae	98.9	1.14	25	Yes	75	3298263	10	0.0190215
B	Exponential decay	Random	10	8K	B.3.R.10-8K-bin.41	Bacteria	Actinobacteriota	Actinobacteria	Mycobacteriales	Mycobacteriaceae	Corynebacterium	Corynebacterium mustelae	98.9	1.14	25	Yes	75	3298263	10	0.0190215
B	Exponential decay	Random	10	8K	B.3.R.10-8K-bin.5	Bacteria	Actinobacteriota	Actinobacteria	Mycobacteriales	Mycobacteriaceae	Corynebacterium	Corynebacterium mustelae	98.9	1.14	25	Yes	75	3298263	10	0.0190215
B	Exponential decay	Random	180	DT	B.3.R.180-DT-bin.20	Bacteria	Actinobacteriota	Actinobacteria	Mycobacteriales	Mycobacteriaceae	Corynebacterium	Corynebacterium mustelae	98.9	0.55	0	Yes	43	3299796	334	0.0347239
B	Logarithmic decay	Not closely related	60	DT	B.2.N.60-DT-bin.11	Bacteria	Actinobacteriota	Actinobacteria	Mycobacteriales	Mycobacteriaceae	Corynebacterium	Corynebacterium mustelae	98.9	0.55	0	Yes	64	3451049	346	0.113003
B	Logarithmic decay	Very closely related	60	DT	B.2.V.60-DT-bin.5	Bacteria	Actinobacteriota	Actinobacteria	Mycobacteriales	Mycobacteriaceae	Corynebacterium	Corynebacterium mustelae	98.9	0.55	0	Yes	61	3338759	473	0.149247
B	Logarithmic decay with abundance plateaus	Not closely related	60	DT	B.4.N.60-DT-bin.22	Bacteria	Actinobacteriota	Actinobacteria	Mycobacteriales	Mycobacteriaceae	Corynebacterium	Corynebacterium mustelae	97.58	0.55	0	Yes	41	3224979	504	0.153648
B	Logarithmic decay with abundance plateaus	Very closely related	60	DT	B.4.V.60-DT-bin.10	Bacteria	Actinobacteriota	Actinobacteria	Mycobacteriales	Mycobacteriaceae	Corynebacterium	Corynebacterium mustelae	98.9	0.55	0	Yes	66	3361589	518	0.164582
B	Logarithmic decay	Random	120	DT	B.2.R.120-DT-bin.22	Bacteria	Actinobacteriota	Actinobacteria	Mycobacteriales	Mycobacteriaceae	Corynebacterium	Corynebacterium mustelae	98.9	0.99	0	Yes	89	3481983	896	0.147448
B	Logarithmic decay	Closely related	60	8K	B.2.C.60-8K-bin.4	Bacteria	Actinobacteriota	Actinobacteria	Mycobacteriales	Mycobacteriaceae	Corynebacterium	Corynebacterium vitaeruminis	86.94	0.79	0	Yes	23	2507655	580	0.134782
B	Logarithmic decay	Closely related	60	8K	B.2.C.60-8K-bin.16	Bacteria	Actinobacteriota	Actinobacteria	Mycobacteriales	Mycobacteriaceae	Corynebacterium	Corynebacterium vitaeruminis	86.94	0.79	0	Yes	23	2507655	580	0.134782
B	Logarithmic decay	Closely related	60	8K	B.2.C.60-8K-bin.29	Bacteria	Actinobacteriota	Actinobacteria	Mycobacteriales	Mycobacteriaceae	Corynebacterium	Corynebacterium vitaeruminis	86.94	0.79	0	Yes	23	2507655	580	0.134782
B	Logarithmic decay	Closely related	60	8K	B.2.C.60-8K-bin.3	Bacteria	Actinobacteriota	Actinobacteria	Mycobacteriales	Mycobacteriaceae	Corynebacterium	Corynebacterium vitaeruminis	86.94	0.79	0	Yes	23	2507655	580	0.134782
B	Logarithmic decay	Very closely related	60	8K	B.2.V.60-8K-bin.22	Bacteria	Actinobacteriota	Actinobacteria	Mycobacteriales	Mycobacteriaceae	Corynebacterium	Corynebacterium vitaeruminis	99.23	0.79	0	Yes	26	2800908	564	0.146492
B	Logarithmic decay	Very closely related	60	8K	B.2.V.60-8K-bin.24	Bacteria	Actinobacteriota	Actinobacteria	Mycobacteriales	Mycobacteriaceae	Corynebacterium	Corynebacterium vitaeruminis	99.23	0.79	0	Yes	26	2800908	564	0.146492
B	Logarithmic decay	Very closely related	60	8K	B.2.V.60-8K-bin.32	Bacteria	Actinobacteriota	Actinobacteria	Mycobacteriales	Mycobacteriaceae	Corynebacterium	Corynebacterium vitaeruminis	99.23	0.79	0	Yes	26	2800908	564	0.146492
B	Logarithmic decay	Very closely related	60	8K	B.2.V.60-8K-bin.37	Bacteria	Actinobacteriota	Actinobacteria	Mycobacteriales	Mycobacteriaceae	Corynebacterium	Corynebacterium vitaeruminis	99.23	0.79	0	Yes	26	2800908	564	0.146492
B	Logarithmic decay with abundance plateaus	Closely related	60	8K	B.4.C.60-8K-bin.21	Bacteria	Actinobacteriota	Actinobacteria	Mycobacteriales	Mycobacteriaceae	Corynebacterium	Corynebacterium vitaeruminis	99.23	0.79	0	Yes	26	2800186	547	0.141917
B	Logarithmic decay with abundance plateaus	Closely related	60	8K	B.4.C.60-8K-bin.3	Bacteria	Actinobacteriota	Actinobacteria	Mycobacteriales	Mycobacteriaceae	Corynebacterium	Corynebacterium vitaeruminis	99.23	0.79	0	Yes	26	2800186	547	0.141917
B	Logarithmic decay with abundance plateaus	Closely related	60	8K	B.4.C.60-8K-bin.42	Bacteria	Actinobacteriota	Actinobacteria	Mycobacteriales	Mycobacteriaceae	Corynebacterium	Corynebacterium vitaeruminis	99.23	0.79	0	Yes	26	2800186	547	0.141917
B	Logarithmic decay with abundance plateaus	Closely related	60	8K	B.4.C.60-8K-bin.5	Bacteria	Actinobacteriota	Actinobacteria	Mycobacteriales	Mycobacteriaceae	Corynebacterium	Corynebacterium vitaeruminis	99.23	0.79	0	Yes	26	2800186	547	0.141917
B	Logarithmic decay with abundance plateaus	Very closely related	60	8K	B.4.V.60-8K-bin.15	Bacteria	Actinobacteriota	Actinobacteria	Mycobacteriales	Mycobacteriaceae	Corynebacterium	Corynebacterium vitaeruminis	95.13	0.66	0	Yes	24	2750488	527	0.134406
B	Logarithmic decay with abundance plateaus	Very closely related	60	8K	B.4.V.60-8K-bin.18	Bacteria	Actinobacteriota	Actinobacteria	Mycobacteriales	Mycobacteriaceae	Corynebacterium	Corynebacterium vitaeruminis	95.13	0.66	0	Yes	24	2750488	527	0.134406
B	Logarithmic decay with abundance plateaus	Very closely related	60	8K	B.4.V.60-8K-bin.25	Bacteria	Actinobacteriota	Actinobacteria	Mycobacteriales	Mycobacteriaceae	Corynebacterium	Corynebacterium vitaeruminis	95.13	0.66	0	Yes	24	2750488	527	0.134406
B	Logarithmic decay with abundance plateaus	Very closely related	60	8K	B.4.V.60-8K-bin.29	Bacteria	Actinobacteriota	Actinobacteria	Mycobacteriales	Mycobacteriaceae	Corynebacterium	Corynebacterium vitaeruminis	99.23	0.79	0	Yes	25	2800975	527	0.136863
B	Logarithmic decay with abundance plateaus	Not closely related	60	8K	B.4.N.60-8K-bin.29	Bacteria	Actinobacteriota	Actinobacteria	Mycobacteriales	Mycobacteriaceae	Corynebacterium	Corynebacterium vitaeruminis	99.67	0.79	0	Yes	27	2818564	515	0.134645
B	Logarithmic decay with abundance plateaus	Not closely related	60	8K	B.4.N.60-8K-bin.38	Bacteria	Actinobacteriota	Actinobacteria	Mycobacteriales	Mycobacteriaceae	Corynebacterium	Corynebacterium vitaeruminis	99.67	0.79	0	Yes	27	2818564	515	0.134645
B	Logarithmic decay with abundance plateaus	Not closely related	60	8K	B.4.N.60-8K-bin.50	Bacteria	Actinobacteriota	Actinobacteria	Mycobacteriales	Mycobacteriaceae	Corynebacterium	Corynebacterium vitaeruminis	99.67	0.79	0	Yes	27	2818564	515	0.134645
B	Logarithmic decay with abundance plateaus	Not closely related	60	8K	B.4.N.60-8K-bin.6	Bacteria	Actinobacteriota	Actinobacteria	Mycobacteriales	Mycobacteriaceae	Corynebacterium	Corynebacterium vitaeruminis	99.67	0.79	0	Yes	27	2818564	515	0.134645
B	Logarithmic decay	Not closely related	60	8K	B.2.N.60-8K-bin.24	Bacteria	Actinobacteriota	Actinobacteria	Mycobacteriales	Mycobacteriaceae	Corynebacterium	Corynebacterium vitaeruminis	99.67	0.79	0	Yes	27	2818919	426	0.111518
B	Logarithmic decay	Not closely related	60	8K	B.2.N.60-8K-bin.3	Bacteria	Actinobacteriota	Actinobacteria	Mycobacteriales	Mycobacteriaceae	Corynebacterium	Corynebacterium vitaeruminis	99.67	0.79	0	Yes	27	2818919	426	0.111518
B	Logarithmic decay	Not closely related	60	8K	B.2.N.60-8K-bin.44	Bacteria	Actinobacteriota	Actinobacteria	Mycobacteriales	Mycobacteriaceae	Corynebacterium	Corynebacterium vitaeruminis	99.67	0.79	0	Yes	27	2818919	426	0.111518
B	Logarithmic decay	Not closely related	60	8K	B.2.N.60-8K-bin.47	Bacteria	Actinobacteriota	Actinobacteria	Mycobacteriales	Mycobacteriaceae	Corynebacterium	Corynebacterium vitaeruminis	99.67	0.79	0	Yes	27	2818919	426	0.111518
B	Exponential decay	Random	180	8K	B.3.R.180-8K-bin.34	Bacteria	Actinobacteriota	Actinobacteria	Mycobacteriales	Mycobacteriaceae	Corynebacterium	Corynebacterium vitaeruminis	99.67	0.79	0	Yes	28	2818421	283	0.0246653
B	Exponential decay	Random	180	8K	B.3.R.180-8K-bin.43	Bacteria	Actinobacteriota	Actinobacteria	Mycobacteriales	Mycobacteriaceae	Corynebacterium	Corynebacterium vitaeruminis	99.67	0.79	0	Yes	28	2818421	283	0.0246653
B	Exponential decay	Random	180	8K	B.3.R.180-8K-bin.50	Bacteria	Actinobacteriota	Actinobacteria	Mycobacteriales	Mycobacteriaceae	Corynebacterium	Corynebacterium vitaeruminis	99.67	0.79	0	Yes	28	2818421	283	0.0246653
B	Exponential decay	Random	180	8K	B.3.R.180-8K-bin.26	Bacteria	Actinobacteriota	Actinobacteria	Mycobacteriales	Mycobacteriaceae	Corynebacterium	Corynebacterium vitaeruminis	99.67	0.79	0	Yes	29	2823889	283	0.0247078
B	Exponential decay	Random	30	DT	B.3.R.30-DT-bin.24	Bacteria	Actinobacteriota	Actinobacteria	Mycobacteriales	Mycobacteriaceae	Corynebacterium	Corynebacterium vitaeruminis	99.23	3.58	7.14	Yes	83	3162877	11	0.00689568
B	Exponential decay	Random	10	DT	B.3.R.10-DT-bin.12	Bacteria	Actinobacteriota	Actinobacteria	Mycobacteriales	Mycobacteriaceae	Corynebacterium	Corynebacterium vitaeruminis	99.67	6.09	3.45	Yes	59	3140507	14	0.0256571
B	Logarithmic decay	Random	60	8K	B.2.R.60-8K-bin.31	Bacteria	Actinobacteriota	Actinobacteria	Mycobacteriales	Mycobacteriaceae	Corynebacterium	Corynebacterium vitaeruminis	99.67	0.79	0	Yes	26	2818005	135	0.0354431
B	Exponential decay	Random	60	DT	B.3.R.60-DT-bin.1	Bacteria	Actinobacteriota	Actinobacteria	Mycobacteriales	Mycobacteriaceae	Corynebacterium	Corynebacterium vitaeruminis	99.67	1.29	0	Yes	52	3030342	19	0.00572403
B	Exponential decay	Closely related	60	8K	B.3.C.60-8K-bin.16	Bacteria	Actinobacteriota	Actinobacteria	Mycobacteriales	Mycobacteriaceae	Corynebacterium	Corynebacterium vitaeruminis	93.37	0.66	0	Yes	25	2745829	103	0.0263107
B	Exponential decay	Closely related	60	8K	B.3.C.60-8K-bin.17	Bacteria	Actinobacteriota	Actinobacteria	Mycobacteriales	Mycobacteriaceae	Corynebacterium	Corynebacterium vitaeruminis	99.67	0.79	0	Yes	27	2819627	103	0.0270107
B	Exponential decay	Closely related	60	8K	B.3.C.60-8K-bin.42	Bacteria	Actinobacteriota	Actinobacteria	Mycobacteriales	Mycobacteriaceae	Corynebacterium	Corynebacterium vitaeruminis	99.67	0.79	0	Yes	27	2819627	103	0.0270107
B	Exponential decay	Closely related	60	8K	B.3.C.60-8K-bin.5	Bacteria	Actinobacteriota	Actinobacteria	Mycobacteriales	Mycobacteriaceae	Corynebacterium	Corynebacterium vitaeruminis	99.67	0.79	0	Yes	27	2819627	103	0.0270107
B	Exponential decay	Very closely related	60	8K	B.3.V.60-8K-bin.3	Bacteria	Actinobacteriota	Actinobacteria	Mycobacteriales	Mycobacteriaceae	Corynebacterium	Corynebacterium vitaeruminis	99.67	0.79	0	Yes	28	2818395	102	0.0268344
B	Exponential decay	Very closely related	60	8K	B.3.V.60-8K-bin.30	Bacteria	Actinobacteriota	Actinobacteria	Mycobacteriales	Mycobacteriaceae	Corynebacterium	Corynebacterium vitaeruminis	99.67	0.79	0	Yes	28	2818395	102	0.0268344
B	Exponential decay	Very closely related	60	8K	B.3.V.60-8K-bin.41	Bacteria	Actinobacteriota	Actinobacteria	Mycobacteriales	Mycobacteriaceae	Corynebacterium	Corynebacterium vitaeruminis	99.67	0.79	0	Yes	28	2818395	102	0.0268344
B	Exponential decay	Very closely related	60	8K	B.3.V.60-8K-bin.15	Bacteria	Actinobacteriota	Actinobacteria	Mycobacteriales	Mycobacteriaceae	Corynebacterium	Corynebacterium vitaeruminis	99.67	0.79	0	Yes	29	2823863	102	0.0268678
B	Exponential decay with abundance plateaus	Closely related	60	8K	B.5.C.60-8K-bin.1	Bacteria	Actinobacteriota	Actinobacteria	Mycobacteriales	Mycobacteriaceae	Corynebacterium	Corynebacterium vitaeruminis	99.67	0.79	0	Yes	28	2817520	98	0.0256482
B	Exponential decay with abundance plateaus	Closely related	60	8K	B.5.C.60-8K-bin.42	Bacteria	Actinobacteriota	Actinobacteria	Mycobacteriales	Mycobacteriaceae	Corynebacterium	Corynebacterium vitaeruminis	99.67	0.79	0	Yes	28	2817520	98	0.0256482
B	Exponential decay with abundance plateaus	Closely related	60	8K	B.5.C.60-8K-bin.48	Bacteria	Actinobacteriota	Actinobacteria	Mycobacteriales	Mycobacteriaceae	Corynebacterium	Corynebacterium vitaeruminis	99.67	0.79	0	Yes	28	2817520	98	0.0256482
B	Exponential decay with abundance plateaus	Closely related	60	8K	B.5.C.60-8K-bin.55	Bacteria	Actinobacteriota	Actinobacteria	Mycobacteriales	Mycobacteriaceae	Corynebacterium	Corynebacterium vitaeruminis	99.67	0.79	0	Yes	28	2817520	98	0.0256482
B	Exponential decay with abundance plateaus	Very closely related	60	8K	B.5.V.60-8K-bin.10	Bacteria	Actinobacteriota	Actinobacteria	Mycobacteriales	Mycobacteriaceae	Corynebacterium	Corynebacterium vitaeruminis	99.67	0.79	0	Yes	27	2818372	97	0.0254769
B	Exponential decay with abundance plateaus	Very closely related	60	8K	B.5.V.60-8K-bin.14	Bacteria	Actinobacteriota	Actinobacteria	Mycobacteriales	Mycobacteriaceae	Corynebacterium	Corynebacterium vitaeruminis	99.67	0.79	0	Yes	27	2818372	97	0.0254769
B	Exponential decay with abundance plateaus	Very closely related	60	8K	B.5.V.60-8K-bin.4	Bacteria	Actinobacteriota	Actinobacteria	Mycobacteriales	Mycobacteriaceae	Corynebacterium	Corynebacterium vitaeruminis	99.67	0.79	0	Yes	27	2818372	97	0.0254769
B	Exponential decay with abundance plateaus	Very closely related	60	8K	B.5.V.60-8K-bin.40	Bacteria	Actinobacteriota	Actinobacteria	Mycobacteriales	Mycobacteriaceae	Corynebacterium	Corynebacterium vitaeruminis	99.67	0.79	0	Yes	27	2818372	97	0.0254769
B	Logarithmic decay	Random	30	DT	B.2.R.30-DT-bin.6	Bacteria	Actinobacteriota	Actinobacteria	Mycobacteriales	Mycobacteriaceae	Corynebacterium	Corynebacterium vitaeruminis	99.67	4.65	0	Yes	115	3261423	37	0.0231495
B	Exponential decay	Random	120	DT	B.3.R.120-DT-bin.5	Bacteria	Actinobacteriota	Actinobacteria	Mycobacteriales	Mycobacteriaceae	Corynebacterium	Corynebacterium vitaeruminis	99.67	1.63	0	Yes	33	2933414	57	0.00795883
B	Equal abundance	Ordered	60	DT	B.1.O.60-DT-bin.2	Bacteria	Actinobacteriota	Actinobacteria	Mycobacteriales	Mycobacteriaceae	Corynebacterium	Corynebacterium vitaeruminis	99.23	2.21	4.55	Yes	45	2930748	60	0.0167836
B	Equal abundance	Ordered	60	8K	B.1.O.60-8K-bin.15	Bacteria	Actinobacteriota	Actinobacteria	Mycobacteriales	Mycobacteriaceae	Corynebacterium	Corynebacterium vitaeruminis	99.67	0.79	0	Yes	28	2817956	61	0.0160197
B	Equal abundance	Ordered	60	8K	B.1.O.60-8K-bin.30	Bacteria	Actinobacteriota	Actinobacteria	Mycobacteriales	Mycobacteriaceae	Corynebacterium	Corynebacterium vitaeruminis	99.67	0.79	0	Yes	28	2817956	61	0.0160197
B	Equal abundance	Ordered	60	8K	B.1.O.60-8K-bin.4	Bacteria	Actinobacteriota	Actinobacteria	Mycobacteriales	Mycobacteriaceae	Corynebacterium	Corynebacterium vitaeruminis	99.67	0.79	0	Yes	28	2817956	61	0.0160197
B	Equal abundance	Ordered	60	8K	B.1.O.60-8K-bin.41	Bacteria	Actinobacteriota	Actinobacteria	Mycobacteriales	Mycobacteriaceae	Corynebacterium	Corynebacterium vitaeruminis	99.67	0.79	0	Yes	29	2823424	61	0.0160514
B	Exponential decay	Random	120	8K	B.3.R.120-8K-bin.1	Bacteria	Actinobacteriota	Actinobacteria	Mycobacteriales	Mycobacteriaceae	Corynebacterium	Corynebacterium vitaeruminis	99.67	0.79	0	Yes	29	2819735	56	0.0073294
B	Exponential decay	Random	120	8K	B.3.R.120-8K-bin.13	Bacteria	Actinobacteriota	Actinobacteria	Mycobacteriales	Mycobacteriaceae	Corynebacterium	Corynebacterium vitaeruminis	99.67	0.79	0	Yes	29	2819735	56	0.0073294
B	Exponential decay	Random	120	8K	B.3.R.120-8K-bin.40	Bacteria	Actinobacteriota	Actinobacteria	Mycobacteriales	Mycobacteriaceae	Corynebacterium	Corynebacterium vitaeruminis	99.67	0.79	0	Yes	29	2819735	56	0.0073294
B	Exponential decay	Random	120	8K	B.3.R.120-8K-bin.46	Bacteria	Actinobacteriota	Actinobacteria	Mycobacteriales	Mycobacteriaceae	Corynebacterium	Corynebacterium vitaeruminis	99.67	0.79	0	Yes	29	2819735	56	0.0073294
B	Exponential decay	Random	60	MM	B.3.R.60-MM-bin.10	Bacteria	Actinobacteriota	Actinobacteria	Mycobacteriales	Mycobacteriaceae	Corynebacterium	Corynebacterium vitaeruminis	99.23	0.99	22.22	Yes	222	2894517	18	0.00490952
B	Exponential decay	Random	30	MM	B.3.R.30-MM-bin.20	Bacteria	Actinobacteriota	Actinobacteria	Mycobacteriales	Mycobacteriaceae	Corynebacterium	Corynebacterium vitaeruminis	95.67	5.21	26.92	Yes	1164	2797925	11	0.0059411
B	Exponential decay	Random	120	MM	B.3.R.120-MM-bin.5	Bacteria	Actinobacteriota	Actinobacteria	Mycobacteriales	Mycobacteriaceae	Corynebacterium	Corynebacterium vitaeruminis	99.67	0.79	0	Yes	94	2844349	55	0.00736755
B	Logarithmic decay	Random	30	MM	B.2.R.30-MM-bin.8	Bacteria	Actinobacteriota	Actinobacteria	Mycobacteriales	Mycobacteriaceae	Corynebacterium	Corynebacterium vitaeruminis	99.67	0.79	0	Yes	92	2840756	42	0.0223576
B	Exponential decay	Random	180	MM	B.3.R.180-MM-bin.1	Bacteria	Actinobacteriota	Actinobacteria	Mycobacteriales	Mycobacteriaceae	Corynebacterium	Corynebacterium vitaeruminis	99.23	1.62	5	Yes	83	2838262	282	0.0247815
B	Exponential decay with abundance plateaus	Very closely related	60	MM	B.5.V.60-MM-bin.4	Bacteria	Actinobacteriota	Actinobacteria	Mycobacteriales	Mycobacteriaceae	Corynebacterium	Corynebacterium vitaeruminis	99.23	0.79	0	Yes	88	2879149	97	0.0259537
B	Exponential decay with abundance plateaus	Closely related	60	MM	B.5.C.60-MM-bin.7	Bacteria	Actinobacteriota	Actinobacteria	Mycobacteriales	Mycobacteriaceae	Corynebacterium	Corynebacterium vitaeruminis	99.67	0.79	0	Yes	81	2888251	97	0.0262224
B	Exponential decay	Closely related	60	MM	B.3.C.60-MM-bin.1	Bacteria	Actinobacteriota	Actinobacteria	Mycobacteriales	Mycobacteriaceae	Corynebacterium	Corynebacterium vitaeruminis	97.4	0.79	0	Yes	79	2758127	102	0.026298
B	Exponential decay	Very closely related	60	MM	B.3.V.60-MM-bin.24	Bacteria	Actinobacteriota	Actinobacteria	Mycobacteriales	Mycobacteriaceae	Corynebacterium	Corynebacterium vitaeruminis	99.67	0.79	0	Yes	89	2881368	102	0.0273751
B	Logarithmic decay	Random	60	MM	B.2.R.60-MM-bin.12	Bacteria	Actinobacteriota	Actinobacteria	Mycobacteriales	Mycobacteriaceae	Corynebacterium	Corynebacterium vitaeruminis	99.67	0.79	0	Yes	79	2842622	135	0.0356384
B	Logarithmic decay	Not closely related	60	MM	B.2.N.60-MM-bin.15	Bacteria	Actinobacteriota	Actinobacteria	Mycobacteriales	Mycobacteriaceae	Corynebacterium	Corynebacterium vitaeruminis	99.67	0.79	0	Yes	90	2845796	425	0.112119
B	Logarithmic decay with abundance plateaus	Not closely related	60	MM	B.4.N.60-MM-bin.11	Bacteria	Actinobacteriota	Actinobacteria	Mycobacteriales	Mycobacteriaceae	Corynebacterium	Corynebacterium vitaeruminis	99.67	0.79	0	Yes	82	2843550	514	0.135408
B	Logarithmic decay with abundance plateaus	Very closely related	60	MM	B.4.V.60-MM-bin.9	Bacteria	Actinobacteriota	Actinobacteria	Mycobacteriales	Mycobacteriaceae	Corynebacterium	Corynebacterium vitaeruminis	99.67	0.79	0	Yes	86	2845221	525	0.138592
B	Logarithmic decay with abundance plateaus	Very closely related	60	MM	B.4.V.60-MM-bin.2	Bacteria	Actinobacteriota	Actinobacteria	Mycobacteriales	Mycobacteriaceae	Corynebacterium	Corynebacterium vitaeruminis	99.23	0.79	0	Yes	77	2844561	526	0.138661
B	Logarithmic decay with abundance plateaus	Closely related	60	MM	B.4.C.60-MM-bin.15	Bacteria	Actinobacteriota	Actinobacteria	Mycobacteriales	Mycobacteriaceae	Corynebacterium	Corynebacterium vitaeruminis	99.67	0.79	0	Yes	90	2844521	545	0.143662
B	Logarithmic decay	Very closely related	60	MM	B.2.V.60-MM-bin.15	Bacteria	Actinobacteriota	Actinobacteria	Mycobacteriales	Mycobacteriaceae	Corynebacterium	Corynebacterium vitaeruminis	99.67	0.79	0	Yes	81	2843241	562	0.148197
B	Logarithmic decay	Closely related	60	MM	B.2.C.60-MM-bin.10	Bacteria	Actinobacteriota	Actinobacteria	Mycobacteriales	Mycobacteriaceae	Corynebacterium	Corynebacterium vitaeruminis	99.67	0.79	0	Yes	89	2845217	578	0.152447
B	Logarithmic decay	Random	30	8K	B.2.R.30-8K-bin.10	Bacteria	Actinobacteriota	Actinobacteria	Mycobacteriales	Mycobacteriaceae	Corynebacterium	Corynebacterium vitaeruminis	99.67	0.79	0	Yes	25	2814644	42	0.0222289
B	Logarithmic decay	Random	30	8K	B.2.R.30-8K-bin.15	Bacteria	Actinobacteriota	Actinobacteria	Mycobacteriales	Mycobacteriaceae	Corynebacterium	Corynebacterium vitaeruminis	99.67	0.79	0	Yes	25	2814644	42	0.0222289
B	Logarithmic decay	Random	30	8K	B.2.R.30-8K-bin.4	Bacteria	Actinobacteriota	Actinobacteria	Mycobacteriales	Mycobacteriaceae	Corynebacterium	Corynebacterium vitaeruminis	99.67	0.79	0	Yes	25	2814644	42	0.0222289
B	Logarithmic decay	Random	30	8K	B.2.R.30-8K-bin.6	Bacteria	Actinobacteriota	Actinobacteria	Mycobacteriales	Mycobacteriaceae	Corynebacterium	Corynebacterium vitaeruminis	99.67	0.79	0	Yes	25	2814644	42	0.0222289
B	Exponential decay with abundance plateaus	Very closely related	60	DT	B.5.V.60-DT-bin.24	Bacteria	Actinobacteriota	Actinobacteria	Mycobacteriales	Mycobacteriaceae	Corynebacterium	Corynebacterium vitaeruminis	99.67	0.79	0	Yes	35	2935572	93	0.0260095
B	Exponential decay with abundance plateaus	Closely related	60	DT	B.5.C.60-DT-bin.19	Bacteria	Actinobacteriota	Actinobacteria	Mycobacteriales	Mycobacteriaceae	Corynebacterium	Corynebacterium vitaeruminis	99.67	2.41	4.35	Yes	68	2964981	97	0.0273193
B	Exponential decay	Very closely related	60	DT	B.3.V.60-DT-bin.22	Bacteria	Actinobacteriota	Actinobacteria	Mycobacteriales	Mycobacteriaceae	Corynebacterium	Corynebacterium vitaeruminis	99.67	3.45	2.94	Yes	78	3023156	101	0.0290368
B	Exponential decay	Closely related	60	DT	B.3.C.60-DT-bin.11	Bacteria	Actinobacteriota	Actinobacteria	Mycobacteriales	Mycobacteriaceae	Corynebacterium	Corynebacterium vitaeruminis	99.67	3.29	2.94	Yes	70	3009758	102	0.0292301
B	Logarithmic decay	Random	60	DT	B.2.R.60-DT-bin.2	Bacteria	Actinobacteriota	Actinobacteria	Mycobacteriales	Mycobacteriaceae	Corynebacterium	Corynebacterium vitaeruminis	99.67	1.23	0	Yes	37	2908073	129	0.0355204
B	Exponential decay	Random	60	8K	B.3.R.60-8K-bin.1	Bacteria	Actinobacteriota	Actinobacteria	Mycobacteriales	Mycobacteriaceae	Corynebacterium	Corynebacterium vitaeruminis	99.67	0.79	0	Yes	30	2817299	18	0.00480854
B	Exponential decay	Random	60	8K	B.3.R.60-8K-bin.14	Bacteria	Actinobacteriota	Actinobacteria	Mycobacteriales	Mycobacteriaceae	Corynebacterium	Corynebacterium vitaeruminis	99.67	0.79	0	Yes	30	2817299	18	0.00480854
B	Exponential decay	Random	60	8K	B.3.R.60-8K-bin.38	Bacteria	Actinobacteriota	Actinobacteria	Mycobacteriales	Mycobacteriaceae	Corynebacterium	Corynebacterium vitaeruminis	99.67	0.79	0	Yes	30	2817299	18	0.00480854
B	Exponential decay	Random	60	8K	B.3.R.60-8K-bin.43	Bacteria	Actinobacteriota	Actinobacteria	Mycobacteriales	Mycobacteriaceae	Corynebacterium	Corynebacterium vitaeruminis	99.67	0.79	0	Yes	30	2817299	18	0.00480854
B	Exponential decay	Random	10	8K	B.3.R.10-8K-bin.21	Bacteria	Actinobacteriota	Actinobacteria	Mycobacteriales	Mycobacteriaceae	Corynebacterium	Corynebacterium vitaeruminis	93.5	0.39	20	Yes	30	2670781	15	0.0228026
B	Exponential decay	Random	180	DT	B.3.R.180-DT-bin.11	Bacteria	Actinobacteriota	Actinobacteria	Mycobacteriales	Mycobacteriaceae	Corynebacterium	Corynebacterium vitaeruminis	99.67	1.76	0	Yes	31	2899456	277	0.0253238
B	Logarithmic decay	Not closely related	60	DT	B.2.N.60-DT-bin.12	Bacteria	Actinobacteriota	Actinobacteria	Mycobacteriales	Mycobacteriaceae	Corynebacterium	Corynebacterium vitaeruminis	99.67	0.9	0	Yes	28	2821708	418	0.11152
B	Logarithmic decay with abundance plateaus	Not closely related	60	DT	B.4.N.60-DT-bin.17	Bacteria	Actinobacteriota	Actinobacteria	Mycobacteriales	Mycobacteriaceae	Corynebacterium	Corynebacterium vitaeruminis	99.67	0.94	0	Yes	31	2860073	505	0.136611
B	Logarithmic decay with abundance plateaus	Closely related	60	DT	B.4.C.60-DT-bin.6	Bacteria	Actinobacteriota	Actinobacteria	Mycobacteriales	Mycobacteriaceae	Corynebacterium	Corynebacterium vitaeruminis	99.67	0.79	0	Yes	37	2942536	517	0.143755
B	Logarithmic decay with abundance plateaus	Very closely related	60	DT	B.4.V.60-DT-bin.15	Bacteria	Actinobacteriota	Actinobacteria	Mycobacteriales	Mycobacteriaceae	Corynebacterium	Corynebacterium vitaeruminis	99.67	0.79	0	Yes	29	2858629	517	0.139726
B	Logarithmic decay	Closely related	60	DT	B.2.C.60-DT-bin.6	Bacteria	Actinobacteriota	Actinobacteria	Mycobacteriales	Mycobacteriaceae	Corynebacterium	Corynebacterium vitaeruminis	99.67	1.01	0	Yes	35	2902363	553	0.151868
B	Logarithmic decay	Very closely related	60	DT	B.2.V.60-DT-bin.4	Bacteria	Actinobacteriota	Actinobacteria	Mycobacteriales	Mycobacteriaceae	Corynebacterium	Corynebacterium vitaeruminis	99.23	0.79	0	Yes	26	2800908	553	0.146492
B	Logarithmic decay	Random	180	DT	B.2.R.180-DT-bin.6	Bacteria	Actinobacteriota	Actinobacteria	Mycobacteriales	Mycobacteriaceae	Corynebacterium	Corynebacterium vitaeruminis	99.67	0.95	0	Yes	42	2884146	934	0.0848947
A	Logarithmic decay	Not closely related	60	DT	A.2.N.60-DT-bin.15	Bacteria	Proteobacteria	Gammaproteobacteria	Enterobacterales	Enterobacteriaceae	Cronobacter	Cronobacter sakazakii	94	1.72	31.25	Yes	529	3839918	6	0.00220914
A	Logarithmic decay	Random	10	MM	A.2.R.10-MM-bin.2	Bacteria	Proteobacteria	Gammaproteobacteria	Enterobacterales	Enterobacteriaceae	Cronobacter	Cronobacter sakazakii	98.24	0.28	33.33	Yes	172	4226123	95	0.223719
A	Logarithmic decay	Random	10	DT	A.2.R.10-DT-bin.16	Bacteria	Proteobacteria	Gammaproteobacteria	Enterobacterales	Enterobacteriaceae	Cronobacter	Cronobacter sakazakii	99.84	0.19	66.67	Yes	76	4332103	94	0.23082
A	Logarithmic decay	Not closely related	60	8K	A.2.N.60-8K-bin.27	Bacteria	Proteobacteria	Gammaproteobacteria	Enterobacterales	Enterobacteriaceae	Cronobacter	Cronobacter sakazakii	88.64	1.79	26.67	Yes	419	3474541	6	0.00200111
A	Logarithmic decay	Not closely related	60	8K	A.2.N.60-8K-bin.34	Bacteria	Proteobacteria	Gammaproteobacteria	Enterobacterales	Enterobacteriaceae	Cronobacter	Cronobacter sakazakii	88.64	1.79	26.67	Yes	419	3474541	6	0.00200111
A	Logarithmic decay	Not closely related	60	8K	A.2.N.60-8K-bin.40	Bacteria	Proteobacteria	Gammaproteobacteria	Enterobacterales	Enterobacteriaceae	Cronobacter	Cronobacter sakazakii	88.64	1.79	26.67	Yes	419	3474541	6	0.00200111
A	Logarithmic decay	Not closely related	60	8K	A.2.N.60-8K-bin.20	Bacteria	Proteobacteria	Gammaproteobacteria	Enterobacterales	Enterobacteriaceae	Cronobacter	Cronobacter sakazakii	92.32	1.79	26.67	Yes	453	3711961	6	0.00213652
A	Logarithmic decay	Random	180	DT	A.2.R.180-DT-bin.22	Bacteria	Proteobacteria	Gammaproteobacteria	Enterobacterales	Enterobacteriaceae	Cronobacter	Cronobacter universalis	94.96	1.37	72.73	Yes	288	3914798	36	0.00454941
A	Logarithmic decay	Random	180	8K	A.2.R.180-8K-bin.32	Bacteria	Proteobacteria	Gammaproteobacteria	Enterobacterales	Enterobacteriaceae	Cronobacter	Cronobacter universalis	93.39	1.29	80	Yes	266	3761327	38	0.00443261
A	Logarithmic decay	Random	180	8K	A.2.R.180-8K-bin.34	Bacteria	Proteobacteria	Gammaproteobacteria	Enterobacterales	Enterobacteriaceae	Cronobacter	Cronobacter universalis	95.36	1.29	80	Yes	279	3930802	38	0.00462672
A	Logarithmic decay	Random	180	8K	A.2.R.180-8K-bin.59	Bacteria	Proteobacteria	Gammaproteobacteria	Enterobacterales	Enterobacteriaceae	Cronobacter	Cronobacter universalis	95.36	1.29	80	Yes	279	3930802	38	0.00462672
A	Logarithmic decay	Random	180	8K	A.2.R.180-8K-bin.6	Bacteria	Proteobacteria	Gammaproteobacteria	Enterobacterales	Enterobacteriaceae	Cronobacter	Cronobacter universalis	95.36	1.29	80	Yes	279	3930802	38	0.00462672
A	Logarithmic decay	Random	30	DT	A.2.R.30-DT-bin.9	Bacteria	Proteobacteria	Gammaproteobacteria	Enterobacterales	Enterobacteriaceae	Cronobacter	Cronobacter universalis	90.29	3.37	80	Yes	1009	3940972	182	0.135984
B	Logarithmic decay with abundance plateaus	Very closely related	60	8K	B.4.V.60-8K-bin.10	Archaea	Crenarchaeota	Thermoprotei	Desulfurococcales	Desulfurococcaceae	Desulfurococcus	Desulfurococcus mucosus	100	0.63	0	Yes	15	1298545	370	0.0445355
B	Logarithmic decay with abundance plateaus	Very closely related	60	8K	B.4.V.60-8K-bin.31	Archaea	Crenarchaeota	Thermoprotei	Desulfurococcales	Desulfurococcaceae	Desulfurococcus	Desulfurococcus mucosus	100	0.63	0	Yes	15	1298545	370	0.0445355
B	Logarithmic decay with abundance plateaus	Very closely related	60	8K	B.4.V.60-8K-bin.7	Archaea	Crenarchaeota	Thermoprotei	Desulfurococcales	Desulfurococcaceae	Desulfurococcus	Desulfurococcus mucosus	100	0.63	0	Yes	15	1298545	370	0.0445355
B	Logarithmic decay with abundance plateaus	Very closely related	60	8K	B.4.V.60-8K-bin.8	Archaea	Crenarchaeota	Thermoprotei	Desulfurococcales	Desulfurococcaceae	Desulfurococcus	Desulfurococcus mucosus	100	0.63	0	Yes	15	1298545	370	0.0445355
B	Logarithmic decay with abundance plateaus	Not closely related	60	8K	B.4.N.60-8K-bin.16	Archaea	Crenarchaeota	Thermoprotei	Desulfurococcales	Desulfurococcaceae	Desulfurococcus	Desulfurococcus mucosus	100	0.63	0	Yes	15	1301396	362	0.043699
B	Logarithmic decay with abundance plateaus	Not closely related	60	8K	B.4.N.60-8K-bin.21	Archaea	Crenarchaeota	Thermoprotei	Desulfurococcales	Desulfurococcaceae	Desulfurococcus	Desulfurococcus mucosus	100	0.63	0	Yes	15	1301396	362	0.043699
B	Logarithmic decay with abundance plateaus	Not closely related	60	8K	B.4.N.60-8K-bin.27	Archaea	Crenarchaeota	Thermoprotei	Desulfurococcales	Desulfurococcaceae	Desulfurococcus	Desulfurococcus mucosus	100	0.63	0	Yes	15	1301396	362	0.043699
B	Logarithmic decay with abundance plateaus	Not closely related	60	8K	B.4.N.60-8K-bin.37	Archaea	Crenarchaeota	Thermoprotei	Desulfurococcales	Desulfurococcaceae	Desulfurococcus	Desulfurococcus mucosus	100	0.63	0	Yes	15	1301396	362	0.043699
B	Logarithmic decay	Very closely related	60	8K	B.2.V.60-8K-bin.13	Archaea	Crenarchaeota	Thermoprotei	Desulfurococcales	Desulfurococcaceae	Desulfurococcus	Desulfurococcus mucosus	100	0.63	0	Yes	15	1298519	335	0.0403165
B	Logarithmic decay	Very closely related	60	8K	B.2.V.60-8K-bin.15	Archaea	Crenarchaeota	Thermoprotei	Desulfurococcales	Desulfurococcaceae	Desulfurococcus	Desulfurococcus mucosus	100	0.63	0	Yes	15	1298519	335	0.0403165
B	Logarithmic decay	Very closely related	60	8K	B.2.V.60-8K-bin.18	Archaea	Crenarchaeota	Thermoprotei	Desulfurococcales	Desulfurococcaceae	Desulfurococcus	Desulfurococcus mucosus	100	0.63	0	Yes	15	1298519	335	0.0403165
B	Logarithmic decay	Very closely related	60	8K	B.2.V.60-8K-bin.38	Archaea	Crenarchaeota	Thermoprotei	Desulfurococcales	Desulfurococcaceae	Desulfurococcus	Desulfurococcus mucosus	100	0.63	0	Yes	15	1298519	335	0.0403165
B	Exponential decay	Random	180	8K	B.3.R.180-8K-bin.21	Archaea	Crenarchaeota	Thermoprotei	Desulfurococcales	Desulfurococcaceae	Desulfurococcus	Desulfurococcus mucosus	100	0.63	0	Yes	16	1298641	313	0.0125563
B	Exponential decay	Random	180	8K	B.3.R.180-8K-bin.27	Archaea	Crenarchaeota	Thermoprotei	Desulfurococcales	Desulfurococcaceae	Desulfurococcus	Desulfurococcus mucosus	100	0.63	0	Yes	16	1298641	313	0.0125563
B	Exponential decay	Random	180	8K	B.3.R.180-8K-bin.39	Archaea	Crenarchaeota	Thermoprotei	Desulfurococcales	Desulfurococcaceae	Desulfurococcus	Desulfurococcus mucosus	100	0.63	0	Yes	16	1298641	313	0.0125563
B	Exponential decay	Random	180	8K	B.3.R.180-8K-bin.4	Archaea	Crenarchaeota	Thermoprotei	Desulfurococcales	Desulfurococcaceae	Desulfurococcus	Desulfurococcus mucosus	100	0.63	0	Yes	16	1298641	313	0.0125563
B	Logarithmic decay with abundance plateaus	Closely related	60	8K	B.4.C.60-8K-bin.17	Archaea	Crenarchaeota	Thermoprotei	Desulfurococcales	Desulfurococcaceae	Desulfurococcus	Desulfurococcus mucosus	100	0.63	0	Yes	15	1298423	268	0.0323225
B	Logarithmic decay with abundance plateaus	Closely related	60	8K	B.4.C.60-8K-bin.27	Archaea	Crenarchaeota	Thermoprotei	Desulfurococcales	Desulfurococcaceae	Desulfurococcus	Desulfurococcus mucosus	100	0.63	0	Yes	15	1298423	268	0.0323225
B	Logarithmic decay with abundance plateaus	Closely related	60	8K	B.4.C.60-8K-bin.43	Archaea	Crenarchaeota	Thermoprotei	Desulfurococcales	Desulfurococcaceae	Desulfurococcus	Desulfurococcus mucosus	100	0.63	0	Yes	15	1298423	268	0.0323225
B	Logarithmic decay with abundance plateaus	Closely related	60	8K	B.4.C.60-8K-bin.45	Archaea	Crenarchaeota	Thermoprotei	Desulfurococcales	Desulfurococcaceae	Desulfurococcus	Desulfurococcus mucosus	100	0.63	0	Yes	15	1298423	268	0.0323225
B	Logarithmic decay	Closely related	60	8K	B.2.C.60-8K-bin.10	Archaea	Crenarchaeota	Thermoprotei	Desulfurococcales	Desulfurococcaceae	Desulfurococcus	Desulfurococcus mucosus	100	0.63	0	Yes	15	1298281	240	0.028886
B	Logarithmic decay	Closely related	60	8K	B.2.C.60-8K-bin.12	Archaea	Crenarchaeota	Thermoprotei	Desulfurococcales	Desulfurococcaceae	Desulfurococcus	Desulfurococcus mucosus	100	0.63	0	Yes	15	1298281	240	0.028886
B	Logarithmic decay	Closely related	60	8K	B.2.C.60-8K-bin.28	Archaea	Crenarchaeota	Thermoprotei	Desulfurococcales	Desulfurococcaceae	Desulfurococcus	Desulfurococcus mucosus	100	0.63	0	Yes	15	1298281	240	0.028886
B	Logarithmic decay	Closely related	60	8K	B.2.C.60-8K-bin.9	Archaea	Crenarchaeota	Thermoprotei	Desulfurococcales	Desulfurococcaceae	Desulfurococcus	Desulfurococcus mucosus	100	0.63	0	Yes	15	1298281	240	0.028886
B	Exponential decay	Random	10	DT	B.3.R.10-DT-bin.27	Archaea	Crenarchaeota	Thermoprotei	Desulfurococcales	Desulfurococcaceae	Desulfurococcus	Desulfurococcus mucosus	100	0.63	0	Yes	37	1327799	15	0.0114343
B	Exponential decay	Random	120	8K	B.3.R.120-8K-bin.18	Archaea	Crenarchaeota	Thermoprotei	Desulfurococcales	Desulfurococcaceae	Desulfurococcus	Desulfurococcus mucosus	100	0.63	0	Yes	16	1298813	144	0.00871931
B	Exponential decay	Random	120	8K	B.3.R.120-8K-bin.2	Archaea	Crenarchaeota	Thermoprotei	Desulfurococcales	Desulfurococcaceae	Desulfurococcus	Desulfurococcus mucosus	100	0.63	0	Yes	16	1298813	144	0.00871931
B	Exponential decay	Random	120	8K	B.3.R.120-8K-bin.27	Archaea	Crenarchaeota	Thermoprotei	Desulfurococcales	Desulfurococcaceae	Desulfurococcus	Desulfurococcus mucosus	100	0.63	0	Yes	16	1298813	144	0.00871931
B	Exponential decay	Random	120	8K	B.3.R.120-8K-bin.47	Archaea	Crenarchaeota	Thermoprotei	Desulfurococcales	Desulfurococcaceae	Desulfurococcus	Desulfurococcus mucosus	100	0.63	0	Yes	16	1298813	144	0.00871931
B	Exponential decay	Not closely related	60	8K	B.3.N.60-8K-bin.11	Archaea	Crenarchaeota	Thermoprotei	Desulfurococcales	Desulfurococcaceae	Desulfurococcus	Desulfurococcus mucosus	100	0.63	0	Yes	17	1298156	125	0.0150947
B	Exponential decay	Not closely related	60	8K	B.3.N.60-8K-bin.18	Archaea	Crenarchaeota	Thermoprotei	Desulfurococcales	Desulfurococcaceae	Desulfurococcus	Desulfurococcus mucosus	100	0.63	0	Yes	17	1298156	125	0.0150947
B	Exponential decay	Not closely related	60	8K	B.3.N.60-8K-bin.19	Archaea	Crenarchaeota	Thermoprotei	Desulfurococcales	Desulfurococcaceae	Desulfurococcus	Desulfurococcus mucosus	100	0.63	0	Yes	17	1298156	125	0.0150947
B	Exponential decay	Not closely related	60	8K	B.3.N.60-8K-bin.20	Archaea	Crenarchaeota	Thermoprotei	Desulfurococcales	Desulfurococcaceae	Desulfurococcus	Desulfurococcus mucosus	100	0.63	0	Yes	17	1298156	125	0.0150947
B	Logarithmic decay	Random	120	DT	B.2.R.120-DT-bin.26	Archaea	Crenarchaeota	Thermoprotei	Desulfurococcales	Desulfurococcaceae	Desulfurococcus	Desulfurococcus mucosus	100	3.16	0	Yes	32	1376047	27	0.00175491
B	Exponential decay with abundance plateaus	Not closely related	60	8K	B.5.N.60-8K-bin.16	Archaea	Crenarchaeota	Thermoprotei	Desulfurococcales	Desulfurococcaceae	Desulfurococcus	Desulfurococcus mucosus	100	0.63	0	Yes	17	1299238	100	0.0121407
B	Exponential decay with abundance plateaus	Not closely related	60	8K	B.5.N.60-8K-bin.20	Archaea	Crenarchaeota	Thermoprotei	Desulfurococcales	Desulfurococcaceae	Desulfurococcus	Desulfurococcus mucosus	100	0.63	0	Yes	17	1299238	100	0.0121407
B	Exponential decay with abundance plateaus	Not closely related	60	8K	B.5.N.60-8K-bin.21	Archaea	Crenarchaeota	Thermoprotei	Desulfurococcales	Desulfurococcaceae	Desulfurococcus	Desulfurococcus mucosus	100	0.63	0	Yes	17	1299238	100	0.0121407
B	Exponential decay with abundance plateaus	Not closely related	60	8K	B.5.N.60-8K-bin.48	Archaea	Crenarchaeota	Thermoprotei	Desulfurococcales	Desulfurococcaceae	Desulfurococcus	Desulfurococcus mucosus	100	0.63	0	Yes	17	1299238	100	0.0121407
B	Exponential decay	Very closely related	60	8K	B.3.V.60-8K-bin.19	Archaea	Crenarchaeota	Thermoprotei	Desulfurococcales	Desulfurococcaceae	Desulfurococcus	Desulfurococcus mucosus	100	0.63	0	Yes	17	1298205	90	0.0108286
B	Exponential decay	Very closely related	60	8K	B.3.V.60-8K-bin.26	Archaea	Crenarchaeota	Thermoprotei	Desulfurococcales	Desulfurococcaceae	Desulfurococcus	Desulfurococcus mucosus	100	0.63	0	Yes	17	1298205	90	0.0108286
B	Exponential decay	Very closely related	60	8K	B.3.V.60-8K-bin.31	Archaea	Crenarchaeota	Thermoprotei	Desulfurococcales	Desulfurococcaceae	Desulfurococcus	Desulfurococcus mucosus	100	0.63	0	Yes	17	1298205	90	0.0108286
B	Exponential decay	Very closely related	60	8K	B.3.V.60-8K-bin.47	Archaea	Crenarchaeota	Thermoprotei	Desulfurococcales	Desulfurococcaceae	Desulfurococcus	Desulfurococcus mucosus	100	0.63	0	Yes	17	1298205	90	0.0108286
B	Exponential decay with abundance plateaus	Very closely related	60	8K	B.5.V.60-8K-bin.19	Archaea	Crenarchaeota	Thermoprotei	Desulfurococcales	Desulfurococcaceae	Desulfurococcus	Desulfurococcus mucosus	100	0.63	0	Yes	17	1299152	90	0.0108991
B	Exponential decay with abundance plateaus	Very closely related	60	8K	B.5.V.60-8K-bin.26	Archaea	Crenarchaeota	Thermoprotei	Desulfurococcales	Desulfurococcaceae	Desulfurococcus	Desulfurococcus mucosus	100	0.63	0	Yes	17	1299152	90	0.0108991
B	Exponential decay with abundance plateaus	Very closely related	60	8K	B.5.V.60-8K-bin.31	Archaea	Crenarchaeota	Thermoprotei	Desulfurococcales	Desulfurococcaceae	Desulfurococcus	Desulfurococcus mucosus	100	0.63	0	Yes	17	1299152	90	0.0108991
B	Exponential decay with abundance plateaus	Very closely related	60	8K	B.5.V.60-8K-bin.47	Archaea	Crenarchaeota	Thermoprotei	Desulfurococcales	Desulfurococcaceae	Desulfurococcus	Desulfurococcus mucosus	100	0.63	0	Yes	17	1299152	90	0.0108991
B	Exponential decay with abundance plateaus	Closely related	60	8K	B.5.C.60-8K-bin.17	Archaea	Crenarchaeota	Thermoprotei	Desulfurococcales	Desulfurococcaceae	Desulfurococcus	Desulfurococcus mucosus	100	0.63	0	Yes	17	1298193	89	0.0107632
B	Exponential decay with abundance plateaus	Closely related	60	8K	B.5.C.60-8K-bin.19	Archaea	Crenarchaeota	Thermoprotei	Desulfurococcales	Desulfurococcaceae	Desulfurococcus	Desulfurococcus mucosus	100	0.63	0	Yes	17	1298193	89	0.0107632
B	Exponential decay with abundance plateaus	Closely related	60	8K	B.5.C.60-8K-bin.28	Archaea	Crenarchaeota	Thermoprotei	Desulfurococcales	Desulfurococcaceae	Desulfurococcus	Desulfurococcus mucosus	100	0.63	0	Yes	17	1298193	89	0.0107632
B	Exponential decay with abundance plateaus	Closely related	60	8K	B.5.C.60-8K-bin.54	Archaea	Crenarchaeota	Thermoprotei	Desulfurococcales	Desulfurococcaceae	Desulfurococcus	Desulfurococcus mucosus	100	0.63	0	Yes	17	1298193	89	0.0107632
B	Exponential decay	Closely related	60	8K	B.3.C.60-8K-bin.2	Archaea	Crenarchaeota	Thermoprotei	Desulfurococcales	Desulfurococcaceae	Desulfurococcus	Desulfurococcus mucosus	100	0.63	0	Yes	16	1299226	88	0.0106769
B	Exponential decay	Closely related	60	8K	B.3.C.60-8K-bin.27	Archaea	Crenarchaeota	Thermoprotei	Desulfurococcales	Desulfurococcaceae	Desulfurococcus	Desulfurococcus mucosus	100	0.63	0	Yes	16	1299226	88	0.0106769
B	Exponential decay	Closely related	60	8K	B.3.C.60-8K-bin.28	Archaea	Crenarchaeota	Thermoprotei	Desulfurococcales	Desulfurococcaceae	Desulfurococcus	Desulfurococcus mucosus	100	0.63	0	Yes	16	1299226	88	0.0106769
B	Exponential decay	Closely related	60	8K	B.3.C.60-8K-bin.7	Archaea	Crenarchaeota	Thermoprotei	Desulfurococcales	Desulfurococcaceae	Desulfurococcus	Desulfurococcus mucosus	100	0.63	0	Yes	16	1299226	88	0.0106769
B	Exponential decay	Random	60	8K	B.3.R.60-8K-bin.26	Archaea	Crenarchaeota	Thermoprotei	Desulfurococcales	Desulfurococcaceae	Desulfurococcus	Desulfurococcus mucosus	100	0.63	0	Yes	17	1299469	86	0.0103716
B	Exponential decay	Random	60	8K	B.3.R.60-8K-bin.27	Archaea	Crenarchaeota	Thermoprotei	Desulfurococcales	Desulfurococcaceae	Desulfurococcus	Desulfurococcus mucosus	100	0.63	0	Yes	17	1299469	86	0.0103716
B	Exponential decay	Random	60	8K	B.3.R.60-8K-bin.51	Archaea	Crenarchaeota	Thermoprotei	Desulfurococcales	Desulfurococcaceae	Desulfurococcus	Desulfurococcus mucosus	100	0.63	0	Yes	17	1299469	86	0.0103716
B	Exponential decay	Random	60	8K	B.3.R.60-8K-bin.52	Archaea	Crenarchaeota	Thermoprotei	Desulfurococcales	Desulfurococcaceae	Desulfurococcus	Desulfurococcus mucosus	100	0.63	0	Yes	17	1299469	86	0.0103716
B	Logarithmic decay	Random	10	8K	B.2.R.10-8K-bin.20	Archaea	Crenarchaeota	Thermoprotei	Desulfurococcales	Desulfurococcaceae	Desulfurococcus	Desulfurococcus mucosus	100	0.63	0	Yes	17	1300115	86	0.0621818
B	Logarithmic decay	Random	10	8K	B.2.R.10-8K-bin.21	Archaea	Crenarchaeota	Thermoprotei	Desulfurococcales	Desulfurococcaceae	Desulfurococcus	Desulfurococcus mucosus	100	0.63	0	Yes	17	1300115	86	0.0621818
B	Logarithmic decay	Random	10	8K	B.2.R.10-8K-bin.30	Archaea	Crenarchaeota	Thermoprotei	Desulfurococcales	Desulfurococcaceae	Desulfurococcus	Desulfurococcus mucosus	100	0.63	0	Yes	17	1300115	86	0.0621818
B	Logarithmic decay	Random	10	8K	B.2.R.10-8K-bin.46	Archaea	Crenarchaeota	Thermoprotei	Desulfurococcales	Desulfurococcaceae	Desulfurococcus	Desulfurococcus mucosus	100	0.63	0	Yes	17	1300115	86	0.0621818
B	Equal abundance	Ordered	60	DT	B.1.O.60-DT-bin.6	Archaea	Crenarchaeota	Thermoprotei	Desulfurococcales	Desulfurococcaceae	Desulfurococcus	Desulfurococcus mucosus	100	0.63	0	Yes	27	1314263	63	0.00785554
B	Equal abundance	Ordered	60	8K	B.1.O.60-8K-bin.18	Archaea	Crenarchaeota	Thermoprotei	Desulfurococcales	Desulfurococcaceae	Desulfurococcus	Desulfurococcus mucosus	100	0.63	0	Yes	17	1298218	60	0.00733524
B	Equal abundance	Ordered	60	8K	B.1.O.60-8K-bin.26	Archaea	Crenarchaeota	Thermoprotei	Desulfurococcales	Desulfurococcaceae	Desulfurococcus	Desulfurococcus mucosus	100	0.63	0	Yes	17	1298218	60	0.00733524
B	Equal abundance	Ordered	60	8K	B.1.O.60-8K-bin.49	Archaea	Crenarchaeota	Thermoprotei	Desulfurococcales	Desulfurococcaceae	Desulfurococcus	Desulfurococcus mucosus	100	0.63	0	Yes	17	1298218	60	0.00733524
B	Equal abundance	Ordered	60	8K	B.1.O.60-8K-bin.6	Archaea	Crenarchaeota	Thermoprotei	Desulfurococcales	Desulfurococcaceae	Desulfurococcus	Desulfurococcus mucosus	100	0.63	0	Yes	17	1298218	60	0.00733524
B	Exponential decay	Random	60	DT	B.3.R.60-DT-bin.18	Archaea	Crenarchaeota	Thermoprotei	Desulfurococcales	Desulfurococcaceae	Desulfurococcus	Desulfurococcus mucosus	100	0.63	0	Yes	17	1299469	84	0.0103716
B	Logarithmic decay	Random	10	DT	B.2.R.10-DT-bin.2	Archaea	Crenarchaeota	Thermoprotei	Desulfurococcales	Desulfurococcaceae	Desulfurococcus	Desulfurococcus mucosus	100	0.63	0	Yes	17	1300115	84	0.0621818
B	Exponential decay with abundance plateaus	Closely related	60	DT	B.5.C.60-DT-bin.24	Archaea	Crenarchaeota	Thermoprotei	Desulfurococcales	Desulfurococcaceae	Desulfurococcus	Desulfurococcus mucosus	100	0.63	0	Yes	17	1298193	87	0.0107632
B	Exponential decay	Very closely related	60	DT	B.3.V.60-DT-bin.5	Archaea	Crenarchaeota	Thermoprotei	Desulfurococcales	Desulfurococcaceae	Desulfurococcus	Desulfurococcus mucosus	100	0.63	0	Yes	17	1298205	88	0.0108286
B	Exponential decay	Closely related	60	DT	B.3.C.60-DT-bin.24	Archaea	Crenarchaeota	Thermoprotei	Desulfurococcales	Desulfurococcaceae	Desulfurococcus	Desulfurococcus mucosus	100	1.27	0	Yes	25	1312768	91	0.0113733
B	Exponential decay with abundance plateaus	Not closely related	60	DT	B.5.N.60-DT-bin.14	Archaea	Crenarchaeota	Thermoprotei	Desulfurococcales	Desulfurococcaceae	Desulfurococcus	Desulfurococcus mucosus	100	0.63	0	Yes	17	1299238	98	0.0121407
B	Exponential decay with abundance plateaus	Very closely related	60	DT	B.5.V.60-DT-bin.17	Archaea	Crenarchaeota	Thermoprotei	Desulfurococcales	Desulfurococcaceae	Desulfurococcus	Desulfurococcus mucosus	100	1.27	0	Yes	111	1489732	104	0.0146882
B	Logarithmic decay	Random	120	8K	B.2.R.120-8K-bin.23	Archaea	Crenarchaeota	Thermoprotei	Desulfurococcales	Desulfurococcaceae	Desulfurococcus	Desulfurococcus mucosus	100	0.63	0	Yes	19	1301430	25	0.00152737
B	Logarithmic decay	Random	120	8K	B.2.R.120-8K-bin.36	Archaea	Crenarchaeota	Thermoprotei	Desulfurococcales	Desulfurococcaceae	Desulfurococcus	Desulfurococcus mucosus	100	0.63	0	Yes	19	1301430	25	0.00152737
B	Logarithmic decay	Random	120	8K	B.2.R.120-8K-bin.39	Archaea	Crenarchaeota	Thermoprotei	Desulfurococcales	Desulfurococcaceae	Desulfurococcus	Desulfurococcus mucosus	100	0.63	0	Yes	19	1301430	25	0.00152737
B	Logarithmic decay	Random	120	8K	B.2.R.120-8K-bin.42	Archaea	Crenarchaeota	Thermoprotei	Desulfurococcales	Desulfurococcaceae	Desulfurococcus	Desulfurococcus mucosus	100	0.63	0	Yes	19	1301430	25	0.00152737
B	Exponential decay	Random	30	8K	B.3.R.30-8K-bin.13	Archaea	Crenarchaeota	Thermoprotei	Desulfurococcales	Desulfurococcaceae	Desulfurococcus	Desulfurococcus mucosus	100	0.63	0	Yes	18	1298802	25	0.00606926
B	Exponential decay	Random	30	8K	B.3.R.30-8K-bin.17	Archaea	Crenarchaeota	Thermoprotei	Desulfurococcales	Desulfurococcaceae	Desulfurococcus	Desulfurococcus mucosus	100	0.63	0	Yes	18	1298802	25	0.00606926
B	Exponential decay	Random	30	8K	B.3.R.30-8K-bin.2	Archaea	Crenarchaeota	Thermoprotei	Desulfurococcales	Desulfurococcaceae	Desulfurococcus	Desulfurococcus mucosus	100	0.63	0	Yes	18	1298802	25	0.00606926
B	Exponential decay	Random	30	8K	B.3.R.30-8K-bin.29	Archaea	Crenarchaeota	Thermoprotei	Desulfurococcales	Desulfurococcaceae	Desulfurococcus	Desulfurococcus mucosus	100	0.63	0	Yes	18	1298802	25	0.00606926
B	Exponential decay	Not closely related	60	DT	B.3.N.60-DT-bin.16	Archaea	Crenarchaeota	Thermoprotei	Desulfurococcales	Desulfurococcaceae	Desulfurococcus	Desulfurococcus mucosus	100	0.63	0	Yes	17	1298156	123	0.0150947
B	Exponential decay	Random	120	DT	B.3.R.120-DT-bin.7	Archaea	Crenarchaeota	Thermoprotei	Desulfurococcales	Desulfurococcaceae	Desulfurococcus	Desulfurococcus mucosus	100	0.63	0	Yes	16	1298813	142	0.00871931
B	Exponential decay	Random	10	8K	B.3.R.10-8K-bin.17	Archaea	Crenarchaeota	Thermoprotei	Desulfurococcales	Desulfurococcaceae	Desulfurococcus	Desulfurococcus mucosus	100	0.63	0	Yes	19	1298126	14	0.0103447
B	Exponential decay	Random	10	8K	B.3.R.10-8K-bin.31	Archaea	Crenarchaeota	Thermoprotei	Desulfurococcales	Desulfurococcaceae	Desulfurococcus	Desulfurococcus mucosus	100	0.63	0	Yes	19	1298126	14	0.0103447
B	Exponential decay	Random	10	8K	B.3.R.10-8K-bin.44	Archaea	Crenarchaeota	Thermoprotei	Desulfurococcales	Desulfurococcaceae	Desulfurococcus	Desulfurococcus mucosus	100	0.63	0	Yes	19	1298126	14	0.0103447
B	Exponential decay	Random	10	8K	B.3.R.10-8K-bin.6	Archaea	Crenarchaeota	Thermoprotei	Desulfurococcales	Desulfurococcaceae	Desulfurococcus	Desulfurococcus mucosus	100	0.63	0	Yes	19	1298126	14	0.0103447
B	Logarithmic decay	Closely related	60	DT	B.2.C.60-DT-bin.17	Archaea	Crenarchaeota	Thermoprotei	Desulfurococcales	Desulfurococcaceae	Desulfurococcus	Desulfurococcus mucosus	100	0.63	0	Yes	22	1321084	235	0.0294308
B	Logarithmic decay with abundance plateaus	Closely related	60	DT	B.4.C.60-DT-bin.8	Archaea	Crenarchaeota	Thermoprotei	Desulfurococcales	Desulfurococcaceae	Desulfurococcus	Desulfurococcus mucosus	100	0.63	0	Yes	24	1326413	261	0.0327575
B	Exponential decay	Random	180	DT	B.3.R.180-DT-bin.35	Archaea	Crenarchaeota	Thermoprotei	Desulfurococcales	Desulfurococcaceae	Desulfurococcus	Desulfurococcus mucosus	100	0.63	0	Yes	21	1315075	309	0.0127976
B	Logarithmic decay	Very closely related	60	DT	B.2.V.60-DT-bin.3	Archaea	Crenarchaeota	Thermoprotei	Desulfurococcales	Desulfurococcaceae	Desulfurococcus	Desulfurococcus mucosus	100	0.63	0	Yes	19	1313762	327	0.0406511
B	Logarithmic decay with abundance plateaus	Not closely related	60	DT	B.4.N.60-DT-bin.13	Archaea	Crenarchaeota	Thermoprotei	Desulfurococcales	Desulfurococcaceae	Desulfurococcus	Desulfurococcus mucosus	100	0.63	0	Yes	30	1328700	359	0.0450724
B	Logarithmic decay with abundance plateaus	Very closely related	60	DT	B.4.V.60-DT-bin.13	Archaea	Crenarchaeota	Thermoprotei	Desulfurococcales	Desulfurococcaceae	Desulfurococcus	Desulfurococcus mucosus	100	0.63	0	Yes	21	1309287	363	0.0449821
A	Logarithmic decay	Not closely related	60	DT	A.2.N.60-DT-bin.13	Bacteria	Bacteroidota	Bacteroidia	Flavobacteriales	Weeksellaceae	Elizabethkingia	Elizabethkingia anophelis	95.41	1.71	66.67	Yes	929	3627136	5	0.00177577
A	Exponential decay with abundance plateaus	Not closely related	60	8K	A.5.N.60-8K-bin.10	Bacteria	Bacteroidota	Bacteroidia	Flavobacteriales	Weeksellaceae	Elizabethkingia	Elizabethkingia anophelis	94.62	0	0	Yes	39	3670715	68	0.0233725
A	Exponential decay with abundance plateaus	Not closely related	60	8K	A.5.N.60-8K-bin.2	Bacteria	Bacteroidota	Bacteroidia	Flavobacteriales	Weeksellaceae	Elizabethkingia	Elizabethkingia anophelis	94.62	0	0	Yes	39	3670715	68	0.0233725
A	Exponential decay with abundance plateaus	Not closely related	60	8K	A.5.N.60-8K-bin.5	Bacteria	Bacteroidota	Bacteroidia	Flavobacteriales	Weeksellaceae	Elizabethkingia	Elizabethkingia anophelis	94.62	0	0	Yes	39	3670715	68	0.0233725
A	Exponential decay with abundance plateaus	Not closely related	60	8K	A.5.N.60-8K-bin.18	Bacteria	Bacteroidota	Bacteroidia	Flavobacteriales	Weeksellaceae	Elizabethkingia	Elizabethkingia anophelis	100	0	0	Yes	41	3899039	68	0.0248146
A	Exponential decay with abundance plateaus	Not closely related	60	DT	A.5.N.60-DT-bin.7	Bacteria	Bacteroidota	Bacteroidia	Flavobacteriales	Weeksellaceae	Elizabethkingia	Elizabethkingia anophelis	100	0	0	Yes	105	4177392	68	0.0269939
A	Exponential decay with abundance plateaus	Not closely related	60	MM	A.5.N.60-MM-bin.5	Bacteria	Bacteroidota	Bacteroidia	Flavobacteriales	Weeksellaceae	Elizabethkingia	Elizabethkingia anophelis	98.92	0	0	Yes	97	3856302	68	0.0243243
A	Logarithmic decay	Random	120	DT	A.2.R.120-DT-bin.13	Bacteria	Bacteroidota	Bacteroidia	Flavobacteriales	Weeksellaceae	Elizabethkingia	Elizabethkingia anophelis	100	0.06	100	Yes	137	4157342	477	0.0937899
A	Logarithmic decay with abundance plateaus	Not closely related	60	DT	A.4.N.60-DT-bin.1	Bacteria	Bacteroidota	Bacteroidia	Flavobacteriales	Weeksellaceae	Elizabethkingia	Elizabethkingia meningoseptica	91.4	5.49	53.85	Yes	64	3875623	15	0.00566859
A	Exponential decay	Random	60	DT	A.3.R.60-DT-bin.8	Bacteria	Bacteroidota	Bacteroidia	Flavobacteriales	Weeksellaceae	Elizabethkingia	Elizabethkingia meningoseptica	95.49	0	0	Yes	105	3815263	52	0.0187759
A	Logarithmic decay with abundance plateaus	Not closely related	60	MM	A.4.N.60-MM-bin.15	Bacteria	Bacteroidota	Bacteroidia	Flavobacteriales	Weeksellaceae	Elizabethkingia	Elizabethkingia meningoseptica	100	0	0	Yes	572	3802253	15	0.00533198
A	Exponential decay	Random	180	MM	A.3.R.180-MM-bin.1	Bacteria	Bacteroidota	Bacteroidia	Flavobacteriales	Weeksellaceae	Elizabethkingia	Elizabethkingia meningoseptica	96.01	6.45	0	Yes	148	4047604	155	0.0193694
A	Exponential decay	Not closely related	60	MM	A.3.N.60-MM-bin.11	Bacteria	Bacteroidota	Bacteroidia	Flavobacteriales	Weeksellaceae	Elizabethkingia	Elizabethkingia meningoseptica	100	3.54	23.08	Yes	155	3884216	85	0.0307994
A	Logarithmic decay	Random	60	MM	A.2.R.60-MM-bin.18	Bacteria	Bacteroidota	Bacteroidia	Flavobacteriales	Weeksellaceae	Elizabethkingia	Elizabethkingia meningoseptica	100	0.18	100	Yes	164	3823372	461	0.163252
A	Logarithmic decay	Random	180	DT	A.2.R.180-DT-bin.11	Bacteria	Bacteroidota	Bacteroidia	Flavobacteriales	Weeksellaceae	Elizabethkingia	Elizabethkingia meningoseptica	98.92	0	0	Yes	81	3903767	175	0.0215926
A	Logarithmic decay	Random	60	DT	A.2.R.60-DT-bin.17	Bacteria	Bacteroidota	Bacteroidia	Flavobacteriales	Weeksellaceae	Elizabethkingia	Elizabethkingia meningoseptica	100	0	0	Yes	49	3855181	454	0.165547
A	Logarithmic decay with abundance plateaus	Closely related	60	DT	A.4.C.60-DT-bin.1	Bacteria	Proteobacteria	Alphaproteobacteria	Rhizobiales	Rhizobiaceae	Ensifer	Ensifer adhaerens	68.52	2.74	19.23	Yes	100	3047533	11	0.00319153
A	Logarithmic decay	Closely related	60	MM	A.2.C.60-MM-bin.13	Bacteria	Proteobacteria	Alphaproteobacteria	Rhizobiales	Rhizobiaceae	Ensifer	Ensifer adhaerens	92.63	6.04	28.57	Yes	1868	3962216	11	0.00417262
A	Logarithmic decay	Not closely related	60	MM	A.2.N.60-MM-bin.13	Bacteria	Proteobacteria	Alphaproteobacteria	Rhizobiales	Rhizobiaceae	Ensifer	Ensifer adhaerens	96.1	1.1	33.33	Yes	109	4004515	27	0.0100245
A	Exponential decay	Random	180	MM	A.3.R.180-MM-bin.3	Bacteria	Proteobacteria	Alphaproteobacteria	Rhizobiales	Rhizobiaceae	Ensifer	Ensifer adhaerens	96.39	0.43	0	Yes	47	3987306	201	0.0248052
A	Exponential decay	Closely related	60	MM	A.3.C.60-MM-bin.6	Bacteria	Proteobacteria	Alphaproteobacteria	Rhizobiales	Rhizobiaceae	Ensifer	Ensifer adhaerens	95.95	0.94	20	Yes	78	4010694	76	0.0284471
A	Logarithmic decay	Random	120	MM	A.2.R.120-MM-bin.1	Bacteria	Proteobacteria	Alphaproteobacteria	Rhizobiales	Rhizobiaceae	Ensifer	Ensifer adhaerens	96.96	0.33	0	Yes	42	4025261	403	0.0751517
A	Exponential decay	Random	180	DT	A.3.R.180-DT-bin.3	Bacteria	Proteobacteria	Alphaproteobacteria	Rhizobiales	Rhizobiaceae	Ensifer	Ensifer adhaerens	97.06	3.03	20.83	Yes	143	4116218	203	0.0264126
A	Logarithmic decay	Random	120	DT	A.2.R.120-DT-bin.10	Bacteria	Proteobacteria	Alphaproteobacteria	Rhizobiales	Rhizobiaceae	Ensifer	Ensifer adhaerens	96.99	0.36	50	Yes	43	4094262	398	0.0769642
C	Logarithmic decay	Random	60	DT	C.2.R.60-DT-bin.23	Bacteria	Proteobacteria	Gammaproteobacteria	Enterobacterales	Enterobacteriaceae	Erwinia_B	Erwinia gerundensis	69.42	1.19	31.58	Yes	527	2580583	5	0.00122171
C	Logarithmic decay	Random	30	DT	C.2.R.30-DT-bin.19	Bacteria	Proteobacteria	Gammaproteobacteria	Enterobacterales	Enterobacteriaceae	Erwinia_B	Erwinia gerundensis	97.13	0.97	45.45	Yes	186	3689183	8	0.0060966
C	Exponential decay	Random	10	DT	C.3.R.10-DT-bin.18	Bacteria	Proteobacteria	Gammaproteobacteria	Enterobacterales	Enterobacteriaceae	Erwinia_B	Erwinia gerundensis	99.3	1.05	33.33	Yes	174	3703860	8	0.0174517
C	Logarithmic decay with abundance plateaus	Not closely related	60	DT	C.4.N.60-DT-bin.19	Bacteria	Proteobacteria	Gammaproteobacteria	Enterobacterales	Enterobacteriaceae	Erwinia_B	Erwinia gerundensis	99.87	1.35	42.31	Yes	55	3746859	14	0.00528126
C	Exponential decay	Random	120	8K	C.3.R.120-8K-bin.24	Bacteria	Proteobacteria	Gammaproteobacteria	Enterobacterales	Enterobacteriaceae	Erwinia_B	Erwinia gerundensis	98.69	0.08	0	Yes	32	3583438	162	0.0270372
C	Exponential decay	Random	60	DT	C.3.R.60-DT-bin.27	Bacteria	Proteobacteria	Gammaproteobacteria	Enterobacterales	Enterobacteriaceae	Erwinia_B	Erwinia gerundensis	99.96	0.16	50	Yes	59	3715839	21	0.00753438
C	Logarithmic decay	Random	180	DT	C.2.R.180-DT-bin.3	Bacteria	Proteobacteria	Gammaproteobacteria	Enterobacterales	Enterobacteriaceae	Erwinia_B	Erwinia gerundensis	100	2.49	13.04	Yes	152	3839726	22	0.00268308
C	Exponential decay	Random	30	DT	C.3.R.30-DT-bin.11	Bacteria	Proteobacteria	Gammaproteobacteria	Enterobacterales	Enterobacteriaceae	Erwinia_B	Erwinia gerundensis	99.92	0.08	0	Yes	48	3696794	38	0.0266539
C	Exponential decay	Very closely related	60	DT	C.3.V.60-DT-bin.8	Bacteria	Proteobacteria	Gammaproteobacteria	Enterobacterales	Enterobacteriaceae	Erwinia_B	Erwinia gerundensis	98.28	5.33	50	Yes	43	3707461	43	0.0153385
C	Exponential decay with abundance plateaus	Not closely related	60	8K	C.5.N.60-8K-bin.26	Bacteria	Proteobacteria	Gammaproteobacteria	Enterobacterales	Enterobacteriaceae	Erwinia_B	Erwinia gerundensis	98.69	0.08	0	Yes	35	3645676	83	0.0282259
C	Exponential decay with abundance plateaus	Not closely related	60	8K	C.5.N.60-8K-bin.29	Bacteria	Proteobacteria	Gammaproteobacteria	Enterobacterales	Enterobacteriaceae	Erwinia_B	Erwinia gerundensis	98.69	0.08	0	Yes	35	3645676	83	0.0282259
C	Exponential decay with abundance plateaus	Not closely related	60	8K	C.5.N.60-8K-bin.5	Bacteria	Proteobacteria	Gammaproteobacteria	Enterobacterales	Enterobacteriaceae	Erwinia_B	Erwinia gerundensis	98.69	0.08	0	Yes	35	3645676	83	0.0282259
C	Exponential decay with abundance plateaus	Not closely related	60	8K	C.5.N.60-8K-bin.55	Bacteria	Proteobacteria	Gammaproteobacteria	Enterobacterales	Enterobacteriaceae	Erwinia_B	Erwinia gerundensis	98.69	0.08	0	Yes	35	3645676	83	0.0282259
C	Exponential decay with abundance plateaus	Very closely related	60	DT	C.5.V.60-DT-bin.5	Bacteria	Proteobacteria	Gammaproteobacteria	Enterobacterales	Enterobacteriaceae	Erwinia_B	Erwinia gerundensis	99.14	0.08	0	Yes	40	3671657	45	0.0157627
C	Exponential decay	Closely related	60	DT	C.3.C.60-DT-bin.23	Bacteria	Proteobacteria	Gammaproteobacteria	Enterobacterales	Enterobacteriaceae	Erwinia_B	Erwinia gerundensis	99.44	0.08	0	Yes	42	3663976	50	0.0175725
C	Exponential decay with abundance plateaus	Closely related	60	DT	C.5.C.60-DT-bin.23	Bacteria	Proteobacteria	Gammaproteobacteria	Enterobacterales	Enterobacteriaceae	Erwinia_B	Erwinia gerundensis	99.02	0.08	0	Yes	40	3663039	52	0.0181337
C	Equal abundance	Ordered	60	DT	C.1.O.60-DT-bin.7	Bacteria	Proteobacteria	Gammaproteobacteria	Enterobacterales	Enterobacteriaceae	Erwinia_B	Erwinia gerundensis	99.91	1.45	30.43	Yes	53	3781227	55	0.0196541
C	Logarithmic decay with abundance plateaus	Not closely related	60	MM	C.4.N.60-MM-bin.4	Bacteria	Proteobacteria	Gammaproteobacteria	Enterobacterales	Enterobacteriaceae	Erwinia_B	Erwinia gerundensis	98.74	4.01	34.62	Yes	537	3776585	14	0.0052058
C	Logarithmic decay	Not closely related	60	MM	C.2.N.60-MM-bin.15	Bacteria	Proteobacteria	Gammaproteobacteria	Enterobacterales	Enterobacteriaceae	Erwinia_B	Erwinia gerundensis	98.03	0.27	0	Yes	214	3576960	17	0.00595342
C	Exponential decay	Random	60	MM	C.3.R.60-MM-bin.13	Bacteria	Proteobacteria	Gammaproteobacteria	Enterobacterales	Enterobacteriaceae	Erwinia_B	Erwinia gerundensis	99.79	0.08	0	Yes	128	3644418	21	0.00733235
C	Exponential decay	Very closely related	60	MM	C.3.V.60-MM-bin.7	Bacteria	Proteobacteria	Gammaproteobacteria	Enterobacterales	Enterobacteriaceae	Erwinia_B	Erwinia gerundensis	99.79	0.38	0	Yes	109	3663804	44	0.0150854
C	Exponential decay with abundance plateaus	Very closely related	60	MM	C.5.V.60-MM-bin.9	Bacteria	Proteobacteria	Gammaproteobacteria	Enterobacterales	Enterobacteriaceae	Erwinia_B	Erwinia gerundensis	99.79	0.19	0	Yes	101	3659423	46	0.0156508
C	Exponential decay	Closely related	60	MM	C.3.C.60-MM-bin.23	Bacteria	Proteobacteria	Gammaproteobacteria	Enterobacterales	Enterobacteriaceae	Erwinia_B	Erwinia gerundensis	99.48	0.08	0	Yes	92	3604734	51	0.0172487
C	Exponential decay with abundance plateaus	Closely related	60	MM	C.5.C.60-MM-bin.16	Bacteria	Proteobacteria	Gammaproteobacteria	Enterobacterales	Enterobacteriaceae	Erwinia_B	Erwinia gerundensis	99.9	0.08	0	Yes	100	3659212	53	0.01808
C	Exponential decay	Random	30	MM	C.3.R.30-MM-bin.10	Bacteria	Proteobacteria	Gammaproteobacteria	Enterobacterales	Enterobacteriaceae	Erwinia_B	Erwinia gerundensis	99.48	5.98	0	Yes	103	3767528	38	0.0271279
C	Exponential decay with abundance plateaus	Not closely related	60	DT	C.5.N.60-DT-bin.12	Bacteria	Proteobacteria	Gammaproteobacteria	Enterobacterales	Enterobacteriaceae	Erwinia_B	Erwinia gerundensis	100	0.08	0	Yes	42	3712156	81	0.0287474
C	Logarithmic decay	Random	180	8K	C.2.R.180-8K-bin.17	Bacteria	Proteobacteria	Gammaproteobacteria	Enterobacterales	Enterobacteriaceae	Erwinia_B	Erwinia gerundensis	98.69	0.08	0	Yes	40	3645143	23	0.0026269
C	Logarithmic decay	Random	180	8K	C.2.R.180-8K-bin.30	Bacteria	Proteobacteria	Gammaproteobacteria	Enterobacterales	Enterobacteriaceae	Erwinia_B	Erwinia gerundensis	98.69	0.08	0	Yes	40	3645143	23	0.0026269
C	Logarithmic decay	Random	180	8K	C.2.R.180-8K-bin.6	Bacteria	Proteobacteria	Gammaproteobacteria	Enterobacterales	Enterobacteriaceae	Erwinia_B	Erwinia gerundensis	98.69	0.08	0	Yes	40	3645143	23	0.0026269
C	Logarithmic decay	Random	180	8K	C.2.R.180-8K-bin.9	Bacteria	Proteobacteria	Gammaproteobacteria	Enterobacterales	Enterobacteriaceae	Erwinia_B	Erwinia gerundensis	98.69	0.08	0	Yes	40	3645143	23	0.0026269
C	Exponential decay	Random	120	DT	C.3.R.120-DT-bin.27	Bacteria	Proteobacteria	Gammaproteobacteria	Enterobacterales	Enterobacteriaceae	Erwinia_B	Erwinia gerundensis	99.81	0.08	0	Yes	41	3685300	159	0.0277535
C	Exponential decay	Random	180	DT	C.3.R.180-DT-bin.11	Bacteria	Proteobacteria	Gammaproteobacteria	Enterobacterales	Enterobacteriaceae	Erwinia_B	Erwinia gerundensis	98.69	0.08	0	Yes	42	3663089	278	0.0321403
C	Exponential decay	Random	10	8K	C.3.R.10-8K-bin.14	Bacteria	Proteobacteria	Gammaproteobacteria	Enterobacterales	Enterobacteriaceae	Erwinia_B	Erwinia gerundensis	98.15	1.05	33.33	Yes	152	3549402	8	0.0167278
C	Exponential decay	Random	10	8K	C.3.R.10-8K-bin.2	Bacteria	Proteobacteria	Gammaproteobacteria	Enterobacterales	Enterobacteriaceae	Erwinia_B	Erwinia gerundensis	98.15	1.05	33.33	Yes	152	3549402	8	0.0167278
C	Exponential decay	Random	10	8K	C.3.R.10-8K-bin.34	Bacteria	Proteobacteria	Gammaproteobacteria	Enterobacterales	Enterobacteriaceae	Erwinia_B	Erwinia gerundensis	98.15	1.05	33.33	Yes	152	3549402	8	0.0167278
C	Exponential decay	Random	10	8K	C.3.R.10-8K-bin.6	Bacteria	Proteobacteria	Gammaproteobacteria	Enterobacterales	Enterobacteriaceae	Erwinia_B	Erwinia gerundensis	98.15	1.05	33.33	Yes	152	3549402	8	0.0167278
C	Logarithmic decay	Random	10	8K	C.2.R.10-8K-bin.16	Bacteria	Proteobacteria	Gammaproteobacteria	Enterobacterales	Enterobacteriaceae	Erwinia_B	Erwinia gerundensis	88	1.73	23.08	Yes	361	3253280	6	0.0119832
C	Logarithmic decay	Random	10	8K	C.2.R.10-8K-bin.4	Bacteria	Proteobacteria	Gammaproteobacteria	Enterobacterales	Enterobacteriaceae	Erwinia_B	Erwinia gerundensis	88	1.73	23.08	Yes	361	3253280	6	0.0119832
C	Logarithmic decay	Random	10	8K	C.2.R.10-8K-bin.18	Bacteria	Proteobacteria	Gammaproteobacteria	Enterobacterales	Enterobacteriaceae	Erwinia_B	Erwinia gerundensis	93.91	2.21	17.65	Yes	383	3440947	6	0.012686
C	Logarithmic decay	Random	10	8K	C.2.R.10-8K-bin.8	Bacteria	Proteobacteria	Gammaproteobacteria	Enterobacterales	Enterobacteriaceae	Erwinia_B	Erwinia gerundensis	94.24	2.21	17.65	Yes	386	3458822	6	0.0127524
B	Exponential decay	Random	180	8K	B.3.R.180-8K-bin.51	Bacteria	Proteobacteria	Alphaproteobacteria	Sphingomonadales	Sphingomonadaceae	Erythrobacter_A	Erythrobacter flavus	96.06	0.34	0	Yes	9	2872818	338	0.0300446
B	Exponential decay with abundance plateaus	Closely related	60	DT	B.5.C.60-DT-bin.9	Bacteria	Proteobacteria	Alphaproteobacteria	Sphingomonadales	Sphingomonadaceae	Erythrobacter_A	Erythrobacter flavus	99.19	7.32	0	Yes	228	3516274	9	0.0031031
B	Exponential decay	Random	120	DT	B.3.R.120-DT-bin.20	Bacteria	Proteobacteria	Alphaproteobacteria	Sphingomonadales	Sphingomonadaceae	Erythrobacter_A	Erythrobacter flavus	98.96	0.8	60	Yes	124	3054218	10	0.00151623
B	Exponential decay	Closely related	60	DT	B.3.C.60-DT-bin.12	Bacteria	Proteobacteria	Alphaproteobacteria	Sphingomonadales	Sphingomonadaceae	Erythrobacter_A	Erythrobacter flavus	99.14	0.96	64.29	Yes	59	3308365	11	0.00353368
B	Exponential decay	Very closely related	60	DT	B.3.V.60-DT-bin.14	Bacteria	Proteobacteria	Alphaproteobacteria	Sphingomonadales	Sphingomonadaceae	Erythrobacter_A	Erythrobacter flavus	98.68	1.6	37.5	Yes	44	3370153	11	0.00354285
B	Exponential decay	Random	10	DT	B.3.R.10-DT-bin.1	Bacteria	Proteobacteria	Alphaproteobacteria	Sphingomonadales	Sphingomonadaceae	Erythrobacter_A	Erythrobacter flavus	99.02	1.91	32.43	Yes	42	3358619	16	0.0321277
B	Equal abundance	Ordered	60	DT	B.1.O.60-DT-bin.22	Bacteria	Proteobacteria	Alphaproteobacteria	Sphingomonadales	Sphingomonadaceae	Erythrobacter_A	Erythrobacter flavus	94.02	0	0	Yes	13	2740457	60	0.0156141
B	Logarithmic decay	Random	10	DT	B.2.R.10-DT-bin.1	Bacteria	Proteobacteria	Alphaproteobacteria	Sphingomonadales	Sphingomonadaceae	Erythrobacter_A	Erythrobacter flavus	97.49	0.41	0	Yes	25	3260465	70	0.130895
B	Exponential decay with abundance plateaus	Closely related	60	MM	B.5.C.60-MM-bin.6	Bacteria	Proteobacteria	Alphaproteobacteria	Sphingomonadales	Sphingomonadaceae	Erythrobacter_A	Erythrobacter flavus	85.84	6.72	19.44	Yes	2315	2905862	9	0.00248443
B	Exponential decay	Closely related	60	MM	B.3.C.60-MM-bin.6	Bacteria	Proteobacteria	Alphaproteobacteria	Sphingomonadales	Sphingomonadaceae	Erythrobacter_A	Erythrobacter flavus	92.17	2.79	21.05	Yes	1237	2753194	11	0.0028484
B	Exponential decay	Very closely related	60	MM	B.3.V.60-MM-bin.11	Bacteria	Proteobacteria	Alphaproteobacteria	Sphingomonadales	Sphingomonadaceae	Erythrobacter_A	Erythrobacter flavus	93.72	6.64	18.18	Yes	1421	3078945	11	0.00317389
B	Logarithmic decay	Random	30	MM	B.2.R.30-MM-bin.10	Bacteria	Proteobacteria	Alphaproteobacteria	Sphingomonadales	Sphingomonadaceae	Erythrobacter_A	Erythrobacter flavus	97.32	0.68	50	Yes	44	3082454	35	0.020324
B	Exponential decay	Random	30	MM	B.3.R.30-MM-bin.15	Bacteria	Proteobacteria	Alphaproteobacteria	Sphingomonadales	Sphingomonadaceae	Erythrobacter_A	Erythrobacter flavus	97.43	0.85	0	Yes	41	3068746	39	0.022428
B	Exponential decay	Random	60	MM	B.3.R.60-MM-bin.2	Bacteria	Proteobacteria	Alphaproteobacteria	Sphingomonadales	Sphingomonadaceae	Erythrobacter_A	Erythrobacter flavus	97.43	0.34	0	Yes	30	3076255	84	0.0240121
B	Exponential decay	Random	10	MM	B.3.R.10-MM-bin.5	Bacteria	Proteobacteria	Alphaproteobacteria	Sphingomonadales	Sphingomonadaceae	Erythrobacter_A	Erythrobacter flavus	89.1	0.74	0	Yes	190	2811030	16	0.0264849
B	Exponential decay	Random	180	MM	B.3.R.180-MM-bin.9	Bacteria	Proteobacteria	Alphaproteobacteria	Sphingomonadales	Sphingomonadaceae	Erythrobacter_A	Erythrobacter flavus	97.32	2.02	0	Yes	52	3166841	338	0.0330671
B	Logarithmic decay	Random	60	MM	B.2.R.60-MM-bin.16	Bacteria	Proteobacteria	Alphaproteobacteria	Sphingomonadales	Sphingomonadaceae	Erythrobacter_A	Erythrobacter flavus	97.32	0.34	0	Yes	31	3120638	195	0.0565638
B	Logarithmic decay	Random	10	MM	B.2.R.10-MM-bin.4	Bacteria	Proteobacteria	Alphaproteobacteria	Sphingomonadales	Sphingomonadaceae	Erythrobacter_A	Erythrobacter flavus	97.32	0.34	0	Yes	40	3087630	73	0.126451
B	Exponential decay	Random	60	DT	B.3.R.60-DT-bin.24	Bacteria	Proteobacteria	Alphaproteobacteria	Sphingomonadales	Sphingomonadaceae	Erythrobacter_A	Erythrobacter flavus	99.14	1.19	17.65	Yes	27	3149307	83	0.0250007
B	Logarithmic decay	Random	60	DT	B.2.R.60-DT-bin.3	Bacteria	Proteobacteria	Alphaproteobacteria	Sphingomonadales	Sphingomonadaceae	Erythrobacter_A	Erythrobacter flavus	97.43	0.8	0	Yes	39	3179744	192	0.0578159
B	Exponential decay	Closely related	60	8K	B.3.C.60-8K-bin.14	Bacteria	Proteobacteria	Alphaproteobacteria	Sphingomonadales	Sphingomonadaceae	Erythrobacter_A	Erythrobacter flavus	71.49	0	0	Yes	10	1735451	11	0.00185841
B	Exponential decay	Closely related	60	8K	B.3.C.60-8K-bin.37	Bacteria	Proteobacteria	Alphaproteobacteria	Sphingomonadales	Sphingomonadaceae	Erythrobacter_A	Erythrobacter flavus	71.49	0	0	Yes	10	1735451	11	0.00185841
B	Exponential decay	Closely related	60	8K	B.3.C.60-8K-bin.47	Bacteria	Proteobacteria	Alphaproteobacteria	Sphingomonadales	Sphingomonadaceae	Erythrobacter_A	Erythrobacter flavus	71.49	0	0	Yes	10	1735451	11	0.00185841
B	Exponential decay	Closely related	60	8K	B.3.C.60-8K-bin.33	Bacteria	Proteobacteria	Alphaproteobacteria	Sphingomonadales	Sphingomonadaceae	Erythrobacter_A	Erythrobacter flavus	94.36	0.34	0	Yes	26	2767022	11	0.00295584
B	Logarithmic decay	Random	180	DT	B.2.R.180-DT-bin.22	Bacteria	Proteobacteria	Alphaproteobacteria	Sphingomonadales	Sphingomonadaceae	Erythrobacter_A	Erythrobacter flavus	97.32	0.41	0	Yes	32	3202411	314	0.0317557
B	Exponential decay with abundance plateaus	Closely related	60	8K	B.5.C.60-8K-bin.39	Bacteria	Proteobacteria	Alphaproteobacteria	Sphingomonadales	Sphingomonadaceae	Erythrobacter_A	Erythrobacter flavus	98.79	0.34	0	Yes	50	3035008	9	0.00277094
B	Exponential decay	Random	180	DT	B.3.R.180-DT-bin.5	Bacteria	Proteobacteria	Alphaproteobacteria	Sphingomonadales	Sphingomonadaceae	Erythrobacter_A	Erythrobacter flavus	97.66	0.41	0	Yes	23	3191642	329	0.0331487
B	Logarithmic decay with abundance plateaus	Not closely related	60	DT	B.4.N.60-DT-bin.7	Bacteria	Proteobacteria	Alphaproteobacteria	Sphingomonadales	Sphingomonadaceae	Erythrobacter_B	Erythrobacter gangjinensis	97.16	1.66	31.25	Yes	310	2874935	6	0.00182058
B	Exponential decay	Very closely related	60	DT	B.3.V.60-DT-bin.7	Bacteria	Proteobacteria	Alphaproteobacteria	Sphingomonadales	Sphingomonadaceae	Erythrobacter_B	Erythrobacter gangjinensis	96.65	1.93	12.5	Yes	147	2437815	7	0.00179169
B	Exponential decay	Random	30	DT	B.3.R.30-DT-bin.17	Bacteria	Proteobacteria	Alphaproteobacteria	Sphingomonadales	Sphingomonadaceae	Erythrobacter_B	Erythrobacter gangjinensis	97.84	1.65	13.04	Yes	49	2720705	10	0.00534115
B	Exponential decay	Random	60	DT	B.3.R.60-DT-bin.13	Bacteria	Proteobacteria	Alphaproteobacteria	Sphingomonadales	Sphingomonadaceae	Erythrobacter_B	Erythrobacter gangjinensis	100	8.78	10	Yes	65	3306301	12	0.00382689
B	Exponential decay	Random	10	DT	B.3.R.10-DT-bin.11	Bacteria	Proteobacteria	Alphaproteobacteria	Sphingomonadales	Sphingomonadaceae	Erythrobacter_B	Erythrobacter gangjinensis	99.25	0.91	16.67	Yes	36	2747385	12	0.0193686
B	Logarithmic decay	Random	10	DT	B.2.R.10-DT-bin.15	Bacteria	Proteobacteria	Alphaproteobacteria	Sphingomonadales	Sphingomonadaceae	Erythrobacter_B	Erythrobacter gangjinensis	99.25	2.06	0	Yes	21	2747921	18	0.0288846
B	Logarithmic decay	Random	120	DT	B.2.R.120-DT-bin.11	Bacteria	Proteobacteria	Alphaproteobacteria	Sphingomonadales	Sphingomonadaceae	Erythrobacter_B	Erythrobacter gangjinensis	99.13	1.84	9.09	Yes	23	2939955	36	0.00504726
B	Exponential decay with abundance plateaus	Not closely related	60	DT	B.5.N.60-DT-bin.22	Bacteria	Proteobacteria	Alphaproteobacteria	Sphingomonadales	Sphingomonadaceae	Erythrobacter_B	Erythrobacter gangjinensis	99.19	1.77	0	Yes	16	2948854	52	0.0146918
B	Equal abundance	Ordered	60	DT	B.1.O.60-DT-bin.8	Bacteria	Proteobacteria	Alphaproteobacteria	Sphingomonadales	Sphingomonadaceae	Erythrobacter_B	Erythrobacter gangjinensis	99.25	1.27	22.22	Yes	23	2922474	60	0.0167503
B	Exponential decay	Not closely related	60	8K	B.3.N.60-8K-bin.30	Bacteria	Proteobacteria	Alphaproteobacteria	Sphingomonadales	Sphingomonadaceae	Erythrobacter_B	Erythrobacter gangjinensis	99.25	0.34	0	Yes	6	2722274	68	0.0171456
B	Exponential decay	Not closely related	60	DT	B.3.N.60-DT-bin.1	Bacteria	Proteobacteria	Alphaproteobacteria	Sphingomonadales	Sphingomonadaceae	Erythrobacter_B	Erythrobacter gangjinensis	99.25	1.84	16.67	Yes	13	2946966	66	0.0184803
B	Equal abundance	Ordered	60	8K	B.1.O.60-8K-bin.11	Bacteria	Proteobacteria	Alphaproteobacteria	Sphingomonadales	Sphingomonadaceae	Erythrobacter_B	Erythrobacter gangjinensis	94.41	0.34	0	Yes	5	2525987	61	0.014414
B	Exponential decay	Random	60	MM	B.3.R.60-MM-bin.9	Bacteria	Proteobacteria	Alphaproteobacteria	Sphingomonadales	Sphingomonadaceae	Erythrobacter_B	Erythrobacter gangjinensis	94.09	6.67	28.57	Yes	1281	2685304	11	0.00281063
B	Logarithmic decay	Random	120	MM	B.2.R.120-MM-bin.1	Bacteria	Proteobacteria	Alphaproteobacteria	Sphingomonadales	Sphingomonadaceae	Erythrobacter_B	Erythrobacter gangjinensis	99.13	0.34	0	Yes	36	2790749	36	0.00471035
B	Logarithmic decay	Random	30	MM	B.2.R.30-MM-bin.2	Bacteria	Proteobacteria	Alphaproteobacteria	Sphingomonadales	Sphingomonadaceae	Erythrobacter_B	Erythrobacter gangjinensis	94.84	4.2	23.81	Yes	1043	2697061	11	0.0059469
B	Exponential decay with abundance plateaus	Not closely related	60	MM	B.5.N.60-MM-bin.15	Bacteria	Proteobacteria	Alphaproteobacteria	Sphingomonadales	Sphingomonadaceae	Erythrobacter_B	Erythrobacter gangjinensis	99.19	0.34	0	Yes	29	2717886	53	0.0134872
B	Exponential decay	Not closely related	60	MM	B.3.N.60-MM-bin.12	Bacteria	Proteobacteria	Alphaproteobacteria	Sphingomonadales	Sphingomonadaceae	Erythrobacter_B	Erythrobacter gangjinensis	99.25	0.34	0	Yes	21	2718234	67	0.0171036
B	Exponential decay	Random	10	MM	B.3.R.10-MM-bin.12	Bacteria	Proteobacteria	Alphaproteobacteria	Sphingomonadales	Sphingomonadaceae	Erythrobacter_B	Erythrobacter gangjinensis	95.7	5.51	32	Yes	834	2662766	12	0.0182498
B	Exponential decay	Random	120	MM	B.3.R.120-MM-bin.2	Bacteria	Proteobacteria	Alphaproteobacteria	Sphingomonadales	Sphingomonadaceae	Erythrobacter_B	Erythrobacter gangjinensis	99.25	0.34	0	Yes	22	2719107	177	0.0223016
B	Logarithmic decay	Random	10	MM	B.2.R.10-MM-bin.2	Bacteria	Proteobacteria	Alphaproteobacteria	Sphingomonadales	Sphingomonadaceae	Erythrobacter_B	Erythrobacter gangjinensis	97.74	0.76	50	Yes	174	2718649	17	0.026765
B	Logarithmic decay	Random	60	MM	B.2.R.60-MM-bin.9	Bacteria	Proteobacteria	Alphaproteobacteria	Sphingomonadales	Sphingomonadaceae	Erythrobacter_B	Erythrobacter gangjinensis	99.16	0.68	50	Yes	27	2720005	466	0.117599
B	Exponential decay with abundance plateaus	Not closely related	60	8K	B.5.N.60-8K-bin.24	Bacteria	Proteobacteria	Alphaproteobacteria	Sphingomonadales	Sphingomonadaceae	Erythrobacter_B	Erythrobacter gangjinensis	99.19	0.34	0	Yes	7	2721384	53	0.0135256
B	Logarithmic decay	Random	180	DT	B.2.R.180-DT-bin.16	Bacteria	Proteobacteria	Alphaproteobacteria	Sphingomonadales	Sphingomonadaceae	Erythrobacter_B	Erythrobacter gangjinensis	99.25	4.19	5.56	Yes	38	2992342	120	0.0113141
B	Logarithmic decay	Random	10	8K	B.2.R.10-8K-bin.18	Bacteria	Proteobacteria	Alphaproteobacteria	Sphingomonadales	Sphingomonadaceae	Erythrobacter_B	Erythrobacter gangjinensis	75.64	0.35	0	Yes	7	2088276	17	0.020684
B	Exponential decay	Random	120	DT	B.3.R.120-DT-bin.6	Bacteria	Proteobacteria	Alphaproteobacteria	Sphingomonadales	Sphingomonadaceae	Erythrobacter_B	Erythrobacter gangjinensis	99.25	5.43	0	Yes	44	3482895	176	0.0291207
B	Exponential decay	Random	180	DT	B.3.R.180-DT-bin.32	Bacteria	Proteobacteria	Alphaproteobacteria	Sphingomonadales	Sphingomonadaceae	Erythrobacter_B	Erythrobacter gangjinensis	99.25	2.05	16.67	Yes	23	3058560	240	0.0231147
B	Logarithmic decay	Random	60	DT	B.2.R.60-DT-bin.21	Bacteria	Proteobacteria	Alphaproteobacteria	Sphingomonadales	Sphingomonadaceae	Erythrobacter_B	Erythrobacter gangjinensis	99.25	1.09	0	Yes	25	3031027	414	0.118694
A	Logarithmic decay	Random	180	DT	A.2.R.180-DT-bin.15	Archaea	Halobacterota	Archaeoglobi	Archaeoglobales	Archaeoglobaceae	Ferroglobus	Ferroglobus placidus	94.15	2.34	0	Yes	361	1969812	5	0.000366011
A	Exponential decay	Random	120	8K	A.3.R.120-8K-bin.16	Archaea	Halobacterota	Archaeoglobi	Archaeoglobales	Archaeoglobaceae	Ferroglobus	Ferroglobus placidus	97.39	0	0	Yes	32	1954319	196	0.0177788
A	Exponential decay	Random	120	8K	A.3.R.120-8K-bin.19	Archaea	Halobacterota	Archaeoglobi	Archaeoglobales	Archaeoglobaceae	Ferroglobus	Ferroglobus placidus	97.39	0	0	Yes	32	1954319	196	0.0177788
A	Exponential decay	Random	120	8K	A.3.R.120-8K-bin.2	Archaea	Halobacterota	Archaeoglobi	Archaeoglobales	Archaeoglobaceae	Ferroglobus	Ferroglobus placidus	97.39	0	0	Yes	32	1954319	196	0.0177788
A	Exponential decay	Random	120	8K	A.3.R.120-8K-bin.44	Archaea	Halobacterota	Archaeoglobi	Archaeoglobales	Archaeoglobaceae	Ferroglobus	Ferroglobus placidus	97.39	0	0	Yes	32	1954319	196	0.0177788
A	Logarithmic decay	Random	60	8K	A.2.R.60-8K-bin.1	Archaea	Halobacterota	Archaeoglobi	Archaeoglobales	Archaeoglobaceae	Ferroglobus	Ferroglobus placidus	97.39	0	0	Yes	31	1952323	192	0.0347263
A	Logarithmic decay	Random	60	8K	A.2.R.60-8K-bin.30	Archaea	Halobacterota	Archaeoglobi	Archaeoglobales	Archaeoglobaceae	Ferroglobus	Ferroglobus placidus	97.39	0	0	Yes	31	1952323	192	0.0347263
A	Logarithmic decay	Random	60	8K	A.2.R.60-8K-bin.31	Archaea	Halobacterota	Archaeoglobi	Archaeoglobales	Archaeoglobaceae	Ferroglobus	Ferroglobus placidus	97.39	0	0	Yes	31	1952323	192	0.0347263
A	Logarithmic decay	Random	60	8K	A.2.R.60-8K-bin.35	Archaea	Halobacterota	Archaeoglobi	Archaeoglobales	Archaeoglobaceae	Ferroglobus	Ferroglobus placidus	97.39	0	0	Yes	31	1952323	192	0.0347263
A	Exponential decay	Not closely related	60	8K	A.3.N.60-8K-bin.19	Archaea	Halobacterota	Archaeoglobi	Archaeoglobales	Archaeoglobaceae	Ferroglobus	Ferroglobus placidus	97.39	0	0	Yes	31	1952094	114	0.0206344
A	Exponential decay	Not closely related	60	8K	A.3.N.60-8K-bin.35	Archaea	Halobacterota	Archaeoglobi	Archaeoglobales	Archaeoglobaceae	Ferroglobus	Ferroglobus placidus	97.39	0	0	Yes	31	1952094	114	0.0206344
A	Exponential decay	Not closely related	60	8K	A.3.N.60-8K-bin.39	Archaea	Halobacterota	Archaeoglobi	Archaeoglobales	Archaeoglobaceae	Ferroglobus	Ferroglobus placidus	97.39	0	0	Yes	31	1952094	114	0.0206344
A	Exponential decay	Not closely related	60	8K	A.3.N.60-8K-bin.41	Archaea	Halobacterota	Archaeoglobi	Archaeoglobales	Archaeoglobaceae	Ferroglobus	Ferroglobus placidus	97.39	0	0	Yes	31	1952094	114	0.0206344
A	Exponential decay with abundance plateaus	Not closely related	60	8K	A.5.N.60-8K-bin.12	Archaea	Halobacterota	Archaeoglobi	Archaeoglobales	Archaeoglobaceae	Ferroglobus	Ferroglobus placidus	97.39	0	0	Yes	32	1952911	101	0.0183206
A	Exponential decay with abundance plateaus	Not closely related	60	8K	A.5.N.60-8K-bin.23	Archaea	Halobacterota	Archaeoglobi	Archaeoglobales	Archaeoglobaceae	Ferroglobus	Ferroglobus placidus	97.39	0	0	Yes	32	1952911	101	0.0183206
A	Exponential decay with abundance plateaus	Not closely related	60	8K	A.5.N.60-8K-bin.24	Archaea	Halobacterota	Archaeoglobi	Archaeoglobales	Archaeoglobaceae	Ferroglobus	Ferroglobus placidus	97.39	0	0	Yes	32	1952911	101	0.0183206
A	Exponential decay with abundance plateaus	Not closely related	60	8K	A.5.N.60-8K-bin.27	Archaea	Halobacterota	Archaeoglobi	Archaeoglobales	Archaeoglobaceae	Ferroglobus	Ferroglobus placidus	97.39	0	0	Yes	32	1952911	101	0.0183206
A	Logarithmic decay with abundance plateaus	Closely related	60	8K	A.4.C.60-8K-bin.11	Archaea	Halobacterota	Archaeoglobi	Archaeoglobales	Archaeoglobaceae	Ferroglobus	Ferroglobus placidus	97.39	0	0	Yes	32	1952612	94	0.0171356
A	Logarithmic decay with abundance plateaus	Closely related	60	8K	A.4.C.60-8K-bin.23	Archaea	Halobacterota	Archaeoglobi	Archaeoglobales	Archaeoglobaceae	Ferroglobus	Ferroglobus placidus	97.39	0	0	Yes	32	1952612	94	0.0171356
A	Logarithmic decay with abundance plateaus	Closely related	60	8K	A.4.C.60-8K-bin.24	Archaea	Halobacterota	Archaeoglobi	Archaeoglobales	Archaeoglobaceae	Ferroglobus	Ferroglobus placidus	97.39	0	0	Yes	32	1952612	94	0.0171356
A	Logarithmic decay with abundance plateaus	Closely related	60	8K	A.4.C.60-8K-bin.38	Archaea	Halobacterota	Archaeoglobi	Archaeoglobales	Archaeoglobaceae	Ferroglobus	Ferroglobus placidus	97.39	0	0	Yes	32	1952612	94	0.0171356
A	Exponential decay with abundance plateaus	Closely related	60	8K	A.5.C.60-8K-bin.10	Archaea	Halobacterota	Archaeoglobi	Archaeoglobales	Archaeoglobaceae	Ferroglobus	Ferroglobus placidus	97.39	0	0	Yes	31	1952123	93	0.0168625
A	Exponential decay with abundance plateaus	Closely related	60	8K	A.5.C.60-8K-bin.21	Archaea	Halobacterota	Archaeoglobi	Archaeoglobales	Archaeoglobaceae	Ferroglobus	Ferroglobus placidus	97.39	0	0	Yes	31	1952123	93	0.0168625
A	Exponential decay with abundance plateaus	Closely related	60	8K	A.5.C.60-8K-bin.38	Archaea	Halobacterota	Archaeoglobi	Archaeoglobales	Archaeoglobaceae	Ferroglobus	Ferroglobus placidus	97.39	0	0	Yes	31	1952123	93	0.0168625
A	Exponential decay with abundance plateaus	Closely related	60	8K	A.5.C.60-8K-bin.50	Archaea	Halobacterota	Archaeoglobi	Archaeoglobales	Archaeoglobaceae	Ferroglobus	Ferroglobus placidus	97.39	0	0	Yes	31	1952123	93	0.0168625
A	Exponential decay	Closely related	60	8K	A.3.C.60-8K-bin.16	Archaea	Halobacterota	Archaeoglobi	Archaeoglobales	Archaeoglobaceae	Ferroglobus	Ferroglobus placidus	97.39	0	0	Yes	32	1952414	91	0.0166127
A	Exponential decay	Closely related	60	8K	A.3.C.60-8K-bin.17	Archaea	Halobacterota	Archaeoglobi	Archaeoglobales	Archaeoglobaceae	Ferroglobus	Ferroglobus placidus	97.39	0	0	Yes	32	1952414	91	0.0166127
A	Exponential decay	Closely related	60	8K	A.3.C.60-8K-bin.52	Archaea	Halobacterota	Archaeoglobi	Archaeoglobales	Archaeoglobaceae	Ferroglobus	Ferroglobus placidus	97.39	0	0	Yes	32	1952414	91	0.0166127
A	Exponential decay	Closely related	60	8K	A.3.C.60-8K-bin.11	Archaea	Halobacterota	Archaeoglobi	Archaeoglobales	Archaeoglobaceae	Ferroglobus	Ferroglobus placidus	97.39	0	0	Yes	33	1955049	91	0.016634
A	Exponential decay	Very closely related	60	8K	A.3.V.60-8K-bin.21	Archaea	Halobacterota	Archaeoglobi	Archaeoglobales	Archaeoglobaceae	Ferroglobus	Ferroglobus placidus	97.39	0	0	Yes	32	1954017	88	0.0159733
A	Exponential decay	Very closely related	60	8K	A.3.V.60-8K-bin.27	Archaea	Halobacterota	Archaeoglobi	Archaeoglobales	Archaeoglobaceae	Ferroglobus	Ferroglobus placidus	97.39	0	0	Yes	32	1954017	88	0.0159733
A	Exponential decay	Very closely related	60	8K	A.3.V.60-8K-bin.4	Archaea	Halobacterota	Archaeoglobi	Archaeoglobales	Archaeoglobaceae	Ferroglobus	Ferroglobus placidus	97.39	0	0	Yes	32	1954017	88	0.0159733
A	Exponential decay	Very closely related	60	8K	A.3.V.60-8K-bin.7	Archaea	Halobacterota	Archaeoglobi	Archaeoglobales	Archaeoglobaceae	Ferroglobus	Ferroglobus placidus	97.39	0	0	Yes	32	1954017	88	0.0159733
A	Exponential decay with abundance plateaus	Very closely related	60	8K	A.5.V.60-8K-bin.14	Archaea	Halobacterota	Archaeoglobi	Archaeoglobales	Archaeoglobaceae	Ferroglobus	Ferroglobus placidus	97.39	0	0	Yes	33	1954637	87	0.0158447
A	Exponential decay with abundance plateaus	Very closely related	60	8K	A.5.V.60-8K-bin.17	Archaea	Halobacterota	Archaeoglobi	Archaeoglobales	Archaeoglobaceae	Ferroglobus	Ferroglobus placidus	97.39	0	0	Yes	33	1954637	87	0.0158447
A	Exponential decay with abundance plateaus	Very closely related	60	8K	A.5.V.60-8K-bin.47	Archaea	Halobacterota	Archaeoglobi	Archaeoglobales	Archaeoglobaceae	Ferroglobus	Ferroglobus placidus	97.39	0	0	Yes	33	1954637	87	0.0158447
A	Exponential decay with abundance plateaus	Very closely related	60	8K	A.5.V.60-8K-bin.9	Archaea	Halobacterota	Archaeoglobi	Archaeoglobales	Archaeoglobaceae	Ferroglobus	Ferroglobus placidus	97.39	0	0	Yes	33	1954637	87	0.0158447
A	Logarithmic decay with abundance plateaus	Very closely related	60	DT	A.4.V.60-DT-bin.18	Archaea	Halobacterota	Archaeoglobi	Archaeoglobales	Archaeoglobaceae	Ferroglobus	Ferroglobus placidus	100	0	0	Yes	44	2189589	40	0.00837177
A	Logarithmic decay	Very closely related	60	DT	A.2.V.60-DT-bin.9	Archaea	Halobacterota	Archaeoglobi	Archaeoglobales	Archaeoglobaceae	Ferroglobus	Ferroglobus placidus	97.39	0	0	Yes	37	2005168	43	0.00828519
A	Logarithmic decay	Closely related	60	8K	A.2.C.60-8K-bin.17	Archaea	Halobacterota	Archaeoglobi	Archaeoglobales	Archaeoglobaceae	Ferroglobus	Ferroglobus placidus	97.39	0	0	Yes	31	1951581	82	0.014949
A	Logarithmic decay	Closely related	60	8K	A.2.C.60-8K-bin.29	Archaea	Halobacterota	Archaeoglobi	Archaeoglobales	Archaeoglobaceae	Ferroglobus	Ferroglobus placidus	97.39	0	0	Yes	31	1951581	82	0.014949
A	Logarithmic decay	Closely related	60	8K	A.2.C.60-8K-bin.3	Archaea	Halobacterota	Archaeoglobi	Archaeoglobales	Archaeoglobaceae	Ferroglobus	Ferroglobus placidus	97.39	0	0	Yes	31	1951581	82	0.014949
A	Logarithmic decay	Closely related	60	8K	A.2.C.60-8K-bin.31	Archaea	Halobacterota	Archaeoglobi	Archaeoglobales	Archaeoglobaceae	Ferroglobus	Ferroglobus placidus	97.39	0	0	Yes	31	1951581	82	0.014949
A	Exponential decay	Random	60	DT	A.3.R.60-DT-bin.34	Archaea	Halobacterota	Archaeoglobi	Archaeoglobales	Archaeoglobaceae	Ferroglobus	Ferroglobus placidus	100	0	0	Yes	38	2173015	46	0.00944374
A	Exponential decay	Random	30	DT	A.3.R.30-DT-bin.7	Archaea	Halobacterota	Archaeoglobi	Archaeoglobales	Archaeoglobaceae	Ferroglobus	Ferroglobus placidus	97.39	0	0	Yes	37	2006480	46	0.0176932
A	Exponential decay	Random	180	DT	A.3.R.180-DT-bin.24	Archaea	Halobacterota	Archaeoglobi	Archaeoglobales	Archaeoglobaceae	Ferroglobus	Ferroglobus placidus	97.39	0	0	Yes	33	1976005	47	0.00295896
A	Equal abundance	Ordered	60	DT	A.1.O.60-DT-bin.11	Archaea	Halobacterota	Archaeoglobi	Archaeoglobales	Archaeoglobaceae	Ferroglobus	Ferroglobus placidus	97.39	0	0	Yes	34	1964625	62	0.0116634
A	Equal abundance	Ordered	60	8K	A.1.O.60-8K-bin.19	Archaea	Halobacterota	Archaeoglobi	Archaeoglobales	Archaeoglobaceae	Ferroglobus	Ferroglobus placidus	97.39	0	0	Yes	32	1953035	64	0.0115943
A	Equal abundance	Ordered	60	8K	A.1.O.60-8K-bin.42	Archaea	Halobacterota	Archaeoglobi	Archaeoglobales	Archaeoglobaceae	Ferroglobus	Ferroglobus placidus	97.39	0	0	Yes	32	1953035	64	0.0115943
A	Equal abundance	Ordered	60	8K	A.1.O.60-8K-bin.57	Archaea	Halobacterota	Archaeoglobi	Archaeoglobales	Archaeoglobaceae	Ferroglobus	Ferroglobus placidus	97.39	0	0	Yes	32	1953035	64	0.0115943
A	Equal abundance	Ordered	60	8K	A.1.O.60-8K-bin.6	Archaea	Halobacterota	Archaeoglobi	Archaeoglobales	Archaeoglobaceae	Ferroglobus	Ferroglobus placidus	97.39	0	0	Yes	33	1955670	64	0.0116101
A	Logarithmic decay	Closely related	60	DT	A.2.C.60-DT-bin.14	Archaea	Halobacterota	Archaeoglobi	Archaeoglobales	Archaeoglobaceae	Ferroglobus	Ferroglobus placidus	97.39	0	0	Yes	38	2001493	81	0.015344
A	Exponential decay	Random	180	8K	A.3.R.180-8K-bin.11	Archaea	Halobacterota	Archaeoglobi	Archaeoglobales	Archaeoglobaceae	Ferroglobus	Ferroglobus placidus	97.39	0	0	Yes	28	1952717	47	0.00285591
A	Exponential decay	Random	180	8K	A.3.R.180-8K-bin.2	Archaea	Halobacterota	Archaeoglobi	Archaeoglobales	Archaeoglobaceae	Ferroglobus	Ferroglobus placidus	97.39	0	0	Yes	28	1952717	47	0.00285591
A	Exponential decay	Random	180	8K	A.3.R.180-8K-bin.40	Archaea	Halobacterota	Archaeoglobi	Archaeoglobales	Archaeoglobaceae	Ferroglobus	Ferroglobus placidus	97.39	0	0	Yes	28	1952717	47	0.00285591
A	Exponential decay	Random	180	8K	A.3.R.180-8K-bin.44	Archaea	Halobacterota	Archaeoglobi	Archaeoglobales	Archaeoglobaceae	Ferroglobus	Ferroglobus placidus	97.39	0	0	Yes	28	1952717	47	0.00285591
A	Exponential decay	Random	30	8K	A.3.R.30-8K-bin.11	Archaea	Halobacterota	Archaeoglobi	Archaeoglobales	Archaeoglobaceae	Ferroglobus	Ferroglobus placidus	97.39	0	0	Yes	30	1957906	47	0.01718
A	Exponential decay	Random	30	8K	A.3.R.30-8K-bin.15	Archaea	Halobacterota	Archaeoglobi	Archaeoglobales	Archaeoglobaceae	Ferroglobus	Ferroglobus placidus	97.39	0	0	Yes	30	1957906	47	0.01718
A	Exponential decay	Random	30	8K	A.3.R.30-8K-bin.20	Archaea	Halobacterota	Archaeoglobi	Archaeoglobales	Archaeoglobaceae	Ferroglobus	Ferroglobus placidus	97.39	0	0	Yes	30	1957906	47	0.01718
A	Exponential decay	Random	30	8K	A.3.R.30-8K-bin.37	Archaea	Halobacterota	Archaeoglobi	Archaeoglobales	Archaeoglobaceae	Ferroglobus	Ferroglobus placidus	97.39	0	0	Yes	30	1957906	47	0.01718
A	Exponential decay	Random	60	8K	A.3.R.60-8K-bin.10	Archaea	Halobacterota	Archaeoglobi	Archaeoglobales	Archaeoglobaceae	Ferroglobus	Ferroglobus placidus	97.39	0	0	Yes	30	1960829	46	0.00851706
A	Exponential decay	Random	60	8K	A.3.R.60-8K-bin.14	Archaea	Halobacterota	Archaeoglobi	Archaeoglobales	Archaeoglobaceae	Ferroglobus	Ferroglobus placidus	97.39	0	0	Yes	30	1960829	46	0.00851706
A	Exponential decay	Random	60	8K	A.3.R.60-8K-bin.18	Archaea	Halobacterota	Archaeoglobi	Archaeoglobales	Archaeoglobaceae	Ferroglobus	Ferroglobus placidus	97.39	0	0	Yes	30	1960829	46	0.00851706
A	Exponential decay	Random	60	8K	A.3.R.60-8K-bin.19	Archaea	Halobacterota	Archaeoglobi	Archaeoglobales	Archaeoglobaceae	Ferroglobus	Ferroglobus placidus	97.39	0	0	Yes	30	1960829	46	0.00851706
A	Exponential decay with abundance plateaus	Very closely related	60	DT	A.5.V.60-DT-bin.14	Archaea	Halobacterota	Archaeoglobi	Archaeoglobales	Archaeoglobaceae	Ferroglobus	Ferroglobus placidus	97.39	0	0	Yes	39	2000877	85	0.0162391
A	Exponential decay	Very closely related	60	DT	A.3.V.60-DT-bin.13	Archaea	Halobacterota	Archaeoglobi	Archaeoglobales	Archaeoglobaceae	Ferroglobus	Ferroglobus placidus	97.39	0	0	Yes	35	1997389	86	0.0163358
A	Logarithmic decay	Very closely related	60	8K	A.2.V.60-8K-bin.13	Archaea	Halobacterota	Archaeoglobi	Archaeoglobales	Archaeoglobaceae	Ferroglobus	Ferroglobus placidus	97.39	0	0	Yes	30	1954345	44	0.00806221
A	Logarithmic decay	Very closely related	60	8K	A.2.V.60-8K-bin.19	Archaea	Halobacterota	Archaeoglobi	Archaeoglobales	Archaeoglobaceae	Ferroglobus	Ferroglobus placidus	97.39	0	0	Yes	30	1954345	44	0.00806221
A	Logarithmic decay	Very closely related	60	8K	A.2.V.60-8K-bin.31	Archaea	Halobacterota	Archaeoglobi	Archaeoglobales	Archaeoglobaceae	Ferroglobus	Ferroglobus placidus	97.39	0	0	Yes	30	1954345	44	0.00806221
A	Logarithmic decay	Very closely related	60	8K	A.2.V.60-8K-bin.9	Archaea	Halobacterota	Archaeoglobi	Archaeoglobales	Archaeoglobaceae	Ferroglobus	Ferroglobus placidus	97.39	0	0	Yes	30	1954345	44	0.00806221
A	Logarithmic decay with abundance plateaus	Very closely related	60	8K	A.4.V.60-8K-bin.11	Archaea	Halobacterota	Archaeoglobi	Archaeoglobales	Archaeoglobaceae	Ferroglobus	Ferroglobus placidus	97.39	0	0	Yes	32	1953093	41	0.0074464
A	Exponential decay	Closely related	60	DT	A.3.C.60-DT-bin.21	Archaea	Halobacterota	Archaeoglobi	Archaeoglobales	Archaeoglobaceae	Ferroglobus	Ferroglobus placidus	97.39	0	0	Yes	35	1995787	90	0.0169908
A	Logarithmic decay with abundance plateaus	Very closely related	60	8K	A.4.V.60-8K-bin.17	Archaea	Halobacterota	Archaeoglobi	Archaeoglobales	Archaeoglobaceae	Ferroglobus	Ferroglobus placidus	97.39	0	0	Yes	32	1953093	41	0.0074464
A	Logarithmic decay with abundance plateaus	Very closely related	60	8K	A.4.V.60-8K-bin.21	Archaea	Halobacterota	Archaeoglobi	Archaeoglobales	Archaeoglobaceae	Ferroglobus	Ferroglobus placidus	97.39	0	0	Yes	32	1953093	41	0.0074464
A	Logarithmic decay with abundance plateaus	Very closely related	60	8K	A.4.V.60-8K-bin.29	Archaea	Halobacterota	Archaeoglobi	Archaeoglobales	Archaeoglobaceae	Ferroglobus	Ferroglobus placidus	97.39	0	0	Yes	32	1953093	41	0.0074464
A	Exponential decay with abundance plateaus	Closely related	60	DT	A.5.C.60-DT-bin.16	Archaea	Halobacterota	Archaeoglobi	Archaeoglobales	Archaeoglobaceae	Ferroglobus	Ferroglobus placidus	97.39	0	0	Yes	34	1995496	91	0.0172506
A	Logarithmic decay with abundance plateaus	Closely related	60	DT	A.4.C.60-DT-bin.12	Archaea	Halobacterota	Archaeoglobi	Archaeoglobales	Archaeoglobaceae	Ferroglobus	Ferroglobus placidus	97.39	0	0	Yes	41	2010642	92	0.0176338
A	Exponential decay with abundance plateaus	Not closely related	60	DT	A.5.N.60-DT-bin.19	Archaea	Halobacterota	Archaeoglobi	Archaeoglobales	Archaeoglobaceae	Ferroglobus	Ferroglobus placidus	97.39	0	0	Yes	39	2002626	99	0.0188091
A	Exponential decay	Not closely related	60	DT	A.3.N.60-DT-bin.5	Archaea	Halobacterota	Archaeoglobi	Archaeoglobales	Archaeoglobaceae	Ferroglobus	Ferroglobus placidus	97.39	0	0	Yes	34	1995462	111	0.021102
A	Logarithmic decay	Random	60	DT	A.2.R.60-DT-bin.13	Archaea	Halobacterota	Archaeoglobi	Archaeoglobales	Archaeoglobaceae	Ferroglobus	Ferroglobus placidus	97.39	0	0	Yes	41	2005904	188	0.0356857
A	Exponential decay	Random	120	DT	A.3.R.120-DT-bin.26	Archaea	Halobacterota	Archaeoglobi	Archaeoglobales	Archaeoglobaceae	Ferroglobus	Ferroglobus placidus	97.39	0	0	Yes	35	1971277	192	0.017923
A	Logarithmic decay	Random	180	8K	A.2.R.180-8K-bin.18	Archaea	Halobacterota	Archaeoglobi	Archaeoglobales	Archaeoglobaceae	Ferroglobus	Ferroglobus placidus	89.31	0.98	0	Yes	233	1653531	5	0.000300528
A	Logarithmic decay	Random	180	8K	A.2.R.180-8K-bin.27	Archaea	Halobacterota	Archaeoglobi	Archaeoglobales	Archaeoglobaceae	Ferroglobus	Ferroglobus placidus	89.31	0.98	0	Yes	233	1653531	5	0.000300528
A	Logarithmic decay	Random	180	8K	A.2.R.180-8K-bin.50	Archaea	Halobacterota	Archaeoglobi	Archaeoglobales	Archaeoglobaceae	Ferroglobus	Ferroglobus placidus	89.31	0.98	0	Yes	233	1653531	5	0.000300528
A	Logarithmic decay	Random	180	8K	A.2.R.180-8K-bin.22	Archaea	Halobacterota	Archaeoglobi	Archaeoglobales	Archaeoglobaceae	Ferroglobus	Ferroglobus placidus	89.31	0.98	0	Yes	235	1666667	5	0.000302933
A	Logarithmic decay	Random	120	8K	A.2.R.120-8K-bin.21	Bacteria	Firmicutes	Bacilli	Bacillales	Anoxybacillaceae	Geobacillus	Geobacillus thermocatenulatus	98.31	0.03	0	Yes	72	3078475	681	0.0971128
A	Logarithmic decay	Random	120	8K	A.2.R.120-8K-bin.25	Bacteria	Firmicutes	Bacilli	Bacillales	Anoxybacillaceae	Geobacillus	Geobacillus thermocatenulatus	98.31	0.03	0	Yes	72	3078475	681	0.0971128
A	Logarithmic decay	Random	120	8K	A.2.R.120-8K-bin.30	Bacteria	Firmicutes	Bacilli	Bacillales	Anoxybacillaceae	Geobacillus	Geobacillus thermocatenulatus	98.31	0.03	0	Yes	72	3078475	681	0.0971128
A	Logarithmic decay	Random	120	8K	A.2.R.120-8K-bin.9	Bacteria	Firmicutes	Bacilli	Bacillales	Anoxybacillaceae	Geobacillus	Geobacillus thermocatenulatus	98.31	0.03	0	Yes	72	3078475	681	0.0971128
A	Logarithmic decay with abundance plateaus	Not closely related	60	8K	A.4.N.60-8K-bin.39	Bacteria	Firmicutes	Bacilli	Bacillales	Anoxybacillaceae	Geobacillus	Geobacillus thermocatenulatus	98.31	0	0	Yes	71	3009938	395	0.110273
A	Logarithmic decay with abundance plateaus	Not closely related	60	8K	A.4.N.60-8K-bin.54	Bacteria	Firmicutes	Bacilli	Bacillales	Anoxybacillaceae	Geobacillus	Geobacillus thermocatenulatus	98.31	0	0	Yes	71	3009938	395	0.110273
A	Logarithmic decay with abundance plateaus	Not closely related	60	8K	A.4.N.60-8K-bin.32	Bacteria	Firmicutes	Bacilli	Bacillales	Anoxybacillaceae	Geobacillus	Geobacillus thermocatenulatus	98.31	0	0	Yes	72	3014634	395	0.110446
A	Logarithmic decay with abundance plateaus	Not closely related	60	8K	A.4.N.60-8K-bin.49	Bacteria	Firmicutes	Bacilli	Bacillales	Anoxybacillaceae	Geobacillus	Geobacillus thermocatenulatus	98.31	0.03	0	Yes	75	3058171	395	0.112015
A	Exponential decay	Random	180	8K	A.3.R.180-8K-bin.26	Bacteria	Firmicutes	Bacilli	Bacillales	Anoxybacillaceae	Geobacillus	Geobacillus thermocatenulatus	98.31	0.03	0	Yes	76	3071126	272	0.025801
A	Exponential decay	Random	180	8K	A.3.R.180-8K-bin.29	Bacteria	Firmicutes	Bacilli	Bacillales	Anoxybacillaceae	Geobacillus	Geobacillus thermocatenulatus	98.31	0.03	0	Yes	76	3071126	272	0.025801
A	Exponential decay	Random	180	8K	A.3.R.180-8K-bin.37	Bacteria	Firmicutes	Bacilli	Bacillales	Anoxybacillaceae	Geobacillus	Geobacillus thermocatenulatus	98.31	0.03	0	Yes	76	3071126	272	0.025801
A	Exponential decay	Random	180	8K	A.3.R.180-8K-bin.42	Bacteria	Firmicutes	Bacilli	Bacillales	Anoxybacillaceae	Geobacillus	Geobacillus thermocatenulatus	98.31	0.03	0	Yes	76	3071126	272	0.025801
A	Logarithmic decay with abundance plateaus	Closely related	60	8K	A.4.C.60-8K-bin.22	Bacteria	Firmicutes	Bacilli	Bacillales	Anoxybacillaceae	Geobacillus	Geobacillus thermocatenulatus	98.31	0.03	0	Yes	77	3081082	196	0.0561681
A	Logarithmic decay with abundance plateaus	Closely related	60	8K	A.4.C.60-8K-bin.30	Bacteria	Firmicutes	Bacilli	Bacillales	Anoxybacillaceae	Geobacillus	Geobacillus thermocatenulatus	98.31	0.03	0	Yes	77	3081082	196	0.0561681
A	Logarithmic decay with abundance plateaus	Closely related	60	8K	A.4.C.60-8K-bin.37	Bacteria	Firmicutes	Bacilli	Bacillales	Anoxybacillaceae	Geobacillus	Geobacillus thermocatenulatus	98.31	0.03	0	Yes	77	3081082	196	0.0561681
A	Logarithmic decay with abundance plateaus	Closely related	60	8K	A.4.C.60-8K-bin.40	Bacteria	Firmicutes	Bacilli	Bacillales	Anoxybacillaceae	Geobacillus	Geobacillus thermocatenulatus	98.31	0.03	0	Yes	77	3081082	196	0.0561681
A	Exponential decay	Random	10	DT	A.3.R.10-DT-bin.1	Bacteria	Firmicutes	Bacilli	Bacillales	Anoxybacillaceae	Geobacillus	Geobacillus thermocatenulatus	99.4	0.24	0	Yes	107	3172280	14	0.0262874
A	Logarithmic decay	Random	10	DT	A.2.R.10-DT-bin.2	Bacteria	Firmicutes	Bacilli	Bacillales	Anoxybacillaceae	Geobacillus	Geobacillus thermocatenulatus	98.85	0.2	0	Yes	130	3393977	15	0.0305095
A	Logarithmic decay	Closely related	60	8K	A.2.C.60-8K-bin.14	Bacteria	Firmicutes	Bacilli	Bacillales	Anoxybacillaceae	Geobacillus	Geobacillus thermocatenulatus	98.31	0.03	0	Yes	74	3055682	171	0.0485782
A	Logarithmic decay	Closely related	60	8K	A.2.C.60-8K-bin.2	Bacteria	Firmicutes	Bacilli	Bacillales	Anoxybacillaceae	Geobacillus	Geobacillus thermocatenulatus	98.31	0.03	0	Yes	74	3055682	171	0.0485782
A	Logarithmic decay	Closely related	60	8K	A.2.C.60-8K-bin.7	Bacteria	Firmicutes	Bacilli	Bacillales	Anoxybacillaceae	Geobacillus	Geobacillus thermocatenulatus	98.31	0.03	0	Yes	74	3055682	171	0.0485782
A	Logarithmic decay	Closely related	60	8K	A.2.C.60-8K-bin.18	Bacteria	Firmicutes	Bacilli	Bacillales	Anoxybacillaceae	Geobacillus	Geobacillus thermocatenulatus	98.31	0.03	0	Yes	75	3058300	171	0.0486277
A	Exponential decay	Random	120	8K	A.3.R.120-8K-bin.41	Bacteria	Firmicutes	Bacilli	Bacillales	Anoxybacillaceae	Geobacillus	Geobacillus thermocatenulatus	98.31	0.03	0	Yes	74	3059505	130	0.0185011
A	Exponential decay	Random	120	8K	A.3.R.120-8K-bin.42	Bacteria	Firmicutes	Bacilli	Bacillales	Anoxybacillaceae	Geobacillus	Geobacillus thermocatenulatus	98.31	0.03	0	Yes	74	3059505	130	0.0185011
A	Exponential decay	Random	120	8K	A.3.R.120-8K-bin.47	Bacteria	Firmicutes	Bacilli	Bacillales	Anoxybacillaceae	Geobacillus	Geobacillus thermocatenulatus	98.31	0.03	0	Yes	74	3059505	130	0.0185011
A	Exponential decay	Random	120	8K	A.3.R.120-8K-bin.49	Bacteria	Firmicutes	Bacilli	Bacillales	Anoxybacillaceae	Geobacillus	Geobacillus thermocatenulatus	98.31	0.03	0	Yes	74	3059505	130	0.0185011
A	Logarithmic decay with abundance plateaus	Very closely related	60	8K	A.4.V.60-8K-bin.16	Bacteria	Firmicutes	Bacilli	Bacillales	Anoxybacillaceae	Geobacillus	Geobacillus thermocatenulatus	98.31	0.03	0	Yes	77	3055811	122	0.0347777
A	Logarithmic decay with abundance plateaus	Very closely related	60	8K	A.4.V.60-8K-bin.3	Bacteria	Firmicutes	Bacilli	Bacillales	Anoxybacillaceae	Geobacillus	Geobacillus thermocatenulatus	98.31	0.03	0	Yes	77	3055811	122	0.0347777
A	Logarithmic decay with abundance plateaus	Very closely related	60	8K	A.4.V.60-8K-bin.9	Bacteria	Firmicutes	Bacilli	Bacillales	Anoxybacillaceae	Geobacillus	Geobacillus thermocatenulatus	98.31	0.03	0	Yes	77	3055811	122	0.0347777
A	Logarithmic decay with abundance plateaus	Very closely related	60	8K	A.4.V.60-8K-bin.15	Bacteria	Firmicutes	Bacilli	Bacillales	Anoxybacillaceae	Geobacillus	Geobacillus thermocatenulatus	98.31	0.03	0	Yes	78	3058427	122	0.034813
A	Exponential decay	Not closely related	60	8K	A.3.N.60-8K-bin.10	Bacteria	Firmicutes	Bacilli	Bacillales	Anoxybacillaceae	Geobacillus	Geobacillus thermocatenulatus	98.31	0.03	0	Yes	76	3074814	119	0.033926
A	Exponential decay	Not closely related	60	8K	A.3.N.60-8K-bin.27	Bacteria	Firmicutes	Bacilli	Bacillales	Anoxybacillaceae	Geobacillus	Geobacillus thermocatenulatus	98.31	0.03	0	Yes	76	3074814	119	0.033926
A	Exponential decay	Random	30	DT	A.3.R.30-DT-bin.25	Bacteria	Firmicutes	Bacilli	Bacillales	Anoxybacillaceae	Geobacillus	Geobacillus thermocatenulatus	98.99	0	0	Yes	78	2989230	21	0.0120754
A	Exponential decay	Not closely related	60	8K	A.3.N.60-8K-bin.9	Bacteria	Firmicutes	Bacilli	Bacillales	Anoxybacillaceae	Geobacillus	Geobacillus thermocatenulatus	98.31	0.03	0	Yes	76	3074814	119	0.033926
A	Exponential decay	Not closely related	60	8K	A.3.N.60-8K-bin.38	Bacteria	Firmicutes	Bacilli	Bacillales	Anoxybacillaceae	Geobacillus	Geobacillus thermocatenulatus	98.31	0.03	0	Yes	77	3077337	119	0.0339573
A	Logarithmic decay	Very closely related	60	8K	A.2.V.60-8K-bin.15	Bacteria	Firmicutes	Bacilli	Bacillales	Anoxybacillaceae	Geobacillus	Geobacillus thermocatenulatus	98.31	0.03	0	Yes	79	3065713	110	0.0313944
A	Logarithmic decay	Very closely related	60	8K	A.2.V.60-8K-bin.2	Bacteria	Firmicutes	Bacilli	Bacillales	Anoxybacillaceae	Geobacillus	Geobacillus thermocatenulatus	98.31	0.03	0	Yes	79	3065713	110	0.0313944
A	Logarithmic decay	Very closely related	60	8K	A.2.V.60-8K-bin.35	Bacteria	Firmicutes	Bacilli	Bacillales	Anoxybacillaceae	Geobacillus	Geobacillus thermocatenulatus	98.31	0.03	0	Yes	79	3065713	110	0.0313944
A	Logarithmic decay	Very closely related	60	8K	A.2.V.60-8K-bin.4	Bacteria	Firmicutes	Bacilli	Bacillales	Anoxybacillaceae	Geobacillus	Geobacillus thermocatenulatus	98.31	0.03	0	Yes	79	3065713	110	0.0313944
A	Logarithmic decay	Random	180	DT	A.2.R.180-DT-bin.8	Bacteria	Firmicutes	Bacilli	Bacillales	Anoxybacillaceae	Geobacillus	Geobacillus thermocatenulatus	99.06	0.95	0	Yes	132	3326474	27	0.00284136
A	Exponential decay with abundance plateaus	Closely related	60	8K	A.5.C.60-8K-bin.35	Bacteria	Firmicutes	Bacilli	Bacillales	Anoxybacillaceae	Geobacillus	Geobacillus thermocatenulatus	98.31	0.03	0	Yes	79	3067331	98	0.028039
A	Exponential decay with abundance plateaus	Closely related	60	8K	A.5.C.60-8K-bin.41	Bacteria	Firmicutes	Bacilli	Bacillales	Anoxybacillaceae	Geobacillus	Geobacillus thermocatenulatus	98.31	0.03	0	Yes	79	3067331	98	0.028039
A	Exponential decay with abundance plateaus	Closely related	60	8K	A.5.C.60-8K-bin.44	Bacteria	Firmicutes	Bacilli	Bacillales	Anoxybacillaceae	Geobacillus	Geobacillus thermocatenulatus	98.31	0.03	0	Yes	79	3067331	98	0.028039
A	Exponential decay with abundance plateaus	Closely related	60	8K	A.5.C.60-8K-bin.53	Bacteria	Firmicutes	Bacilli	Bacillales	Anoxybacillaceae	Geobacillus	Geobacillus thermocatenulatus	98.31	0.03	0	Yes	79	3067331	98	0.028039
A	Exponential decay	Closely related	60	8K	A.3.C.60-8K-bin.41	Bacteria	Firmicutes	Bacilli	Bacillales	Anoxybacillaceae	Geobacillus	Geobacillus thermocatenulatus	98.31	0	0	Yes	72	2992464	97	0.0269419
A	Exponential decay	Closely related	60	8K	A.3.C.60-8K-bin.47	Bacteria	Firmicutes	Bacilli	Bacillales	Anoxybacillaceae	Geobacillus	Geobacillus thermocatenulatus	98.31	0	0	Yes	72	2992464	97	0.0269419
A	Exponential decay	Closely related	60	8K	A.3.C.60-8K-bin.34	Bacteria	Firmicutes	Bacilli	Bacillales	Anoxybacillaceae	Geobacillus	Geobacillus thermocatenulatus	98.31	0.03	0	Yes	77	3053140	97	0.027484
A	Exponential decay	Closely related	60	8K	A.3.C.60-8K-bin.54	Bacteria	Firmicutes	Bacilli	Bacillales	Anoxybacillaceae	Geobacillus	Geobacillus thermocatenulatus	98.31	0.03	0	Yes	77	3053140	97	0.027484
A	Exponential decay with abundance plateaus	Very closely related	60	8K	A.5.V.60-8K-bin.32	Bacteria	Firmicutes	Bacilli	Bacillales	Anoxybacillaceae	Geobacillus	Geobacillus thermocatenulatus	98.31	1.12	0	Yes	77	3078336	96	0.0276022
A	Exponential decay with abundance plateaus	Very closely related	60	8K	A.5.V.60-8K-bin.40	Bacteria	Firmicutes	Bacilli	Bacillales	Anoxybacillaceae	Geobacillus	Geobacillus thermocatenulatus	98.31	1.12	0	Yes	77	3078336	96	0.0276022
A	Exponential decay with abundance plateaus	Very closely related	60	8K	A.5.V.60-8K-bin.42	Bacteria	Firmicutes	Bacilli	Bacillales	Anoxybacillaceae	Geobacillus	Geobacillus thermocatenulatus	98.31	1.12	0	Yes	77	3078336	96	0.0276022
A	Exponential decay with abundance plateaus	Very closely related	60	8K	A.5.V.60-8K-bin.48	Bacteria	Firmicutes	Bacilli	Bacillales	Anoxybacillaceae	Geobacillus	Geobacillus thermocatenulatus	98.31	1.12	0	Yes	77	3078336	96	0.0276022
A	Exponential decay	Very closely related	60	8K	A.3.V.60-8K-bin.22	Bacteria	Firmicutes	Bacilli	Bacillales	Anoxybacillaceae	Geobacillus	Geobacillus thermocatenulatus	98.31	0.03	0	Yes	77	3067327	95	0.0271948
A	Exponential decay	Very closely related	60	8K	A.3.V.60-8K-bin.24	Bacteria	Firmicutes	Bacilli	Bacillales	Anoxybacillaceae	Geobacillus	Geobacillus thermocatenulatus	98.31	0.03	0	Yes	77	3067327	95	0.0271948
A	Exponential decay	Very closely related	60	8K	A.3.V.60-8K-bin.38	Bacteria	Firmicutes	Bacilli	Bacillales	Anoxybacillaceae	Geobacillus	Geobacillus thermocatenulatus	98.31	0.03	0	Yes	77	3067327	95	0.0271948
A	Exponential decay	Very closely related	60	8K	A.3.V.60-8K-bin.6	Bacteria	Firmicutes	Bacilli	Bacillales	Anoxybacillaceae	Geobacillus	Geobacillus thermocatenulatus	98.31	0.03	0	Yes	77	3067327	95	0.0271948
A	Logarithmic decay	Random	30	DT	A.2.R.30-DT-bin.12	Bacteria	Firmicutes	Bacilli	Bacillales	Anoxybacillaceae	Geobacillus	Geobacillus thermocatenulatus	98.51	0.03	0	Yes	104	3253252	50	0.0308302
A	Equal abundance	Ordered	60	8K	A.1.O.60-8K-bin.15	Bacteria	Firmicutes	Bacilli	Bacillales	Anoxybacillaceae	Geobacillus	Geobacillus thermocatenulatus	98.31	0	0	Yes	73	3001368	64	0.0179514
A	Equal abundance	Ordered	60	8K	A.1.O.60-8K-bin.3	Bacteria	Firmicutes	Bacilli	Bacillales	Anoxybacillaceae	Geobacillus	Geobacillus thermocatenulatus	98.31	0	0	Yes	73	3001368	64	0.0179514
A	Equal abundance	Ordered	60	8K	A.1.O.60-8K-bin.53	Bacteria	Firmicutes	Bacilli	Bacillales	Anoxybacillaceae	Geobacillus	Geobacillus thermocatenulatus	98.31	0	0	Yes	73	3001368	64	0.0179514
A	Equal abundance	Ordered	60	8K	A.1.O.60-8K-bin.37	Bacteria	Firmicutes	Bacilli	Bacillales	Anoxybacillaceae	Geobacillus	Geobacillus thermocatenulatus	98.31	0.03	0	Yes	79	3065263	64	0.0183595
A	Exponential decay	Random	60	8K	A.3.R.60-8K-bin.22	Bacteria	Firmicutes	Bacilli	Bacillales	Anoxybacillaceae	Geobacillus	Geobacillus thermocatenulatus	98.31	0.03	0	Yes	75	3061796	64	0.0183808
A	Exponential decay	Random	60	8K	A.3.R.60-8K-bin.40	Bacteria	Firmicutes	Bacilli	Bacillales	Anoxybacillaceae	Geobacillus	Geobacillus thermocatenulatus	98.31	0.03	0	Yes	75	3061796	64	0.0183808
A	Exponential decay	Random	60	8K	A.3.R.60-8K-bin.41	Bacteria	Firmicutes	Bacilli	Bacillales	Anoxybacillaceae	Geobacillus	Geobacillus thermocatenulatus	98.31	0.03	0	Yes	75	3061796	64	0.0183808
A	Exponential decay	Random	60	8K	A.3.R.60-8K-bin.45	Bacteria	Firmicutes	Bacilli	Bacillales	Anoxybacillaceae	Geobacillus	Geobacillus thermocatenulatus	98.31	0.03	0	Yes	75	3061796	64	0.0183808
A	Equal abundance	Ordered	60	DT	A.1.O.60-DT-bin.20	Bacteria	Firmicutes	Bacilli	Bacillales	Anoxybacillaceae	Geobacillus	Geobacillus thermocatenulatus	98.51	0	0	Yes	88	3108214	63	0.0186292
A	Exponential decay	Random	60	DT	A.3.R.60-DT-bin.1	Bacteria	Firmicutes	Bacilli	Bacillales	Anoxybacillaceae	Geobacillus	Geobacillus thermocatenulatus	99.06	0.03	0	Yes	106	3261394	64	0.0199276
A	Exponential decay	Random	30	MM	A.3.R.30-MM-bin.2	Bacteria	Firmicutes	Bacilli	Bacillales	Anoxybacillaceae	Geobacillus	Geobacillus thermocatenulatus	96.67	0.65	66.67	Yes	252	3270389	21	0.0129471
A	Exponential decay	Random	120	MM	A.3.R.120-MM-bin.1	Bacteria	Firmicutes	Bacilli	Bacillales	Anoxybacillaceae	Geobacillus	Geobacillus thermocatenulatus	93.02	0.03	0	Yes	173	3114418	129	0.0186567
A	Exponential decay	Random	60	MM	A.3.R.60-MM-bin.2	Bacteria	Firmicutes	Bacilli	Bacillales	Anoxybacillaceae	Geobacillus	Geobacillus thermocatenulatus	93.46	0.03	0	Yes	169	3134107	64	0.018667
A	Exponential decay	Random	10	MM	A.3.R.10-MM-bin.4	Bacteria	Firmicutes	Bacilli	Bacillales	Anoxybacillaceae	Geobacillus	Geobacillus thermocatenulatus	92.02	4.02	18.75	Yes	531	2992603	14	0.0240859
A	Exponential decay with abundance plateaus	Very closely related	60	MM	A.5.V.60-MM-bin.13	Bacteria	Firmicutes	Bacilli	Bacillales	Anoxybacillaceae	Geobacillus	Geobacillus thermocatenulatus	91.75	0.06	100	Yes	120	2806091	95	0.0249347
A	Exponential decay with abundance plateaus	Closely related	60	MM	A.5.C.60-MM-bin.8	Bacteria	Firmicutes	Bacilli	Bacillales	Anoxybacillaceae	Geobacillus	Geobacillus thermocatenulatus	94.66	0.03	0	Yes	148	2957362	97	0.0267625
A	Exponential decay	Very closely related	60	MM	A.3.V.60-MM-bin.2	Bacteria	Firmicutes	Bacilli	Bacillales	Anoxybacillaceae	Geobacillus	Geobacillus thermocatenulatus	95.3	0.16	25	Yes	167	3064306	94	0.0269473
A	Exponential decay	Closely related	60	MM	A.3.C.60-MM-bin.15	Bacteria	Firmicutes	Bacilli	Bacillales	Anoxybacillaceae	Geobacillus	Geobacillus thermocatenulatus	95.57	0.25	16.67	Yes	173	3180307	96	0.0284633
A	Logarithmic decay	Random	10	MM	A.2.R.10-MM-bin.1	Bacteria	Firmicutes	Bacilli	Bacillales	Anoxybacillaceae	Geobacillus	Geobacillus thermocatenulatus	98.03	0.25	25	Yes	461	3305219	15	0.0290641
A	Logarithmic decay	Random	30	MM	A.2.R.30-MM-bin.6	Bacteria	Firmicutes	Bacilli	Bacillales	Anoxybacillaceae	Geobacillus	Geobacillus thermocatenulatus	93.39	0.03	0	Yes	197	3177372	50	0.0294812
A	Logarithmic decay	Very closely related	60	MM	A.2.V.60-MM-bin.1	Bacteria	Firmicutes	Bacilli	Bacillales	Anoxybacillaceae	Geobacillus	Geobacillus thermocatenulatus	97.76	0.03	0	Yes	178	3277946	109	0.0332709
A	Exponential decay	Not closely related	60	MM	A.3.N.60-MM-bin.9	Bacteria	Firmicutes	Bacilli	Bacillales	Anoxybacillaceae	Geobacillus	Geobacillus thermocatenulatus	90.29	0.77	0	Yes	176	3124225	118	0.0342092
A	Logarithmic decay with abundance plateaus	Very closely related	60	MM	A.4.V.60-MM-bin.2	Bacteria	Firmicutes	Bacilli	Bacillales	Anoxybacillaceae	Geobacillus	Geobacillus thermocatenulatus	97.76	0.07	50	Yes	190	3312310	122	0.0374736
A	Logarithmic decay	Closely related	60	MM	A.2.C.60-MM-bin.1	Bacteria	Firmicutes	Bacilli	Bacillales	Anoxybacillaceae	Geobacillus	Geobacillus thermocatenulatus	97.76	0.03	0	Yes	200	3310496	170	0.052314
A	Logarithmic decay with abundance plateaus	Closely related	60	MM	A.4.C.60-MM-bin.14	Bacteria	Firmicutes	Bacilli	Bacillales	Anoxybacillaceae	Geobacillus	Geobacillus thermocatenulatus	97.76	0.57	0	Yes	205	3345544	195	0.0604327
A	Logarithmic decay	Random	30	8K	A.2.R.30-8K-bin.12	Bacteria	Firmicutes	Bacilli	Bacillales	Anoxybacillaceae	Geobacillus	Geobacillus thermocatenulatus	98.31	0.03	0	Yes	75	3078460	50	0.0288534
A	Logarithmic decay	Random	30	8K	A.2.R.30-8K-bin.23	Bacteria	Firmicutes	Bacilli	Bacillales	Anoxybacillaceae	Geobacillus	Geobacillus thermocatenulatus	98.31	0.03	0	Yes	75	3078460	50	0.0288534
A	Logarithmic decay	Random	30	8K	A.2.R.30-8K-bin.26	Bacteria	Firmicutes	Bacilli	Bacillales	Anoxybacillaceae	Geobacillus	Geobacillus thermocatenulatus	98.31	0.03	0	Yes	75	3078460	50	0.0288534
A	Logarithmic decay	Random	30	8K	A.2.R.30-8K-bin.4	Bacteria	Firmicutes	Bacilli	Bacillales	Anoxybacillaceae	Geobacillus	Geobacillus thermocatenulatus	98.31	0.03	0	Yes	75	3078460	50	0.0288534
A	Exponential decay	Very closely related	60	DT	A.3.V.60-DT-bin.3	Bacteria	Firmicutes	Bacilli	Bacillales	Anoxybacillaceae	Geobacillus	Geobacillus thermocatenulatus	98.85	0	0	Yes	74	3089994	94	0.0274752
A	Exponential decay with abundance plateaus	Very closely related	60	DT	A.5.V.60-DT-bin.11	Bacteria	Firmicutes	Bacilli	Bacillales	Anoxybacillaceae	Geobacillus	Geobacillus thermocatenulatus	98.85	1.12	0	Yes	82	3191128	95	0.0287134
A	Exponential decay	Closely related	60	DT	A.3.C.60-DT-bin.1	Bacteria	Firmicutes	Bacilli	Bacillales	Anoxybacillaceae	Geobacillus	Geobacillus thermocatenulatus	98.92	0.03	0	Yes	104	3249330	96	0.0296793
A	Exponential decay with abundance plateaus	Closely related	60	DT	A.5.C.60-DT-bin.11	Bacteria	Firmicutes	Bacilli	Bacillales	Anoxybacillaceae	Geobacillus	Geobacillus thermocatenulatus	98.85	0.03	0	Yes	99	3182444	98	0.0295252
A	Logarithmic decay	Random	180	8K	A.2.R.180-8K-bin.2	Bacteria	Firmicutes	Bacilli	Bacillales	Anoxybacillaceae	Geobacillus	Geobacillus thermocatenulatus	98.31	0.03	0	Yes	79	3078500	26	0.00248496
A	Logarithmic decay	Random	180	8K	A.2.R.180-8K-bin.31	Bacteria	Firmicutes	Bacilli	Bacillales	Anoxybacillaceae	Geobacillus	Geobacillus thermocatenulatus	98.31	0.03	0	Yes	79	3078500	26	0.00248496
A	Logarithmic decay	Random	180	8K	A.2.R.180-8K-bin.5	Bacteria	Firmicutes	Bacilli	Bacillales	Anoxybacillaceae	Geobacillus	Geobacillus thermocatenulatus	98.31	0.03	0	Yes	79	3078500	26	0.00248496
A	Logarithmic decay	Random	180	8K	A.2.R.180-8K-bin.52	Bacteria	Firmicutes	Bacilli	Bacillales	Anoxybacillaceae	Geobacillus	Geobacillus thermocatenulatus	98.31	0.03	0	Yes	79	3078500	26	0.00248496
A	Logarithmic decay	Very closely related	60	DT	A.2.V.60-DT-bin.6	Bacteria	Firmicutes	Bacilli	Bacillales	Anoxybacillaceae	Geobacillus	Geobacillus thermocatenulatus	98.85	0.03	0	Yes	84	3155164	109	0.0325568
A	Exponential decay	Not closely related	60	DT	A.3.N.60-DT-bin.6	Bacteria	Firmicutes	Bacilli	Bacillales	Anoxybacillaceae	Geobacillus	Geobacillus thermocatenulatus	98.85	0.03	0	Yes	83	3193914	117	0.0353914
A	Exponential decay	Random	30	8K	A.3.R.30-8K-bin.23	Bacteria	Firmicutes	Bacilli	Bacillales	Anoxybacillaceae	Geobacillus	Geobacillus thermocatenulatus	98.31	0.03	0	Yes	84	3072469	21	0.0123283
A	Exponential decay	Random	30	8K	A.3.R.30-8K-bin.32	Bacteria	Firmicutes	Bacilli	Bacillales	Anoxybacillaceae	Geobacillus	Geobacillus thermocatenulatus	98.31	0.03	0	Yes	84	3072469	21	0.0123283
A	Exponential decay	Random	30	8K	A.3.R.30-8K-bin.33	Bacteria	Firmicutes	Bacilli	Bacillales	Anoxybacillaceae	Geobacillus	Geobacillus thermocatenulatus	98.31	0.03	0	Yes	84	3072469	21	0.0123283
A	Exponential decay	Random	30	8K	A.3.R.30-8K-bin.49	Bacteria	Firmicutes	Bacilli	Bacillales	Anoxybacillaceae	Geobacillus	Geobacillus thermocatenulatus	98.31	0.03	0	Yes	84	3072469	21	0.0123283
A	Logarithmic decay with abundance plateaus	Very closely related	60	DT	A.4.V.60-DT-bin.12	Bacteria	Firmicutes	Bacilli	Bacillales	Anoxybacillaceae	Geobacillus	Geobacillus thermocatenulatus	98.31	0.03	0	Yes	103	3216831	121	0.0368773
A	Exponential decay	Random	120	DT	A.3.R.120-DT-bin.5	Bacteria	Firmicutes	Bacilli	Bacillales	Anoxybacillaceae	Geobacillus	Geobacillus thermocatenulatus	98.37	0.03	0	Yes	97	3203549	128	0.0195113
A	Logarithmic decay	Closely related	60	DT	A.2.C.60-DT-bin.7	Bacteria	Firmicutes	Bacilli	Bacillales	Anoxybacillaceae	Geobacillus	Geobacillus thermocatenulatus	98.31	0.03	0	Yes	89	3153586	169	0.0504672
A	Logarithmic decay	Random	10	8K	A.2.R.10-8K-bin.17	Bacteria	Firmicutes	Bacilli	Bacillales	Anoxybacillaceae	Geobacillus	Geobacillus thermocatenulatus	98.31	0.03	0	Yes	81	3073432	16	0.027462
A	Logarithmic decay	Random	10	8K	A.2.R.10-8K-bin.32	Bacteria	Firmicutes	Bacilli	Bacillales	Anoxybacillaceae	Geobacillus	Geobacillus thermocatenulatus	98.31	0.03	0	Yes	81	3073432	16	0.027462
A	Logarithmic decay	Random	10	8K	A.2.R.10-8K-bin.34	Bacteria	Firmicutes	Bacilli	Bacillales	Anoxybacillaceae	Geobacillus	Geobacillus thermocatenulatus	98.31	0.03	0	Yes	81	3073432	16	0.027462
A	Logarithmic decay	Random	10	8K	A.2.R.10-8K-bin.5	Bacteria	Firmicutes	Bacilli	Bacillales	Anoxybacillaceae	Geobacillus	Geobacillus thermocatenulatus	98.31	0.03	0	Yes	81	3073432	16	0.027462
A	Logarithmic decay with abundance plateaus	Closely related	60	DT	A.4.C.60-DT-bin.7	Bacteria	Firmicutes	Bacilli	Bacillales	Anoxybacillaceae	Geobacillus	Geobacillus thermocatenulatus	98.85	0.08	0	Yes	90	3156181	189	0.0565431
A	Exponential decay	Random	10	8K	A.3.R.10-8K-bin.2	Bacteria	Firmicutes	Bacilli	Bacillales	Anoxybacillaceae	Geobacillus	Geobacillus thermocatenulatus	98.31	0.03	0	Yes	81	3061123	14	0.025062
A	Exponential decay	Random	10	8K	A.3.R.10-8K-bin.21	Bacteria	Firmicutes	Bacilli	Bacillales	Anoxybacillaceae	Geobacillus	Geobacillus thermocatenulatus	98.31	0.03	0	Yes	81	3061123	14	0.025062
[truncated: 3,336 more rows]
