# Supplementary material for: Simulation of 69 microbial communities indicates sequencing depth and false positives are major drivers of bias in prokaryotic metagenome-assembled genome recovery
Source: PLoS Comput Biol. 2024 Oct 22;20(10):e1012530. doi: 10.1371/journal.pcbi.1012530 (PMC11530072; doi:10.1371/journal.pcbi.1012530)
Supplement: S5 Table — Sequencing depth of the communities was kept at 60 million reads. (XLSX) [file pcbi.1012530.s027.xlsx]

## Sheet: MAG_counts_eve_vs_taxonomy_stat
Supplemental Table S05 - Student's T-test, bonferroni adjusted (p.adj), comparing metagenome-assemble genome counts obtained by the 8K pipeline in communities following different species abundance distributions (Logarithmic decay; Exponential decay; Logarithmic decay with abundance plateaus; Exponential decay with abundance plateaus) for each taxonomic distribution (Not related; Closely related; …
Taxonomy distribution	Species abundance distribution n1	Species abundance distribution n2	n1	n2	p-value	p.adj
Closely related	Logarithmic decay	Exponential decay	3	3	0.056	0.338
Closely related	Logarithmic decay	Logarithmic decay with abundance plateaus	3	3	0.644	1
Closely related	Logarithmic decay	Exponential decay with abundance plateaus	3	3	0.039	0.233
Closely related	Exponential decay	Logarithmic decay with abundance plateaus	3	3	0.283	1
Closely related	Exponential decay	Exponential decay with abundance plateaus	3	3	0.369	1
Closely related	Logarithmic decay with abundance plateaus	Exponential decay with abundance plateaus	3	3	0.202	1
Not related	Logarithmic decay	Exponential decay	3	3	0.429	1
Not related	Logarithmic decay	Logarithmic decay with abundance plateaus	3	3	0.459	1
Not related	Logarithmic decay	Exponential decay with abundance plateaus	3	3	0.798	1
Not related	Exponential decay	Logarithmic decay with abundance plateaus	3	3	0.965	1
Not related	Exponential decay	Exponential decay with abundance plateaus	3	3	0.752	1
Not related	Logarithmic decay with abundance plateaus	Exponential decay with abundance plateaus	3	3	0.777	1
Very closely related	Logarithmic decay	Exponential decay	3	3	0.256	1
Very closely related	Logarithmic decay	Logarithmic decay with abundance plateaus	3	3	0.749	1
Very closely related	Logarithmic decay	Exponential decay with abundance plateaus	3	3	0.197	1
Very closely related	Exponential decay	Logarithmic decay with abundance plateaus	3	3	0.127	0.762
Very closely related	Exponential decay	Exponential decay with abundance plateaus	3	3	0.529	1
Very closely related	Logarithmic decay with abundance plateaus	Exponential decay with abundance plateaus	3	3	0.094	0.561
