# Supplementary material for: Simulation of 69 microbial communities indicates sequencing depth and false positives are major drivers of bias in prokaryotic metagenome-assembled genome recovery
Source: PLoS Comput Biol. 2024 Oct 22;20(10):e1012530. doi: 10.1371/journal.pcbi.1012530 (PMC11530072; doi:10.1371/journal.pcbi.1012530)
Supplement: S6 Table — Sequencing depth of the communities was kept at 60 million reads. (XLSX) [file pcbi.1012530.s028.xlsx]

## Sheet: Saraiva_et_al. Supplementary Ta
Supplemental Table S06 - Student's T-test, bonferroni adjusted (p.adj), comparing metagenome-assemble genome counts obtained by the 8K pipeline in communities composed of species with different taxonomic proximity levels (Not related; Closely related; Very closely related) following different species abundance distributions (Equal evenness; Logarithmic decay; Exponential decay; Logarithmic decay …
Species abundance distribution	Taxonomy distribution n1	Taxonomy distribution n2	n1	n2	p-value	p.adj
Logarithmic decay	Closely related	Not related	3	3	0.146	0.438
Logarithmic decay	Closely related	Very closely related	3	3	0.909	1
Logarithmic decay	Not related	Very closely related	3	3	0.299	0.897
Exponential decay	Closely related	Not related	3	3	0.915	1
Exponential decay	Closely related	Very closely related	3	3	0.234	0.702
Exponential decay	Not related	Very closely related	3	3	0.458	1
Logarithmic decay with abundance plateaus	Closely related	Not related	3	3	0.316	0.948
Logarithmic decay with abundance plateaus	Closely related	Very closely related	3	3	0.532	1
Logarithmic decay with abundance plateaus	Not related	Very closely related	3	3	0.077	0.23
Exponential decay with abudance plateaus	Closely related	Not related	3	3	0.443	1
Exponential decay with abudance plateaus	Closely related	Very closely related	3	3	0.174	0.522
Exponential decay with abudance plateaus	Not related	Very closely related	3	3	0.892	1
