# Supplementary material for: Simulation of 69 microbial communities indicates sequencing depth and false positives are major drivers of bias in prokaryotic metagenome-assembled genome recovery
Source: PLoS Comput Biol. 2024 Oct 22;20(10):e1012530. doi: 10.1371/journal.pcbi.1012530 (PMC11530072; doi:10.1371/journal.pcbi.1012530)
Supplement: S8 Table — (XLSX) [file pcbi.1012530.s030.xlsx]

## Sheet: MAG_counts_Depth_statistics_res
Supplemental Table S08 - Student's T-test, bonferroni adjusted (p.adj), comparing metagenome-assemble genome counts obtained by the MM pipeline in communities sequenced at different sequencing depths (10, 30, 60, 120 and 180 million reads) following Logarithmic decay and exponential decay species abundance distributions.
Species abundance distribution	Sequencing depth n1	Sequencing depth n2	n1	n2	p-value	p.adj
Logarithmic decay	10	30	3	3	0.091	0.913
Logarithmic decay	10	60	3	3	0.058	0.579
Logarithmic decay	10	120	3	3	0.002	0.018
Logarithmic decay	10	180	3	3	0.003	0.033
Logarithmic decay	30	60	3	3	0.242	1
Logarithmic decay	30	120	3	3	0.007	0.069
Logarithmic decay	30	180	3	3	0.002	0.025
Logarithmic decay	60	120	3	3	0.013	0.131
Logarithmic decay	60	180	3	3	0.006	0.061
Logarithmic decay	120	180	3	3	0.2	1
Exponential decay	10	30	3	3	0.001	0.013
Exponential decay	10	60	3	3	0.002	0.019
Exponential decay	10	120	3	3	0.076	0.765
Exponential decay	10	180	3	3	0.299	1
Exponential decay	30	60	3	3	0.468	1
Exponential decay	30	120	3	3	0.002	0.024
Exponential decay	30	180	3	3	0.000912	0.009
Exponential decay	60	120	3	3	0.003	0.03
Exponential decay	60	180	3	3	0.001	0.013
Exponential decay	120	180	3	3	0.538	1
