# Supplementary material for: Simulation of 69 microbial communities indicates sequencing depth and false positives are major drivers of bias in prokaryotic metagenome-assembled genome recovery
Source: PLoS Comput Biol. 2024 Oct 22;20(10):e1012530. doi: 10.1371/journal.pcbi.1012530 (PMC11530072; doi:10.1371/journal.pcbi.1012530)
Supplement: S9 Table — Sequencing depth of the communities was kept at 60 million reads. (XLSX) [file pcbi.1012530.s031.xlsx]

## Sheet: MAG_counts_eve_vs_taxonomy_stat
Supplemental Table S09 - Student's T-test, bonferroni adjusted (p.adj), comparing metagenome-assemble genome counts obtained by the MM pipeline in communities following different species abundance distributions (Logarithmic decay; Exponential decay; Logarithmic decay with abundance plateaus; Exponential decay with abundance plateaus) for each taxonomic distribution (Not related; Closely related; …
Taxonomy distribution	Species abudnance distribution n1	Species abundance distribution n2	n1	n2	p-value	p.adj
Closely related	Logarithmic decay	Exponential decay	3	3	0.107	0.642
Closely related	Logarithmic decay	Logarithmic decay with abundance plateaus	3	3	1	1
Closely related	Logarithmic decay	Exponential decay with abundance plateaus	3	3	0.191	1
Closely related	Exponential decay	Logarithmic decay with abundance plateaus	3	3	0.107	0.642
Closely related	Exponential decay	Exponential decay with abundance plateaus	3	3	1	1
Closely related	Logarithmic decay with abundance plateaus	Exponential decay with abundance plateaus	3	3	0.191	1
Not related	Logarithmic decay	Exponential decay	3	3	0.688	1
Not related	Logarithmic decay	Logarithmic decay with abundance plateaus	3	3	0.742	1
Not related	Logarithmic decay	Exponential decay with abundance plateaus	3	3	0.912	1
Not related	Exponential decay	Logarithmic decay with abundance plateaus	3	3	0.84	1
Not related	Exponential decay	Exponential decay with abundance plateaus	3	3	0.566	1
Not related	Logarithmic decay with abundance plateaus	Exponential decay with abundance plateaus	3	3	0.184	1
Very closely related	Logarithmic decay	Exponential decay	3	3	0.027	0.164
Very closely related	Logarithmic decay	Logarithmic decay with abundance plateaus	3	3	0.895	1
Very closely related	Logarithmic decay	Exponential decay with abundance plateaus	3	3	0.059	0.354
Very closely related	Exponential decay	Logarithmic decay with abundance plateaus	3	3	0.031	0.184
Very closely related	Exponential decay	Exponential decay with abundance plateaus	3	3	0.191	1
Very closely related	Logarithmic decay with abundance plateaus	Exponential decay with abundance plateaus	3	3	0.104	0.624
