# Supplementary material for: Simulation of 69 microbial communities indicates sequencing depth and false positives are major drivers of bias in prokaryotic metagenome-assembled genome recovery
Source: PLoS Comput Biol. 2024 Oct 22;20(10):e1012530. doi: 10.1371/journal.pcbi.1012530 (PMC11530072; doi:10.1371/journal.pcbi.1012530)
Supplement: S10 Table — (XLSX) [file pcbi.1012530.s032.xlsx]

## Sheet: MAG_counts_Depth_statistics_res
Supplemental Table S10 - Student's T-test, bonferroni adjusted (p.adj), comparing metagenome-assemble genome counts obtained by the DT pipeline in communities sequenced at different sequencing depths (10, 30 , 60, 120 and 180 million reads) following Logarithmic decay and exponential decay species abundance distributions.
Species abundance distribution	Sequencing depth n1	Sequencing depth n2	n1	n2	p-value	p.adj
Logarithmic decay	10	30	3	3	0.65	1
Logarithmic decay	10	60	3	3	0.001	0.015
Logarithmic decay	10	120	3	3	0.679	1
Logarithmic decay	10	180	3	3	0.016	0.161
Logarithmic decay	30	60	3	3	0.127	1
Logarithmic decay	30	120	3	3	0.521	1
Logarithmic decay	30	180	3	3	0.068	0.681
Logarithmic decay	60	120	3	3	0.411	1
Logarithmic decay	60	180	3	3	0.246	1
Logarithmic decay	120	180	3	3	0.25	1
Exponential decay	10	30	3	3	0.103	1
Exponential decay	10	60	3	3	0.031	0.312
Exponential decay	10	120	3	3	0.05	0.501
Exponential decay	10	180	3	3	0.141	1
Exponential decay	30	60	3	3	0.093	0.934
Exponential decay	30	120	3	3	0.291	1
Exponential decay	30	180	3	3	0.707	1
Exponential decay	60	120	3	3	1	1
Exponential decay	60	180	3	3	0.563	1
Exponential decay	120	180	3	3	0.612	1
