# Supplementary material for: Simulation of 69 microbial communities indicates sequencing depth and false positives are major drivers of bias in prokaryotic metagenome-assembled genome recovery
Source: PLoS Comput Biol. 2024 Oct 22;20(10):e1012530. doi: 10.1371/journal.pcbi.1012530 (PMC11530072; doi:10.1371/journal.pcbi.1012530)
Supplement: S11 Table — Sequencing depth of the communities was kept at 60 million reads. (XLSX) [file pcbi.1012530.s033.xlsx]

## Sheet: MAG_counts_eve_vs_taxonomy_stat
Supplemental Table S11 - Student's T-test, bonferroni adjusted (p.adj), comparing metagenome-assemble genome counts obtained by the DT pipeline in communities following different species abundance distributions (Logarithmic decay; Exponential decay; Logarithmic decay with abundance plateaus; Exponential decay with abundance plateaus) for each taxonomic distribution (Not related; Closely related; …
Taxonomy distribution	Species abundance distribution n1	Species abundance distribution n2	n1	n2	p-value	p.adj
Closely related	Logarithmic decay	Exponential decay	3	3	0.032	0.19
Closely related	Logarithmic decay	Logarithmic decay with abundance plateaus	3	3	0.323	1
Closely related	Logarithmic decay	Exponential decay with abundance plateaus	3	3	0.11	0.66
Closely related	Exponential decay	Logarithmic decay with abundance plateaus	3	3	0.103	0.618
Closely related	Exponential decay	Exponential decay with abundance plateaus	3	3	0.59	1
Closely related	Logarithmic decay with abundance plateaus	Exponential decay with abundance plateaus	3	3	0.114	0.684
Not related	Logarithmic decay	Exponential decay	3	3	0.458	1
Not related	Logarithmic decay	Logarithmic decay with abundance plateaus	3	3	0.143	0.858
Not related	Logarithmic decay	Exponential decay with abundance plateaus	3	3	0.624	1
Not related	Exponential decay	Logarithmic decay with abundance plateaus	3	3	0.013	0.079
Not related	Exponential decay	Exponential decay with abundance plateaus	3	3	1	1
Not related	Logarithmic decay with abundance plateaus	Exponential decay with abundance plateaus	3	3	0.429	1
Very closely related	Logarithmic decay	Exponential decay	3	3	0.113	0.678
Very closely related	Logarithmic decay	Logarithmic decay with abundance plateaus	3	3	0.581	1
Very closely related	Logarithmic decay	Exponential decay with abundance plateaus	3	3	0.178	1
Very closely related	Exponential decay	Logarithmic decay with abundance plateaus	3	3	0.101	0.606
Very closely related	Exponential decay	Exponential decay with abundance plateaus	3	3	0.651	1
Very closely related	Logarithmic decay with abundance plateaus	Exponential decay with abundance plateaus	3	3	0.141	0.846
