# Supplementary material for: Simulation of 69 microbial communities indicates sequencing depth and false positives are major drivers of bias in prokaryotic metagenome-assembled genome recovery
Source: PLoS Comput Biol. 2024 Oct 22;20(10):e1012530. doi: 10.1371/journal.pcbi.1012530 (PMC11530072; doi:10.1371/journal.pcbi.1012530)
Supplement: S12 Table — Sequencing depth of the communities was kept at 60 million reads. (XLSX) [file pcbi.1012530.s034.xlsx]

## Sheet: MAG_counts_evenness_statistics_
Supplemental Table S12 - Student's T-test, bonferroni adjusted (p.adj), comparing metagenome-assemble genome counts between all pipelines used (8K, DT and MM) in communities composed of species with equal abundance (i.e., equal species abundance distribution). Sequencing depth of the communities was kept at 60 million reads.
Pipeline n1	Pipeline n2	n1	n2	p-value	p.adj
8K	DT	3	3	0.025	0.076
8K	MM	3	3	0.013	0.04
DT	MM	3	3	0.011	0.034
