# Supplementary material for: Simulation of 69 microbial communities indicates sequencing depth and false positives are major drivers of bias in prokaryotic metagenome-assembled genome recovery
Source: PLoS Comput Biol. 2024 Oct 22;20(10):e1012530. doi: 10.1371/journal.pcbi.1012530 (PMC11530072; doi:10.1371/journal.pcbi.1012530)
Supplement: S13 Table — Taxonomic relatedness was kept random. (XLSX) [file pcbi.1012530.s035.xlsx]

## Sheet: MAG_counts_Depth_statistics_res
Supplemental Table S13 - Student's T-test, bonferroni adjusted (p.adj), comparing metagenome-assemble genome counts between all pipelines used (8K, DT and MM) according to species abundance distribution (Logarithmic decay; Exponential decay) and sequencing depth (10, 30, 60, 120 and 180 million reads). Taxonomic relatedness was kept random.
Species abundance distribution	Sequencing depth	Pipeline n1	Pipeline n2	n1	n2	p	p.adj
Logarithmic decay	10	8K	DT	3	3	0.097	0.29
Logarithmic decay	10	8K	MM	3	3	0.058	0.174
Logarithmic decay	10	DT	MM	3	3	0.001	0.004
Exponential decay	10	8K	DT	3	3	0.005	0.014
Exponential decay	10	8K	MM	3	3	0.006	0.018
Exponential decay	10	DT	MM	3	3	0.057	0.17
Logarithmic decay	30	8K	DT	3	3	0.167	0.501
Logarithmic decay	30	8K	MM	3	3	0.149	0.447
Logarithmic decay	30	DT	MM	3	3	0.655	1
Exponential decay	30	8K	DT	3	3	0.075	0.226
Exponential decay	30	8K	MM	3	3	0.036	0.109
Exponential decay	30	DT	MM	3	3	0.01	0.03
Logarithmic decay	60	8K	DT	3	3	0.088	0.262
Logarithmic decay	60	8K	MM	3	3	0.034	0.103
Logarithmic decay	60	DT	MM	3	3	0.03	0.089
Exponential decay	60	8K	DT	3	3	0.017	0.05
Exponential decay	60	8K	MM	3	3	0.008	0.025
Exponential decay	60	DT	MM	3	3	0.004	0.013
Logarithmic decay	120	8K	DT	3	3	0.045	0.136
Logarithmic decay	120	8K	MM	3	3	0.012	0.037
Logarithmic decay	120	DT	MM	3	3	0.082	0.245
Exponential decay	120	8K	DT	3	3	0.032	0.095
Exponential decay	120	8K	MM	3	3	0.011	0.034
Exponential decay	120	DT	MM	3	3	0.016	0.047
Logarithmic decay	180	8K	DT	3	3	0.271	0.813
Logarithmic decay	180	8K	MM	3	3	0.052	0.155
Logarithmic decay	180	DT	MM	3	3	0.000869	0.003
Exponential decay	180	8K	DT	3	3	0.02	0.059
Exponential decay	180	8K	MM	3	3	0.000115	0.000345
Exponential decay	180	DT	MM	3	3	0.028	0.085
