# Supplementary material for: Simulation of 69 microbial communities indicates sequencing depth and false positives are major drivers of bias in prokaryotic metagenome-assembled genome recovery
Source: PLoS Comput Biol. 2024 Oct 22;20(10):e1012530. doi: 10.1371/journal.pcbi.1012530 (PMC11530072; doi:10.1371/journal.pcbi.1012530)
Supplement: S14 Table — Sequencing depth of the communities was kept at 60 million reads. (XLSX) [file pcbi.1012530.s036.xlsx]

## Sheet: MAG_counts_taxonomy_statistics_
Supplemental Table S14 - Student's T-test, bonferroni adjusted (p.adj), comparing metagenome-assemble genome counts between all pipelines used (8K, DT and MM) according to Taxonomic distribution (Not related; Closely related; Very closely related) and species abundance distribution (Logarithmic decay; Exponential decay; Logarithmic decay with abundance plateaus; Exponential decay with abundance p…
Taxonomy distribution	Species abundance distribution	Pipeline n1	Pipeline n2	n1	n2	p-value	p.adj
Closely related	Logarithmic decay	8K	DT	3	3	0.206	0.618
Closely related	Logarithmic decay	8K	MM	3	3	0.115	0.345
Closely related	Logarithmic decay	DT	MM	3	3	0.058	0.175
Closely related	Exponential decay	8K	DT	3	3	0.01	0.03
Closely related	Exponential decay	8K	MM	3	3	0.002	0.005
Closely related	Exponential decay	DT	MM	3	3	0.253	0.759
Closely related	Logarithmic decay with abundance plateaus	8K	DT	3	3	0.161	0.483
Closely related	Logarithmic decay with abundance plateaus	8K	MM	3	3	0.165	0.495
Closely related	Logarithmic decay with abundance plateaus	DT	MM	3	3	0.932	1
Closely related	Exponential decay with abundance plateaus	8K	DT	3	3	0.001	0.004
Closely related	Exponential decay with abundance plateaus	8K	MM	3	3	0.001	0.004
Closely related	Exponential decay with abundance plateaus	DT	MM	3	3	0.507	1
Not related	Logarithmic decay	8K	DT	3	3	0.024	0.073
Not related	Logarithmic decay	8K	MM	3	3	0.013	0.038
Not related	Logarithmic decay	DT	MM	3	3	0.494	1
Not related	Exponential decay	8K	DT	3	3	0.025	0.075
Not related	Exponential decay	8K	MM	3	3	0.016	0.048
Not related	Exponential decay	DT	MM	3	3	0.246	0.738
Not related	Logarithmic decay with abundance plateaus	8K	DT	3	3	0.03	0.092
Not related	Logarithmic decay with abundance plateaus	8K	MM	3	3	0.023	0.069
Not related	Logarithmic decay with abundance plateaus	DT	MM	3	3	0.005	0.015
Not related	Exponential decay with abundance plateaus	8K	DT	3	3	0.076	0.229
Not related	Exponential decay with abundance plateaus	8K	MM	3	3	0.068	0.204
Not related	Exponential decay with abundance plateaus	DT	MM	3	3	0.24	0.72
Very closely related	Logarithmic decay	8K	DT	3	3	0.25	0.75
Very closely related	Logarithmic decay	8K	MM	3	3	0.181	0.543
Very closely related	Logarithmic decay	DT	MM	3	3	0.081	0.243
Very closely related	Exponential decay	8K	DT	3	3	0.002	0.005
Very closely related	Exponential decay	8K	MM	3	3	0.002	0.006
Very closely related	Exponential decay	DT	MM	3	3	0.912	1
Very closely related	Logarithmic decay with abundance plateaus	8K	DT	3	3	0.278	0.834
Very closely related	Logarithmic decay with abundance plateaus	8K	MM	3	3	0.188	0.564
Very closely related	Logarithmic decay with abundance plateaus	DT	MM	3	3	0.235	0.705
Very closely related	Exponential decay with abundance plateaus	8K	DT	3	3	0.003	0.01
Very closely related	Exponential decay with abundance plateaus	8K	MM	3	3	0.004	0.011
Very closely related	Exponential decay with abundance plateaus	DT	MM	3	3	0.381	1
