# Supplementary material for: Simulation of 69 microbial communities indicates sequencing depth and false positives are major drivers of bias in prokaryotic metagenome-assembled genome recovery
Source: PLoS Comput Biol. 2024 Oct 22;20(10):e1012530. doi: 10.1371/journal.pcbi.1012530 (PMC11530072; doi:10.1371/journal.pcbi.1012530)
Supplement: S15 Table — Sequencing depth of the communities was kept at 60 million reads. (XLSX) [file pcbi.1012530.s037.xlsx]

## Sheet: TP_eve_vs_taxonomy_statistics_r
Supplemental Table S15 - Student's T-test, bonferroni adjusted (p.adj), comparing True Positives (Species recovered and in the original communities) obtained by the 8K pipeline in communities following different species abundance distributions (Logarithmic decay; Exponential decay; Logarithmic decay with abundance plateaus; Exponential decay with abundance plateaus) for each taxonomic distributio…
Taxonomy distribution	Species abundance distribution n1	Species abundance distribution n2	n1	n2	p-value	p.adj
Closely related	Logarithmic decay	Exponential decay	3	3	0.092	0.549
Closely related	Logarithmic decay	Logarithmic decay with abundance plateaus	3	3	0.48	1
Closely related	Logarithmic decay	Exponential decay with abundance plateaus	3	3	0.026	0.154
Closely related	Exponential decay	Logarithmic decay with abundance plateaus	3	3	0.242	1
Closely related	Exponential decay	Exponential decay with abundance plateaus	3	3	0.648	1
Closely related	Logarithmic decay with abundance plateaus	Exponential decay with abundance plateaus	3	3	0.104	0.624
Not related	Logarithmic decay	Exponential decay	3	3	0.186	1
Not related	Logarithmic decay	Logarithmic decay with abundance plateaus	3	3	0.155	0.93
Not related	Logarithmic decay	Exponential decay with abundance plateaus	3	3	0.331	1
Not related	Exponential decay	Logarithmic decay with abundance plateaus	3	3	0.769	1
Not related	Exponential decay	Exponential decay with abundance plateaus	3	3	0.478	1
Not related	Logarithmic decay with abundance plateaus	Exponential decay with abundance plateaus	3	3	0.588	1
Very closely related	Logarithmic decay	Exponential decay	3	3	0.235	1
Very closely related	Logarithmic decay	Logarithmic decay with abundance plateaus	3	3	0.742	1
Very closely related	Logarithmic decay	Exponential decay with abundance plateaus	3	3	0.233	1
Very closely related	Exponential decay	Logarithmic decay with abundance plateaus	3	3	0.159	0.954
Very closely related	Exponential decay	Exponential decay with abundance plateaus	3	3	1	1
Very closely related	Logarithmic decay with abundance plateaus	Exponential decay with abundance plateaus	3	3	0.15	0.9
