# Supplementary material for: Simulation of 69 microbial communities indicates sequencing depth and false positives are major drivers of bias in prokaryotic metagenome-assembled genome recovery
Source: PLoS Comput Biol. 2024 Oct 22;20(10):e1012530. doi: 10.1371/journal.pcbi.1012530 (PMC11530072; doi:10.1371/journal.pcbi.1012530)
Supplement: S16 Table — (XLSX) [file pcbi.1012530.s038.xlsx]

## Sheet: TP_Depth_statistics_results_8K
Supplemental Table S16 - Student's T-test, bonferroni adjusted (p.adj), comparing True Positives (Species recovered and in the original communities) obtained by the 8K pipeline in communities sequenced at different sequencing depths (10, 30 , 60, 120 and 180 million reads) following Logarithmic decay and exponential decay species abundance distributions.
Species abundance distribution	Sequencing depth n1	Sequencing depth n2	n1	n2	p-value	p.adj
Logarithmic decay	10	30	3	3	0.583	1
Logarithmic decay	10	60	3	3	0.507	1
Logarithmic decay	10	120	3	3	0.565	1
Logarithmic decay	10	180	3	3	0.779	1
Logarithmic decay	30	60	3	3	0.276	1
Logarithmic decay	30	120	3	3	0.893	1
Logarithmic decay	30	180	3	3	0.483	1
Logarithmic decay	60	120	3	3	0.237	1
Logarithmic decay	60	180	3	3	0.784	1
Logarithmic decay	120	180	3	3	0.488	1
Exponential decay	10	30	3	3	0.588	1
Exponential decay	10	60	3	3	0.298	1
Exponential decay	10	120	3	3	0.443	1
Exponential decay	10	180	3	3	0.182	1
Exponential decay	30	60	3	3	0.149	1
Exponential decay	30	120	3	3	0.212	1
Exponential decay	30	180	3	3	0.091	0.913
Exponential decay	60	120	3	3	0.777	1
Exponential decay	60	180	3	3	0.387	1
Exponential decay	120	180	3	3	0.447	1
