# Supplementary material for: Simulation of 69 microbial communities indicates sequencing depth and false positives are major drivers of bias in prokaryotic metagenome-assembled genome recovery
Source: PLoS Comput Biol. 2024 Oct 22;20(10):e1012530. doi: 10.1371/journal.pcbi.1012530 (PMC11530072; doi:10.1371/journal.pcbi.1012530)
Supplement: S18 Table — Additionally, standard deviation errors are also presented for each category. (XLSX) [file pcbi.1012530.s040.xlsx]

## Sheet: Sheet1
Supplemental Table S18 - Average values for MAGs recovered, original species found and number of bins wrongfully classified, per community profile (Sequencing depth, taxonomic distribution and species abundance distribution), per pipeline. Additionally, standard deviation errors are also presented for each category.
Depth (million reads)	Taxonomic distribution	Species abundance distribution	Pipeline	Number of MAGs	Stand. Dev. (MAGs)	Number of TP	Stand. Dev. TP	Number of FP	Stand. Dev. FP
10	Random	Logarithmic decay	8k	38.33	12.9	9.67	3.21	3	2.65
10	Random	Logarithmic decay	DT	16.33	1.15	15.33	0.58	1	1
10	Random	Logarithmic decay	MM	9	1	8.67	1.15	0.33	0.58
10	Random	Exponential decay	8k	41.67	5.13	10.67	2.08	4.67	4.04
10	Random	Exponential decay	DT	18.67	4.62	16.67	3.79	2	1
10	Random	Exponential decay	MM	8.67	1.15	8	1	0.67	0.58
30	Random	Logarithmic decay	8k	32.67	15.53	8	3.61	1.67	2.08
30	Random	Logarithmic decay	DT	14.33	6.51	13	5	1.33	1.53
30	Random	Logarithmic decay	MM	12.33	2.08	11.33	1.15	1	1
30	Random	Exponential decay	8k	40.67	8.02	9.67	2.08	4.33	0.58
30	Random	Exponential decay	DT	25.67	2.08	23.67	2.08	2	0
30	Random	Exponential decay	MM	18.33	1.53	16.33	1.53	2	2
60	Ordered	Equal abundance	8k	50	10	12	3	5.33	2.31
60	Ordered	Equal abundance	DT	21.33	4.04	19.67	3.21	1.67	1.15
60	Ordered	Equal abundance	MM	0.67	0.58	0.67	0.58	0	0
60	Closely related	Logarithmic decay	8k	29	10.44	7.67	2.31	1.33	2.31
60	Closely related	Logarithmic decay	DT	18	2	17	1	1	1
60	Closely related	Logarithmic decay	MM	13.33	2.31	12.33	1.53	1	1
60	Not closely related	Logarithmic decay	8k	43	8.19	9.67	1.53	5.33	2.31
60	Not closely related	Logarithmic decay	DT	17.33	2.52	15.33	1.53	2	1
60	Not closely related	Logarithmic decay	MM	15	4.58	13.33	3.51	1.67	1.15
60	Random	Logarithmic decay	8k	41	9.64	11.67	3.51	2.67	2.31
60	Random	Logarithmic decay	DT	23.67	1.15	21.67	0.58	2	1
60	Random	Logarithmic decay	MM	15.33	3.06	13.67	3.51	1.67	0.58
60	Very closely related	Logarithmic decay	8k	30.33	15.53	8	3.46	1.33	2.31
60	Very closely related	Logarithmic decay	DT	16	1.73	15	1	1	1
60	Very closely related	Logarithmic decay	MM	12.33	2.08	11.67	1.53	0.67	1.15
60	Closely related	Exponential decay	8k	49.67	5.13	12.67	3.06	5.33	2.31
60	Closely related	Exponential decay	DT	23	1	21.67	0.58	1.33	0.58
60	Closely related	Exponential decay	MM	19.33	4.04	18.33	3.79	1.67	1.15
60	Not closely related	Exponential decay	8k	49	8.54	13	3	4.33	0.58
60	Not closely related	Exponential decay	DT	18.67	0.58	17.33	0.58	1.33	0.58
60	Not closely related	Exponential decay	MM	16.33	2.52	14.67	2.08	1.33	0.58
60	Random	Exponential decay	8k	51	6.24	12.33	0.58	6.67	4.62
60	Random	Exponential decay	DT	30	2.65	27.33	2.89	2.67	0.58
60	Random	Exponential decay	MM	17.33	1.53	16.33	1.15	1.33	0.58
60	Very closely related	Exponential decay	8k	44.33	4.04	11.33	0.58	4.33	3.51
60	Very closely related	Exponential decay	DT	21	3.46	19.67	3.21	1.33	0.58
60	Very closely related	Exponential decay	MM	21.33	3.51	19.67	2.52	1.67	1.15
60	Closely related	Logarithmic decay with abundance plateaus	8k	35	17.58	9.33	2.89	1.33	2.31
60	Closely related	Logarithmic decay with abundance plateaus	DT	13.67	5.77	12.67	5.86	1	1
60	Closely related	Logarithmic decay with abundance plateaus	MM	13.33	2.08	12.33	2.08	1	1
60	Not closely related	Logarithmic decay with abundance plateaus	8k	48.67	8.74	12.33	2.08	3.67	0.58
60	Not closely related	Logarithmic decay with abundance plateaus	DT	20.67	0.58	18.67	0.58	2	0
60	Not closely related	Logarithmic decay with abundance plateaus	MM	16	0	14.33	0.58	1.67	0.58
60	Very closely related	Logarithmic decay with abundance plateaus	8k	26.33	12.9	7	3.46	1.33	2.31
60	Very closely related	Logarithmic decay with abundance plateaus	DT	15.33	0.58	14.33	1.53	1	1
60	Very closely related	Logarithmic decay with abundance plateaus	MM	12	3.46	11	2.65	0.67	1.15
60	Closely related	Exponential decay with abundance plateaus	8k	53.67	4.51	13.67	1.53	5.67	2.89
60	Closely related	Exponential decay with abundance plateaus	DT	22	2.65	20.33	2.52	1.67	1.15
60	Closely related	Exponential decay with abundance plateaus	MM	19.33	5.51	18	4	1.33	1.53
60	Not closely related	Exponential decay with abundance plateaus	8k	45.67	14.47	11.33	2.08	5.33	6.11
60	Not closely related	Exponential decay with abundance plateaus	DT	18.67	3.51	17	2.65	1.67	1.15
60	Not closely related	Exponential decay with abundance plateaus	MM	15.33	0.58	13.33	0.58	1.67	0.58
60	Very closely related	Exponential decay with abundance plateaus	8k	47	5.29	11.33	1.53	5.33	2.31
60	Very closely related	Exponential decay with abundance plateaus	DT	19.67	3.21	18.33	3.06	1.33	0.58
60	Very closely related	Exponential decay with abundance plateaus	MM	17.33	2.52	15.67	2.08	1.67	0.58
120	Random	Logarithmic decay	8k	37	6.93	8.33	1.53	5.67	2.08
120	Random	Logarithmic decay	DT	18.67	8.39	16.33	8.14	2.33	0.58
120	Random	Logarithmic decay	MM	3	1	2.33	0.58	0.67	0.58
120	Random	Exponential decay	8k	49.33	8.02	12	1.73	5.67	5.69
120	Random	Exponential decay	DT	30	5.29	27.33	3.79	2.67	1.53
120	Random	Exponential decay	MM	6.67	0.58	6.33	0.58	0.33	0.58
180	Random	Logarithmic decay	8k	40.33	16.17	10.67	4.73	4.33	4.51
180	Random	Logarithmic decay	DT	26.33	2.89	24	3.61	2.33	1.15
180	Random	Logarithmic decay	MM	1.33	1.53	0.67	1.15	0.67	0.58
180	Random	Exponential decay	8k	48	2.65	13	1	4.67	3.06
180	Random	Exponential decay	DT	27.33	6.51	25	5.57	2.33	1.15
180	Random	Exponential decay	MM	7.33	1.53	7	1.73	0.33	0.58
