# Supplementary material for: Simulation of 69 microbial communities indicates sequencing depth and false positives are major drivers of bias in prokaryotic metagenome-assembled genome recovery
Source: PLoS Comput Biol. 2024 Oct 22;20(10):e1012530. doi: 10.1371/journal.pcbi.1012530 (PMC11530072; doi:10.1371/journal.pcbi.1012530)
Supplement: S19 Table — Sequencing depth of the communities was kept at 60 million reads. (XLSX) [file pcbi.1012530.s041.xlsx]

## Sheet: TP_eve_vs_taxonomy_statistics_r
Supplemental Table S19 - Student's T-test, bonferroni adjusted (p.adj), comparing True Positives (Species recovered and in the original communities) obtained by the DT pipeline in communities following different species abundance distributions (Logarithmic decay; Exponential decay; Logarithmic decay with abundance plateaus; Exponential decay with abundance plateaus) for each taxonomic distributio…
Taxonomy distribution	Species abudnance distribution n1	Species abundance distribution n2	n1	n2	p-value	p.adj
Closely related	Logarithmic decay	Exponential decay	3	3	0.005	0.029
Closely related	Logarithmic decay	Logarithmic decay with abundance plateaus	3	3	0.328	1
Closely related	Logarithmic decay	Exponential decay with abundance plateaus	3	3	0.136	0.816
Closely related	Exponential decay	Logarithmic decay with abundance plateaus	3	3	0.116	0.696
Closely related	Exponential decay	Exponential decay with abundance plateaus	3	3	0.458	1
Closely related	Logarithmic decay with abundance plateaus	Exponential decay with abundance plateaus	3	3	0.138	0.828
Not related	Logarithmic decay	Exponential decay	3	3	0.139	0.834
Not related	Logarithmic decay	Logarithmic decay with abundance plateaus	3	3	0.049	0.296
Not related	Logarithmic decay	Exponential decay with abundance plateaus	3	3	0.41	1
Not related	Exponential decay	Logarithmic decay with abundance plateaus	3	3	0.047	0.284
Not related	Exponential decay	Exponential decay with abundance plateaus	3	3	0.849	1
Not related	Logarithmic decay with abundance plateaus	Exponential decay with abundance plateaus	3	3	0.39	1
Very closely related	Logarithmic decay	Exponential decay	3	3	0.118	0.708
Very closely related	Logarithmic decay	Logarithmic decay with abundance plateaus	3	3	0.567	1
Very closely related	Logarithmic decay	Exponential decay with abundance plateaus	3	3	0.192	1
Very closely related	Exponential decay	Logarithmic decay with abundance plateaus	3	3	0.085	0.508
Very closely related	Exponential decay	Exponential decay with abundance plateaus	3	3	0.63	1
Very closely related	Logarithmic decay with abundance plateaus	Exponential decay with abundance plateaus	3	3	0.137	0.822
