# Supplementary material for: Simulation of 69 microbial communities indicates sequencing depth and false positives are major drivers of bias in prokaryotic metagenome-assembled genome recovery
Source: PLoS Comput Biol. 2024 Oct 22;20(10):e1012530. doi: 10.1371/journal.pcbi.1012530 (PMC11530072; doi:10.1371/journal.pcbi.1012530)
Supplement: S20 Table — (XLSX) [file pcbi.1012530.s042.xlsx]

## Sheet: TP_Depth_statistics_results_DT
Supplemental Table S20 - Student's T-test, bonferroni adjusted (p.adj), comparing True Positives (Species recovered and in the original communities) obtained by the DT pipeline in communities sequenced at different sequencing depths (10, 30 , 60, 120 and 180 million reads) following Logarithmic decay and exponential decay species abundance distributions.
Species abundance distribution	Sequencing depth n1	Sequencing depth n2	n1	n2	p-value	p.adj
Logarithmic decay	10	30	3	3	0.504	1
Logarithmic decay	10	60	3	3	0.000178	0.002
Logarithmic decay	10	120	3	3	0.851	1
Logarithmic decay	10	180	3	3	0.05	0.499
Logarithmic decay	30	60	3	3	0.093	0.934
Logarithmic decay	30	120	3	3	0.585	1
Logarithmic decay	30	180	3	3	0.042	0.415
Logarithmic decay	60	120	3	3	0.374	1
Logarithmic decay	60	180	3	3	0.379	1
Logarithmic decay	120	180	3	3	0.241	1
Exponential decay	10	30	3	3	0.065	0.648
Exponential decay	10	60	3	3	0.02	0.203
Exponential decay	10	120	3	3	0.026	0.26
Exponential decay	10	180	3	3	0.108	1
Exponential decay	30	60	3	3	0.156	1
Exponential decay	30	120	3	3	0.235	1
Exponential decay	30	180	3	3	0.728	1
Exponential decay	60	120	3	3	1	1
Exponential decay	60	180	3	3	0.565	1
Exponential decay	120	180	3	3	0.585	1
