# Supplementary material for: Simulation of 69 microbial communities indicates sequencing depth and false positives are major drivers of bias in prokaryotic metagenome-assembled genome recovery
Source: PLoS Comput Biol. 2024 Oct 22;20(10):e1012530. doi: 10.1371/journal.pcbi.1012530 (PMC11530072; doi:10.1371/journal.pcbi.1012530)
Supplement: S21 Table — Sequencing depth of the communities was kept at 60 million reads. (XLSX) [file pcbi.1012530.s043.xlsx]

## Sheet: TP_eve_vs_taxonomy_statistics_r
Supplemental Table S21 - Student's T-test, bonferroni adjusted (p.adj), comparing True Positives (Species recovered and in the original communities) obtained by the MM pipeline in communities following different species abundance distributions (Logarithmic decay; Exponential decay; Logarithmic decay with abundance plateaus; Exponential decay with abundance plateaus) for each taxonomic distributio…
Taxonomy distribution	Species abundance distribution n1	Species abundance distribution n2	n1	n2	p-value	p.adj
Closely related	Logarithmic decay	Exponential decay	3	3	0.096	0.575
Closely related	Logarithmic decay	Logarithmic decay with abundance plateaus	3	3	1	1
Closely related	Logarithmic decay	Exponential decay with abundance plateaus	3	3	0.12	0.72
Closely related	Exponential decay	Logarithmic decay with abundance plateaus	3	3	0.092	0.554
Closely related	Exponential decay	Exponential decay with abundance plateaus	3	3	0.922	1
Closely related	Logarithmic decay with abundance plateaus	Exponential decay with abundance plateaus	3	3	0.117	0.702
Not related	Logarithmic decay	Exponential decay	3	3	0.608	1
Not related	Logarithmic decay	Logarithmic decay with abundance plateaus	3	3	0.672	1
Not related	Logarithmic decay	Exponential decay with abundance plateaus	3	3	1	1
Not related	Exponential decay	Logarithmic decay with abundance plateaus	3	3	0.811	1
Not related	Exponential decay	Exponential decay with abundance plateaus	3	3	0.384	1
Not related	Logarithmic decay with abundance plateaus	Exponential decay with abundance plateaus	3	3	0.101	0.606
Very closely related	Logarithmic decay	Exponential decay	3	3	0.015	0.088
Very closely related	Logarithmic decay	Logarithmic decay with abundance plateaus	3	3	0.729	1
Very closely related	Logarithmic decay	Exponential decay with abundance plateaus	3	3	0.06	0.362
Very closely related	Exponential decay	Logarithmic decay with abundance plateaus	3	3	0.015	0.089
Very closely related	Exponential decay	Exponential decay with abundance plateaus	3	3	0.104	0.624
Very closely related	Logarithmic decay with abundance plateaus	Exponential decay with abundance plateaus	3	3	0.078	0.467
