# Supplementary material for: Simulation of 69 microbial communities indicates sequencing depth and false positives are major drivers of bias in prokaryotic metagenome-assembled genome recovery
Source: PLoS Comput Biol. 2024 Oct 22;20(10):e1012530. doi: 10.1371/journal.pcbi.1012530 (PMC11530072; doi:10.1371/journal.pcbi.1012530)
Supplement: S22 Table — (XLSX) [file pcbi.1012530.s044.xlsx]

## Sheet: TP_Depth_statistics_results_MM
Supplemental Table S22 - Student's T-test, bonferroni adjusted (p.adj), comparing True Positives (Species recovered and in the original communities) obtained by the MM pipeline in communities sequenced at different sequencing depths (10, 30 , 60, 120 and 180 million reads) following Logarithmic decay and exponential decay species abundance distributions.
Species abundance distribution	Sequencing depth n1	Sequencing depth n2	n1	n2	p-value	p.adj
Logarithmic decay	10	30	3	3	0.047	0.474
Logarithmic decay	10	60	3	3	0.121	1
Logarithmic decay	10	120	3	3	0.004	0.037
Logarithmic decay	10	180	3	3	0.001	0.011
Logarithmic decay	30	60	3	3	0.371	1
Logarithmic decay	30	120	3	3	0.001	0.013
Logarithmic decay	30	180	3	3	0.000348	0.003
Logarithmic decay	60	120	3	3	0.028	0.279
Logarithmic decay	60	180	3	3	0.016	0.159
Logarithmic decay	120	180	3	3	0.113	1
Exponential decay	10	30	3	3	0.003	0.025
Exponential decay	10	60	3	3	0.00077	0.008
Exponential decay	10	120	3	3	0.082	0.824
Exponential decay	10	180	3	3	0.447	1
Exponential decay	30	60	3	3	1	1
Exponential decay	30	120	3	3	0.004	0.035
Exponential decay	30	180	3	3	0.002	0.023
Exponential decay	60	120	3	3	0.00099	0.01
Exponential decay	60	180	3	3	0.003	0.026
Exponential decay	120	180	3	3	0.581	1
