# Supplementary material for: Simulation of 69 microbial communities indicates sequencing depth and false positives are major drivers of bias in prokaryotic metagenome-assembled genome recovery
Source: PLoS Comput Biol. 2024 Oct 22;20(10):e1012530. doi: 10.1371/journal.pcbi.1012530 (PMC11530072; doi:10.1371/journal.pcbi.1012530)
Supplement: S23 Table — Sequencing depth of the communities was kept at 60 million reads. (XLSX) [file pcbi.1012530.s045.xlsx]

## Sheet: TP_taxonomy_statistics_results_
Supplemental Table S23 - Student's T-test, bonferroni adjusted (p.adj), comparing True Positives (Species recovered and in the original communities) obtained by the MM pipeline in communities composed of species with different taxonomic proximity levels (Not related; Closely related; Very closely related) following different species abundance distributions (Logarithmic decay; Exponential decay; L…
Species abundance distribution	Taxonomy distribution n1	Taxonomy distribution n2	n1	n2	p-value	p.adj
Logarithmic decay	Closely related	Not related	3	3	0.685	1
Logarithmic decay	Closely related	Very closely related	3	3	0.621	1
Logarithmic decay	Not related	Very closely related	3	3	0.511	1
Exponential decay	Closely related	Not related	3	3	0.235	0.705
Exponential decay	Closely related	Very closely related	3	3	0.642	1
Exponential decay	Not related	Very closely related	3	3	0.059	0.177
Logarithmic decay with abundance plateaus	Closely related	Not related	3	3	0.233	0.699
Logarithmic decay with abundance plateaus	Closely related	Very closely related	3	3	0.532	1
Logarithmic decay with abundance plateaus	Not related	Very closely related	3	3	0.156	0.468
Exponential decay with abundance plateaus	Closely related	Not related	3	3	0.178	0.534
Exponential decay with abundance plateaus	Closely related	Very closely related	3	3	0.436	1
Exponential decay with abundance plateaus	Not related	Very closely related	3	3	0.185	0.555
