# Supplementary material for: Simulation of 69 microbial communities indicates sequencing depth and false positives are major drivers of bias in prokaryotic metagenome-assembled genome recovery
Source: PLoS Comput Biol. 2024 Oct 22;20(10):e1012530. doi: 10.1371/journal.pcbi.1012530 (PMC11530072; doi:10.1371/journal.pcbi.1012530)
Supplement: S24 Table — Sequencing depth of the communities was kept at 60 million reads. (XLSX) [file pcbi.1012530.s046.xlsx]

## Sheet: TP_evenness_statistics_results_
Supplemental Table S24 - Student's T-test, bonferroni adjusted (p.adj), comparing True Positives (Species recovered and in the original communities) between all pipelines used (8K, DT and MM) in communities composed of species with equal abundance (i.e., equal abundance distribution). Sequencing depth of the communities was kept at 60 million reads.
Pipeline n1	Pipeline n2	n1	n2	p-value	p.adj
8K	DT	3	3	0.039	0.118
8K	MM	3	3	0.02	0.058
DT	MM	3	3	0.008	0.024
