# Supplementary material for: Simulation of 69 microbial communities indicates sequencing depth and false positives are major drivers of bias in prokaryotic metagenome-assembled genome recovery
Source: PLoS Comput Biol. 2024 Oct 22;20(10):e1012530. doi: 10.1371/journal.pcbi.1012530 (PMC11530072; doi:10.1371/journal.pcbi.1012530)
Supplement: S25 Table — Sequencing depth of the communities was kept at 60 million reads. (XLSX) [file pcbi.1012530.s047.xlsx]

## Sheet: TP_taxonomy_statistics_results_
Supplemental Table S25 - Student's T-test, bonferroni adjusted (p.adj), comparing True Positives (Species recovered and in the original communities) between all pipelines used (8K, DT and MM) according to Taxonomic distribution (Not related; Closely related; Very closely related) and species abundance distribution (Logarithmic decay; Exponential decay; Logarithmic decay with abundance plateaus; E…
Taxonomy distribution	Species abundance distribution	Pipeline n1	Pipeline n2	n1	n2	p-value	p.adj
Closely related	Logarithmic decay	8K	DT	3	3	0.01	0.031
Closely related	Logarithmic decay	8K	MM	3	3	0.052	0.154
Closely related	Logarithmic decay	DT	MM	3	3	0.016	0.048
Closely related	Exponential decay	8K	DT	3	3	0.033	0.098
Closely related	Exponential decay	8K	MM	3	3	0.117	0.351
Closely related	Exponential decay	DT	MM	3	3	0.265	0.795
Closely related	Logarithmic decay with abundance plateaus	8K	DT	3	3	0.444	1
Closely related	Logarithmic decay with abundance plateaus	8K	MM	3	3	0.225	0.675
Closely related	Logarithmic decay with abundance plateaus	DT	MM	3	3	0.933	1
Closely related	Exponential decay with abundance plateaus	8K	DT	3	3	0.025	0.074
Closely related	Exponential decay with abundance plateaus	8K	MM	3	3	0.193	0.579
Closely related	Exponential decay with abundance plateaus	DT	MM	3	3	0.449	1
Not related	Logarithmic decay	8K	DT	3	3	0.011	0.032
Not related	Logarithmic decay	8K	MM	3	3	0.205	0.615
Not related	Logarithmic decay	DT	MM	3	3	0.438	1
Not related	Exponential decay	8K	DT	3	3	0.125	0.375
Not related	Exponential decay	8K	MM	3	3	0.478	1
Not related	Exponential decay	DT	MM	3	3	0.149	0.447
Not related	Logarithmic decay with abundance plateaus	8K	DT	3	3	0.027	0.081
Not related	Logarithmic decay with abundance plateaus	8K	MM	3	3	0.233	0.699
Not related	Logarithmic decay with abundance plateaus	DT	MM	3	3	0.000778	0.002
Not related	Exponential decay with abundance plateaus	8K	DT	3	3	0.046	0.139
Not related	Exponential decay with abundance plateaus	8K	MM	3	3	0.233	0.699
Not related	Exponential decay with abundance plateaus	DT	MM	3	3	0.133	0.399
Very closely related	Logarithmic decay	8K	DT	3	3	0.063	0.189
Very closely related	Logarithmic decay	8K	MM	3	3	0.2	0.6
Very closely related	Logarithmic decay	DT	MM	3	3	0.042	0.126
Very closely related	Exponential decay	8K	DT	3	3	0.042	0.127
Very closely related	Exponential decay	8K	MM	3	3	0.024	0.073
Very closely related	Exponential decay	DT	MM	3	3	1	1
Very closely related	Logarithmic decay with abundance plateaus	8K	DT	3	3	0.05	0.15
Very closely related	Logarithmic decay with abundance plateaus	8K	MM	3	3	0.192	0.576
Very closely related	Logarithmic decay with abundance plateaus	DT	MM	3	3	0.149	0.447
Very closely related	Exponential decay with abundance plateaus	8K	DT	3	3	0.039	0.118
Very closely related	Exponential decay with abundance plateaus	8K	MM	3	3	0.049	0.146
Very closely related	Exponential decay with abundance plateaus	DT	MM	3	3	0.288	0.864
