# Supplementary material for: Simulation of 69 microbial communities indicates sequencing depth and false positives are major drivers of bias in prokaryotic metagenome-assembled genome recovery
Source: PLoS Comput Biol. 2024 Oct 22;20(10):e1012530. doi: 10.1371/journal.pcbi.1012530 (PMC11530072; doi:10.1371/journal.pcbi.1012530)
Supplement: S26 Table — (XLSX) [file pcbi.1012530.s048.xlsx]

## Sheet: TP_Depth_statistics_results_pip
Supplemental Table S26 - Student's T-test, bonferroni adjusted (p.adj), comparing True Positives (Species recovered and in the original communities) between all pipelines used (8K, DT and MM) in communities sequenced at different sequencing depths (10, 30 , 60, 120 and 180 million reads) following Logarithmic decay and exponential decay species abundance distributions.
Species abundance distribution	Sequencing depth	Pipeline n1	Pipeline n2	n1	n2	p-value	p.adj
Logarithmic decay	10	8K	DT	3	3	0.088	0.265
Logarithmic decay	10	8K	MM	3	3	0.653	1
Logarithmic decay	10	DT	MM	3	3	0.003	0.01
Exponential decay	10	8K	DT	3	3	0.092	0.717
Exponential decay	10	8K	MM	3	3	0.143	0.738
Exponential decay	10	DT	MM	3	3	0.05	1
Logarithmic decay	30	8K	DT	3	3	0.239	0.107
Logarithmic decay	30	8K	MM	3	3	0.246	1
Logarithmic decay	30	DT	MM	3	3	0.626	0.166
Exponential decay	30	8K	DT	3	3	0.001	0.684
Exponential decay	30	8K	MM	3	3	0.013	0.037
Exponential decay	30	DT	MM	3	3	0.01	0.288
Logarithmic decay	60	8K	DT	3	3	0.036	0.061
Logarithmic decay	60	8K	MM	3	3	0.524	0.179
Logarithmic decay	60	DT	MM	3	3	0.055	0.013
Exponential decay	60	8K	DT	3	3	0.01	0.277
Exponential decay	60	8K	MM	3	3	0.013	0.429
Exponential decay	60	DT	MM	3	3	0.013	0.15
Logarithmic decay	120	8K	DT	3	3	0.228	0.004
Logarithmic decay	120	8K	MM	3	3	0.012	0.04
Logarithmic decay	120	DT	MM	3	3	0.096	0.03
Exponential decay	120	8K	DT	3	3	0.01	0.03
Exponential decay	120	8K	MM	3	3	0.021	0.04
Exponential decay	120	DT	MM	3	3	0.009	0.038
Logarithmic decay	180	8K	DT	3	3	0.02	0.029
Logarithmic decay	180	8K	MM	3	3	0.06	0.063
Logarithmic decay	180	DT	MM	3	3	0.004	0.028
Exponential decay	180	8K	DT	3	3	0.061	0.182
Exponential decay	180	8K	MM	3	3	0.012	0.035
Exponential decay	180	DT	MM	3	3	0.022	0.067
