# Supplementary material for: Simulation of 69 microbial communities indicates sequencing depth and false positives are major drivers of bias in prokaryotic metagenome-assembled genome recovery
Source: PLoS Comput Biol. 2024 Oct 22;20(10):e1012530. doi: 10.1371/journal.pcbi.1012530 (PMC11530072; doi:10.1371/journal.pcbi.1012530)
Supplement: S27 Table — (XLSX) [file pcbi.1012530.s049.xlsx]

## Sheet: FP_Depth_statistics_results_pip
Supplemental Table S27 - Student's T-test, bonferroni adjusted (p.adj), comparing False Positives (Species recovered but not in the original communities) between all pipelines used (8K, DT and MM) in communities sequenced at different sequencing depths (10, 30 , 60, 120 and 180 million reads) following Logarithmic decay and exponential decay species abundance distributions.
Species abundance distribution	Sequencing depth	Pipeline n1	Pipeline n2	n1	n2	p-value	p.adj
Logarithmic decay	10	8K	DT	3	3	0.321	0.963
Logarithmic decay	10	8K	MM	3	3	0.219	0.657
Logarithmic decay	10	DT	MM	3	3	0.387	1
Exponential decay	10	8K	DT	3	3	0.372	1
Exponential decay	10	8K	MM	3	3	0.227	1
Exponential decay	10	DT	MM	3	3	0.134	1
Logarithmic decay	30	8K	DT	3	3	0.835	1
Logarithmic decay	30	8K	MM	3	3	0.653	1
Logarithmic decay	30	DT	MM	3	3	0.77	1
Exponential decay	30	8K	DT	3	3	0.02	0.3
Exponential decay	30	8K	MM	3	3	0.173	0.134
Exponential decay	30	DT	MM	3	3	1	0.072
Logarithmic decay	60	8K	DT	3	3	0.68	1
Logarithmic decay	60	8K	MM	3	3	0.535	0.882
Logarithmic decay	60	DT	MM	3	3	0.649	0.339
Exponential decay	60	8K	DT	3	3	0.271	1
Exponential decay	60	8K	MM	3	3	0.182	0.681
Exponential decay	60	DT	MM	3	3	0.047	0.402
Logarithmic decay	120	8K	DT	3	3	0.1	0.059
Logarithmic decay	120	8K	MM	3	3	0.045	0.519
Logarithmic decay	120	DT	MM	3	3	0.024	1
Exponential decay	120	8K	DT	3	3	0.46	0.813
Exponential decay	120	8K	MM	3	3	0.245	0.546
Exponential decay	120	DT	MM	3	3	0.104	0.142
Logarithmic decay	180	8K	DT	3	3	0.526	1
Logarithmic decay	180	8K	MM	3	3	0.294	0.735
Logarithmic decay	180	DT	MM	3	3	0.113	0.312
Exponential decay	180	8K	DT	3	3	0.317	0.951
Exponential decay	180	8K	MM	3	3	0.129	0.387
Exponential decay	180	DT	MM	3	3	0.076	0.229
