# Supplementary material for: Simulation of 69 microbial communities indicates sequencing depth and false positives are major drivers of bias in prokaryotic metagenome-assembled genome recovery
Source: PLoS Comput Biol. 2024 Oct 22;20(10):e1012530. doi: 10.1371/journal.pcbi.1012530 (PMC11530072; doi:10.1371/journal.pcbi.1012530)
Supplement: S28 Table — (* Special cases: linear chromosomes or multiple chromosomes; **: Eukaryotes; ü: recovered; x: not recovered,NA: not applicable (i.e., not in the original community)). (XLSX) [file pcbi.1012530.s050.xlsx]

## Sheet: Sheet2
Supplemental Table S28 - Species populating the original communities recovered by each pipeline. (* Special cases: linear chromosomes or multiple chromosomes; **: Eukaryotes; ü: recovered; x: not recovered,NA: not applicable (i.e., not in the original community))
Original Community	Species	8K			DT			MM
		A	B	C	A	B	C	A	B	C
A	Gordonia bronchialis	x	NA	NA	ü	NA	NA	ü	NA	NA
A	Gordonia polyisoprenivorans	x	NA	NA	ü	NA	NA	ü	NA	NA
A	Rhodococcus aetherivorans	ü	NA	NA	ü	NA	NA	ü	NA	NA
A	Anoxybacillus flavithermus	ü	NA	NA	ü	NA	NA	ü	NA	NA
A	Anoxybacillus gonensis	ü	NA	NA	ü	NA	NA	ü	NA	NA
A	Geobacillus thermocatenulatus	ü	NA	NA	ü	NA	NA	ü	NA	NA
A	Archaeoglobus fulgidus	ü	NA	NA	ü	NA	NA	x	NA	NA
A	Archaeoglobus_C veneficus	ü	NA	NA	ü	NA	NA	x	NA	NA
A	Ferroglobus placidus	ü	NA	NA	ü	NA	NA	x	NA	NA
A	Chlorobium limicola	ü	NA	NA	ü	NA	NA	ü	NA	NA
A	Chlorobium luteolum	ü	NA	NA	ü	NA	NA	ü	NA	NA
A	Prosthecochloris aestuarii	ü	NA	NA	ü	NA	NA	ü	NA	NA
A	Thermocrinis ruber	ü	NA	NA	ü	NA	NA	ü	NA	NA
A	Thermocrinis albus	ü	NA	NA	ü	NA	NA	ü	NA	NA
A	Hydrogenobacter thermophilus	ü	NA	NA	ü	NA	NA	ü	NA	NA
A	Brucella melitensis*	ü	ü	NA	ü	ü	NA	ü	ü	NA
A	Vibrio cholerae*	ü	NA	NA	ü	NA	NA	ü	NA	NA
A	Rhodobacter_A sphaeroides*	ü	NA	NA	ü	NA	NA	ü	NA	NA
A	Ensifer adhaerens_F	x	NA	NA	ü	NA	NA	ü	NA	NA
A	Sinorhizobium fredii_A	ü	NA	NA	ü	NA	NA	ü	NA	NA
A	Agrobacterium radiobacter	x	NA	NA	x	NA	NA	x	NA	NA
A	Celeribacter indicus	x	NA	NA	ü	NA	NA	ü	NA	NA
A	Celeribacter_A marinus	ü	NA	NA	ü	NA	NA	ü	NA	NA
A	Antarctobacter heliothermus_B	ü	NA	NA	ü	NA	NA	ü	NA	NA
A	Acetobacter aceti_B	ü	NA	NA	ü	NA	NA	ü	NA	NA
A	Acetobacter persici	ü	NA	NA	ü	NA	NA	ü	NA	NA
A	Gluconacetobacter diazotrophicus	ü	NA	NA	ü	NA	NA	ü	NA	NA
A	Taylorella asinigenitalis	ü	NA	NA	ü	NA	NA	ü	NA	NA
A	Taylorella equigenitalis	ü	NA	NA	ü	NA	NA	ü	NA	NA
A	Bordetella bronchiseptica	x	NA	NA	x	NA	NA	x	NA	NA
A	Cronobacter sakazakii	ü	NA	NA	ü	NA	NA	ü	NA	NA
A	Cronobacter universalis	ü	NA	NA	ü	NA	NA	x	NA	NA
A	Citrobacter_B koseri	ü	NA	NA	ü	NA	NA	x	NA	NA
A	Elizabethkingia meningoseptica	x	NA	NA	ü	NA	NA	ü	NA	NA
A	Elizabethkingia anophelis	ü	NA	NA	ü	NA	NA	ü	NA	NA
A	Chryseobacterium piperi	x	NA	NA	ü	NA	NA	ü	NA	NA
A	Haloferax mediterranei	x	NA	NA	ü	NA	NA	x	NA	NA
A	Haloferax volcanii	ü	NA	NA	ü	NA	NA	x	NA	NA
A	Halogeometricum borinquense	ü	NA	NA	ü	NA	NA	x	NA	NA
A	Cryptococcus neoformans**	x	NA	NA	x	NA	NA	x	NA	NA
A	Saccharomyces cerevisiae**	x	NA	NA	x	NA	NA	x	NA	NA
A	Encephalitozoon intestinalis**	x	NA	NA	x	NA	NA	x	NA	NA
B	Corynebacterium vitaeruminis	NA	ü	NA	NA	ü	NA	NA	ü	NA
B	Corynebacterium mustelae	NA	ü	NA	NA	ü	NA	NA	ü	NA
B	Lawsonella clevelandensis	NA	ü	NA	NA	ü	NA	NA	ü	NA
B	Desulfurococcus kamchatkensis	NA	x	NA	NA	x	NA	NA	x	NA
B	Desulfurococcus mucosus	NA	ü	NA	NA	ü	NA	NA	x	NA
B	Staphylothermus hellenicus	NA	ü	NA	NA	ü	NA	NA	x	NA
B	Vibrio fluvialis*	NA	ü	NA	NA	ü	NA	NA	ü	NA
B	Brucella ovis*	NA	x	NA	NA	x	NA	NA	x	NA
B	Paracoccus denitrificans*	NA	ü	NA	NA	ü	NA	NA	ü	NA
B	Octadecabacter antarcticus	NA	ü	NA	NA	ü	NA	NA	ü	NA
B	Octadecabacter temperatus	NA	ü	NA	NA	ü	NA	NA	ü	NA
B	Planktomarina temperata	NA	ü	NA	NA	ü	NA	NA	ü	NA
B	Chryseobacterium indologenes_F	NA	ü	NA	NA	ü	NA	NA	ü	NA
B	Chryseobacterium gallinarum	NA	x	NA	NA	ü	NA	NA	ü	NA
B	Riemerella anatipestifer	NA	ü	NA	NA	ü	NA	NA	ü	NA
B	Pseudarthrobacter_A sulfonivorans	NA	ü	NA	NA	ü	NA	NA	ü	NA
B	Pseudarthrobacter phenanthrenivorans	NA	ü	NA	NA	ü	NA	NA	ü	NA
B	Sinomonas atrocyanea	NA	ü	NA	NA	ü	NA	NA	ü	NA
B	Erythrobacter_A flavus	NA	ü	NA	NA	ü	NA	NA	ü	NA
B	Erythrobacter_B gangjinensis	NA	ü	NA	NA	ü	NA	NA	ü	NA
B	Altererythrobacter atlanticus	NA	x	NA	NA	x	NA	NA	x	NA
B	Bordetella_A petrii	NA	ü	NA	NA	ü	NA	NA	ü	NA
B	Bordetella_C flabilis	NA	ü	NA	NA	ü	NA	NA	ü	NA
B	Achromobacter insolitus	NA	ü	NA	NA	ü	NA	NA	ü	NA
B	Helicobacter_C cinaedi	NA	ü	NA	NA	ü	NA	NA	ü	NA
B	Helicobacter_A bilis_A	NA	ü	NA	NA	ü	NA	NA	ü	NA
B	Wolinella succinogenes	NA	ü	NA	NA	ü	NA	NA	ü	NA
B	Citrobacter_A amalonaticus_C	NA	ü	NA	NA	ü	NA	NA	ü	NA
B	Citrobacter_A farmeri	NA	ü	NA	NA	ü	NA	NA	ü	NA
B	Kosakonia oryzae	NA	ü	NA	NA	ü	NA	NA	ü	NA
B	Bifidobacterium breve	NA	ü	NA	NA	ü	NA	NA	ü	NA
B	Bifidobacterium kashiwanohense_A	NA	ü	NA	NA	ü	NA	NA	ü	NA
B	Gardnerella vaginalis	NA	x	NA	NA	x	NA	NA	x	NA
B	Bacillus amyloliquefaciens	NA	ü	NA	NA	ü	NA	NA	ü	NA
B	Bacillus paralicheniformis	ü	ü	NA	NA	ü	NA	NA	ü	NA
B	Aeribacillus pallidus	NA	ü	NA	NA	ü	NA	NA	ü	NA
B	Halorhabdus utahensis	NA	ü	NA	NA	ü	NA	NA	x	NA
B	Halomicrobium mukohataei	NA	x	NA	NA	ü	NA	NA	x	NA
B	Haloarcula marismortui	NA	ü	NA	NA	ü	NA	NA	x	NA
B	Agaricus bisporus**	NA	x	NA	NA	x	NA	NA	x	NA
B	Komagataella phaffii**	NA	x	NA	NA	x	NA	NA	x	NA
B	Encephalitozoon romaleae**	NA	x	NA	NA	x	NA	NA	x	NA
C	Brevundimonas subvibrioides	NA	NA	x	NA	NA	ü	NA	NA	ü
C	Brevundimonas vesicularis	NA	NA	ü	NA	NA	ü	NA	NA	ü
C	Caulobacter crescentus	NA	NA	x	NA	NA	x	NA	NA	x
C	Methanosarcina vacuolata	NA	NA	ü	NA	NA	ü	NA	NA	x
C	Methanosarcina siciliae	NA	NA	ü	NA	NA	ü	NA	NA	x
C	Methanococcoides methylutens_A	NA	NA	ü	NA	NA	ü	NA	NA	x
C	Paracoccus aminophilus	NA	NA	ü	NA	NA	ü	NA	NA	ü
C	Paracoccus yeei	NA	NA	ü	NA	NA	ü	NA	NA	ü
C	Rhodobacter capsulatus_B	NA	NA	ü	NA	NA	ü	NA	NA	ü
C	Nostoc punctiforme	NA	NA	x	NA	NA	ü	NA	NA	ü
C	Nostoc azollae	NA	NA	x	NA	NA	x	NA	NA	x
C	Anabaena_A cylindrica	NA	NA	ü	NA	NA	ü	NA	NA	ü
C	Chlamydia muridarum	NA	NA	x	NA	NA	ü	NA	NA	ü
C	Chlamydia suis	NA	NA	x	NA	NA	ü	NA	NA	ü
C	Chlamydophila pecorum	NA	NA	ü	NA	NA	ü	NA	NA	ü
C	Granulicella tundricola	NA	NA	ü	NA	NA	ü	NA	NA	ü
C	Granulicella_A mallensis	NA	NA	ü	NA	NA	ü	NA	NA	ü
C	Terriglobus roseus	NA	NA	ü	NA	NA	ü	NA	NA	ü
C	Burkholderia glumae	NA	NA	ü	NA	NA	ü	NA	NA	ü
C	Burkholderia stagnalis	NA	NA	ü	NA	NA	ü	NA	NA	ü
C	Pandoraea thiooxydans	NA	NA	ü	NA	NA	ü	NA	NA	ü
C	Borrelia duttonii	NA	NA	x	NA	NA	ü	NA	NA	ü
C	Borrelia anserina	NA	NA	ü	NA	NA	ü	NA	NA	ü
C	Borreliella chilensis	NA	NA	ü	NA	NA	ü	NA	NA	ü
C	Borrelia burgdorferi*	NA	NA	x	NA	NA	x	NA	NA	x
C	Streptomyces griseus*	NA	NA	ü	NA	NA	ü	NA	NA	ü
C	Bacillus subtilis*	NA	NA	ü	NA	NA	ü	NA	NA	ü
C	Plesiomonas shigelloides	NA	NA	ü	NA	NA	ü	NA	NA	ü
C	Klebsiella quasipneumoniae	NA	NA	ü	NA	NA	ü	NA	NA	ü
C	Erwinia_B gerundensis	NA	NA	ü	NA	NA	ü	NA	NA	ü
C	Mesorhizobium ciceri_D	NA	NA	ü	NA	NA	ü	NA	NA	ü
C	Mesorhizobium amorphae_B	NA	NA	ü	NA	NA	ü	NA	NA	ü
C	Nitratireductor_B basaltis	NA	NA	ü	NA	NA	ü	NA	NA	ü
C	Pseudothermotoga thermarum	NA	NA	ü	NA	NA	ü	NA	NA	ü
C	Thermotoga caldifontis	NA	NA	x	NA	NA	x	NA	NA	x
C	Thermotoga petrophila	NA	NA	ü	NA	NA	ü	NA	NA	ü
C	Vulcanisaeta distributa	NA	NA	ü	NA	NA	ü	NA	NA	x
C	Vulcanisaeta moutnovskia	NA	NA	ü	NA	NA	ü	NA	NA	ü
C	Thermoproteus uzoniensis	NA	NA	ü	NA	NA	ü	NA	NA	x
C	Phellinus noxius**	NA	NA	x	NA	NA	x	NA	NA	x
C	Candida albicans**	NA	NA	x	NA	NA	x	NA	NA	x
C	Encephalitozoon cuniculi**	NA	NA	x	NA	NA	x	NA	NA	x
