# Supplementary material for: Simulation of 69 microbial communities indicates sequencing depth and false positives are major drivers of bias in prokaryotic metagenome-assembled genome recovery
Source: PLoS Comput Biol. 2024 Oct 22;20(10):e1012530. doi: 10.1371/journal.pcbi.1012530 (PMC11530072; doi:10.1371/journal.pcbi.1012530)
Supplement: S29 Table — Sequencing depth was kept at 60 million end reads. (XLSX) [file pcbi.1012530.s051.xlsx]

## Sheet: 03_pair_recov_new_triplets_summ
Supplemental Table S29 - Percentage of recovery of taxonomically related species (Very closely related; Closely related) by each pipeline (8K, DT and MM) using different species abundance distribution profiles (Logarithmic decay; Exponential decay; Logarithmic decay with abundance plateaus; Exponential decay with abundance plateaus). Sequencing depth was kept at 60 million end reads.
Community	Species abundance distribution	Taxonomic distribution	Sequencing depth	Pipeline	Recovery (%)
A	Logarithmic decay	Closely related	60	8K	0.0833333
A	Logarithmic decay	Closely related	60	DT	0.333333
A	Logarithmic decay	Closely related	60	MM	0.166667
A	Logarithmic decay	Very closely related	60	8K	0.0833333
A	Logarithmic decay	Very closely related	60	DT	0.25
A	Logarithmic decay	Very closely related	60	MM	0.166667
A	Exponential decay	Closely related	60	8K	0.25
A	Exponential decay	Closely related	60	DT	0.5
A	Exponential decay	Closely related	60	MM	0.25
A	Exponential decay	Very closely related	60	8K	0.166667
A	Exponential decay	Very closely related	60	DT	0.5
A	Exponential decay	Very closely related	60	MM	0.25
A	Logarithmic decay with abundance plateaus	Closely related	60	8K	0.0833333
A	Logarithmic decay with abundance plateaus	Closely related	60	DT	0.25
A	Logarithmic decay with abundance plateaus	Closely related	60	MM	0.166667
A	Logarithmic decay with abundance plateaus	Very closely related	60	8K	0.0833333
A	Logarithmic decay with abundance plateaus	Very closely related	60	DT	0.333333
A	Logarithmic decay with abundance plateaus	Very closely related	60	MM	0.166667
A	Exponential decay with abundance plateaus	Closely related	60	8K	0.25
A	Exponential decay with abundance plateaus	Closely related	60	DT	0.583333
A	Exponential decay with abundance plateaus	Closely related	60	MM	0.333333
A	Exponential decay with abundance plateaus	Very closely related	60	8K	0.166667
A	Exponential decay with abundance plateaus	Very closely related	60	DT	0.5
A	Exponential decay with abundance plateaus	Very closely related	60	MM	0.333333
B	Logarithmic decay	Closely related	60	8K	0.0833333
B	Logarithmic decay	Closely related	60	DT	0.166667
B	Logarithmic decay	Closely related	60	MM	0.0833333
B	Logarithmic decay	Very closely related	60	8K	0.0833333
B	Logarithmic decay	Very closely related	60	DT	0.166667
B	Logarithmic decay	Very closely related	60	MM	0.25
B	Exponential decay	Closely related	60	8K	0.0833333
B	Exponential decay	Closely related	60	DT	0.416667
B	Exponential decay	Closely related	60	MM	0
B	Exponential decay	Very closely related	60	8K	0.0833333
B	Exponential decay	Very closely related	60	DT	0.333333
B	Exponential decay	Very closely related	60	MM	0.333333
B	Logarithmic decay with abundance plateaus	Closely related	60	8K	0.0833333
B	Logarithmic decay with abundance plateaus	Closely related	60	DT	0.0833333
B	Logarithmic decay with abundance plateaus	Closely related	60	MM	0.166667
B	Logarithmic decay with abundance plateaus	Very closely related	60	8K	0.0833333
B	Logarithmic decay with abundance plateaus	Very closely related	60	DT	0.166667
B	Logarithmic decay with abundance plateaus	Very closely related	60	MM	0.166667
B	Exponential decay with abundance plateaus	Closely related	60	8K	0.166667
B	Exponential decay with abundance plateaus	Closely related	60	DT	0.333333
B	Exponential decay with abundance plateaus	Closely related	60	MM	0.166667
B	Exponential decay with abundance plateaus	Very closely related	60	8K	0.0833333
B	Exponential decay with abundance plateaus	Very closely related	60	DT	0.25
B	Exponential decay with abundance plateaus	Very closely related	60	MM	0.166667
C	Logarithmic decay	Closely related	60	8K	0.0833333
C	Logarithmic decay	Closely related	60	DT	0.333333
C	Logarithmic decay	Closely related	60	MM	0.25
C	Logarithmic decay	Very closely related	60	8K	0
C	Logarithmic decay	Very closely related	60	DT	0.25
C	Logarithmic decay	Very closely related	60	MM	0.333333
C	Exponential decay	Closely related	60	8K	0
C	Exponential decay	Closely related	60	DT	0.25
C	Exponential decay	Closely related	60	MM	0.333333
C	Exponential decay	Very closely related	60	8K	0.0833333
C	Exponential decay	Very closely related	60	DT	0.0833333
C	Exponential decay	Very closely related	60	MM	0.416667
C	Logarithmic decay with abundance plateaus	Closely related	60	8K	0.0833333
C	Logarithmic decay with abundance plateaus	Closely related	60	DT	0.25
C	Logarithmic decay with abundance plateaus	Closely related	60	MM	0.25
C	Logarithmic decay with abundance plateaus	Very closely related	60	8K	0
C	Logarithmic decay with abundance plateaus	Very closely related	60	DT	0.166667
C	Logarithmic decay with abundance plateaus	Very closely related	60	MM	0.333333
C	Exponential decay with abundance plateaus	Closely related	60	8K	0.0833333
C	Exponential decay with abundance plateaus	Closely related	60	DT	0.25
C	Exponential decay with abundance plateaus	Closely related	60	MM	0.333333
C	Exponential decay with abundance plateaus	Very closely related	60	8K	0
C	Exponential decay with abundance plateaus	Very closely related	60	DT	0.166667
C	Exponential decay with abundance plateaus	Very closely related	60	MM	0.25
