# Supplementary material for: Simulation of 69 microbial communities indicates sequencing depth and false positives are major drivers of bias in prokaryotic metagenome-assembled genome recovery
Source: PLoS Comput Biol. 2024 Oct 22;20(10):e1012530. doi: 10.1371/journal.pcbi.1012530 (PMC11530072; doi:10.1371/journal.pcbi.1012530)
Supplement: S30 Table — The "Reference" column is populated with the species to which the species in "Very Closely Related" and "Closely Related" are related at the Genus and Family level, respectively. Additional features include the Domain, Phylum and community set (A,B and C) in which those species were used. (XLSX) [file pcbi.1012530.s052.xlsx]

## Sheet: Sheet1
Supplemental Table S30 - Triplets of species used in each community and their taxonomic relatedness. The "Reference" column is populated with the species to which the species in "Very Closely Related" and "Closely Related" are related at the Genus and Family level, respectively. Additional features include the Domain, Phylum and community set (A,B and C) in which those species were used.
Community	Domain	Phylym	Reference	Very Closely Related	Close Related
A	Bacteria	Proteobacteria	Acetobacter aceti	Acetobacter persici	Gluconacetobacter diazotrophicus
A	Bacteria	Proteobacteria	Taylorella asinigenitalis	Taylorella equigenitalis	Bordetella bronchiseptica
A	Bacteria	Aquificae	Thermocrinis albus	Thermocrinis ruber	Hydrogenobacter thermophilus
A	Bacteria	Firmicutes	Anoxybacillus flavithermus	Anoxybacillus gonensis	Geobacillus thermocatenulatus
A	Bacteria	Chlorobi	Chlorobium limicola	Chlorobium luteolum	Prosthecochloris aestuarii
A	Bacteria	Proteobacteria	Cronobacter sakazakii	Cronobacter universalis	Citrobacter koseri
A	Bacteria	Actinobacteria	Gordonia bronchialis	Gordonia polyisoprenivorans	Rhodococcus aetherivorans
A	Bacteria	Proteobacteria	Ensifer adhaerens	Sinorhizobium fredii	Agrobacterium radiobacter
A	Bacteria	Proteobacteria	Celeribacter indicus	Celeribacter marinus	Antarctobacter heliothermus
A	Bacteria	Bacteroidota	Elizabethkingia anophelis	Elizabethkingia meningoseptica	Chryseobacterium piperi
A	Archaea	Euryarchaeota	Archaeoglobus fulgidus	Archaeoglobus veneficus	Ferroglobus placidus
A	Archaea	Euryarchaeota	Haloferax mediterranei	Haloferax volcanii	Halogeometricum borinquense
B	Bacteria	Proteobacteria	Bordetella flabilis	Bordetella petrii	Achromobacter insolitus
B	Bacteria	Firmicutes	Bacillus amyloliquefaciens	Bacillus paralicheniformis	Aeribacillus pallidus
B	Bacteria	Actinobacteria	Bifidobacterium breve	Bifidobacterium kashiwanohense	Gardnerella vaginalis
B	Bacteria	Actinobacteria	Corynebacterium mustelae	Corynebacterium vitaeruminis	Lawsonella clevelandensis
B	Archaea	Crenarchaeota	Desulfurococcus mucosus	Desulfurococcus kamchatkensis	Staphylothermus hellenicus
B	Bacteria	Gammaproteobacteria	Citrobacter amalonaticus	Citrobacter farmeri	Kosakonia oryzae
B	Archaea	Euryarchaeota	Haloarcula marismortui	Halomicrobium mukohataei	Halorhabdus utahensis
B	Bacteria	Proteobacteria	Helicobacter bilis	Helicobacter cinaedi	Wolinella succinogenes
B	Bacteria	Actinobacteria	Pseudarthrobacter phenanthrenivorans	Pseudarthrobacter sulfonivorans	Sinomonas atrocyanea
B	Bacteria	Proteobacteria	Octadecabacter antarcticus	Octadecabacter temperatus	Brucella ovis
B	Bacteria	Bacteroidota	Chryseobacterium gallinarum	Chryseobacterium indologenes	Riemerella anatipestifer
B	Bacteria	Proteobacteria	Erythrobacter flavus	Erythrobacter gangjinensis	Altererythrobacter atlanticus
C	Bacteria	Acidobacteria	Granulicella mallensis	Granulicella tundricola	Terriglobus roseus
C	Bacteria	Spirochaetes	Borrelia anserina	Borrelia duttonii	Borreliella chilensis
C	Bacteria	Proteobacteria	Burkholderia glumae	Burkholderia stagnalis	Pandoraea thiooxydans
C	Bacteria	Proteobacteria	Brevundimonas subvibrioides	Brevundimonas vesicularis	Caulobacter crescentus
C	Bacteria	Chlamydiae	Chlamydia muridarum	Chlamydia suis	Chlamydophila pecorum
C	Bacteria	Proteobacteria	Plesiomonas shigelloides	Klebsiella quasipneumoniae	Erwinia gerundensis
C	Archaea	Euryarchaeota	Methanosarcina siciliae	Methanosarcina vacuolata	Methanococcoides methylutens
C	Bacteria	Proteobacteria	Mesorhizobium amorphae	Mesorhizobium ciceri	Nitratireductor basaltis
C	Bacteria	Proteobacteria	Paracoccus aminophilus	Paracoccus yeei	Rhodobacter capsulatus
C	Archaea	Crenarchaeota	Vulcanisaeta distributa	Vulcanisaeta moutnovskia	Thermoproteus uzoniensis
C	Bacteria	Thermotogae	Thermotoga caldifontis	Thermotoga petrophila	Pseudothermotoga thermarum
C	Bacteria	Cyanobacteria	Nostoc azollae	Nostoc punctiforme	Anabaena cylindrica
