# Supplementary material for: Simulation of 69 microbial communities indicates sequencing depth and false positives are major drivers of bias in prokaryotic metagenome-assembled genome recovery
Source: PLoS Comput Biol. 2024 Oct 22;20(10):e1012530. doi: 10.1371/journal.pcbi.1012530 (PMC11530072; doi:10.1371/journal.pcbi.1012530)
Supplement: S31 Table — Additional features include the coverage and relative abundance of the species in the original communities. Community species dataset: Original species list. Species abundance distribution (Logarithmic decay; Exponential decay; Logarithmic decay with abundance plateaus; Exponential decay with abundance plateaus). Sequencing depth was kept at 60 million reads. (XLSX) [file pcbi.1012530.s053.xlsx]

## Sheet: Sheet2
Supplemental Table S31 - Recovery of pairs of genomes by the 8K pipeline according to their taxonomic distribution (Closely related - Reference and paired genome share the same genus; Very closely related - Reference and paired genome share the same family). Additional features include the coverage and relative abundance of the species in the original communities. Community species dataset: Origi…
Community species dataset	Species abundance distribution	Taxonomic distribution	Sequencing depth	Pipeline	Reference genome	Paired genome	Both species recovered?	Reference genome coverage(if found)	Reference genome relative abundance (if found)	Paired genome coverage(if found)	Paired genome relative abundance (if found)	Original relative abundance of reference genome	Original relative abundance of paired genome
B	Exponential decay	Closely related	60	8K	Pseudarthrobacter phenanthrenivorans	Sinomonas atrocyanea	No	NA	NA	74	0.0292598634259138	3.073	2.917
B	Exponential decay	Closely related	60	8K	Pseudarthrobacter phenanthrenivorans	Sinomonas atrocyanea	No	NA	NA	74	0.0291019811547785	3.073	2.917
B	Exponential decay	Closely related	60	8K	Chryseobacterium gallinarum	Riemerella anatipestifer	No	NA	NA	78	0.0150977152809004	3.217	2.997
A	Exponential decay	Closely related	60	8K	Gordonia bronchialis	Rhodococcus aetherivorans	No	NA	NA	NA	NA	0.325	0.477
C	Exponential decay	Closely related	60	8K	Paracoccus aminophilus	Rhodobacter capsulatus	No	97	0.0299040166851504	NA	NA	3.571	3.619
C	Exponential decay	Closely related	60	8K	Paracoccus aminophilus	Rhodobacter capsulatus	No	97	0.0302841185919949	NA	NA	3.571	3.619
C	Exponential decay	Closely related	60	8K	Paracoccus aminophilus	Rhodobacter capsulatus	No	97	0.0296905156140867	NA	NA	3.571	3.619
C	Exponential decay	Closely related	60	8K	Thermotoga caldifontis	Pseudothermotoga thermarum	No	NA	NA	35	0.00653819946663399	1.324	0.916
A	Exponential decay	Closely related	60	8K	Chlorobium limicola	Prosthecochloris aestuarii	No	NA	NA	NA	NA	3.466	3.52
C	Exponential decay	Closely related	60	8K	Burkholderia glumae	Pandoraea thiooxydans	No	NA	NA	NA	NA	2.747	2.834
C	Exponential decay	Closely related	60	8K	Mesorhizobium amorphae	Nitratireductor basaltis	No	NA	NA	38	0.0118161092774815	1.454	1.055
C	Exponential decay	Closely related	60	8K	Mesorhizobium amorphae	Nitratireductor basaltis	No	NA	NA	38	0.0118381760548499	1.454	1.055
C	Exponential decay	Closely related	60	8K	Methanosarcina siciliae	Methanococcoides methylutens	No	NA	NA	99	0.0210716723762231	3.745	3.664
B	Exponential decay	Closely related	60	8K	Corynebacterium mustelae	Lawsonella clevelandensis	No	89	0.0269178680078525	NA	NA	3.812	3.706
B	Exponential decay	Closely related	60	8K	Citrobacter amalonaticus	Kosakonia oryzae	No	NA	NA	NA	NA	1.938	2.05
A	Exponential decay	Closely related	60	8K	Thermocrinis albus	Hydrogenobacter thermophilus	Yes	77	0.0105838693419095	82	0.0132225282271183	3.217	2.997
B	Exponential decay	Closely related	60	8K	Haloarcula marismortui	Halorhabdus utahensis	No	NA	NA	NA	NA	0.773	0.627
A	Exponential decay	Closely related	60	8K	Haloferax mediterranei	Halogeometricum borinquense	No	NA	NA	NA	NA	0.627	0.773
A	Exponential decay	Closely related	60	8K	Acetobacter aceti	Gluconacetobacter diazotrophicus	Yes	58	0.0197876499357323	55	0.0166495163922623	2.16	2.266
A	Exponential decay	Closely related	60	8K	Acetobacter aceti	Gluconacetobacter diazotrophicus	Yes	58	0.0197876499357323	55	0.0157200681877577	2.16	2.266
A	Exponential decay	Closely related	60	8K	Acetobacter aceti	Gluconacetobacter diazotrophicus	Yes	58	0.0197876499357323	55	0.016335911374582	2.16	2.266
A	Exponential decay	Closely related	60	8K	Acetobacter aceti	Gluconacetobacter diazotrophicus	Yes	58	0.0197876499357323	55	0.0163640451580559	2.16	2.266
A	Exponential decay	Closely related	60	8K	Acetobacter aceti	Gluconacetobacter diazotrophicus	Yes	58	0.0179917212008725	55	0.0166495163922623	2.16	2.266
A	Exponential decay	Closely related	60	8K	Acetobacter aceti	Gluconacetobacter diazotrophicus	Yes	58	0.0179917212008725	55	0.0157200681877577	2.16	2.266
A	Exponential decay	Closely related	60	8K	Acetobacter aceti	Gluconacetobacter diazotrophicus	Yes	58	0.0179917212008725	55	0.016335911374582	2.16	2.266
A	Exponential decay	Closely related	60	8K	Acetobacter aceti	Gluconacetobacter diazotrophicus	Yes	58	0.0179917212008725	55	0.0163640451580559	2.16	2.266
A	Exponential decay	Closely related	60	8K	Acetobacter aceti	Gluconacetobacter diazotrophicus	Yes	58	0.0197918833368001	55	0.0166495163922623	2.16	2.266
A	Exponential decay	Closely related	60	8K	Acetobacter aceti	Gluconacetobacter diazotrophicus	Yes	58	0.0197918833368001	55	0.0157200681877577	2.16	2.266
A	Exponential decay	Closely related	60	8K	Acetobacter aceti	Gluconacetobacter diazotrophicus	Yes	58	0.0197918833368001	55	0.016335911374582	2.16	2.266
A	Exponential decay	Closely related	60	8K	Acetobacter aceti	Gluconacetobacter diazotrophicus	Yes	58	0.0197918833368001	55	0.0163640451580559	2.16	2.266
A	Exponential decay	Closely related	60	8K	Anoxybacillus flavithermus	Geobacillus thermocatenulatus	No	NA	NA	97	0.0269417310676971	3.745	3.78
A	Exponential decay	Closely related	60	8K	Anoxybacillus flavithermus	Geobacillus thermocatenulatus	No	NA	NA	97	0.0274838730753025	3.745	3.78
B	Exponential decay	Closely related	60	8K	Bifidobacterium breve	Gardnerella vaginalis	No	NA	NA	NA	NA	1.454	1.58
A	Exponential decay	Closely related	60	8K	Archaeoglobus fulgidus	Ferroglobus placidus	Yes	93	0.0163729619673915	91	0.0166127158034529	3.571	3.619
A	Exponential decay	Closely related	60	8K	Archaeoglobus fulgidus	Ferroglobus placidus	Yes	93	0.0163729619673915	91	0.0166340328111916	3.571	3.619
C	Exponential decay	Closely related	60	8K	Plesiomonas shigelloides	Erwinia gerundensis	No	54	0.0149561083631436	NA	NA	1.938	2.05
A	Exponential decay	Closely related	60	8K	Cronobacter sakazakii	Citrobacter koseri	No	NA	NA	NA	NA	1.454	1.58
A	Exponential decay	Closely related	60	8K	Elizabethkingia anophelis	Chryseobacterium piperi	No	NA	NA	NA	NA	1.191	0.916
C	Exponential decay	Closely related	60	8K	Chlamydia muridarum	Chlamydophila pecorum	No	NA	NA	NA	NA	3.217	3.284
C	Exponential decay	Closely related	60	8K	Brevundimonas subvibrioides	Caulobacter crescentus	No	NA	NA	NA	NA	3.812	4.249
B	Exponential decay	Closely related	60	8K	Octadecabacter antarcticus	Brucella ovis	No	NA	NA	NA	NA	3.409	3.52
C	Exponential decay	Closely related	60	8K	Borrelia anserina	Borreliella chilensis	No	NA	NA	NA	NA	2.564	2.369
A	Exponential decay	Closely related	60	8K	Taylorella asinigenitalis	Bordetella bronchiseptica	No	NA	NA	NA	NA	1.938	2.05
A	Exponential decay	Closely related	60	8K	Celeribacter indicus	Antarctobacter heliothermus	No	NA	NA	66	0.0275445573795847	2.564	2.657
C	Exponential decay	Closely related	60	8K	Nostoc azollae	Anabaena cylindrica	No	NA	NA	NA	NA	3.466	3.348
B	Exponential decay	Closely related	60	8K	Erythrobacter flavus	Altererythrobacter atlanticus	No	11	0.00185840694236286	NA	NA	0.325	0.477
B	Exponential decay	Closely related	60	8K	Erythrobacter flavus	Altererythrobacter atlanticus	No	11	0.00295584302268702	NA	NA	0.325	0.477
A	Exponential decay	Closely related	60	8K	Ensifer adhaerens	Agrobacterium radiobacter	No	NA	NA	NA	NA	2.747	2.834
B	Exponential decay	Closely related	60	8K	Bacillus amyloliquefaciens	Aeribacillus pallidus	No	NA	NA	NA	NA	1.191	1.324
B	Exponential decay	Closely related	60	8K	Bordetella flabilis	Achromobacter insolitus	No	NA	NA	NA	NA	2.564	2.369
B	Logarithmic decay with abundance plateaus	Closely related	60	8K	Pseudarthrobacter phenanthrenivorans	Sinomonas atrocyanea	No	NA	NA	44	0.0175221597469636	1.221	0.852
B	Logarithmic decay with abundance plateaus	Closely related	60	8K	Pseudarthrobacter phenanthrenivorans	Sinomonas atrocyanea	No	NA	NA	44	0.0174254341162836	1.221	0.852
B	Logarithmic decay with abundance plateaus	Closely related	60	8K	Chryseobacterium gallinarum	Riemerella anatipestifer	No	NA	NA	63	0.0122561310037805	1.75	0.852
A	Logarithmic decay with abundance plateaus	Closely related	60	8K	Gordonia bronchialis	Rhodococcus aetherivorans	No	NA	NA	NA	NA	0.016	0.016
C	Logarithmic decay with abundance plateaus	Closely related	60	8K	Paracoccus aminophilus	Rhodobacter capsulatus	Yes	141	0.042450114150038	141	0.0441726313908771	5.154	5.154
C	Logarithmic decay with abundance plateaus	Closely related	60	8K	Paracoccus aminophilus	Rhodobacter capsulatus	Yes	141	0.0444522981507661	141	0.0441726313908771	5.154	5.154
C	Logarithmic decay with abundance plateaus	Closely related	60	8K	Thermotoga caldifontis	Pseudothermotoga thermarum	No	NA	NA	NA	NA	0.048	0.033
A	Logarithmic decay with abundance plateaus	Closely related	60	8K	Chlorobium limicola	Prosthecochloris aestuarii	No	NA	NA	NA	NA	3.596	3.596
C	Logarithmic decay with abundance plateaus	Closely related	60	8K	Burkholderia glumae	Pandoraea thiooxydans	No	NA	NA	16	0.0061767853922618	0.594	0.594
C	Logarithmic decay with abundance plateaus	Closely related	60	8K	Mesorhizobium amorphae	Nitratireductor basaltis	No	NA	NA	NA	NA	0.069	0.033
C	Logarithmic decay with abundance plateaus	Closely related	60	8K	Methanosarcina siciliae	Methanococcoides methylutens	No	NA	NA	288	0.0612162204054068	10.589	7.388
B	Logarithmic decay with abundance plateaus	Closely related	60	8K	Corynebacterium mustelae	Lawsonella clevelandensis	No	269	0.0806719267160476	NA	NA	15.002	7.388
B	Logarithmic decay with abundance plateaus	Closely related	60	8K	Corynebacterium mustelae	Lawsonella clevelandensis	No	269	0.0823510549903882	NA	NA	15.002	7.388
B	Logarithmic decay with abundance plateaus	Closely related	60	8K	Citrobacter amalonaticus	Kosakonia oryzae	No	NA	NA	NA	NA	0.141	0.141
A	Logarithmic decay with abundance plateaus	Closely related	60	8K	Thermocrinis albus	Hydrogenobacter thermophilus	Yes	15	0.00211318836649353	32	0.00514983201547545	1.75	0.852
B	Logarithmic decay with abundance plateaus	Closely related	60	8K	Haloarcula marismortui	Halorhabdus utahensis	No	NA	NA	NA	NA	0.023	0.023
A	Logarithmic decay with abundance plateaus	Closely related	60	8K	Haloferax mediterranei	Halogeometricum borinquense	No	NA	NA	NA	NA	0.023	0.023
A	Logarithmic decay with abundance plateaus	Closely related	60	8K	Acetobacter aceti	Gluconacetobacter diazotrophicus	No	NA	NA	NA	NA	0.202	0.202
A	Logarithmic decay with abundance plateaus	Closely related	60	8K	Anoxybacillus flavithermus	Geobacillus thermocatenulatus	No	NA	NA	196	0.0561679987584814	10.589	10.589
B	Logarithmic decay with abundance plateaus	Closely related	60	8K	Bifidobacterium breve	Gardnerella vaginalis	No	NA	NA	NA	NA	0.069	0.069
A	Logarithmic decay with abundance plateaus	Closely related	60	8K	Archaeoglobus fulgidus	Ferroglobus placidus	No	NA	NA	94	0.0171355832196383	5.154	5.154
C	Logarithmic decay with abundance plateaus	Closely related	60	8K	Plesiomonas shigelloides	Erwinia gerundensis	No	NA	NA	NA	NA	0.141	0.141
A	Logarithmic decay with abundance plateaus	Closely related	60	8K	Cronobacter sakazakii	Citrobacter koseri	No	NA	NA	NA	NA	0.069	0.069
A	Logarithmic decay with abundance plateaus	Closely related	60	8K	Elizabethkingia anophelis	Chryseobacterium piperi	No	NA	NA	NA	NA	0.048	0.033
C	Logarithmic decay with abundance plateaus	Closely related	60	8K	Chlamydia muridarum	Chlamydophila pecorum	No	NA	NA	NA	NA	1.75	1.75
C	Logarithmic decay with abundance plateaus	Closely related	60	8K	Brevundimonas subvibrioides	Caulobacter crescentus	No	NA	NA	NA	NA	15.002	15.002
B	Logarithmic decay with abundance plateaus	Closely related	60	8K	Octadecabacter antarcticus	Brucella ovis	No	NA	NA	NA	NA	2.509	3.596
C	Logarithmic decay with abundance plateaus	Closely related	60	8K	Borrelia anserina	Borreliella chilensis	No	NA	NA	NA	NA	0.415	0.289
A	Logarithmic decay with abundance plateaus	Closely related	60	8K	Taylorella asinigenitalis	Bordetella bronchiseptica	No	NA	NA	NA	NA	0.141	0.141
A	Logarithmic decay with abundance plateaus	Closely related	60	8K	Celeribacter indicus	Antarctobacter heliothermus	No	NA	NA	7	0.0030522443013492	0.415	0.415
A	Logarithmic decay with abundance plateaus	Closely related	60	8K	Celeribacter indicus	Antarctobacter heliothermus	No	NA	NA	7	0.00312324727045669	0.415	0.415
A	Logarithmic decay with abundance plateaus	Closely related	60	8K	Celeribacter indicus	Antarctobacter heliothermus	No	NA	NA	7	0.00304982753362136	0.415	0.415
C	Logarithmic decay with abundance plateaus	Closely related	60	8K	Nostoc azollae	Anabaena cylindrica	No	NA	NA	NA	NA	3.596	2.509
B	Logarithmic decay with abundance plateaus	Closely related	60	8K	Erythrobacter flavus	Altererythrobacter atlanticus	No	NA	NA	NA	NA	0.016	0.016
A	Logarithmic decay with abundance plateaus	Closely related	60	8K	Ensifer adhaerens	Agrobacterium radiobacter	No	NA	NA	NA	NA	0.594	0.594
B	Logarithmic decay with abundance plateaus	Closely related	60	8K	Bacillus amyloliquefaciens	Aeribacillus pallidus	No	NA	NA	NA	NA	0.048	0.048
B	Logarithmic decay with abundance plateaus	Closely related	60	8K	Bordetella flabilis	Achromobacter insolitus	No	NA	NA	NA	NA	0.415	0.289
B	Exponential decay with abundance plateaus	Closely related	60	8K	Pseudarthrobacter phenanthrenivorans	Sinomonas atrocyanea	No	NA	NA	76	0.0297916744716417	3.11	2.957
B	Exponential decay with abundance plateaus	Closely related	60	8K	Pseudarthrobacter phenanthrenivorans	Sinomonas atrocyanea	No	NA	NA	76	0.0296263563434172	3.11	2.957
B	Exponential decay with abundance plateaus	Closely related	60	8K	Chryseobacterium gallinarum	Riemerella anatipestifer	No	NA	NA	79	0.0153121350044782	3.251	2.957
A	Exponential decay with abundance plateaus	Closely related	60	8K	Gordonia bronchialis	Rhodococcus aetherivorans	No	NA	NA	NA	NA	0.401	0.401
C	Exponential decay with abundance plateaus	Closely related	60	8K	Paracoccus aminophilus	Rhodobacter capsulatus	No	96	0.0295884558325341	NA	NA	3.595	3.595
C	Exponential decay with abundance plateaus	Closely related	60	8K	Paracoccus aminophilus	Rhodobacter capsulatus	No	96	0.0298822573798889	NA	NA	3.595	3.595
C	Exponential decay with abundance plateaus	Closely related	60	8K	Thermotoga caldifontis	Pseudothermotoga thermarum	No	NA	NA	33	0.00625976630143585	1.258	0.986
A	Exponential decay with abundance plateaus	Closely related	60	8K	Chlorobium limicola	Prosthecochloris aestuarii	No	NA	NA	NA	NA	3.493	3.493
C	Exponential decay with abundance plateaus	Closely related	60	8K	Burkholderia glumae	Pandoraea thiooxydans	No	NA	NA	NA	NA	2.79	2.79
C	Exponential decay with abundance plateaus	Closely related	60	8K	Mesorhizobium amorphae	Nitratireductor basaltis	No	NA	NA	40	0.0125072158713369	1.517	0.986
C	Exponential decay with abundance plateaus	Closely related	60	8K	Mesorhizobium amorphae	Nitratireductor basaltis	No	NA	NA	40	0.012530182658962	1.517	0.986
C	Exponential decay with abundance plateaus	Closely related	60	8K	Methanosarcina siciliae	Methanococcoides methylutens	No	NA	NA	100	0.0217653979644293	3.762	3.685
B	Exponential decay with abundance plateaus	Closely related	60	8K	Corynebacterium mustelae	Lawsonella clevelandensis	No	89	0.0268137964091321	NA	NA	4.03	3.685
B	Exponential decay with abundance plateaus	Closely related	60	8K	Corynebacterium mustelae	Lawsonella clevelandensis	No	89	0.0274002245631013	NA	NA	4.03	3.685
B	Exponential decay with abundance plateaus	Closely related	60	8K	Citrobacter amalonaticus	Kosakonia oryzae	No	NA	NA	NA	NA	1.994	1.994
A	Exponential decay with abundance plateaus	Closely related	60	8K	Thermocrinis albus	Hydrogenobacter thermophilus	Yes	76	0.0104199877228181	84	0.0134547660214499	3.251	2.957
B	Exponential decay with abundance plateaus	Closely related	60	8K	Haloarcula marismortui	Halorhabdus utahensis	Yes	17	0.00495765897654084	16	0.00475888023231209	0.7	0.7
B	Exponential decay with abundance plateaus	Closely related	60	8K	Haloarcula marismortui	Halorhabdus utahensis	Yes	17	0.00497310490396853	16	0.00475888023231209	0.7	0.7
A	Exponential decay with abundance plateaus	Closely related	60	8K	Haloferax mediterranei	Halogeometricum borinquense	No	NA	NA	NA	NA	0.7	0.7
A	Exponential decay with abundance plateaus	Closely related	60	8K	Acetobacter aceti	Gluconacetobacter diazotrophicus	Yes	57	0.017982383105643	57	0.0170392357980104	2.213	2.213
A	Exponential decay with abundance plateaus	Closely related	60	8K	Acetobacter aceti	Gluconacetobacter diazotrophicus	Yes	57	0.017982383105643	57	0.0163971762848286	2.213	2.213
A	Exponential decay with abundance plateaus	Closely related	60	8K	Acetobacter aceti	Gluconacetobacter diazotrophicus	Yes	57	0.017982383105643	57	0.0171563041992406	2.213	2.213
A	Exponential decay with abundance plateaus	Closely related	60	8K	Acetobacter aceti	Gluconacetobacter diazotrophicus	Yes	57	0.017982383105643	57	0.0163647758047615	2.213	2.213
A	Exponential decay with abundance plateaus	Closely related	60	8K	Acetobacter aceti	Gluconacetobacter diazotrophicus	Yes	57	0.0199035282372767	57	0.0170392357980104	2.213	2.213
A	Exponential decay with abundance plateaus	Closely related	60	8K	Acetobacter aceti	Gluconacetobacter diazotrophicus	Yes	57	0.0199035282372767	57	0.0163971762848286	2.213	2.213
A	Exponential decay with abundance plateaus	Closely related	60	8K	Acetobacter aceti	Gluconacetobacter diazotrophicus	Yes	57	0.0199035282372767	57	0.0171563041992406	2.213	2.213
A	Exponential decay with abundance plateaus	Closely related	60	8K	Acetobacter aceti	Gluconacetobacter diazotrophicus	Yes	57	0.0199035282372767	57	0.0163647758047615	2.213	2.213
A	Exponential decay with abundance plateaus	Closely related	60	8K	Anoxybacillus flavithermus	Geobacillus thermocatenulatus	No	NA	NA	98	0.0280387487741277	3.762	3.762
B	Exponential decay with abundance plateaus	Closely related	60	8K	Bifidobacterium breve	Gardnerella vaginalis	No	NA	NA	NA	NA	1.517	1.517
A	Exponential decay with abundance plateaus	Closely related	60	8K	Archaeoglobus fulgidus	Ferroglobus placidus	Yes	93	0.0177352961113041	93	0.0168625331798666	3.595	3.595
C	Exponential decay with abundance plateaus	Closely related	60	8K	Plesiomonas shigelloides	Erwinia gerundensis	No	53	0.0146003435618094	NA	NA	1.994	1.994
A	Exponential decay with abundance plateaus	Closely related	60	8K	Cronobacter sakazakii	Citrobacter koseri	No	NA	NA	NA	NA	1.517	1.517
A	Exponential decay with abundance plateaus	Closely related	60	8K	Elizabethkingia anophelis	Chryseobacterium piperi	No	NA	NA	NA	NA	1.258	0.986
C	Exponential decay with abundance plateaus	Closely related	60	8K	Chlamydia muridarum	Chlamydophila pecorum	No	NA	NA	NA	NA	3.251	3.251
C	Exponential decay with abundance plateaus	Closely related	60	8K	Brevundimonas subvibrioides	Caulobacter crescentus	No	NA	NA	NA	NA	4.03	4.03
B	Exponential decay with abundance plateaus	Closely related	60	8K	Octadecabacter antarcticus	Brucella ovis	No	NA	NA	NA	NA	3.378	3.493
C	Exponential decay with abundance plateaus	Closely related	60	8K	Borrelia anserina	Borreliella chilensis	No	NA	NA	NA	NA	2.611	2.418
A	Exponential decay with abundance plateaus	Closely related	60	8K	Taylorella asinigenitalis	Bordetella bronchiseptica	No	NA	NA	NA	NA	1.994	1.994
A	Exponential decay with abundance plateaus	Closely related	60	8K	Celeribacter indicus	Antarctobacter heliothermus	No	NA	NA	67	0.0267238959590585	2.611	2.611
A	Exponential decay with abundance plateaus	Closely related	60	8K	Celeribacter indicus	Antarctobacter heliothermus	No	NA	NA	67	0.0285145724909157	2.611	2.611
C	Exponential decay with abundance plateaus	Closely related	60	8K	Nostoc azollae	Anabaena cylindrica	No	NA	NA	NA	NA	3.493	3.378
B	Exponential decay with abundance plateaus	Closely related	60	8K	Erythrobacter flavus	Altererythrobacter atlanticus	No	9	0.00277094266761975	NA	NA	0.401	0.401
A	Exponential decay with abundance plateaus	Closely related	60	8K	Ensifer adhaerens	Agrobacterium radiobacter	No	NA	NA	NA	NA	2.79	2.79
B	Exponential decay with abundance plateaus	Closely related	60	8K	Bacillus amyloliquefaciens	Aeribacillus pallidus	No	NA	NA	NA	NA	1.258	1.258
B	Exponential decay with abundance plateaus	Closely related	60	8K	Bordetella flabilis	Achromobacter insolitus	No	NA	NA	NA	NA	2.611	2.418
B	Exponential decay	Closely related	60	8K	Helicobacter bilis	Wolinella succinogenes	No	NA	NA	52	0.00977095260791237	2.16	1.822
C	Exponential decay	Closely related	60	8K	Vulcanisaeta distributa	Thermoproteus uzoniensis	No	NA	NA	16	0.0027621971903559	0.627	0.773
C	Exponential decay	Closely related	60	8K	Granulicella mallensis	Terriglobus roseus	No	NA	NA	NA	NA	3.073	2.917
B	Exponential decay	Closely related	60	8K	Desulfurococcus mucosus	Staphylothermus hellenicus	Yes	88	0.0106768615633367	90	0.0132052631493788	3.745	3.664
B	Exponential decay with abundance plateaus	Closely related	60	8K	Helicobacter bilis	Wolinella succinogenes	No	NA	NA	53	0.0100477425943867	2.213	1.762
C	Exponential decay with abundance plateaus	Closely related	60	8K	Vulcanisaeta distributa	Thermoproteus uzoniensis	Yes	18	0.00388268711548548	18	0.00303984934320654	0.7	0.7
C	Exponential decay with abundance plateaus	Closely related	60	8K	Granulicella mallensis	Terriglobus roseus	No	NA	NA	NA	NA	3.11	2.957
B	Exponential decay with abundance plateaus	Closely related	60	8K	Desulfurococcus mucosus	Staphylothermus hellenicus	Yes	89	0.0107632259756864	91	0.0133218622023777	3.762	3.685
B	Logarithmic decay	Closely related	60	8K	Helicobacter bilis	Wolinella succinogenes	No	NA	NA	6	0.00116146783567323	0.184	0.107
C	Logarithmic decay	Closely related	60	8K	Vulcanisaeta distributa	Thermoproteus uzoniensis	No	NA	NA	NA	NA	0.021	0.025
C	Logarithmic decay	Closely related	60	8K	Granulicella mallensis	Terriglobus roseus	No	NA	NA	NA	NA	1.112	0.776
B	Logarithmic decay	Closely related	60	8K	Desulfurococcus mucosus	Staphylothermus hellenicus	Yes	240	0.0288859713127164	345	0.0503220372921717	9.639	6.725
B	Logarithmic decay	Closely related	60	8K	Pseudarthrobacter phenanthrenivorans	Sinomonas atrocyanea	No	NA	NA	NA	NA	1.112	0.776
B	Logarithmic decay	Closely related	60	8K	Chryseobacterium gallinarum	Riemerella anatipestifer	No	NA	NA	57	0.0110160312036055	1.593	0.928
A	Logarithmic decay	Closely related	60	8K	Gordonia bronchialis	Rhodococcus aetherivorans	No	NA	NA	NA	NA	0.015	0.018
C	Logarithmic decay	Closely related	60	8K	Paracoccus aminophilus	Rhodobacter capsulatus	Yes	153	0.0452490287330743	128	0.0352669594045225	4.692	5.617
C	Logarithmic decay	Closely related	60	8K	Paracoccus aminophilus	Rhodobacter capsulatus	Yes	153	0.0478608794295678	128	0.0352669594045225	4.692	5.617
C	Logarithmic decay	Closely related	60	8K	Thermotoga caldifontis	Pseudothermotoga thermarum	No	NA	NA	NA	NA	0.052	0.03
A	Logarithmic decay	Closely related	60	8K	Chlorobium limicola	Prosthecochloris aestuarii	No	NA	NA	NA	NA	3.273	3.919
C	Logarithmic decay	Closely related	60	8K	Burkholderia glumae	Pandoraea thiooxydans	No	NA	NA	14	0.00364703430587582	0.541	0.648
C	Logarithmic decay	Closely related	60	8K	Burkholderia glumae	Pandoraea thiooxydans	No	NA	NA	14	0.00363146763505804	0.541	0.648
C	Logarithmic decay	Closely related	60	8K	Burkholderia glumae	Pandoraea thiooxydans	No	NA	NA	14	0.00489790130610702	0.541	0.648
C	Logarithmic decay	Closely related	60	8K	Mesorhizobium amorphae	Nitratireductor basaltis	No	NA	NA	NA	NA	0.062	0.036
C	Logarithmic decay	Closely related	60	8K	Methanosarcina siciliae	Methanococcoides methylutens	No	NA	NA	262	0.0556751148466973	9.639	6.725
B	Logarithmic decay	Closely related	60	8K	Corynebacterium mustelae	Lawsonella clevelandensis	No	288	0.0863666675719144	NA	NA	13.815	8.051
B	Logarithmic decay	Closely related	60	8K	Corynebacterium mustelae	Lawsonella clevelandensis	No	288	0.0881629091134122	NA	NA	13.815	8.051
B	Logarithmic decay	Closely related	60	8K	Citrobacter amalonaticus	Kosakonia oryzae	No	NA	NA	NA	NA	0.128	0.153
A	Logarithmic decay	Closely related	60	8K	Thermocrinis albus	Hydrogenobacter thermophilus	Yes	16	0.00221228270169802	28	0.00449631862631163	1.593	0.928
B	Logarithmic decay	Closely related	60	8K	Haloarcula marismortui	Halorhabdus utahensis	No	NA	NA	NA	NA	0.025	0.021
A	Logarithmic decay	Closely related	60	8K	Haloferax mediterranei	Halogeometricum borinquense	No	NA	NA	NA	NA	0.021	0.025
A	Logarithmic decay	Closely related	60	8K	Acetobacter aceti	Gluconacetobacter diazotrophicus	No	NA	NA	NA	NA	0.184	0.22
A	Logarithmic decay	Closely related	60	8K	Anoxybacillus flavithermus	Geobacillus thermocatenulatus	No	NA	NA	171	0.0485781819700068	9.639	11.54
A	Logarithmic decay	Closely related	60	8K	Anoxybacillus flavithermus	Geobacillus thermocatenulatus	No	NA	NA	171	0.0486276341912358	9.639	11.54
B	Logarithmic decay	Closely related	60	8K	Bifidobacterium breve	Gardnerella vaginalis	No	NA	NA	NA	NA	0.062	0.075
A	Logarithmic decay	Closely related	60	8K	Archaeoglobus fulgidus	Ferroglobus placidus	No	NA	NA	82	0.014948971457968	4.692	5.617
C	Logarithmic decay	Closely related	60	8K	Plesiomonas shigelloides	Erwinia gerundensis	No	NA	NA	NA	NA	0.128	0.153
A	Logarithmic decay	Closely related	60	8K	Cronobacter sakazakii	Citrobacter koseri	No	NA	NA	NA	NA	0.062	0.075
A	Logarithmic decay	Closely related	60	8K	Elizabethkingia anophelis	Chryseobacterium piperi	No	NA	NA	NA	NA	0.044	0.03
C	Logarithmic decay	Closely related	60	8K	Chlamydia muridarum	Chlamydophila pecorum	No	NA	NA	NA	NA	1.593	1.907
C	Logarithmic decay	Closely related	60	8K	Brevundimonas subvibrioides	Caulobacter crescentus	No	NA	NA	NA	NA	13.815	16.187
B	Logarithmic decay	Closely related	60	8K	Octadecabacter antarcticus	Brucella ovis	No	NA	NA	NA	NA	2.734	3.919
C	Logarithmic decay	Closely related	60	8K	Borrelia anserina	Borreliella chilensis	No	NA	NA	NA	NA	0.377	0.263
A	Logarithmic decay	Closely related	60	8K	Taylorella asinigenitalis	Bordetella bronchiseptica	No	NA	NA	NA	NA	0.128	0.153
A	Logarithmic decay	Closely related	60	8K	Celeribacter indicus	Antarctobacter heliothermus	No	NA	NA	6	0.00256926540283768	0.377	0.452
A	Logarithmic decay	Closely related	60	8K	Celeribacter indicus	Antarctobacter heliothermus	No	NA	NA	6	0.00263031814512335	0.377	0.452
C	Logarithmic decay	Closely related	60	8K	Nostoc azollae	Anabaena cylindrica	No	NA	NA	NA	NA	3.273	2.284
B	Logarithmic decay	Closely related	60	8K	Erythrobacter flavus	Altererythrobacter atlanticus	No	NA	NA	NA	NA	0.015	0.018
A	Logarithmic decay	Closely related	60	8K	Ensifer adhaerens	Agrobacterium radiobacter	No	NA	NA	NA	NA	0.541	0.648
B	Logarithmic decay	Closely related	60	8K	Bacillus amyloliquefaciens	Aeribacillus pallidus	No	NA	NA	NA	NA	0.044	0.052
B	Logarithmic decay	Closely related	60	8K	Bordetella flabilis	Achromobacter insolitus	No	NA	NA	NA	NA	0.377	0.263
B	Logarithmic decay with abundance plateaus	Closely related	60	8K	Helicobacter bilis	Wolinella succinogenes	No	NA	NA	7	0.00133605403205093	0.202	0.098
C	Logarithmic decay with abundance plateaus	Closely related	60	8K	Vulcanisaeta distributa	Thermoproteus uzoniensis	No	NA	NA	NA	NA	0.023	0.023
C	Logarithmic decay with abundance plateaus	Closely related	60	8K	Granulicella mallensis	Terriglobus roseus	No	NA	NA	NA	NA	1.221	0.852
B	Logarithmic decay with abundance plateaus	Closely related	60	8K	Desulfurococcus mucosus	Staphylothermus hellenicus	Yes	268	0.0323224815855788	385	0.0561589478518649	10.589	7.388
A	Exponential decay	Very closely related	60	8K	Acetobacter aceti	Acetobacter persici	Yes	58	0.0191513714238504	55	0.0152405057864888	2.16	2.266
A	Exponential decay	Very closely related	60	8K	Acetobacter aceti	Acetobacter persici	Yes	59	0.0198025990202869	55	0.0152405057864888	2.16	2.266
A	Exponential decay	Very closely related	60	8K	Acetobacter aceti	Acetobacter persici	Yes	59	0.0206674802025427	55	0.0152405057864888	2.16	2.266
A	Exponential decay	Very closely related	60	8K	Acetobacter aceti	Acetobacter persici	Yes	59	0.0201490548349703	55	0.0152405057864888	2.16	2.266
A	Exponential decay	Very closely related	60	8K	Anoxybacillus flavithermus	Anoxybacillus gonensis	No	NA	NA	NA	NA	3.745	3.78
A	Exponential decay	Very closely related	60	8K	Archaeoglobus fulgidus	Archaeoglobus veneficus	No	NA	NA	NA	NA	3.571	3.619
A	Exponential decay	Very closely related	60	8K	Celeribacter indicus	Celeribacter marinus	No	NA	NA	66	0.0172246890876985	2.564	2.657
A	Exponential decay	Very closely related	60	8K	Chlorobium limicola	Chlorobium luteolum	No	NA	NA	89	0.0184951604104422	3.466	3.52
A	Exponential decay	Very closely related	60	8K	Cronobacter sakazakii	Cronobacter universalis	No	NA	NA	NA	NA	1.454	1.58
A	Exponential decay	Very closely related	60	8K	Elizabethkingia anophelis	Elizabethkingia meningoseptica	No	NA	NA	NA	NA	1.324	1.191
A	Exponential decay	Very closely related	60	8K	Ensifer adhaerens	Sinorhizobium fredii	No	NA	NA	NA	NA	2.747	2.834
A	Exponential decay	Very closely related	60	8K	Gordonia bronchialis	Gordonia polyisoprenivorans	No	NA	NA	NA	NA	0.325	0.477
A	Exponential decay	Very closely related	60	8K	Haloferax mediterranei	Haloferax volcanii	No	NA	NA	NA	NA	0.627	0.773
A	Exponential decay	Very closely related	60	8K	Taylorella asinigenitalis	Taylorella equigenitalis	No	NA	NA	NA	NA	1.938	2.05
A	Exponential decay	Very closely related	60	8K	Thermocrinis albus	Thermocrinis ruber	Yes	83	0.0112988729660846	84	0.0111591706214136	3.284	3.217
B	Exponential decay	Very closely related	60	8K	Bacillus amyloliquefaciens	Bacillus paralicheniformis	No	NA	NA	NA	NA	1.191	1.324
B	Exponential decay	Very closely related	60	8K	Bifidobacterium breve	Bifidobacterium kashiwanohense	No	NA	NA	NA	NA	1.454	1.58
B	Exponential decay	Very closely related	60	8K	Bordetella flabilis	Bordetella petrii	No	NA	NA	NA	NA	2.657	2.564
B	Exponential decay	Very closely related	60	8K	Chryseobacterium gallinarum	Chryseobacterium indologenes	No	NA	NA	NA	NA	3.284	3.217
B	Exponential decay	Very closely related	60	8K	Citrobacter amalonaticus	Citrobacter farmeri	No	NA	NA	NA	NA	1.938	2.05
B	Exponential decay	Very closely related	60	8K	Corynebacterium mustelae	Corynebacterium vitaeruminis	Yes	91	0.0274424629194249	102	0.0268343740818409	4.249	3.812
B	Exponential decay	Very closely related	60	8K	Corynebacterium mustelae	Corynebacterium vitaeruminis	Yes	91	0.0274424629194249	102	0.0268678185508947	4.249	3.812
B	Exponential decay	Very closely related	60	8K	Corynebacterium mustelae	Corynebacterium vitaeruminis	Yes	91	0.0280112357402709	102	0.0268343740818409	4.249	3.812
B	Exponential decay	Very closely related	60	8K	Corynebacterium mustelae	Corynebacterium vitaeruminis	Yes	91	0.0280112357402709	102	0.0268678185508947	4.249	3.812
B	Exponential decay	Very closely related	60	8K	Desulfurococcus mucosus	Desulfurococcus kamchatkensis	No	90	0.010828585136157	NA	NA	3.78	3.745
B	Exponential decay	Very closely related	60	8K	Erythrobacter flavus	Erythrobacter gangjinensis	No	NA	NA	NA	NA	0.325	0.477
B	Exponential decay	Very closely related	60	8K	Haloarcula marismortui	Halomicrobium mukohataei	No	NA	NA	NA	NA	0.627	0.168
B	Exponential decay	Very closely related	60	8K	Helicobacter bilis	Helicobacter cinaedi	No	NA	NA	NA	NA	2.266	2.16
B	Exponential decay	Very closely related	60	8K	Octadecabacter antarcticus	Octadecabacter temperatus	No	NA	NA	NA	NA	3.466	3.52
B	Exponential decay	Very closely related	60	8K	Pseudarthrobacter phenanthrenivorans	Pseudarthrobacter sulfonivorans	No	NA	NA	NA	NA	3.147	3.073
C	Exponential decay	Very closely related	60	8K	Borrelia anserina	Borrelia duttonii	No	NA	NA	NA	NA	2.657	2.564
C	Exponential decay	Very closely related	60	8K	Brevundimonas subvibrioides	Brevundimonas vesicularis	No	NA	NA	NA	NA	3.812	4.249
C	Exponential decay	Very closely related	60	8K	Burkholderia glumae	Burkholderia stagnalis	No	NA	NA	NA	NA	2.747	2.834
C	Exponential decay	Very closely related	60	8K	Chlamydia muridarum	Chlamydia suis	No	NA	NA	NA	NA	3.217	3.284
C	Exponential decay	Very closely related	60	8K	Granulicella mallensis	Granulicella tundricola	No	NA	NA	82	0.0306240198252306	3.147	3.073
C	Exponential decay	Very closely related	60	8K	Granulicella mallensis	Granulicella tundricola	No	NA	NA	82	0.0312491749931799	3.147	3.073
C	Exponential decay	Very closely related	60	8K	Mesorhizobium amorphae	Mesorhizobium ciceri	No	NA	NA	NA	NA	1.58	1.454
C	Exponential decay	Very closely related	60	8K	Methanosarcina siciliae	Methanosarcina vacuolata	No	NA	NA	NA	NA	3.78	3.745
C	Exponential decay	Very closely related	60	8K	Nostoc azollae	Nostoc punctiforme	No	NA	NA	NA	NA	3.52	3.466
C	Exponential decay	Very closely related	60	8K	Paracoccus aminophilus	Paracoccus yeei	Yes	95	0.0290467734533272	94	0.0261045157973306	3.571	3.619
C	Exponential decay	Very closely related	60	8K	Paracoccus aminophilus	Paracoccus yeei	Yes	95	0.0303169172865162	94	0.0261045157973306	3.571	3.619
C	Exponential decay	Very closely related	60	8K	Paracoccus aminophilus	Paracoccus yeei	Yes	95	0.0296267115808157	94	0.0261045157973306	3.571	3.619
C	Exponential decay	Very closely related	60	8K	Paracoccus aminophilus	Paracoccus yeei	Yes	95	0.0278020298301133	94	0.0261045157973306	3.571	3.619
C	Exponential decay	Very closely related	60	8K	Plesiomonas shigelloides	Klebsiella quasipneumoniae	No	53	0.0146770379968474	NA	NA	1.938	2.05
C	Exponential decay	Very closely related	60	8K	Thermotoga caldifontis	Thermotoga petrophila	No	NA	NA	23	0.00394798263665646	0.916	1.191
C	Exponential decay	Very closely related	60	8K	Vulcanisaeta distributa	Vulcanisaeta moutnovskia	No	NA	NA	NA	NA	0.627	0.773
A	Logarithmic decay with abundance plateaus	Very closely related	60	8K	Acetobacter aceti	Acetobacter persici	No	NA	NA	NA	NA	0.202	0.202
A	Logarithmic decay with abundance plateaus	Very closely related	60	8K	Anoxybacillus flavithermus	Anoxybacillus gonensis	No	NA	NA	NA	NA	10.589	10.589
A	Logarithmic decay with abundance plateaus	Very closely related	60	8K	Archaeoglobus fulgidus	Archaeoglobus veneficus	No	84	0.014892125158487	NA	NA	5.154	5.154
A	Logarithmic decay with abundance plateaus	Very closely related	60	8K	Celeribacter indicus	Celeribacter marinus	No	NA	NA	6	0.00169144487373599	0.415	0.415
A	Logarithmic decay with abundance plateaus	Very closely related	60	8K	Celeribacter indicus	Celeribacter marinus	No	NA	NA	6	0.00174789692764988	0.415	0.415
A	Logarithmic decay with abundance plateaus	Very closely related	60	8K	Celeribacter indicus	Celeribacter marinus	No	NA	NA	6	0.00165722696210764	0.415	0.415
A	Logarithmic decay with abundance plateaus	Very closely related	60	8K	Chlorobium limicola	Chlorobium luteolum	No	NA	NA	59	0.0122893637946861	3.596	3.596
A	Logarithmic decay with abundance plateaus	Very closely related	60	8K	Chlorobium limicola	Chlorobium luteolum	No	NA	NA	59	0.012234161786253	3.596	3.596
A	Logarithmic decay with abundance plateaus	Very closely related	60	8K	Cronobacter sakazakii	Cronobacter universalis	No	NA	NA	NA	NA	0.069	0.069
A	Logarithmic decay with abundance plateaus	Very closely related	60	8K	Elizabethkingia anophelis	Elizabethkingia meningoseptica	No	NA	NA	NA	NA	0.048	0.048
A	Logarithmic decay with abundance plateaus	Very closely related	60	8K	Ensifer adhaerens	Sinorhizobium fredii	No	NA	NA	NA	NA	0.594	0.594
A	Logarithmic decay with abundance plateaus	Very closely related	60	8K	Gordonia bronchialis	Gordonia polyisoprenivorans	No	NA	NA	NA	NA	0.016	0.016
A	Logarithmic decay with abundance plateaus	Very closely related	60	8K	Haloferax mediterranei	Haloferax volcanii	No	NA	NA	NA	NA	0.023	0.023
A	Logarithmic decay with abundance plateaus	Very closely related	60	8K	Taylorella asinigenitalis	Taylorella equigenitalis	No	NA	NA	NA	NA	0.141	0.141
A	Logarithmic decay with abundance plateaus	Very closely related	60	8K	Thermocrinis albus	Thermocrinis ruber	Yes	28	0.00387800776151572	28	0.00396271084329618	1.75	1.75
B	Logarithmic decay with abundance plateaus	Very closely related	60	8K	Bacillus amyloliquefaciens	Bacillus paralicheniformis	No	NA	NA	NA	NA	0.048	0.048
B	Logarithmic decay with abundance plateaus	Very closely related	60	8K	Bifidobacterium breve	Bifidobacterium kashiwanohense	No	NA	NA	NA	NA	0.069	0.069
B	Logarithmic decay with abundance plateaus	Very closely related	60	8K	Bordetella flabilis	Bordetella petrii	No	NA	NA	NA	NA	0.415	0.415
B	Logarithmic decay with abundance plateaus	Very closely related	60	8K	Chryseobacterium gallinarum	Chryseobacterium indologenes	No	NA	NA	NA	NA	1.75	1.75
B	Logarithmic decay with abundance plateaus	Very closely related	60	8K	Citrobacter amalonaticus	Citrobacter farmeri	No	NA	NA	NA	NA	0.141	0.141
B	Logarithmic decay with abundance plateaus	Very closely related	60	8K	Corynebacterium mustelae	Corynebacterium vitaeruminis	Yes	525	0.157246114765651	527	0.134406309464811	15.002	15.002
B	Logarithmic decay with abundance plateaus	Very closely related	60	8K	Corynebacterium mustelae	Corynebacterium vitaeruminis	Yes	525	0.157246114765651	527	0.136862504554468	15.002	15.002
B	Logarithmic decay with abundance plateaus	Very closely related	60	8K	Corynebacterium mustelae	Corynebacterium vitaeruminis	Yes	525	0.160523964502092	527	0.134406309464811	15.002	15.002
B	Logarithmic decay with abundance plateaus	Very closely related	60	8K	Corynebacterium mustelae	Corynebacterium vitaeruminis	Yes	525	0.160523964502092	527	0.136862504554468	15.002	15.002
B	Logarithmic decay with abundance plateaus	Very closely related	60	8K	Desulfurococcus mucosus	Desulfurococcus kamchatkensis	No	370	0.0445355423190736	NA	NA	10.589	10.589
B	Logarithmic decay with abundance plateaus	Very closely related	60	8K	Erythrobacter flavus	Erythrobacter gangjinensis	No	NA	NA	NA	NA	0.016	0.016
B	Logarithmic decay with abundance plateaus	Very closely related	60	8K	Haloarcula marismortui	Halomicrobium mukohataei	No	NA	NA	NA	NA	0.023	0.011
B	Logarithmic decay with abundance plateaus	Very closely related	60	8K	Helicobacter bilis	Helicobacter cinaedi	No	NA	NA	NA	NA	0.202	0.202
B	Logarithmic decay with abundance plateaus	Very closely related	60	8K	Octadecabacter antarcticus	Octadecabacter temperatus	No	NA	NA	NA	NA	3.596	3.596
B	Logarithmic decay with abundance plateaus	Very closely related	60	8K	Pseudarthrobacter phenanthrenivorans	Pseudarthrobacter sulfonivorans	No	NA	NA	NA	NA	1.221	1.221
C	Logarithmic decay with abundance plateaus	Very closely related	60	8K	Borrelia anserina	Borrelia duttonii	No	NA	NA	NA	NA	0.415	0.415
C	Logarithmic decay with abundance plateaus	Very closely related	60	8K	Brevundimonas subvibrioides	Brevundimonas vesicularis	No	NA	NA	NA	NA	15.002	15.002
C	Logarithmic decay with abundance plateaus	Very closely related	60	8K	Burkholderia glumae	Burkholderia stagnalis	No	NA	NA	NA	NA	0.594	0.594
C	Logarithmic decay with abundance plateaus	Very closely related	60	8K	Chlamydia muridarum	Chlamydia suis	No	NA	NA	NA	NA	1.75	1.75
C	Logarithmic decay with abundance plateaus	Very closely related	60	8K	Granulicella mallensis	Granulicella tundricola	No	NA	NA	33	0.0125360370941445	1.221	1.221
C	Logarithmic decay with abundance plateaus	Very closely related	60	8K	Granulicella mallensis	Granulicella tundricola	No	NA	NA	33	0.0115416201291527	1.221	1.221
C	Logarithmic decay with abundance plateaus	Very closely related	60	8K	Mesorhizobium amorphae	Mesorhizobium ciceri	No	NA	NA	NA	NA	0.069	0.069
C	Logarithmic decay with abundance plateaus	Very closely related	60	8K	Methanosarcina siciliae	Methanosarcina vacuolata	No	NA	NA	NA	NA	10.589	10.589
C	Logarithmic decay with abundance plateaus	Very closely related	60	8K	Nostoc azollae	Nostoc punctiforme	No	NA	NA	NA	NA	3.596	3.596
C	Logarithmic decay with abundance plateaus	Very closely related	60	8K	Paracoccus aminophilus	Paracoccus yeei	No	140	0.0412247123674137	NA	NA	5.154	5.154
C	Logarithmic decay with abundance plateaus	Very closely related	60	8K	Paracoccus aminophilus	Paracoccus yeei	No	140	0.0428478961877022	NA	NA	5.154	5.154
C	Logarithmic decay with abundance plateaus	Very closely related	60	8K	Plesiomonas shigelloides	Klebsiella quasipneumoniae	No	NA	NA	NA	NA	0.141	0.141
C	Logarithmic decay with abundance plateaus	Very closely related	60	8K	Thermotoga caldifontis	Thermotoga petrophila	No	NA	NA	NA	NA	0.033	0.048
C	Logarithmic decay with abundance plateaus	Very closely related	60	8K	Vulcanisaeta distributa	Vulcanisaeta moutnovskia	No	NA	NA	NA	NA	0.023	0.023
A	Exponential decay with abundance plateaus	Very closely related	60	8K	Acetobacter aceti	Acetobacter persici	Yes	57	0.0200853353539876	57	0.0156815488139078	2.213	2.213
A	Exponential decay with abundance plateaus	Very closely related	60	8K	Acetobacter aceti	Acetobacter persici	Yes	57	0.0185435942250284	57	0.0156815488139078	2.213	2.213
A	Exponential decay with abundance plateaus	Very closely related	60	8K	Acetobacter aceti	Acetobacter persici	Yes	57	0.0193724240424615	57	0.0156815488139078	2.213	2.213
A	Exponential decay with abundance plateaus	Very closely related	60	8K	Anoxybacillus flavithermus	Anoxybacillus gonensis	No	NA	NA	NA	NA	3.762	3.762
A	Exponential decay with abundance plateaus	Very closely related	60	8K	Archaeoglobus fulgidus	Archaeoglobus veneficus	No	NA	NA	NA	NA	3.595	3.595
A	Exponential decay with abundance plateaus	Very closely related	60	8K	Celeribacter indicus	Celeribacter marinus	No	NA	NA	67	0.0176098794100866	2.611	2.611
A	Exponential decay with abundance plateaus	Very closely related	60	8K	Chlorobium limicola	Chlorobium luteolum	No	NA	NA	90	0.0187264637932255	3.493	3.493
A	Exponential decay with abundance plateaus	Very closely related	60	8K	Cronobacter sakazakii	Cronobacter universalis	No	NA	NA	NA	NA	1.517	1.517
A	Exponential decay with abundance plateaus	Very closely related	60	8K	Elizabethkingia anophelis	Elizabethkingia meningoseptica	No	NA	NA	NA	NA	1.258	1.258
A	Exponential decay with abundance plateaus	Very closely related	60	8K	Ensifer adhaerens	Sinorhizobium fredii	No	NA	NA	NA	NA	2.79	2.79
A	Exponential decay with abundance plateaus	Very closely related	60	8K	Gordonia bronchialis	Gordonia polyisoprenivorans	No	NA	NA	NA	NA	0.401	0.401
A	Exponential decay with abundance plateaus	Very closely related	60	8K	Haloferax mediterranei	Haloferax volcanii	No	NA	NA	NA	NA	0.7	0.7
A	Exponential decay with abundance plateaus	Very closely related	60	8K	Taylorella asinigenitalis	Taylorella equigenitalis	No	NA	NA	NA	NA	1.994	1.994
A	Exponential decay with abundance plateaus	Very closely related	60	8K	Thermocrinis albus	Thermocrinis ruber	Yes	84	0.0111097429412547	84	0.0110861759006576	3.251	3.251
B	Exponential decay with abundance plateaus	Very closely related	60	8K	Bacillus amyloliquefaciens	Bacillus paralicheniformis	No	NA	NA	NA	NA	1.258	1.258
B	Exponential decay with abundance plateaus	Very closely related	60	8K	Bifidobacterium breve	Bifidobacterium kashiwanohense	No	NA	NA	NA	NA	1.517	1.517
B	Exponential decay with abundance plateaus	Very closely related	60	8K	Bordetella flabilis	Bordetella petrii	No	NA	NA	NA	NA	2.611	2.611
B	Exponential decay with abundance plateaus	Very closely related	60	8K	Chryseobacterium gallinarum	Chryseobacterium indologenes	No	NA	NA	NA	NA	3.251	3.251
B	Exponential decay with abundance plateaus	Very closely related	60	8K	Citrobacter amalonaticus	Citrobacter farmeri	No	NA	NA	NA	NA	1.994	1.994
B	Exponential decay with abundance plateaus	Very closely related	60	8K	Corynebacterium mustelae	Corynebacterium vitaeruminis	Yes	97	0.0296716909510805	97	0.0254768753379183	4.03	4.03
B	Exponential decay with abundance plateaus	Very closely related	60	8K	Corynebacterium mustelae	Corynebacterium vitaeruminis	Yes	97	0.0290658691436238	97	0.0254768753379183	4.03	4.03
B	Exponential decay with abundance plateaus	Very closely related	60	8K	Desulfurococcus mucosus	Desulfurococcus kamchatkensis	No	90	0.0108991379749492	NA	NA	3.762	3.762
B	Exponential decay with abundance plateaus	Very closely related	60	8K	Erythrobacter flavus	Erythrobacter gangjinensis	No	NA	NA	NA	NA	0.401	0.401
B	Exponential decay with abundance plateaus	Very closely related	60	8K	Haloarcula marismortui	Halomicrobium mukohataei	No	NA	NA	NA	NA	0.7	0.089
B	Exponential decay with abundance plateaus	Very closely related	60	8K	Helicobacter bilis	Helicobacter cinaedi	No	NA	NA	NA	NA	2.213	2.213
B	Exponential decay with abundance plateaus	Very closely related	60	8K	Octadecabacter antarcticus	Octadecabacter temperatus	No	NA	NA	NA	NA	3.493	3.493
B	Exponential decay with abundance plateaus	Very closely related	60	8K	Pseudarthrobacter phenanthrenivorans	Pseudarthrobacter sulfonivorans	No	NA	NA	NA	NA	3.11	3.11
C	Exponential decay with abundance plateaus	Very closely related	60	8K	Borrelia anserina	Borrelia duttonii	No	NA	NA	NA	NA	2.611	2.611
C	Exponential decay with abundance plateaus	Very closely related	60	8K	Brevundimonas subvibrioides	Brevundimonas vesicularis	No	NA	NA	NA	NA	4.03	4.03
C	Exponential decay with abundance plateaus	Very closely related	60	8K	Burkholderia glumae	Burkholderia stagnalis	No	NA	NA	NA	NA	2.79	2.79
C	Exponential decay with abundance plateaus	Very closely related	60	8K	Chlamydia muridarum	Chlamydia suis	No	NA	NA	NA	NA	3.251	3.251
C	Exponential decay with abundance plateaus	Very closely related	60	8K	Granulicella mallensis	Granulicella tundricola	No	NA	NA	81	0.0286611255721677	3.11	3.11
C	Exponential decay with abundance plateaus	Very closely related	60	8K	Granulicella mallensis	Granulicella tundricola	No	NA	NA	81	0.0311272478494722	3.11	3.11
C	Exponential decay with abundance plateaus	Very closely related	60	8K	Mesorhizobium amorphae	Mesorhizobium ciceri	No	NA	NA	NA	NA	1.517	1.517
C	Exponential decay with abundance plateaus	Very closely related	60	8K	Methanosarcina siciliae	Methanosarcina vacuolata	No	NA	NA	NA	NA	3.762	3.762
C	Exponential decay with abundance plateaus	Very closely related	60	8K	Nostoc azollae	Nostoc punctiforme	No	NA	NA	NA	NA	3.493	3.493
C	Exponential decay with abundance plateaus	Very closely related	60	8K	Paracoccus aminophilus	Paracoccus yeei	No	94	0.0294152823847175	NA	NA	3.595	3.595
C	Exponential decay with abundance plateaus	Very closely related	60	8K	Paracoccus aminophilus	Paracoccus yeei	No	94	0.021822663798063	NA	NA	3.595	3.595
C	Exponential decay with abundance plateaus	Very closely related	60	8K	Plesiomonas shigelloides	Klebsiella quasipneumoniae	No	52	0.0143303	NA	NA	1.994	1.994
C	Exponential decay with abundance plateaus	Very closely related	60	8K	Thermotoga caldifontis	Thermotoga petrophila	No	NA	NA	25	0.004264688524353	0.986	1.258
C	Exponential decay with abundance plateaus	Very closely related	60	8K	Vulcanisaeta distributa	Vulcanisaeta moutnovskia	No	NA	NA	NA	NA	0.7	0.7
A	Logarithmic decay	Very closely related	60	8K	Acetobacter aceti	Acetobacter persici	No	NA	NA	NA	NA	0.184	0.22
A	Logarithmic decay	Very closely related	60	8K	Anoxybacillus flavithermus	Anoxybacillus gonensis	No	NA	NA	NA	NA	9.639	11.54
A	Logarithmic decay	Very closely related	60	8K	Archaeoglobus fulgidus	Archaeoglobus veneficus	No	91	0.016045176737453	NA	NA	4.692	5.617
A	Logarithmic decay	Very closely related	60	8K	Celeribacter indicus	Celeribacter marinus	No	NA	NA	6	0.00148862172085998	0.377	0.452
A	Logarithmic decay	Very closely related	60	8K	Celeribacter indicus	Celeribacter marinus	No	NA	NA	6	0.00147780465414213	0.377	0.452
A	Logarithmic decay	Very closely related	60	8K	Celeribacter indicus	Celeribacter marinus	No	NA	NA	6	0.00147918803863763	0.377	0.452
A	Logarithmic decay	Very closely related	60	8K	Celeribacter indicus	Celeribacter marinus	No	NA	NA	6	0.00147517122341575	0.377	0.452
A	Logarithmic decay	Very closely related	60	8K	Chlorobium limicola	Chlorobium luteolum	No	NA	NA	53	0.0110085404658549	3.273	3.919
A	Logarithmic decay	Very closely related	60	8K	Cronobacter sakazakii	Cronobacter universalis	No	NA	NA	NA	NA	0.062	0.075
A	Logarithmic decay	Very closely related	60	8K	Elizabethkingia anophelis	Elizabethkingia meningoseptica	No	NA	NA	NA	NA	0.052	0.044
A	Logarithmic decay	Very closely related	60	8K	Ensifer adhaerens	Sinorhizobium fredii	No	NA	NA	NA	NA	0.541	0.648
A	Logarithmic decay	Very closely related	60	8K	Gordonia bronchialis	Gordonia polyisoprenivorans	No	NA	NA	NA	NA	0.015	0.018
A	Logarithmic decay	Very closely related	60	8K	Haloferax mediterranei	Haloferax volcanii	No	NA	NA	NA	NA	0.021	0.025
A	Logarithmic decay	Very closely related	60	8K	Taylorella asinigenitalis	Taylorella equigenitalis	No	NA	NA	NA	NA	0.128	0.153
A	Logarithmic decay	Very closely related	60	8K	Thermocrinis albus	Thermocrinis ruber	Yes	25	0.00351773009738477	31	0.00410880195719238	1.907	1.593
B	Logarithmic decay	Very closely related	60	8K	Bacillus amyloliquefaciens	Bacillus paralicheniformis	No	NA	NA	NA	NA	0.044	0.052
B	Logarithmic decay	Very closely related	60	8K	Bifidobacterium breve	Bifidobacterium kashiwanohense	No	NA	NA	NA	NA	0.062	0.075
B	Logarithmic decay	Very closely related	60	8K	Bordetella flabilis	Bordetella petrii	No	NA	NA	NA	NA	0.452	0.377
B	Logarithmic decay	Very closely related	60	8K	Chryseobacterium gallinarum	Chryseobacterium indologenes	No	NA	NA	NA	NA	1.907	1.593
B	Logarithmic decay	Very closely related	60	8K	Citrobacter amalonaticus	Citrobacter farmeri	No	NA	NA	NA	NA	0.128	0.153
B	Logarithmic decay	Very closely related	60	8K	Corynebacterium mustelae	Corynebacterium vitaeruminis	Yes	481	0.143939266253091	564	0.146491995077392	16.187	13.815
B	Logarithmic decay	Very closely related	60	8K	Corynebacterium mustelae	Corynebacterium vitaeruminis	Yes	481	0.146937183035518	564	0.146491995077392	16.187	13.815
B	Logarithmic decay	Very closely related	60	8K	Desulfurococcus mucosus	Desulfurococcus kamchatkensis	No	335	0.0403165342397536	NA	NA	11.54	9.639
B	Logarithmic decay	Very closely related	60	8K	Erythrobacter flavus	Erythrobacter gangjinensis	No	NA	NA	NA	NA	0.015	0.018
B	Logarithmic decay	Very closely related	60	8K	Haloarcula marismortui	Halomicrobium mukohataei	No	NA	NA	NA	NA	0.021	0.012
B	Logarithmic decay	Very closely related	60	8K	Helicobacter bilis	Helicobacter cinaedi	No	NA	NA	NA	NA	0.22	0.184
B	Logarithmic decay	Very closely related	60	8K	Octadecabacter antarcticus	Octadecabacter temperatus	No	NA	NA	NA	NA	3.273	3.919
B	Logarithmic decay	Very closely related	60	8K	Pseudarthrobacter phenanthrenivorans	Pseudarthrobacter sulfonivorans	No	NA	NA	NA	NA	1.331	1.112
C	Logarithmic decay	Very closely related	60	8K	Borrelia anserina	Borrelia duttonii	No	NA	NA	NA	NA	0.452	0.377
C	Logarithmic decay	Very closely related	60	8K	Brevundimonas subvibrioides	Brevundimonas vesicularis	No	NA	NA	NA	NA	13.815	16.187
C	Logarithmic decay	Very closely related	60	8K	Burkholderia glumae	Burkholderia stagnalis	No	NA	NA	NA	NA	0.541	0.648
C	Logarithmic decay	Very closely related	60	8K	Chlamydia muridarum	Chlamydia suis	No	NA	NA	NA	NA	1.593	1.907
C	Logarithmic decay	Very closely related	60	8K	Granulicella mallensis	Granulicella tundricola	No	NA	NA	35	0.0126906219544258	1.331	1.112
C	Logarithmic decay	Very closely related	60	8K	Granulicella mallensis	Granulicella tundricola	No	NA	NA	35	0.0135089222953843	1.331	1.112
C	Logarithmic decay	Very closely related	60	8K	Mesorhizobium amorphae	Mesorhizobium ciceri	No	NA	NA	NA	NA	0.075	0.062
C	Logarithmic decay	Very closely related	60	8K	Methanosarcina siciliae	Methanosarcina vacuolata	No	NA	NA	NA	NA	11.54	9.639
C	Logarithmic decay	Very closely related	60	8K	Nostoc azollae	Nostoc punctiforme	No	NA	NA	NA	NA	3.919	3.273
C	Logarithmic decay	Very closely related	60	8K	Paracoccus aminophilus	Paracoccus yeei	No	152	0.04478255199273	NA	NA	4.692	5.617
C	Logarithmic decay	Very closely related	60	8K	Paracoccus aminophilus	Paracoccus yeei	No	152	0.0474937197890499	NA	NA	4.692	5.617
C	Logarithmic decay	Very closely related	60	8K	Plesiomonas shigelloides	Klebsiella quasipneumoniae	No	NA	NA	NA	NA	0.128	0.153
C	Logarithmic decay	Very closely related	60	8K	Thermotoga caldifontis	Thermotoga petrophila	No	NA	NA	NA	NA	0.03	0.044
C	Logarithmic decay	Very closely related	60	8K	Vulcanisaeta distributa	Vulcanisaeta moutnovskia	No	NA	NA	NA	NA	0.021	0.025
