# Supplementary material for: Simulation of 69 microbial communities indicates sequencing depth and false positives are major drivers of bias in prokaryotic metagenome-assembled genome recovery
Source: PLoS Comput Biol. 2024 Oct 22;20(10):e1012530. doi: 10.1371/journal.pcbi.1012530 (PMC11530072; doi:10.1371/journal.pcbi.1012530)
Supplement: S32 Table — Additional features include the coverage and relative abundance of the species in the original communities. Community species dataset: Original species list. Species abundance distribution (Logarithmic decay; Exponential decay; Logarithmic decay with abundance plateaus; Exponential decay with abundance plateaus). Sequencing depth was kept at 60 million reads. (XLSX) [file pcbi.1012530.s054.xlsx]

## Sheet: Sheet2
Supplemental Table S32 - Recovery of pairs of genomes by the DT pipeline according to their taxonomic distribution (Closely related - Reference and paired genome share the same genus; Very closely related - Reference and paired genome share the same family). Additional features include the coverage and relative abundance of the species in the original communities. Community species dataset: Origi…
Community species dataset	Species abundance distribution	Taxonomic distribution	Sequencing depth	Pipeline	Reference genome	Paired genome	Both species recovered?	Reference genome coverage(if found)	Reference genome relative abundance (if found)	Paired genome coverage(if found)	Paired genome relative abundance (if found)	Original relative abundance of reference genome	Original relative abundance of paired genome
B	Logarithmic decay	Closely related	60	DT	Helicobacter bilis	Wolinella succinogenes	No	NA	NA	6	0.00123088683218163	0.184	0.107
C	Logarithmic decay	Closely related	60	DT	Vulcanisaeta distributa	Thermoproteus uzoniensis	No	NA	NA	NA	NA	0.021	0.025
C	Logarithmic decay	Closely related	60	DT	Granulicella mallensis	Terriglobus roseus	Yes	21	0.0133940535717476	32	0.0140467370791299	1.112	0.776
B	Logarithmic decay	Closely related	60	DT	Desulfurococcus mucosus	Staphylothermus hellenicus	Yes	235	0.0294307870682145	330	0.0507746778239198	9.639	6.725
B	Logarithmic decay	Closely related	60	DT	Pseudarthrobacter phenanthrenivorans	Sinomonas atrocyanea	No	NA	NA	39	0.0162446120047418	1.112	0.776
B	Logarithmic decay	Closely related	60	DT	Chryseobacterium gallinarum	Riemerella anatipestifer	No	NA	NA	55	0.0110648945750671	1.593	0.928
A	Logarithmic decay	Closely related	60	DT	Gordonia bronchialis	Rhodococcus aetherivorans	No	NA	NA	NA	NA	0.015	0.018
C	Logarithmic decay	Closely related	60	DT	Paracoccus aminophilus	Rhodobacter capsulatus	Yes	151	0.0498403966241058	125	0.0423966279724341	4.692	5.617
C	Logarithmic decay	Closely related	60	DT	Thermotoga caldifontis	Pseudothermotoga thermarum	No	NA	NA	NA	NA	0.052	0.03
A	Logarithmic decay	Closely related	60	DT	Chlorobium limicola	Prosthecochloris aestuarii	Yes	68	0.0163661517796508	57	0.0138959574934241	3.273	3.919
C	Logarithmic decay	Closely related	60	DT	Burkholderia glumae	Pandoraea thiooxydans	No	NA	NA	14	0.00360165096044026	0.541	0.648
C	Logarithmic decay	Closely related	60	DT	Mesorhizobium amorphae	Nitratireductor basaltis	No	NA	NA	NA	NA	0.062	0.036
C	Logarithmic decay	Closely related	60	DT	Methanosarcina siciliae	Methanococcoides methylutens	Yes	183	0.0830961554923081	259	0.0585505156134708	9.639	6.725
B	Logarithmic decay	Closely related	60	DT	Corynebacterium mustelae	Lawsonella clevelandensis	Yes	283	0.0861480910917939	430	0.0885326436245945	13.815	8.051
B	Logarithmic decay	Closely related	60	DT	Citrobacter amalonaticus	Kosakonia oryzae	No	NA	NA	NA	NA	0.128	0.153
A	Logarithmic decay	Closely related	60	DT	Thermocrinis albus	Hydrogenobacter thermophilus	Yes	16	0.00224610088736486	27	0.00471244500065461	1.593	0.928
B	Logarithmic decay	Closely related	60	DT	Haloarcula marismortui	Halorhabdus utahensis	No	NA	NA	NA	NA	0.025	0.021
A	Logarithmic decay	Closely related	60	DT	Haloferax mediterranei	Halogeometricum borinquense	No	NA	NA	NA	NA	0.021	0.025
A	Logarithmic decay	Closely related	60	DT	Acetobacter aceti	Gluconacetobacter diazotrophicus	No	NA	NA	NA	NA	0.184	0.22
A	Logarithmic decay	Closely related	60	DT	Anoxybacillus flavithermus	Geobacillus thermocatenulatus	No	NA	NA	169	0.0504671834843248	9.639	11.54
B	Logarithmic decay	Closely related	60	DT	Bifidobacterium breve	Gardnerella vaginalis	No	NA	NA	NA	NA	0.062	0.075
A	Logarithmic decay	Closely related	60	DT	Archaeoglobus fulgidus	Ferroglobus placidus	Yes	96	0.019519760095891	81	0.0153439558660176	4.692	5.617
C	Logarithmic decay	Closely related	60	DT	Plesiomonas shigelloides	Erwinia gerundensis	No	NA	NA	NA	NA	0.128	0.153
A	Logarithmic decay	Closely related	60	DT	Cronobacter sakazakii	Citrobacter koseri	No	NA	NA	NA	NA	0.062	0.075
A	Logarithmic decay	Closely related	60	DT	Elizabethkingia anophelis	Chryseobacterium piperi	No	NA	NA	NA	NA	0.044	0.03
C	Logarithmic decay	Closely related	60	DT	Chlamydia muridarum	Chlamydophila pecorum	Yes	52	0.00531968475191593	42	0.00444776785273809	1.593	1.907
C	Logarithmic decay	Closely related	60	DT	Brevundimonas subvibrioides	Caulobacter crescentus	No	439	0.142449704653255	NA	NA	13.815	16.187
B	Logarithmic decay	Closely related	60	DT	Octadecabacter antarcticus	Brucella ovis	No	140	0.0505577517954455	NA	NA	2.734	3.919
C	Logarithmic decay	Closely related	60	DT	Borrelia anserina	Borreliella chilensis	No	NA	NA	NA	NA	0.377	0.263
A	Logarithmic decay	Closely related	60	DT	Taylorella asinigenitalis	Bordetella bronchiseptica	No	NA	NA	NA	NA	0.128	0.153
A	Logarithmic decay	Closely related	60	DT	Celeribacter indicus	Antarctobacter heliothermus	Yes	7	0.00275740718687281	6	0.0027505235443492	0.377	0.452
C	Logarithmic decay	Closely related	60	DT	Nostoc azollae	Anabaena cylindrica	No	NA	NA	90	0.0537484809995949	3.273	2.284
B	Logarithmic decay	Closely related	60	DT	Erythrobacter flavus	Altererythrobacter atlanticus	No	NA	NA	NA	NA	0.015	0.018
A	Logarithmic decay	Closely related	60	DT	Ensifer adhaerens	Agrobacterium radiobacter	No	NA	NA	NA	NA	0.541	0.648
B	Logarithmic decay	Closely related	60	DT	Bacillus amyloliquefaciens	Aeribacillus pallidus	No	NA	NA	NA	NA	0.044	0.052
B	Logarithmic decay	Closely related	60	DT	Bordetella flabilis	Achromobacter insolitus	No	NA	NA	NA	NA	0.377	0.263
B	Exponential decay	Closely related	60	DT	Helicobacter bilis	Wolinella succinogenes	Yes	44	0.00934549616759761	51	0.00996231292639785	2.16	1.822
C	Exponential decay	Closely related	60	DT	Vulcanisaeta distributa	Thermoproteus uzoniensis	Yes	19	0.00453963944052453	16	0.00301216511102831	0.627	0.773
C	Exponential decay	Closely related	60	DT	Granulicella mallensis	Terriglobus roseus	No	NA	NA	80	0.0318454430913062	3.073	2.917
B	Exponential decay	Closely related	60	DT	Desulfurococcus mucosus	Staphylothermus hellenicus	Yes	91	0.0113733450656069	91	0.0140611134998716	3.745	3.664
B	Exponential decay	Closely related	60	DT	Pseudarthrobacter phenanthrenivorans	Sinomonas atrocyanea	No	NA	NA	73	0.0296701404825273	3.073	2.917
B	Exponential decay	Closely related	60	DT	Chryseobacterium gallinarum	Riemerella anatipestifer	No	NA	NA	75	0.0157697616434755	3.217	2.997
A	Exponential decay	Closely related	60	DT	Gordonia bronchialis	Rhodococcus aetherivorans	Yes	11	0.00638115209843357	8	0.00414466631466103	0.325	0.477
C	Exponential decay	Closely related	60	DT	Paracoccus aminophilus	Rhodobacter capsulatus	Yes	95	0.0338557198428612	93	0.0325567466596791	3.571	3.619
C	Exponential decay	Closely related	60	DT	Thermotoga caldifontis	Pseudothermotoga thermarum	No	NA	NA	38	0.00752720442814221	1.324	0.916
A	Exponential decay	Closely related	60	DT	Chlorobium limicola	Prosthecochloris aestuarii	Yes	89	0.0227642642282277	88	0.0203020248323973	3.466	3.52
C	Exponential decay	Closely related	60	DT	Burkholderia glumae	Pandoraea thiooxydans	No	NA	NA	NA	NA	2.747	2.834
C	Exponential decay	Closely related	60	DT	Mesorhizobium amorphae	Nitratireductor basaltis	No	NA	NA	37	0.0118638595170286	1.454	1.055
C	Exponential decay	Closely related	60	DT	Methanosarcina siciliae	Methanococcoides methylutens	No	NA	NA	97	0.0210716890429734	3.745	3.664
B	Exponential decay	Closely related	60	DT	Corynebacterium mustelae	Lawsonella clevelandensis	Yes	88	0.0274744342898074	91	0.0167647619047778	3.812	3.706
B	Exponential decay	Closely related	60	DT	Citrobacter amalonaticus	Kosakonia oryzae	No	NA	NA	NA	NA	1.938	2.05
A	Exponential decay	Closely related	60	DT	Thermocrinis albus	Hydrogenobacter thermophilus	Yes	75	0.0105838693419095	81	0.0136722187555001	3.217	2.997
B	Exponential decay	Closely related	60	DT	Haloarcula marismortui	Halorhabdus utahensis	Yes	14	0.00499268278642709	18	0.00526879744401864	0.773	0.627
A	Exponential decay	Closely related	60	DT	Haloferax mediterranei	Halogeometricum borinquense	Yes	19	0.00548312106327035	15	0.00437522000352006	0.627	0.773
A	Exponential decay	Closely related	60	DT	Acetobacter aceti	Gluconacetobacter diazotrophicus	Yes	57	0.0220110855107015	54	0.0170353892328944	2.16	2.266
A	Exponential decay	Closely related	60	DT	Anoxybacillus flavithermus	Geobacillus thermocatenulatus	No	NA	NA	96	0.0296791915337312	3.745	3.78
B	Exponential decay	Closely related	60	DT	Bifidobacterium breve	Gardnerella vaginalis	No	39	0.00821064540854586	NA	NA	1.454	1.58
A	Exponential decay	Closely related	60	DT	Archaeoglobus fulgidus	Ferroglobus placidus	Yes	91	0.0191778401787762	90	0.016990788519283	3.571	3.619
C	Exponential decay	Closely related	60	DT	Plesiomonas shigelloides	Erwinia gerundensis	Yes	53	0.0167552507221745	50	0.0175719381525564	1.938	2.05
A	Exponential decay	Closely related	60	DT	Cronobacter sakazakii	Citrobacter koseri	No	NA	NA	NA	NA	1.454	1.58
A	Exponential decay	Closely related	60	DT	Elizabethkingia anophelis	Chryseobacterium piperi	No	NA	NA	NA	NA	1.191	0.916
C	Exponential decay	Closely related	60	DT	Chlamydia muridarum	Chlamydophila pecorum	No	NA	NA	NA	NA	3.217	3.284
C	Exponential decay	Closely related	60	DT	Brevundimonas subvibrioides	Caulobacter crescentus	No	113	0.0374980047816573	NA	NA	3.812	4.249
B	Exponential decay	Closely related	60	DT	Octadecabacter antarcticus	Brucella ovis	No	NA	NA	NA	NA	3.409	3.52
C	Exponential decay	Closely related	60	DT	Borrelia anserina	Borreliella chilensis	No	NA	NA	NA	NA	2.564	2.369
A	Exponential decay	Closely related	60	DT	Taylorella asinigenitalis	Bordetella bronchiseptica	No	NA	NA	NA	NA	1.938	2.05
A	Exponential decay	Closely related	60	DT	Celeribacter indicus	Antarctobacter heliothermus	No	NA	NA	65	0.0300757312116994	2.564	2.657
C	Exponential decay	Closely related	60	DT	Nostoc azollae	Anabaena cylindrica	No	NA	NA	NA	NA	3.466	3.348
B	Exponential decay	Closely related	60	DT	Erythrobacter flavus	Altererythrobacter atlanticus	No	11	0.00353367712246525	NA	NA	0.325	0.477
A	Exponential decay	Closely related	60	DT	Ensifer adhaerens	Agrobacterium radiobacter	No	NA	NA	NA	NA	2.747	2.834
B	Exponential decay	Closely related	60	DT	Bacillus amyloliquefaciens	Aeribacillus pallidus	Yes	31	0.0114176488492451	29	0.0107979963814017	1.191	1.324
B	Exponential decay	Closely related	60	DT	Bordetella flabilis	Achromobacter insolitus	No	NA	NA	NA	NA	2.564	2.369
B	Logarithmic decay with abundance plateaus	Closely related	60	DT	Helicobacter bilis	Wolinella succinogenes	No	NA	NA	NA	NA	0.202	0.098
C	Logarithmic decay with abundance plateaus	Closely related	60	DT	Vulcanisaeta distributa	Thermoproteus uzoniensis	No	NA	NA	NA	NA	0.023	0.023
C	Logarithmic decay with abundance plateaus	Closely related	60	DT	Granulicella mallensis	Terriglobus roseus	No	NA	NA	35	0.0157501385833795	1.221	0.852
B	Logarithmic decay with abundance plateaus	Closely related	60	DT	Desulfurococcus mucosus	Staphylothermus hellenicus	Yes	261	0.0327575135284598	369	0.0565963470887061	10.589	7.388
B	Logarithmic decay with abundance plateaus	Closely related	60	DT	Pseudarthrobacter phenanthrenivorans	Sinomonas atrocyanea	No	NA	NA	43	0.0181540105102184	1.221	0.852
B	Logarithmic decay with abundance plateaus	Closely related	60	DT	Chryseobacterium gallinarum	Riemerella anatipestifer	No	NA	NA	NA	NA	1.75	0.852
A	Logarithmic decay with abundance plateaus	Closely related	60	DT	Gordonia bronchialis	Rhodococcus aetherivorans	No	NA	NA	NA	NA	0.016	0.016
C	Logarithmic decay with abundance plateaus	Closely related	60	DT	Paracoccus aminophilus	Rhodobacter capsulatus	Yes	138	0.0478735492911831	138	0.0471724157241386	5.154	5.154
C	Logarithmic decay with abundance plateaus	Closely related	60	DT	Thermotoga caldifontis	Pseudothermotoga thermarum	No	NA	NA	NA	NA	0.048	0.033
A	Logarithmic decay with abundance plateaus	Closely related	60	DT	Chlorobium limicola	Prosthecochloris aestuarii	Yes	65	0.0165344414152252	64	0.0149232073721216	3.596	3.596
C	Logarithmic decay with abundance plateaus	Closely related	60	DT	Burkholderia glumae	Pandoraea thiooxydans	No	NA	NA	NA	NA	0.594	0.594
C	Logarithmic decay with abundance plateaus	Closely related	60	DT	Mesorhizobium amorphae	Nitratireductor basaltis	No	NA	NA	NA	NA	0.069	0.033
C	Logarithmic decay with abundance plateaus	Closely related	60	DT	Methanosarcina siciliae	Methanococcoides methylutens	Yes	201	0.0899113966371322	284	0.0657478552492851	10.589	7.388
B	Logarithmic decay with abundance plateaus	Closely related	60	DT	Corynebacterium mustelae	Lawsonella clevelandensis	No	NA	NA	482	0.0973006497171642	15.002	7.388
B	Logarithmic decay with abundance plateaus	Closely related	60	DT	Citrobacter amalonaticus	Kosakonia oryzae	No	NA	NA	NA	NA	0.141	0.141
A	Logarithmic decay with abundance plateaus	Closely related	60	DT	Thermocrinis albus	Hydrogenobacter thermophilus	Yes	22	0.00333615617359733	31	0.00540902618744507	1.75	0.852
B	Logarithmic decay with abundance plateaus	Closely related	60	DT	Haloarcula marismortui	Halorhabdus utahensis	No	NA	NA	NA	NA	0.023	0.023
A	Logarithmic decay with abundance plateaus	Closely related	60	DT	Haloferax mediterranei	Halogeometricum borinquense	No	NA	NA	NA	NA	0.023	0.023
A	Logarithmic decay with abundance plateaus	Closely related	60	DT	Acetobacter aceti	Gluconacetobacter diazotrophicus	No	NA	NA	NA	NA	0.202	0.202
A	Logarithmic decay with abundance plateaus	Closely related	60	DT	Anoxybacillus flavithermus	Geobacillus thermocatenulatus	No	NA	NA	189	0.0565430311077508	10.589	10.589
B	Logarithmic decay with abundance plateaus	Closely related	60	DT	Bifidobacterium breve	Gardnerella vaginalis	No	NA	NA	NA	NA	0.069	0.069
A	Logarithmic decay with abundance plateaus	Closely related	60	DT	Archaeoglobus fulgidus	Ferroglobus placidus	Yes	92	0.0187863355819329	92	0.0176338207209365	5.154	5.154
C	Logarithmic decay with abundance plateaus	Closely related	60	DT	Plesiomonas shigelloides	Erwinia gerundensis	No	NA	NA	NA	NA	0.141	0.141
A	Logarithmic decay with abundance plateaus	Closely related	60	DT	Cronobacter sakazakii	Citrobacter koseri	No	NA	NA	NA	NA	0.069	0.069
A	Logarithmic decay with abundance plateaus	Closely related	60	DT	Elizabethkingia anophelis	Chryseobacterium piperi	No	NA	NA	NA	NA	0.048	0.033
C	Logarithmic decay with abundance plateaus	Closely related	60	DT	Chlamydia muridarum	Chlamydophila pecorum	Yes	48	0.00466908488969496	46	0.00511475170491723	1.75	1.75
C	Logarithmic decay with abundance plateaus	Closely related	60	DT	Brevundimonas subvibrioides	Caulobacter crescentus	No	407	0.131581843860615	NA	NA	15.002	15.002
B	Logarithmic decay with abundance plateaus	Closely related	60	DT	Octadecabacter antarcticus	Brucella ovis	No	NA	NA	NA	NA	2.509	3.596
C	Logarithmic decay with abundance plateaus	Closely related	60	DT	Borrelia anserina	Borreliella chilensis	No	NA	NA	NA	NA	0.415	0.289
A	Logarithmic decay with abundance plateaus	Closely related	60	DT	Taylorella asinigenitalis	Bordetella bronchiseptica	No	NA	NA	NA	NA	0.141	0.141
A	Logarithmic decay with abundance plateaus	Closely related	60	DT	Celeribacter indicus	Antarctobacter heliothermus	No	NA	NA	7	0.00331672202759279	0.415	0.415
C	Logarithmic decay with abundance plateaus	Closely related	60	DT	Nostoc azollae	Anabaena cylindrica	No	NA	NA	95	0.0606003868667956	3.596	2.509
B	Logarithmic decay with abundance plateaus	Closely related	60	DT	Erythrobacter flavus	Altererythrobacter atlanticus	No	NA	NA	NA	NA	0.016	0.016
A	Logarithmic decay with abundance plateaus	Closely related	60	DT	Ensifer adhaerens	Agrobacterium radiobacter	No	11	0.00319153345929082	NA	NA	0.594	0.594
B	Logarithmic decay with abundance plateaus	Closely related	60	DT	Bacillus amyloliquefaciens	Aeribacillus pallidus	No	NA	NA	NA	NA	0.048	0.048
B	Logarithmic decay with abundance plateaus	Closely related	60	DT	Bordetella flabilis	Achromobacter insolitus	No	NA	NA	NA	NA	0.415	0.289
B	Exponential decay with abundance plateaus	Closely related	60	DT	Helicobacter bilis	Wolinella succinogenes	Yes	43	0.00975306899402209	52	0.010289489706924	2.213	1.762
C	Exponential decay with abundance plateaus	Closely related	60	DT	Vulcanisaeta distributa	Thermoproteus uzoniensis	Yes	19	0.00461954099624925	18	0.00337133442236129	0.7	0.7
C	Exponential decay with abundance plateaus	Closely related	60	DT	Granulicella mallensis	Terriglobus roseus	No	NA	NA	81	0.0321940028884152	3.11	2.957
B	Exponential decay with abundance plateaus	Closely related	60	DT	Desulfurococcus mucosus	Staphylothermus hellenicus	Yes	87	0.0107632259756864	93	0.0143982565250953	3.762	3.685
B	Exponential decay with abundance plateaus	Closely related	60	DT	Pseudarthrobacter phenanthrenivorans	Sinomonas atrocyanea	No	NA	NA	74	0.0308750578263163	3.11	2.957
B	Exponential decay with abundance plateaus	Closely related	60	DT	Chryseobacterium gallinarum	Riemerella anatipestifer	No	NA	NA	75	0.0168754430070465	3.251	2.957
A	Exponential decay with abundance plateaus	Closely related	60	DT	Gordonia bronchialis	Rhodococcus aetherivorans	Yes	9	0.00531259538162157	10	0.00574446844720749	0.401	0.401
C	Exponential decay with abundance plateaus	Closely related	60	DT	Paracoccus aminophilus	Rhodobacter capsulatus	Yes	95	0.0358350220644495	95	0.0286512342298336	3.595	3.595
C	Exponential decay with abundance plateaus	Closely related	60	DT	Thermotoga caldifontis	Pseudothermotoga thermarum	No	NA	NA	37	0.00737273882975784	1.258	0.986
A	Exponential decay with abundance plateaus	Closely related	60	DT	Chlorobium limicola	Prosthecochloris aestuarii	Yes	89	0.0227729040851955	89	0.020712656892533	3.493	3.493
C	Exponential decay with abundance plateaus	Closely related	60	DT	Burkholderia glumae	Pandoraea thiooxydans	No	NA	NA	73	0.0346706492654195	2.79	2.79
C	Exponential decay with abundance plateaus	Closely related	60	DT	Mesorhizobium amorphae	Nitratireductor basaltis	No	NA	NA	39	0.0125072492048458	1.517	0.986
C	Exponential decay with abundance plateaus	Closely related	60	DT	Methanosarcina siciliae	Methanococcoides methylutens	No	NA	NA	95	0.0229933044314033	3.762	3.685
B	Exponential decay with abundance plateaus	Closely related	60	DT	Corynebacterium mustelae	Lawsonella clevelandensis	Yes	88	0.027760701817572	96	0.0185325107915491	4.03	3.685
B	Exponential decay with abundance plateaus	Closely related	60	DT	Citrobacter amalonaticus	Kosakonia oryzae	No	NA	NA	NA	NA	1.994	1.994
A	Exponential decay with abundance plateaus	Closely related	60	DT	Thermocrinis albus	Hydrogenobacter thermophilus	Yes	75	0.0104932721419822	82	0.01346799955086	3.251	2.957
B	Exponential decay with abundance plateaus	Closely related	60	DT	Haloarcula marismortui	Halorhabdus utahensis	Yes	16	0.00534866111998853	16	0.00489677600125889	0.7	0.7
A	Exponential decay with abundance plateaus	Closely related	60	DT	Haloferax mediterranei	Halogeometricum borinquense	Yes	17	0.00503994134179755	17	0.00482392147443651	0.7	0.7
A	Exponential decay with abundance plateaus	Closely related	60	DT	Acetobacter aceti	Gluconacetobacter diazotrophicus	Yes	56	0.0203194343996197	56	0.0177977637035322	2.213	2.213
A	Exponential decay with abundance plateaus	Closely related	60	DT	Anoxybacillus flavithermus	Geobacillus thermocatenulatus	No	NA	NA	98	0.0295249874618976	3.762	3.762
B	Exponential decay with abundance plateaus	Closely related	60	DT	Bifidobacterium breve	Gardnerella vaginalis	No	39	0.00774161225257701	NA	NA	1.517	1.517
A	Exponential decay with abundance plateaus	Closely related	60	DT	Archaeoglobus fulgidus	Ferroglobus placidus	Yes	90	0.0207310071644228	91	0.0172506389303002	3.595	3.595
C	Exponential decay with abundance plateaus	Closely related	60	DT	Plesiomonas shigelloides	Erwinia gerundensis	Yes	52	0.0166615044172566	52	0.0181328621664074	1.994	1.994
A	Exponential decay with abundance plateaus	Closely related	60	DT	Cronobacter sakazakii	Citrobacter koseri	No	NA	NA	NA	NA	1.517	1.517
A	Exponential decay with abundance plateaus	Closely related	60	DT	Elizabethkingia anophelis	Chryseobacterium piperi	No	NA	NA	NA	NA	1.258	0.986
C	Exponential decay with abundance plateaus	Closely related	60	DT	Chlamydia muridarum	Chlamydophila pecorum	No	NA	NA	NA	NA	3.251	3.251
C	Exponential decay with abundance plateaus	Closely related	60	DT	Brevundimonas subvibrioides	Caulobacter crescentus	No	NA	NA	NA	NA	4.03	4.03
B	Exponential decay with abundance plateaus	Closely related	60	DT	Octadecabacter antarcticus	Brucella ovis	No	NA	NA	NA	NA	3.378	3.493
C	Exponential decay with abundance plateaus	Closely related	60	DT	Borrelia anserina	Borreliella chilensis	No	NA	NA	NA	NA	2.611	2.418
A	Exponential decay with abundance plateaus	Closely related	60	DT	Taylorella asinigenitalis	Bordetella bronchiseptica	No	NA	NA	NA	NA	1.994	1.994
A	Exponential decay with abundance plateaus	Closely related	60	DT	Celeribacter indicus	Antarctobacter heliothermus	Yes	67	0.0258121324497625	67	0.0312082790693349	2.611	2.611
C	Exponential decay with abundance plateaus	Closely related	60	DT	Nostoc azollae	Anabaena cylindrica	No	NA	NA	NA	NA	3.493	3.378
B	Exponential decay with abundance plateaus	Closely related	60	DT	Erythrobacter flavus	Altererythrobacter atlanticus	No	9	0.00310309682838397	NA	NA	0.401	0.401
A	Exponential decay with abundance plateaus	Closely related	60	DT	Ensifer adhaerens	Agrobacterium radiobacter	No	NA	NA	NA	NA	2.79	2.79
B	Exponential decay with abundance plateaus	Closely related	60	DT	Bacillus amyloliquefaciens	Aeribacillus pallidus	No	NA	NA	30	0.0108233916994787	1.258	1.258
B	Exponential decay with abundance plateaus	Closely related	60	DT	Bordetella flabilis	Achromobacter insolitus	No	NA	NA	NA	NA	2.611	2.418
A	Logarithmic decay	Very closely related	60	DT	Acetobacter aceti	Acetobacter persici	No	NA	NA	NA	NA	0.184	0.22
A	Logarithmic decay	Very closely related	60	DT	Anoxybacillus flavithermus	Anoxybacillus gonensis	No	NA	NA	NA	NA	9.639	11.54
A	Logarithmic decay	Very closely related	60	DT	Archaeoglobus fulgidus	Archaeoglobus veneficus	Yes	89	0.0183096438183272	74	0.0131730705173913	4.692	5.617
A	Logarithmic decay	Very closely related	60	DT	Celeribacter indicus	Celeribacter marinus	No	NA	NA	6	0.00158259186285573	0.377	0.452
A	Logarithmic decay	Very closely related	60	DT	Chlorobium limicola	Chlorobium luteolum	Yes	63	0.0159214388278793	52	0.0118552551135183	3.273	3.919
A	Logarithmic decay	Very closely related	60	DT	Cronobacter sakazakii	Cronobacter universalis	No	NA	NA	NA	NA	0.062	0.075
A	Logarithmic decay	Very closely related	60	DT	Elizabethkingia anophelis	Elizabethkingia meningoseptica	No	NA	NA	NA	NA	0.052	0.044
A	Logarithmic decay	Very closely related	60	DT	Ensifer adhaerens	Sinorhizobium fredii	No	NA	NA	NA	NA	0.541	0.648
A	Logarithmic decay	Very closely related	60	DT	Gordonia bronchialis	Gordonia polyisoprenivorans	No	NA	NA	NA	NA	0.015	0.018
A	Logarithmic decay	Very closely related	60	DT	Haloferax mediterranei	Haloferax volcanii	No	NA	NA	NA	NA	0.021	0.025
A	Logarithmic decay	Very closely related	60	DT	Taylorella asinigenitalis	Taylorella equigenitalis	No	NA	NA	NA	NA	0.128	0.153
A	Logarithmic decay	Very closely related	60	DT	Thermocrinis albus	Thermocrinis ruber	Yes	34	0.00559582361887684	30	0.00415270358082076	1.907	1.593
B	Logarithmic decay	Very closely related	60	DT	Bacillus amyloliquefaciens	Bacillus paralicheniformis	No	NA	NA	NA	NA	0.044	0.052
B	Logarithmic decay	Very closely related	60	DT	Bifidobacterium breve	Bifidobacterium kashiwanohense	No	NA	NA	NA	NA	0.062	0.075
B	Logarithmic decay	Very closely related	60	DT	Bordetella flabilis	Bordetella petrii	No	NA	NA	NA	NA	0.452	0.377
B	Logarithmic decay	Very closely related	60	DT	Chryseobacterium gallinarum	Chryseobacterium indologenes	No	NA	NA	NA	NA	1.907	1.593
B	Logarithmic decay	Very closely related	60	DT	Citrobacter amalonaticus	Citrobacter farmeri	No	NA	NA	NA	NA	0.128	0.153
B	Logarithmic decay	Very closely related	60	DT	Corynebacterium mustelae	Corynebacterium vitaeruminis	Yes	473	0.149246612239505	553	0.146492011748601	16.187	13.815
B	Logarithmic decay	Very closely related	60	DT	Desulfurococcus mucosus	Desulfurococcus kamchatkensis	No	327	0.0406510920566975	NA	NA	11.54	9.639
B	Logarithmic decay	Very closely related	60	DT	Erythrobacter flavus	Erythrobacter gangjinensis	No	NA	NA	NA	NA	0.015	0.018
B	Logarithmic decay	Very closely related	60	DT	Haloarcula marismortui	Halomicrobium mukohataei	No	NA	NA	NA	NA	0.021	0.012
B	Logarithmic decay	Very closely related	60	DT	Helicobacter bilis	Helicobacter cinaedi	Yes	6	0.00148387094730626	7	0.00128575030266996	0.22	0.184
B	Logarithmic decay	Very closely related	60	DT	Octadecabacter antarcticus	Octadecabacter temperatus	No	NA	NA	NA	NA	3.273	3.919
B	Logarithmic decay	Very closely related	60	DT	Pseudarthrobacter phenanthrenivorans	Pseudarthrobacter sulfonivorans	No	NA	NA	NA	NA	1.331	1.112
C	Logarithmic decay	Very closely related	60	DT	Borrelia anserina	Borrelia duttonii	No	NA	NA	NA	NA	0.452	0.377
C	Logarithmic decay	Very closely related	60	DT	Brevundimonas subvibrioides	Brevundimonas vesicularis	Yes	438	0.14320799300333	376	0.118831199513	13.815	16.187
C	Logarithmic decay	Very closely related	60	DT	Burkholderia glumae	Burkholderia stagnalis	No	NA	NA	NA	NA	0.541	0.648
C	Logarithmic decay	Very closely related	60	DT	Chlamydia muridarum	Chlamydia suis	Yes	52	0.00520843550351479	44	0.00434550181062575	1.593	1.907
C	Logarithmic decay	Very closely related	60	DT	Granulicella mallensis	Granulicella tundricola	No	29	0.0192670246945936	NA	NA	1.331	1.112
C	Logarithmic decay	Very closely related	60	DT	Mesorhizobium amorphae	Mesorhizobium ciceri	No	NA	NA	NA	NA	0.075	0.062
C	Logarithmic decay	Very closely related	60	DT	Methanosarcina siciliae	Methanosarcina vacuolata	No	NA	NA	306	0.137907207461336	11.54	9.639
C	Logarithmic decay	Very closely related	60	DT	Nostoc azollae	Nostoc punctiforme	No	NA	NA	104	0.0778057657524024	3.919	3.273
C	Logarithmic decay	Very closely related	60	DT	Paracoccus aminophilus	Paracoccus yeei	Yes	147	0.053066172110905	125	0.0364324485135202	4.692	5.617
C	Logarithmic decay	Very closely related	60	DT	Plesiomonas shigelloides	Klebsiella quasipneumoniae	No	NA	NA	NA	NA	0.128	0.153
C	Logarithmic decay	Very closely related	60	DT	Thermotoga caldifontis	Thermotoga petrophila	No	NA	NA	NA	NA	0.03	0.044
C	Logarithmic decay	Very closely related	60	DT	Vulcanisaeta distributa	Vulcanisaeta moutnovskia	No	NA	NA	NA	NA	0.021	0.025
A	Exponential decay	Very closely related	60	DT	Acetobacter aceti	Acetobacter persici	Yes	58	0.0210800871274623	54	0.01531204032041	2.16	2.266
A	Exponential decay	Very closely related	60	DT	Anoxybacillus flavithermus	Anoxybacillus gonensis	No	NA	NA	NA	NA	3.745	3.78
A	Exponential decay	Very closely related	60	DT	Archaeoglobus fulgidus	Archaeoglobus veneficus	Yes	91	0.0193541748275675	90	0.0146550792944142	3.571	3.619
A	Exponential decay	Very closely related	60	DT	Celeribacter indicus	Celeribacter marinus	Yes	67	0.0273438255872061	65	0.0188733834249518	2.564	2.657
A	Exponential decay	Very closely related	60	DT	Chlorobium limicola	Chlorobium luteolum	Yes	89	0.0216305630329496	90	0.0199698018265073	3.466	3.52
A	Exponential decay	Very closely related	60	DT	Cronobacter sakazakii	Cronobacter universalis	No	NA	NA	NA	NA	1.454	1.58
A	Exponential decay	Very closely related	60	DT	Elizabethkingia anophelis	Elizabethkingia meningoseptica	No	NA	NA	NA	NA	1.324	1.191
A	Exponential decay	Very closely related	60	DT	Ensifer adhaerens	Sinorhizobium fredii	No	NA	NA	NA	NA	2.747	2.834
A	Exponential decay	Very closely related	60	DT	Gordonia bronchialis	Gordonia polyisoprenivorans	No	NA	NA	NA	NA	0.325	0.477
A	Exponential decay	Very closely related	60	DT	Haloferax mediterranei	Haloferax volcanii	Yes	20	0.0060133675910194	17	0.00427828847060817	0.627	0.773
A	Exponential decay	Very closely related	60	DT	Taylorella asinigenitalis	Taylorella equigenitalis	No	NA	NA	NA	NA	1.938	2.05
A	Exponential decay	Very closely related	60	DT	Thermocrinis albus	Thermocrinis ruber	Yes	81	0.0113761075956725	83	0.0113555572507692	3.284	3.217
B	Exponential decay	Very closely related	60	DT	Bacillus amyloliquefaciens	Bacillus paralicheniformis	No	NA	NA	NA	NA	1.191	1.324
B	Exponential decay	Very closely related	60	DT	Bifidobacterium breve	Bifidobacterium kashiwanohense	Yes	37	0.00792006728526758	35	0.00688799265496074	1.454	1.58
B	Exponential decay	Very closely related	60	DT	Bordetella flabilis	Bordetella petrii	No	NA	NA	NA	NA	2.657	2.564
B	Exponential decay	Very closely related	60	DT	Chryseobacterium gallinarum	Chryseobacterium indologenes	No	NA	NA	NA	NA	3.284	3.217
B	Exponential decay	Very closely related	60	DT	Citrobacter amalonaticus	Citrobacter farmeri	No	NA	NA	NA	NA	1.938	2.05
B	Exponential decay	Very closely related	60	DT	Corynebacterium mustelae	Corynebacterium vitaeruminis	Yes	91	0.0291923008930657	101	0.0290368216431653	4.249	3.812
B	Exponential decay	Very closely related	60	DT	Desulfurococcus mucosus	Desulfurococcus kamchatkensis	No	88	0.010828585136157	NA	NA	3.78	3.745
B	Exponential decay	Very closely related	60	DT	Erythrobacter flavus	Erythrobacter gangjinensis	Yes	11	0.00354284516718748	7	0.00179168943142434	0.325	0.477
B	Exponential decay	Very closely related	60	DT	Haloarcula marismortui	Halomicrobium mukohataei	No	NA	NA	15	0.00425847340227264	0.627	0.168
B	Exponential decay	Very closely related	60	DT	Helicobacter bilis	Helicobacter cinaedi	Yes	52	0.0107486353405586	54	0.0102191284948511	2.266	2.16
B	Exponential decay	Very closely related	60	DT	Octadecabacter antarcticus	Octadecabacter temperatus	No	NA	NA	NA	NA	3.466	3.52
B	Exponential decay	Very closely related	60	DT	Pseudarthrobacter phenanthrenivorans	Pseudarthrobacter sulfonivorans	No	NA	NA	NA	NA	3.147	3.073
C	Exponential decay	Very closely related	60	DT	Borrelia anserina	Borrelia duttonii	No	NA	NA	72	0.0065360206977711	2.657	2.564
C	Exponential decay	Very closely related	60	DT	Brevundimonas subvibrioides	Brevundimonas vesicularis	No	112	0.0380032974939259	NA	NA	3.812	4.249
C	Exponential decay	Very closely related	60	DT	Burkholderia glumae	Burkholderia stagnalis	No	NA	NA	NA	NA	2.747	2.834
C	Exponential decay	Very closely related	60	DT	Chlamydia muridarum	Chlamydia suis	No	NA	NA	NA	NA	3.217	3.284
C	Exponential decay	Very closely related	60	DT	Granulicella mallensis	Granulicella tundricola	No	NA	NA	80	0.0283120007125392	3.147	3.073
C	Exponential decay	Very closely related	60	DT	Mesorhizobium amorphae	Mesorhizobium ciceri	No	NA	NA	NA	NA	1.58	1.454
C	Exponential decay	Very closely related	60	DT	Methanosarcina siciliae	Methanosarcina vacuolata	No	NA	NA	NA	NA	3.78	3.745
C	Exponential decay	Very closely related	60	DT	Nostoc azollae	Nostoc punctiforme	No	NA	NA	NA	NA	3.52	3.466
C	Exponential decay	Very closely related	60	DT	Paracoccus aminophilus	Paracoccus yeei	Yes	94	0.0343602840450148	92	0.025893197383765	3.571	3.619
C	Exponential decay	Very closely related	60	DT	Plesiomonas shigelloides	Klebsiella quasipneumoniae	No	NA	NA	49	0.0243141343301771	1.938	2.05
C	Exponential decay	Very closely related	60	DT	Thermotoga caldifontis	Thermotoga petrophila	No	NA	NA	23	0.0038948321972795	0.916	1.191
C	Exponential decay	Very closely related	60	DT	Vulcanisaeta distributa	Vulcanisaeta moutnovskia	No	NA	NA	NA	NA	0.627	0.773
A	Logarithmic decay with abundance plateaus	Very closely related	60	DT	Acetobacter aceti	Acetobacter persici	No	NA	NA	NA	NA	0.202	0.202
A	Logarithmic decay with abundance plateaus	Very closely related	60	DT	Anoxybacillus flavithermus	Anoxybacillus gonensis	No	NA	NA	NA	NA	10.589	10.589
A	Logarithmic decay with abundance plateaus	Very closely related	60	DT	Archaeoglobus fulgidus	Archaeoglobus veneficus	Yes	83	0.0164361480018515	83	0.0153591088155757	5.154	5.154
A	Logarithmic decay with abundance plateaus	Very closely related	60	DT	Celeribacter indicus	Celeribacter marinus	Yes	6	0.00238382006465335	6	0.00194265401356186	0.415	0.415
A	Logarithmic decay with abundance plateaus	Very closely related	60	DT	Chlorobium limicola	Chlorobium luteolum	Yes	58	0.0145035443539554	57	0.0125772742698289	3.596	3.596
A	Logarithmic decay with abundance plateaus	Very closely related	60	DT	Cronobacter sakazakii	Cronobacter universalis	No	NA	NA	NA	NA	0.069	0.069
A	Logarithmic decay with abundance plateaus	Very closely related	60	DT	Elizabethkingia anophelis	Elizabethkingia meningoseptica	No	NA	NA	NA	NA	0.048	0.048
A	Logarithmic decay with abundance plateaus	Very closely related	60	DT	Ensifer adhaerens	Sinorhizobium fredii	No	NA	NA	NA	NA	0.594	0.594
A	Logarithmic decay with abundance plateaus	Very closely related	60	DT	Gordonia bronchialis	Gordonia polyisoprenivorans	No	NA	NA	NA	NA	0.016	0.016
A	Logarithmic decay with abundance plateaus	Very closely related	60	DT	Haloferax mediterranei	Haloferax volcanii	No	NA	NA	NA	NA	0.023	0.023
A	Logarithmic decay with abundance plateaus	Very closely related	60	DT	Taylorella asinigenitalis	Taylorella equigenitalis	No	NA	NA	NA	NA	0.141	0.141
A	Logarithmic decay with abundance plateaus	Very closely related	60	DT	Thermocrinis albus	Thermocrinis ruber	Yes	28	0.00393455981906808	28	0.00386030711750729	1.75	1.75
B	Logarithmic decay with abundance plateaus	Very closely related	60	DT	Bacillus amyloliquefaciens	Bacillus paralicheniformis	No	NA	NA	NA	NA	0.048	0.048
B	Logarithmic decay with abundance plateaus	Very closely related	60	DT	Bifidobacterium breve	Bifidobacterium kashiwanohense	No	NA	NA	NA	NA	0.069	0.069
B	Logarithmic decay with abundance plateaus	Very closely related	60	DT	Bordetella flabilis	Bordetella petrii	No	NA	NA	NA	NA	0.415	0.415
B	Logarithmic decay with abundance plateaus	Very closely related	60	DT	Chryseobacterium gallinarum	Chryseobacterium indologenes	No	NA	NA	NA	NA	1.75	1.75
B	Logarithmic decay with abundance plateaus	Very closely related	60	DT	Citrobacter amalonaticus	Citrobacter farmeri	No	NA	NA	NA	NA	0.141	0.141
B	Logarithmic decay with abundance plateaus	Very closely related	60	DT	Corynebacterium mustelae	Corynebacterium vitaeruminis	Yes	518	0.164581908534019	517	0.139726067772613	15.002	15.002
B	Logarithmic decay with abundance plateaus	Very closely related	60	DT	Desulfurococcus mucosus	Desulfurococcus kamchatkensis	No	363	0.0449820535301326	NA	NA	10.589	10.589
B	Logarithmic decay with abundance plateaus	Very closely related	60	DT	Erythrobacter flavus	Erythrobacter gangjinensis	No	NA	NA	NA	NA	0.016	0.016
B	Logarithmic decay with abundance plateaus	Very closely related	60	DT	Haloarcula marismortui	Halomicrobium mukohataei	No	NA	NA	NA	NA	0.023	0.011
B	Logarithmic decay with abundance plateaus	Very closely related	60	DT	Helicobacter bilis	Helicobacter cinaedi	Yes	7	0.00166564819077605	7	0.00115963882737727	0.202	0.202
B	Logarithmic decay with abundance plateaus	Very closely related	60	DT	Octadecabacter antarcticus	Octadecabacter temperatus	No	NA	NA	NA	NA	3.596	3.596
B	Logarithmic decay with abundance plateaus	Very closely related	60	DT	Pseudarthrobacter phenanthrenivorans	Pseudarthrobacter sulfonivorans	No	NA	NA	NA	NA	1.221	1.221
C	Logarithmic decay with abundance plateaus	Very closely related	60	DT	Borrelia anserina	Borrelia duttonii	No	NA	NA	NA	NA	0.415	0.415
C	Logarithmic decay with abundance plateaus	Very closely related	60	DT	Brevundimonas subvibrioides	Brevundimonas vesicularis	Yes	408	0.129707138912142	405	0.131979506260519	15.002	15.002
C	Logarithmic decay with abundance plateaus	Very closely related	60	DT	Burkholderia glumae	Burkholderia stagnalis	No	NA	NA	NA	NA	0.594	0.594
C	Logarithmic decay with abundance plateaus	Very closely related	60	DT	Chlamydia muridarum	Chlamydia suis	No	NA	NA	NA	NA	1.75	1.75
C	Logarithmic decay with abundance plateaus	Very closely related	60	DT	Granulicella mallensis	Granulicella tundricola	No	NA	NA	NA	NA	1.221	1.221
C	Logarithmic decay with abundance plateaus	Very closely related	60	DT	Mesorhizobium amorphae	Mesorhizobium ciceri	No	NA	NA	NA	NA	0.069	0.069
C	Logarithmic decay with abundance plateaus	Very closely related	60	DT	Methanosarcina siciliae	Methanosarcina vacuolata	No	NA	NA	285	0.123755987126796	10.589	10.589
C	Logarithmic decay with abundance plateaus	Very closely related	60	DT	Nostoc azollae	Nostoc punctiforme	No	NA	NA	97	0.0712770213831064	3.596	3.596
C	Logarithmic decay with abundance plateaus	Very closely related	60	DT	Paracoccus aminophilus	Paracoccus yeei	Yes	137	0.0504173651252095	137	0.0394458451670869	5.154	5.154
C	Logarithmic decay with abundance plateaus	Very closely related	60	DT	Plesiomonas shigelloides	Klebsiella quasipneumoniae	No	NA	NA	NA	NA	0.141	0.141
C	Logarithmic decay with abundance plateaus	Very closely related	60	DT	Thermotoga caldifontis	Thermotoga petrophila	No	NA	NA	NA	NA	0.033	0.048
C	Logarithmic decay with abundance plateaus	Very closely related	60	DT	Vulcanisaeta distributa	Vulcanisaeta moutnovskia	No	NA	NA	NA	NA	0.023	0.023
A	Exponential decay with abundance plateaus	Very closely related	60	DT	Acetobacter aceti	Acetobacter persici	Yes	56	0.0207052451898903	56	0.0157065658775119	2.213	2.213
A	Exponential decay with abundance plateaus	Very closely related	60	DT	Anoxybacillus flavithermus	Anoxybacillus gonensis	No	NA	NA	NA	NA	3.762	3.762
A	Exponential decay with abundance plateaus	Very closely related	60	DT	Archaeoglobus fulgidus	Archaeoglobus veneficus	Yes	91	0.0187533308861834	90	0.0172473403244665	3.595	3.595
A	Exponential decay with abundance plateaus	Very closely related	60	DT	Celeribacter indicus	Celeribacter marinus	Yes	67	0.0242927854455291	66	0.0184934934300958	2.611	2.611
A	Exponential decay with abundance plateaus	Very closely related	60	DT	Chlorobium limicola	Chlorobium luteolum	Yes	88	0.0225063071000727	89	0.0188277487336132	3.493	3.493
A	Exponential decay with abundance plateaus	Very closely related	60	DT	Cronobacter sakazakii	Cronobacter universalis	No	NA	NA	NA	NA	1.517	1.517
A	Exponential decay with abundance plateaus	Very closely related	60	DT	Elizabethkingia anophelis	Elizabethkingia meningoseptica	No	NA	NA	NA	NA	1.258	1.258
A	Exponential decay with abundance plateaus	Very closely related	60	DT	Ensifer adhaerens	Sinorhizobium fredii	No	NA	NA	NA	NA	2.79	2.79
A	Exponential decay with abundance plateaus	Very closely related	60	DT	Gordonia bronchialis	Gordonia polyisoprenivorans	No	NA	NA	NA	NA	0.401	0.401
A	Exponential decay with abundance plateaus	Very closely related	60	DT	Haloferax mediterranei	Haloferax volcanii	Yes	19	0.00556105490207111	19	0.00479080934750831	0.7	0.7
A	Exponential decay with abundance plateaus	Very closely related	60	DT	Taylorella asinigenitalis	Taylorella equigenitalis	No	NA	NA	NA	NA	1.994	1.994
A	Exponential decay with abundance plateaus	Very closely related	60	DT	Thermocrinis albus	Thermocrinis ruber	Yes	82	0.0115516999536393	82	0.0112661454228407	3.251	3.251
B	Exponential decay with abundance plateaus	Very closely related	60	DT	Bacillus amyloliquefaciens	Bacillus paralicheniformis	No	NA	NA	NA	NA	1.258	1.258
B	Exponential decay with abundance plateaus	Very closely related	60	DT	Bifidobacterium breve	Bifidobacterium kashiwanohense	Yes	36	0.0072745821622641	36	0.00776449384472033	1.517	1.517
B	Exponential decay with abundance plateaus	Very closely related	60	DT	Bordetella flabilis	Bordetella petrii	No	NA	NA	NA	NA	2.611	2.611
B	Exponential decay with abundance plateaus	Very closely related	60	DT	Chryseobacterium gallinarum	Chryseobacterium indologenes	No	NA	NA	NA	NA	3.251	3.251
B	Exponential decay with abundance plateaus	Very closely related	60	DT	Citrobacter amalonaticus	Citrobacter farmeri	No	NA	NA	NA	NA	1.994	1.994
B	Exponential decay with abundance plateaus	Very closely related	60	DT	Corynebacterium mustelae	Corynebacterium vitaeruminis	Yes	97	0.0304687336065736	93	0.0260095381572829	4.03	4.03
B	Exponential decay with abundance plateaus	Very closely related	60	DT	Desulfurococcus mucosus	Desulfurococcus kamchatkensis	No	104	0.014687292363833	NA	NA	3.762	3.762
B	Exponential decay with abundance plateaus	Very closely related	60	DT	Erythrobacter flavus	Erythrobacter gangjinensis	No	NA	NA	NA	NA	0.401	0.401
B	Exponential decay with abundance plateaus	Very closely related	60	DT	Haloarcula marismortui	Halomicrobium mukohataei	No	NA	NA	16	0.00460141011697732	0.7	0.089
B	Exponential decay with abundance plateaus	Very closely related	60	DT	Helicobacter bilis	Helicobacter cinaedi	Yes	54	0.0111073225007991	53	0.0102330175487162	2.213	2.213
B	Exponential decay with abundance plateaus	Very closely related	60	DT	Octadecabacter antarcticus	Octadecabacter temperatus	No	NA	NA	NA	NA	3.493	3.493
B	Exponential decay with abundance plateaus	Very closely related	60	DT	Pseudarthrobacter phenanthrenivorans	Pseudarthrobacter sulfonivorans	No	NA	NA	NA	NA	3.11	3.11
C	Exponential decay with abundance plateaus	Very closely related	60	DT	Borrelia anserina	Borrelia duttonii	No	NA	NA	71	0.00674516093128708	2.611	2.611
C	Exponential decay with abundance plateaus	Very closely related	60	DT	Brevundimonas subvibrioides	Brevundimonas vesicularis	No	NA	NA	NA	NA	4.03	4.03
C	Exponential decay with abundance plateaus	Very closely related	60	DT	Burkholderia glumae	Burkholderia stagnalis	No	NA	NA	NA	NA	2.79	2.79
C	Exponential decay with abundance plateaus	Very closely related	60	DT	Chlamydia muridarum	Chlamydia suis	No	NA	NA	NA	NA	3.251	3.251
C	Exponential decay with abundance plateaus	Very closely related	60	DT	Granulicella mallensis	Granulicella tundricola	No	NA	NA	79	0.0270781946063579	3.11	3.11
C	Exponential decay with abundance plateaus	Very closely related	60	DT	Mesorhizobium amorphae	Mesorhizobium ciceri	No	NA	NA	NA	NA	1.517	1.517
C	Exponential decay with abundance plateaus	Very closely related	60	DT	Methanosarcina siciliae	Methanosarcina vacuolata	No	NA	NA	99	0.0439381802415615	3.762	3.762
C	Exponential decay with abundance plateaus	Very closely related	60	DT	Nostoc azollae	Nostoc punctiforme	No	NA	NA	NA	NA	3.493	3.493
C	Exponential decay with abundance plateaus	Very closely related	60	DT	Paracoccus aminophilus	Paracoccus yeei	Yes	93	0.0355449877563894	93	0.0261947366257875	3.595	3.595
C	Exponential decay with abundance plateaus	Very closely related	60	DT	Plesiomonas shigelloides	Klebsiella quasipneumoniae	Yes	51	0.0163944480965145	51	0.0247874072462455	1.994	1.994
C	Exponential decay with abundance plateaus	Very closely related	60	DT	Thermotoga caldifontis	Thermotoga petrophila	No	NA	NA	25	0.00425918847466922	0.986	1.258
C	Exponential decay with abundance plateaus	Very closely related	60	DT	Vulcanisaeta distributa	Vulcanisaeta moutnovskia	No	NA	NA	NA	NA	0.7	0.7
