# Supplementary material for: Simulation of 69 microbial communities indicates sequencing depth and false positives are major drivers of bias in prokaryotic metagenome-assembled genome recovery
Source: PLoS Comput Biol. 2024 Oct 22;20(10):e1012530. doi: 10.1371/journal.pcbi.1012530 (PMC11530072; doi:10.1371/journal.pcbi.1012530)
Supplement: S33 Table — Additional features include the coverage and relative abundance of the species in the original communities. Community species dataset: Original species list. Species abundance distribution (Logarithmic decay; Exponential decay; Logarithmic decay with abundance plateaus; Exponential decay with abundance plateaus). Sequencing depth was kept at 60 million reads. (XLSX) [file pcbi.1012530.s055.xlsx]

## Sheet: Sheet2
Supplemental Table S33 - Recovery of pairs of genomes by the MM pipeline according to their taxonomic distribution (Closely related - Reference and paired genome share the same genus; Very closely related - Reference and paired genome share the same family). Additional features include the coverage and relative abundance of the species in the original communities. Community species dataset: Origi…
Community species dataset	Species abundance distribution	Taxonomic distribution	Sequencing depth	Pipeline	Reference genome	Paired genome	Both species recovered?	Reference genome coverage(if found)	Reference genome relative abundance (if found)	Paired genome coverage(if found)	Paired genome relative abundance (if found)	Original relative abundance of reference genome	Original relative abundance of paired genome
B	Logarithmic decay	Closely related	60	MM	Helicobacter bilis	Wolinella succinogenes	No	NA	NA	NA	NA	0.184	0.107
C	Logarithmic decay	Closely related	60	MM	Vulcanisaeta distributa	Thermoproteus uzoniensis	No	NA	NA	NA	NA	0.021	0.025
C	Logarithmic decay	Closely related	60	MM	Granulicella mallensis	Terriglobus roseus	Yes	20	0.0118848031692808	30	0.0119487865196764	1.112	0.776
B	Logarithmic decay	Closely related	60	MM	Desulfurococcus mucosus	Staphylothermus hellenicus	No	NA	NA	NA	NA	9.639	6.725
B	Logarithmic decay	Closely related	60	MM	Pseudarthrobacter phenanthrenivorans	Sinomonas atrocyanea	No	NA	NA	39	0.0159917594783146	1.112	0.776
B	Logarithmic decay	Closely related	60	MM	Chryseobacterium gallinarum	Riemerella anatipestifer	No	NA	NA	56	0.0111549525527661	1.593	0.928
A	Logarithmic decay	Closely related	60	MM	Gordonia bronchialis	Rhodococcus aetherivorans	No	NA	NA	NA	NA	0.015	0.018
C	Logarithmic decay	Closely related	60	MM	Paracoccus aminophilus	Rhodobacter capsulatus	Yes	153	0.0485370462765457	128	0.0434396282505675	4.692	5.617
C	Logarithmic decay	Closely related	60	MM	Thermotoga caldifontis	Pseudothermotoga thermarum	No	NA	NA	NA	NA	0.052	0.03
A	Logarithmic decay	Closely related	60	MM	Chlorobium limicola	Prosthecochloris aestuarii	Yes	69	0.0166875328816853	57	0.0128800118605327	3.273	3.919
C	Logarithmic decay	Closely related	60	MM	Burkholderia glumae	Pandoraea thiooxydans	Yes	18	0.0101726693793785	14	0.00588263490203597	0.541	0.648
C	Logarithmic decay	Closely related	60	MM	Mesorhizobium amorphae	Nitratireductor basaltis	No	NA	NA	NA	NA	0.062	0.036
C	Logarithmic decay	Closely related	60	MM	Methanosarcina siciliae	Methanococcoides methylutens	No	NA	NA	NA	NA	9.639	6.725
B	Logarithmic decay	Closely related	60	MM	Corynebacterium mustelae	Lawsonella clevelandensis	Yes	288	0.0880519787573203	495	0.0848554873707857	13.815	8.051
B	Logarithmic decay	Closely related	60	MM	Citrobacter amalonaticus	Kosakonia oryzae	No	NA	NA	NA	NA	0.128	0.153
A	Logarithmic decay	Closely related	60	MM	Thermocrinis albus	Hydrogenobacter thermophilus	Yes	16	0.00220028216267381	28	0.00447626772569201	1.593	0.928
B	Logarithmic decay	Closely related	60	MM	Haloarcula marismortui	Halorhabdus utahensis	No	NA	NA	NA	NA	0.025	0.021
A	Logarithmic decay	Closely related	60	MM	Haloferax mediterranei	Halogeometricum borinquense	No	NA	NA	NA	NA	0.021	0.025
A	Logarithmic decay	Closely related	60	MM	Acetobacter aceti	Gluconacetobacter diazotrophicus	No	NA	NA	NA	NA	0.184	0.22
A	Logarithmic decay	Closely related	60	MM	Anoxybacillus flavithermus	Geobacillus thermocatenulatus	No	NA	NA	170	0.0523139664356591	9.639	11.54
B	Logarithmic decay	Closely related	60	MM	Bifidobacterium breve	Gardnerella vaginalis	No	NA	NA	NA	NA	0.062	0.075
A	Logarithmic decay	Closely related	60	MM	Archaeoglobus fulgidus	Ferroglobus placidus	No	NA	NA	NA	NA	4.692	5.617
C	Logarithmic decay	Closely related	60	MM	Plesiomonas shigelloides	Erwinia gerundensis	No	NA	NA	NA	NA	0.128	0.153
A	Logarithmic decay	Closely related	60	MM	Cronobacter sakazakii	Citrobacter koseri	No	NA	NA	NA	NA	0.062	0.075
A	Logarithmic decay	Closely related	60	MM	Elizabethkingia anophelis	Chryseobacterium piperi	No	NA	NA	NA	NA	0.044	0.03
C	Logarithmic decay	Closely related	60	MM	Chlamydia muridarum	Chlamydophila pecorum	No	NA	NA	43	0.00443041784811143	1.593	1.907
C	Logarithmic decay	Closely related	60	MM	Brevundimonas subvibrioides	Caulobacter crescentus	No	445	0.14060628749501	NA	NA	13.815	16.187
B	Logarithmic decay	Closely related	60	MM	Octadecabacter antarcticus	Brucella ovis	No	140	0.0506175681641948	NA	NA	2.734	3.919
C	Logarithmic decay	Closely related	60	MM	Borrelia anserina	Borreliella chilensis	No	NA	NA	NA	NA	0.377	0.263
A	Logarithmic decay	Closely related	60	MM	Taylorella asinigenitalis	Bordetella bronchiseptica	No	NA	NA	NA	NA	0.128	0.153
A	Logarithmic decay	Closely related	60	MM	Celeribacter indicus	Antarctobacter heliothermus	No	NA	NA	NA	NA	0.377	0.452
C	Logarithmic decay	Closely related	60	MM	Nostoc azollae	Anabaena cylindrica	No	NA	NA	89	0.0505277968074125	3.273	2.284
B	Logarithmic decay	Closely related	60	MM	Erythrobacter flavus	Altererythrobacter atlanticus	No	NA	NA	NA	NA	0.015	0.018
A	Logarithmic decay	Closely related	60	MM	Ensifer adhaerens	Agrobacterium radiobacter	No	11	0.00417262075354885	NA	NA	0.541	0.648
B	Logarithmic decay	Closely related	60	MM	Bacillus amyloliquefaciens	Aeribacillus pallidus	No	NA	NA	NA	NA	0.044	0.052
B	Logarithmic decay	Closely related	60	MM	Bordetella flabilis	Achromobacter insolitus	No	NA	NA	NA	NA	0.377	0.263
B	Exponential decay	Closely related	60	MM	Helicobacter bilis	Wolinella succinogenes	No	44	0.00788470567500276	NA	NA	2.16	1.822
C	Exponential decay	Closely related	60	MM	Vulcanisaeta distributa	Thermoproteus uzoniensis	No	NA	NA	NA	NA	0.627	0.773
C	Exponential decay	Closely related	60	MM	Granulicella mallensis	Terriglobus roseus	Yes	76	0.0436860024914458	81	0.032246528436751	3.073	2.917
B	Exponential decay	Closely related	60	MM	Desulfurococcus mucosus	Staphylothermus hellenicus	No	NA	NA	NA	NA	3.745	3.664
B	Exponential decay	Closely related	60	MM	Pseudarthrobacter phenanthrenivorans	Sinomonas atrocyanea	No	NA	NA	74	0.0318526689685173	3.073	2.917
B	Exponential decay	Closely related	60	MM	Chryseobacterium gallinarum	Riemerella anatipestifer	No	NA	NA	77	0.015058715941237	3.217	2.997
A	Exponential decay	Closely related	60	MM	Gordonia bronchialis	Rhodococcus aetherivorans	No	11	0.00526223419574713	NA	NA	0.325	0.477
C	Exponential decay	Closely related	60	MM	Paracoccus aminophilus	Rhodobacter capsulatus	Yes	97	0.0304274693111377	95	0.0321425112482648	3.571	3.619
C	Exponential decay	Closely related	60	MM	Thermotoga caldifontis	Pseudothermotoga thermarum	No	NA	NA	NA	NA	1.324	0.916
A	Exponential decay	Closely related	60	MM	Chlorobium limicola	Prosthecochloris aestuarii	No	90	0.0227242302543507	NA	NA	3.466	3.52
C	Exponential decay	Closely related	60	MM	Burkholderia glumae	Pandoraea thiooxydans	No	NA	NA	73	0.0292284966296248	2.747	2.834
C	Exponential decay	Closely related	60	MM	Mesorhizobium amorphae	Nitratireductor basaltis	No	NA	NA	NA	NA	1.454	1.055
C	Exponential decay	Closely related	60	MM	Methanosarcina siciliae	Methanococcoides methylutens	No	NA	NA	NA	NA	3.745	3.664
B	Exponential decay	Closely related	60	MM	Corynebacterium mustelae	Lawsonella clevelandensis	No	NA	NA	93	0.0165457450828013	3.812	3.706
B	Exponential decay	Closely related	60	MM	Citrobacter amalonaticus	Kosakonia oryzae	No	NA	NA	NA	NA	1.938	2.05
A	Exponential decay	Closely related	60	MM	Thermocrinis albus	Hydrogenobacter thermophilus	Yes	77	0.0104799176786829	82	0.0131915943988437	3.217	2.997
B	Exponential decay	Closely related	60	MM	Haloarcula marismortui	Halorhabdus utahensis	No	NA	NA	NA	NA	0.773	0.627
A	Exponential decay	Closely related	60	MM	Haloferax mediterranei	Halogeometricum borinquense	No	NA	NA	NA	NA	0.627	0.773
A	Exponential decay	Closely related	60	MM	Acetobacter aceti	Gluconacetobacter diazotrophicus	Yes	58	0.0196623979317002	55	0.0183836608052396	2.16	2.266
A	Exponential decay	Closely related	60	MM	Anoxybacillus flavithermus	Geobacillus thermocatenulatus	No	NA	NA	96	0.0284632554120866	3.745	3.78
B	Exponential decay	Closely related	60	MM	Bifidobacterium breve	Gardnerella vaginalis	No	38	0.00710411837864232	NA	NA	1.454	1.58
A	Exponential decay	Closely related	60	MM	Archaeoglobus fulgidus	Ferroglobus placidus	No	NA	NA	NA	NA	3.571	3.619
C	Exponential decay	Closely related	60	MM	Plesiomonas shigelloides	Erwinia gerundensis	Yes	54	0.0165792331724864	51	0.017248703197661	1.938	2.05
A	Exponential decay	Closely related	60	MM	Cronobacter sakazakii	Citrobacter koseri	No	NA	NA	NA	NA	1.454	1.58
A	Exponential decay	Closely related	60	MM	Elizabethkingia anophelis	Chryseobacterium piperi	No	NA	NA	30	0.0119293908702539	1.191	0.916
C	Exponential decay	Closely related	60	MM	Chlamydia muridarum	Chlamydophila pecorum	No	NA	NA	85	0.00872092708331754	3.217	3.284
C	Exponential decay	Closely related	60	MM	Brevundimonas subvibrioides	Caulobacter crescentus	No	115	0.0362699486209089	NA	NA	3.812	4.249
B	Exponential decay	Closely related	60	MM	Octadecabacter antarcticus	Brucella ovis	No	85	0.0294493388319177	NA	NA	3.409	3.52
C	Exponential decay	Closely related	60	MM	Borrelia anserina	Borreliella chilensis	Yes	67	0.00564989501030664	90	0.00668998356141753	2.564	2.369
A	Exponential decay	Closely related	60	MM	Taylorella asinigenitalis	Bordetella bronchiseptica	No	53	0.00749193653765127	NA	NA	1.938	2.05
A	Exponential decay	Closely related	60	MM	Celeribacter indicus	Antarctobacter heliothermus	Yes	68	0.0270186989658501	65	0.0279812143660965	2.564	2.657
C	Exponential decay	Closely related	60	MM	Nostoc azollae	Anabaena cylindrica	No	NA	NA	94	0.0509455222433699	3.466	3.348
B	Exponential decay	Closely related	60	MM	Erythrobacter flavus	Altererythrobacter atlanticus	No	11	0.0028484030112361	NA	NA	0.325	0.477
A	Exponential decay	Closely related	60	MM	Ensifer adhaerens	Agrobacterium radiobacter	No	76	0.0284471384875491	NA	NA	2.747	2.834
B	Exponential decay	Closely related	60	MM	Bacillus amyloliquefaciens	Aeribacillus pallidus	No	NA	NA	NA	NA	1.191	1.324
B	Exponential decay	Closely related	60	MM	Bordetella flabilis	Achromobacter insolitus	No	NA	NA	NA	NA	2.564	2.369
B	Logarithmic decay with abundance plateaus	Closely related	60	MM	Helicobacter bilis	Wolinella succinogenes	No	NA	NA	NA	NA	0.202	0.098
C	Logarithmic decay with abundance plateaus	Closely related	60	MM	Vulcanisaeta distributa	Thermoproteus uzoniensis	No	NA	NA	NA	NA	0.023	0.023
C	Logarithmic decay with abundance plateaus	Closely related	60	MM	Granulicella mallensis	Terriglobus roseus	No	NA	NA	NA	NA	1.221	0.852
B	Logarithmic decay with abundance plateaus	Closely related	60	MM	Desulfurococcus mucosus	Staphylothermus hellenicus	No	NA	NA	NA	NA	10.589	7.388
B	Logarithmic decay with abundance plateaus	Closely related	60	MM	Pseudarthrobacter phenanthrenivorans	Sinomonas atrocyanea	No	NA	NA	NA	NA	1.221	0.852
B	Logarithmic decay with abundance plateaus	Closely related	60	MM	Chryseobacterium gallinarum	Riemerella anatipestifer	No	NA	NA	63	0.0124954610889309	1.75	0.852
A	Logarithmic decay with abundance plateaus	Closely related	60	MM	Gordonia bronchialis	Rhodococcus aetherivorans	No	NA	NA	NA	NA	0.016	0.016
C	Logarithmic decay with abundance plateaus	Closely related	60	MM	Paracoccus aminophilus	Rhodobacter capsulatus	Yes	141	0.0441603480534494	140	0.0475341158447053	5.154	5.154
C	Logarithmic decay with abundance plateaus	Closely related	60	MM	Thermotoga caldifontis	Pseudothermotoga thermarum	No	NA	NA	NA	NA	0.048	0.033
A	Logarithmic decay with abundance plateaus	Closely related	60	MM	Chlorobium limicola	Prosthecochloris aestuarii	Yes	66	0.0160503045035667	65	0.0147858349609986	3.596	3.596
C	Logarithmic decay with abundance plateaus	Closely related	60	MM	Burkholderia glumae	Pandoraea thiooxydans	Yes	16	0.00928561976187325	16	0.00652466884155628	0.594	0.594
C	Logarithmic decay with abundance plateaus	Closely related	60	MM	Mesorhizobium amorphae	Nitratireductor basaltis	No	NA	NA	NA	NA	0.069	0.033
C	Logarithmic decay with abundance plateaus	Closely related	60	MM	Methanosarcina siciliae	Methanococcoides methylutens	No	NA	NA	NA	NA	10.589	7.388
B	Logarithmic decay with abundance plateaus	Closely related	60	MM	Corynebacterium mustelae	Lawsonella clevelandensis	Yes	268	0.0821730244819373	547	0.0937275195638924	15.002	7.388
B	Logarithmic decay with abundance plateaus	Closely related	60	MM	Citrobacter amalonaticus	Kosakonia oryzae	No	NA	NA	NA	NA	0.141	0.141
A	Logarithmic decay with abundance plateaus	Closely related	60	MM	Thermocrinis albus	Hydrogenobacter thermophilus	Yes	15	0.0020971543626716	32	0.00512788109756123	1.75	0.852
B	Logarithmic decay with abundance plateaus	Closely related	60	MM	Haloarcula marismortui	Halorhabdus utahensis	No	NA	NA	NA	NA	0.023	0.023
A	Logarithmic decay with abundance plateaus	Closely related	60	MM	Haloferax mediterranei	Halogeometricum borinquense	No	NA	NA	NA	NA	0.023	0.023
A	Logarithmic decay with abundance plateaus	Closely related	60	MM	Acetobacter aceti	Gluconacetobacter diazotrophicus	No	NA	NA	NA	NA	0.202	0.202
A	Logarithmic decay with abundance plateaus	Closely related	60	MM	Anoxybacillus flavithermus	Geobacillus thermocatenulatus	No	NA	NA	195	0.0604327270952047	10.589	10.589
B	Logarithmic decay with abundance plateaus	Closely related	60	MM	Bifidobacterium breve	Gardnerella vaginalis	No	NA	NA	NA	NA	0.069	0.069
A	Logarithmic decay with abundance plateaus	Closely related	60	MM	Archaeoglobus fulgidus	Ferroglobus placidus	No	NA	NA	NA	NA	5.154	5.154
C	Logarithmic decay with abundance plateaus	Closely related	60	MM	Plesiomonas shigelloides	Erwinia gerundensis	No	NA	NA	NA	NA	0.141	0.141
A	Logarithmic decay with abundance plateaus	Closely related	60	MM	Cronobacter sakazakii	Citrobacter koseri	No	NA	NA	NA	NA	0.069	0.069
A	Logarithmic decay with abundance plateaus	Closely related	60	MM	Elizabethkingia anophelis	Chryseobacterium piperi	No	NA	NA	NA	NA	0.048	0.033
C	Logarithmic decay with abundance plateaus	Closely related	60	MM	Chlamydia muridarum	Chlamydophila pecorum	Yes	48	0.00463853487951163	47	0.00486990162330054	1.75	1.75
C	Logarithmic decay with abundance plateaus	Closely related	60	MM	Brevundimonas subvibrioides	Caulobacter crescentus	No	413	0.130338043446014	NA	NA	15.002	15.002
B	Logarithmic decay with abundance plateaus	Closely related	60	MM	Octadecabacter antarcticus	Brucella ovis	No	132	0.0487124079762402	NA	NA	2.509	3.596
C	Logarithmic decay with abundance plateaus	Closely related	60	MM	Borrelia anserina	Borreliella chilensis	No	NA	NA	13	0.000950783650261217	0.415	0.289
A	Logarithmic decay with abundance plateaus	Closely related	60	MM	Taylorella asinigenitalis	Bordetella bronchiseptica	No	NA	NA	NA	NA	0.141	0.141
A	Logarithmic decay with abundance plateaus	Closely related	60	MM	Celeribacter indicus	Antarctobacter heliothermus	No	NA	NA	NA	NA	0.415	0.415
C	Logarithmic decay with abundance plateaus	Closely related	60	MM	Nostoc azollae	Anabaena cylindrica	No	NA	NA	98	0.0553998684666228	3.596	2.509
B	Logarithmic decay with abundance plateaus	Closely related	60	MM	Erythrobacter flavus	Altererythrobacter atlanticus	No	NA	NA	NA	NA	0.016	0.016
A	Logarithmic decay with abundance plateaus	Closely related	60	MM	Ensifer adhaerens	Agrobacterium radiobacter	No	NA	NA	NA	NA	0.594	0.594
B	Logarithmic decay with abundance plateaus	Closely related	60	MM	Bacillus amyloliquefaciens	Aeribacillus pallidus	No	NA	NA	NA	NA	0.048	0.048
B	Logarithmic decay with abundance plateaus	Closely related	60	MM	Bordetella flabilis	Achromobacter insolitus	Yes	10	0.00529883743694017	15	0.00902825900483196	0.415	0.289
B	Exponential decay with abundance plateaus	Closely related	60	MM	Helicobacter bilis	Wolinella succinogenes	No	43	0.00831311156740167	NA	NA	2.213	1.762
C	Exponential decay with abundance plateaus	Closely related	60	MM	Vulcanisaeta distributa	Thermoproteus uzoniensis	No	NA	NA	NA	NA	0.7	0.7
C	Exponential decay with abundance plateaus	Closely related	60	MM	Granulicella mallensis	Terriglobus roseus	Yes	78	0.0446130182952297	83	0.032836156270423	3.11	2.957
B	Exponential decay with abundance plateaus	Closely related	60	MM	Desulfurococcus mucosus	Staphylothermus hellenicus	No	NA	NA	NA	NA	3.762	3.685
B	Exponential decay with abundance plateaus	Closely related	60	MM	Pseudarthrobacter phenanthrenivorans	Sinomonas atrocyanea	No	NA	NA	75	0.0304114798402791	3.11	2.957
B	Exponential decay with abundance plateaus	Closely related	60	MM	Chryseobacterium gallinarum	Riemerella anatipestifer	No	NA	NA	NA	NA	3.251	2.957
A	Exponential decay with abundance plateaus	Closely related	60	MM	Gordonia bronchialis	Rhodococcus aetherivorans	No	9	0.00435619787766522	NA	NA	0.401	0.401
C	Exponential decay with abundance plateaus	Closely related	60	MM	Paracoccus aminophilus	Rhodobacter capsulatus	Yes	96	0.0304496437014568	96	0.0326889888286745	3.595	3.595
C	Exponential decay with abundance plateaus	Closely related	60	MM	Thermotoga caldifontis	Pseudothermotoga thermarum	No	NA	NA	33	0.00593596459608021	1.258	0.986
A	Exponential decay with abundance plateaus	Closely related	60	MM	Chlorobium limicola	Prosthecochloris aestuarii	Yes	90	0.0213570164397936	90	0.0191809675313356	3.493	3.493
C	Exponential decay with abundance plateaus	Closely related	60	MM	Burkholderia glumae	Pandoraea thiooxydans	No	NA	NA	74	0.0304497270352291	2.79	2.79
C	Exponential decay with abundance plateaus	Closely related	60	MM	Mesorhizobium amorphae	Nitratireductor basaltis	No	NA	NA	40	0.0124784823866739	1.517	0.986
C	Exponential decay with abundance plateaus	Closely related	60	MM	Methanosarcina siciliae	Methanococcoides methylutens	No	NA	NA	NA	NA	3.762	3.685
B	Exponential decay with abundance plateaus	Closely related	60	MM	Corynebacterium mustelae	Lawsonella clevelandensis	No	NA	NA	NA	NA	4.03	3.685
B	Exponential decay with abundance plateaus	Closely related	60	MM	Citrobacter amalonaticus	Kosakonia oryzae	No	NA	NA	NA	NA	1.994	1.994
A	Exponential decay with abundance plateaus	Closely related	60	MM	Thermocrinis albus	Hydrogenobacter thermophilus	Yes	76	0.010101866342653	84	0.0135503174372034	3.251	2.957
B	Exponential decay with abundance plateaus	Closely related	60	MM	Haloarcula marismortui	Halorhabdus utahensis	No	NA	NA	NA	NA	0.7	0.7
A	Exponential decay with abundance plateaus	Closely related	60	MM	Haloferax mediterranei	Halogeometricum borinquense	No	NA	NA	NA	NA	0.7	0.7
A	Exponential decay with abundance plateaus	Closely related	60	MM	Acetobacter aceti	Gluconacetobacter diazotrophicus	Yes	57	0.018967914374598	57	0.0189633643071812	2.213	2.213
A	Exponential decay with abundance plateaus	Closely related	60	MM	Anoxybacillus flavithermus	Geobacillus thermocatenulatus	No	NA	NA	97	0.0267624798640767	3.762	3.762
B	Exponential decay with abundance plateaus	Closely related	60	MM	Bifidobacterium breve	Gardnerella vaginalis	No	NA	NA	NA	NA	1.517	1.517
A	Exponential decay with abundance plateaus	Closely related	60	MM	Archaeoglobus fulgidus	Ferroglobus placidus	No	NA	NA	NA	NA	3.595	3.595
C	Exponential decay with abundance plateaus	Closely related	60	MM	Plesiomonas shigelloides	Erwinia gerundensis	Yes	53	0.0160960347724498	53	0.0180799618877993	1.994	1.994
A	Exponential decay with abundance plateaus	Closely related	60	MM	Cronobacter sakazakii	Citrobacter koseri	No	NA	NA	NA	NA	1.517	1.517
A	Exponential decay with abundance plateaus	Closely related	60	MM	Elizabethkingia anophelis	Chryseobacterium piperi	No	NA	NA	32	0.0125293856437306	1.258	0.986
C	Exponential decay with abundance plateaus	Closely related	60	MM	Chlamydia muridarum	Chlamydophila pecorum	No	NA	NA	87	0.00900894744712322	3.251	3.251
C	Exponential decay with abundance plateaus	Closely related	60	MM	Brevundimonas subvibrioides	Caulobacter crescentus	No	109	0.0349519340801862	NA	NA	4.03	4.03
B	Exponential decay with abundance plateaus	Closely related	60	MM	Octadecabacter antarcticus	Brucella ovis	No	85	0.0302825580550862	NA	NA	3.378	3.493
C	Exponential decay with abundance plateaus	Closely related	60	MM	Borrelia anserina	Borreliella chilensis	Yes	69	0.00571194674958621	91	0.00708462064566873	2.611	2.418
A	Exponential decay with abundance plateaus	Closely related	60	MM	Taylorella asinigenitalis	Bordetella bronchiseptica	No	NA	NA	NA	NA	1.994	1.994
A	Exponential decay with abundance plateaus	Closely related	60	MM	Celeribacter indicus	Antarctobacter heliothermus	Yes	67	0.0266853787216947	67	0.0285774067552434	2.611	2.611
C	Exponential decay with abundance plateaus	Closely related	60	MM	Nostoc azollae	Anabaena cylindrica	No	NA	NA	94	0.0490856585178015	3.493	3.378
B	Exponential decay with abundance plateaus	Closely related	60	MM	Erythrobacter flavus	Altererythrobacter atlanticus	No	9	0.0024844257179162	NA	NA	0.401	0.401
A	Exponential decay with abundance plateaus	Closely related	60	MM	Ensifer adhaerens	Agrobacterium radiobacter	No	NA	NA	NA	NA	2.79	2.79
B	Exponential decay with abundance plateaus	Closely related	60	MM	Bacillus amyloliquefaciens	Aeribacillus pallidus	Yes	30	0.0104012141366332	30	0.00932178400528511	1.258	1.258
B	Exponential decay with abundance plateaus	Closely related	60	MM	Bordetella flabilis	Achromobacter insolitus	Yes	59	0.0321272621653275	64	0.0381387971038653	2.611	2.418
A	Logarithmic decay	Very closely related	60	MM	Acetobacter aceti	Acetobacter persici	No	NA	NA	NA	NA	0.184	0.22
A	Logarithmic decay	Very closely related	60	MM	Anoxybacillus flavithermus	Anoxybacillus gonensis	No	NA	NA	NA	NA	9.639	11.54
A	Logarithmic decay	Very closely related	60	MM	Archaeoglobus fulgidus	Archaeoglobus veneficus	No	NA	NA	NA	NA	4.692	5.617
A	Logarithmic decay	Very closely related	60	MM	Celeribacter indicus	Celeribacter marinus	No	NA	NA	NA	NA	0.377	0.452
A	Logarithmic decay	Very closely related	60	MM	Chlorobium limicola	Chlorobium luteolum	Yes	63	0.0156101439818249	53	0.0109540551174718	3.273	3.919
A	Logarithmic decay	Very closely related	60	MM	Cronobacter sakazakii	Cronobacter universalis	No	NA	NA	NA	NA	0.062	0.075
A	Logarithmic decay	Very closely related	60	MM	Elizabethkingia anophelis	Elizabethkingia meningoseptica	No	NA	NA	NA	NA	0.052	0.044
A	Logarithmic decay	Very closely related	60	MM	Ensifer adhaerens	Sinorhizobium fredii	No	NA	NA	NA	NA	0.541	0.648
A	Logarithmic decay	Very closely related	60	MM	Gordonia bronchialis	Gordonia polyisoprenivorans	No	NA	NA	NA	NA	0.015	0.018
A	Logarithmic decay	Very closely related	60	MM	Haloferax mediterranei	Haloferax volcanii	No	NA	NA	NA	NA	0.021	0.025
A	Logarithmic decay	Very closely related	60	MM	Taylorella asinigenitalis	Taylorella equigenitalis	No	NA	NA	NA	NA	0.128	0.153
A	Logarithmic decay	Very closely related	60	MM	Thermocrinis albus	Thermocrinis ruber	Yes	25	0.00347429515768258	30	0.00429907566081486	1.907	1.593
B	Logarithmic decay	Very closely related	60	MM	Bacillus amyloliquefaciens	Bacillus paralicheniformis	No	NA	NA	NA	NA	0.044	0.052
B	Logarithmic decay	Very closely related	60	MM	Bifidobacterium breve	Bifidobacterium kashiwanohense	No	NA	NA	NA	NA	0.062	0.075
B	Logarithmic decay	Very closely related	60	MM	Bordetella flabilis	Bordetella petrii	Yes	13	0.00694700937937208	15	0.00723913897007906	0.452	0.377
B	Logarithmic decay	Very closely related	60	MM	Chryseobacterium gallinarum	Chryseobacterium indologenes	No	NA	NA	NA	NA	1.907	1.593
B	Logarithmic decay	Very closely related	60	MM	Citrobacter amalonaticus	Citrobacter farmeri	No	NA	NA	NA	NA	0.128	0.153
B	Logarithmic decay	Very closely related	60	MM	Corynebacterium mustelae	Corynebacterium vitaeruminis	Yes	479	0.146671677365165	562	0.148196576157174	16.187	13.815
B	Logarithmic decay	Very closely related	60	MM	Desulfurococcus mucosus	Desulfurococcus kamchatkensis	No	NA	NA	NA	NA	11.54	9.639
B	Logarithmic decay	Very closely related	60	MM	Erythrobacter flavus	Erythrobacter gangjinensis	No	NA	NA	NA	NA	0.015	0.018
B	Logarithmic decay	Very closely related	60	MM	Haloarcula marismortui	Halomicrobium mukohataei	No	NA	NA	NA	NA	0.021	0.012
B	Logarithmic decay	Very closely related	60	MM	Helicobacter bilis	Helicobacter cinaedi	No	NA	NA	NA	NA	0.22	0.184
B	Logarithmic decay	Very closely related	60	MM	Octadecabacter antarcticus	Octadecabacter temperatus	Yes	137	0.0496933056077795	114	0.0340213357795998	3.273	3.919
B	Logarithmic decay	Very closely related	60	MM	Pseudarthrobacter phenanthrenivorans	Pseudarthrobacter sulfonivorans	No	NA	NA	NA	NA	1.331	1.112
C	Logarithmic decay	Very closely related	60	MM	Borrelia anserina	Borrelia duttonii	Yes	10	0.000738416974340406	12	0.00112128380053492	0.452	0.377
C	Logarithmic decay	Very closely related	60	MM	Brevundimonas subvibrioides	Brevundimonas vesicularis	Yes	444	0.140094441706017	382	0.116580065241694	13.815	16.187
C	Logarithmic decay	Very closely related	60	MM	Burkholderia glumae	Burkholderia stagnalis	No	NA	NA	NA	NA	0.541	0.648
C	Logarithmic decay	Very closely related	60	MM	Chlamydia muridarum	Chlamydia suis	No	NA	NA	NA	NA	1.593	1.907
C	Logarithmic decay	Very closely related	60	MM	Granulicella mallensis	Granulicella tundricola	Yes	29	0.016833173680489	35	0.0140969725404052	1.331	1.112
C	Logarithmic decay	Very closely related	60	MM	Mesorhizobium amorphae	Mesorhizobium ciceri	No	NA	NA	NA	NA	0.075	0.062
C	Logarithmic decay	Very closely related	60	MM	Methanosarcina siciliae	Methanosarcina vacuolata	No	NA	NA	NA	NA	11.54	9.639
C	Logarithmic decay	Very closely related	60	MM	Nostoc azollae	Nostoc punctiforme	No	NA	NA	104	0.0750636646098602	3.919	3.273
C	Logarithmic decay	Very closely related	60	MM	Paracoccus aminophilus	Paracoccus yeei	Yes	152	0.0482169534237306	127	0.0398664166110069	4.692	5.617
C	Logarithmic decay	Very closely related	60	MM	Plesiomonas shigelloides	Klebsiella quasipneumoniae	No	NA	NA	NA	NA	0.128	0.153
C	Logarithmic decay	Very closely related	60	MM	Thermotoga caldifontis	Thermotoga petrophila	No	NA	NA	NA	NA	0.03	0.044
C	Logarithmic decay	Very closely related	60	MM	Vulcanisaeta distributa	Vulcanisaeta moutnovskia	No	NA	NA	NA	NA	0.021	0.025
A	Exponential decay	Very closely related	60	MM	Acetobacter aceti	Acetobacter persici	Yes	58	0.0193977422254403	56	0.0163997752428945	2.16	2.266
A	Exponential decay	Very closely related	60	MM	Anoxybacillus flavithermus	Anoxybacillus gonensis	No	NA	NA	NA	NA	3.745	3.78
A	Exponential decay	Very closely related	60	MM	Archaeoglobus fulgidus	Archaeoglobus veneficus	No	NA	NA	NA	NA	3.571	3.619
A	Exponential decay	Very closely related	60	MM	Celeribacter indicus	Celeribacter marinus	Yes	68	0.0270986048049173	66	0.0184569097684689	2.564	2.657
A	Exponential decay	Very closely related	60	MM	Chlorobium limicola	Chlorobium luteolum	Yes	90	0.0200424363788906	89	0.0175742449544112	3.466	3.52
A	Exponential decay	Very closely related	60	MM	Cronobacter sakazakii	Cronobacter universalis	No	NA	NA	NA	NA	1.454	1.58
A	Exponential decay	Very closely related	60	MM	Elizabethkingia anophelis	Elizabethkingia meningoseptica	No	NA	NA	NA	NA	1.324	1.191
A	Exponential decay	Very closely related	60	MM	Ensifer adhaerens	Sinorhizobium fredii	No	NA	NA	NA	NA	2.747	2.834
A	Exponential decay	Very closely related	60	MM	Gordonia bronchialis	Gordonia polyisoprenivorans	No	12	0.00543304118454121	NA	NA	0.325	0.477
A	Exponential decay	Very closely related	60	MM	Haloferax mediterranei	Haloferax volcanii	No	NA	NA	NA	NA	0.627	0.773
A	Exponential decay	Very closely related	60	MM	Taylorella asinigenitalis	Taylorella equigenitalis	No	53	0.00759027739015553	NA	NA	1.938	2.05
A	Exponential decay	Very closely related	60	MM	Thermocrinis albus	Thermocrinis ruber	No	NA	NA	84	0.0117512305581529	3.284	3.217
B	Exponential decay	Very closely related	60	MM	Bacillus amyloliquefaciens	Bacillus paralicheniformis	Yes	31	0.0117720861352042	28	0.0112146393963969	1.191	1.324
B	Exponential decay	Very closely related	60	MM	Bifidobacterium breve	Bifidobacterium kashiwanohense	Yes	38	0.00795454594737939	35	0.00732076908867675	1.454	1.58
B	Exponential decay	Very closely related	60	MM	Bordetella flabilis	Bordetella petrii	No	62	0.033156379564999	NA	NA	2.657	2.564
B	Exponential decay	Very closely related	60	MM	Chryseobacterium gallinarum	Chryseobacterium indologenes	No	NA	NA	NA	NA	3.284	3.217
B	Exponential decay	Very closely related	60	MM	Citrobacter amalonaticus	Citrobacter farmeri	No	NA	NA	NA	NA	1.938	2.05
B	Exponential decay	Very closely related	60	MM	Corynebacterium mustelae	Corynebacterium vitaeruminis	Yes	91	0.0285437951235529	102	0.0273750735653215	4.249	3.812
B	Exponential decay	Very closely related	60	MM	Desulfurococcus mucosus	Desulfurococcus kamchatkensis	No	NA	NA	NA	NA	3.78	3.745
B	Exponential decay	Very closely related	60	MM	Erythrobacter flavus	Erythrobacter gangjinensis	No	11	0.00317388845347137	NA	NA	0.325	0.477
B	Exponential decay	Very closely related	60	MM	Haloarcula marismortui	Halomicrobium mukohataei	No	NA	NA	NA	NA	0.627	0.168
B	Exponential decay	Very closely related	60	MM	Helicobacter bilis	Helicobacter cinaedi	No	NA	NA	55	0.00844420299928664	2.266	2.16
B	Exponential decay	Very closely related	60	MM	Octadecabacter antarcticus	Octadecabacter temperatus	Yes	85	0.0287844451759414	83	0.0248788317728528	3.466	3.52
B	Exponential decay	Very closely related	60	MM	Pseudarthrobacter phenanthrenivorans	Pseudarthrobacter sulfonivorans	No	NA	NA	NA	NA	3.147	3.073
C	Exponential decay	Very closely related	60	MM	Borrelia anserina	Borrelia duttonii	Yes	71	0.00594643249050859	74	0.00626593513173042	2.657	2.564
C	Exponential decay	Very closely related	60	MM	Brevundimonas subvibrioides	Brevundimonas vesicularis	Yes	112	0.0355418938129889	102	0.0312605417538118	3.812	4.249
C	Exponential decay	Very closely related	60	MM	Burkholderia glumae	Burkholderia stagnalis	No	NA	NA	NA	NA	2.747	2.834
C	Exponential decay	Very closely related	60	MM	Chlamydia muridarum	Chlamydia suis	No	NA	NA	NA	NA	3.217	3.284
C	Exponential decay	Very closely related	60	MM	Granulicella mallensis	Granulicella tundricola	Yes	79	0.0448539541260208	81	0.0322969669882604	3.147	3.073
C	Exponential decay	Very closely related	60	MM	Mesorhizobium amorphae	Mesorhizobium ciceri	No	NA	NA	NA	NA	1.58	1.454
C	Exponential decay	Very closely related	60	MM	Methanosarcina siciliae	Methanosarcina vacuolata	No	NA	NA	NA	NA	3.78	3.745
C	Exponential decay	Very closely related	60	MM	Nostoc azollae	Nostoc punctiforme	No	NA	NA	90	0.0661046964654908	3.52	3.466
C	Exponential decay	Very closely related	60	MM	Paracoccus aminophilus	Paracoccus yeei	Yes	95	0.0298614135210184	93	0.0291827079103854	3.571	3.619
C	Exponential decay	Very closely related	60	MM	Plesiomonas shigelloides	Klebsiella quasipneumoniae	Yes	53	0.0162807679210148	50	0.0242402003856565	1.938	2.05
C	Exponential decay	Very closely related	60	MM	Thermotoga caldifontis	Thermotoga petrophila	No	NA	NA	23	0.00395438268956357	0.916	1.191
C	Exponential decay	Very closely related	60	MM	Vulcanisaeta distributa	Vulcanisaeta moutnovskia	No	NA	NA	NA	NA	0.627	0.773
A	Logarithmic decay with abundance plateaus	Very closely related	60	MM	Acetobacter aceti	Acetobacter persici	No	NA	NA	NA	NA	0.202	0.202
A	Logarithmic decay with abundance plateaus	Very closely related	60	MM	Anoxybacillus flavithermus	Anoxybacillus gonensis	No	NA	NA	NA	NA	10.589	10.589
A	Logarithmic decay with abundance plateaus	Very closely related	60	MM	Archaeoglobus fulgidus	Archaeoglobus veneficus	No	NA	NA	NA	NA	5.154	5.154
A	Logarithmic decay with abundance plateaus	Very closely related	60	MM	Celeribacter indicus	Celeribacter marinus	No	NA	NA	NA	NA	0.415	0.415
A	Logarithmic decay with abundance plateaus	Very closely related	60	MM	Chlorobium limicola	Chlorobium luteolum	Yes	58	0.0141137301712161	59	0.0120903732214124	3.596	3.596
A	Logarithmic decay with abundance plateaus	Very closely related	60	MM	Cronobacter sakazakii	Cronobacter universalis	No	NA	NA	NA	NA	0.069	0.069
A	Logarithmic decay with abundance plateaus	Very closely related	60	MM	Elizabethkingia anophelis	Elizabethkingia meningoseptica	No	NA	NA	NA	NA	0.048	0.048
A	Logarithmic decay with abundance plateaus	Very closely related	60	MM	Ensifer adhaerens	Sinorhizobium fredii	No	NA	NA	NA	NA	0.594	0.594
A	Logarithmic decay with abundance plateaus	Very closely related	60	MM	Gordonia bronchialis	Gordonia polyisoprenivorans	No	NA	NA	NA	NA	0.016	0.016
A	Logarithmic decay with abundance plateaus	Very closely related	60	MM	Haloferax mediterranei	Haloferax volcanii	No	NA	NA	NA	NA	0.023	0.023
A	Logarithmic decay with abundance plateaus	Very closely related	60	MM	Taylorella asinigenitalis	Taylorella equigenitalis	No	NA	NA	NA	NA	0.141	0.141
A	Logarithmic decay with abundance plateaus	Very closely related	60	MM	Thermocrinis albus	Thermocrinis ruber	Yes	28	0.00383597289881397	28	0.00394162674285299	1.75	1.75
B	Logarithmic decay with abundance plateaus	Very closely related	60	MM	Bacillus amyloliquefaciens	Bacillus paralicheniformis	No	NA	NA	NA	NA	0.048	0.048
B	Logarithmic decay with abundance plateaus	Very closely related	60	MM	Bifidobacterium breve	Bifidobacterium kashiwanohense	No	NA	NA	NA	NA	0.069	0.069
B	Logarithmic decay with abundance plateaus	Very closely related	60	MM	Bordetella flabilis	Bordetella petrii	Yes	14	0.00780239331609526	14	0.0067953925057601	0.415	0.415
B	Logarithmic decay with abundance plateaus	Very closely related	60	MM	Chryseobacterium gallinarum	Chryseobacterium indologenes	No	NA	NA	NA	NA	1.75	1.75
B	Logarithmic decay with abundance plateaus	Very closely related	60	MM	Citrobacter amalonaticus	Citrobacter farmeri	No	NA	NA	NA	NA	0.141	0.141
B	Logarithmic decay with abundance plateaus	Very closely related	60	MM	Corynebacterium mustelae	Corynebacterium vitaeruminis	No	NA	NA	525	0.138591668564917	15.002	15.002
B	Logarithmic decay with abundance plateaus	Very closely related	60	MM	Corynebacterium mustelae	Corynebacterium vitaeruminis	No	NA	NA	526	0.138661119196088	15.002	15.002
B	Logarithmic decay with abundance plateaus	Very closely related	60	MM	Desulfurococcus mucosus	Desulfurococcus kamchatkensis	No	NA	NA	NA	NA	10.589	10.589
B	Logarithmic decay with abundance plateaus	Very closely related	60	MM	Erythrobacter flavus	Erythrobacter gangjinensis	No	NA	NA	NA	NA	0.016	0.016
B	Logarithmic decay with abundance plateaus	Very closely related	60	MM	Haloarcula marismortui	Halomicrobium mukohataei	No	NA	NA	NA	NA	0.023	0.011
B	Logarithmic decay with abundance plateaus	Very closely related	60	MM	Helicobacter bilis	Helicobacter cinaedi	No	NA	NA	NA	NA	0.202	0.202
B	Logarithmic decay with abundance plateaus	Very closely related	60	MM	Octadecabacter antarcticus	Octadecabacter temperatus	Yes	126	0.0459857201767053	126	0.0375799932569872	3.596	3.596
B	Logarithmic decay with abundance plateaus	Very closely related	60	MM	Pseudarthrobacter phenanthrenivorans	Pseudarthrobacter sulfonivorans	No	NA	NA	NA	NA	1.221	1.221
C	Logarithmic decay with abundance plateaus	Very closely related	60	MM	Borrelia anserina	Borrelia duttonii	Yes	11	0.000904866938126748	11	0.000913250273975082	0.415	0.415
C	Logarithmic decay with abundance plateaus	Very closely related	60	MM	Brevundimonas subvibrioides	Brevundimonas vesicularis	Yes	413	0.13018402238854	414	0.126834954717153	15.002	15.002
C	Logarithmic decay with abundance plateaus	Very closely related	60	MM	Burkholderia glumae	Burkholderia stagnalis	No	NA	NA	NA	NA	0.594	0.594
C	Logarithmic decay with abundance plateaus	Very closely related	60	MM	Chlamydia muridarum	Chlamydia suis	No	NA	NA	48	0.00488310146493044	1.75	1.75
C	Logarithmic decay with abundance plateaus	Very closely related	60	MM	Granulicella mallensis	Granulicella tundricola	Yes	32	0.0185387222282833	32	0.0129958538987562	1.221	1.221
C	Logarithmic decay with abundance plateaus	Very closely related	60	MM	Mesorhizobium amorphae	Mesorhizobium ciceri	No	NA	NA	NA	NA	0.069	0.069
C	Logarithmic decay with abundance plateaus	Very closely related	60	MM	Methanosarcina siciliae	Methanosarcina vacuolata	No	NA	NA	NA	NA	10.589	10.589
C	Logarithmic decay with abundance plateaus	Very closely related	60	MM	Nostoc azollae	Nostoc punctiforme	No	NA	NA	96	0.0697850709355213	3.596	3.596
C	Logarithmic decay with abundance plateaus	Very closely related	60	MM	Paracoccus aminophilus	Paracoccus yeei	Yes	140	0.0444496466682273	139	0.0438886964999423	5.154	5.154
C	Logarithmic decay with abundance plateaus	Very closely related	60	MM	Plesiomonas shigelloides	Klebsiella quasipneumoniae	No	NA	NA	NA	NA	0.141	0.141
C	Logarithmic decay with abundance plateaus	Very closely related	60	MM	Thermotoga caldifontis	Thermotoga petrophila	No	NA	NA	NA	NA	0.033	0.048
C	Logarithmic decay with abundance plateaus	Very closely related	60	MM	Vulcanisaeta distributa	Vulcanisaeta moutnovskia	No	NA	NA	NA	NA	0.023	0.023
A	Exponential decay with abundance plateaus	Very closely related	60	MM	Acetobacter aceti	Acetobacter persici	Yes	57	0.0193502570240781	57	0.0168530340681405	2.213	2.213
A	Exponential decay with abundance plateaus	Very closely related	60	MM	Anoxybacillus flavithermus	Anoxybacillus gonensis	No	NA	NA	NA	NA	3.762	3.762
A	Exponential decay with abundance plateaus	Very closely related	60	MM	Archaeoglobus fulgidus	Archaeoglobus veneficus	No	NA	NA	NA	NA	3.595	3.595
A	Exponential decay with abundance plateaus	Very closely related	60	MM	Celeribacter indicus	Celeribacter marinus	Yes	67	0.0266594229961782	67	0.0189016665731096	2.611	2.611
A	Exponential decay with abundance plateaus	Very closely related	60	MM	Chlorobium limicola	Chlorobium luteolum	Yes	90	0.0216632603903982	90	0.0185566610990228	3.493	3.493
A	Exponential decay with abundance plateaus	Very closely related	60	MM	Cronobacter sakazakii	Cronobacter universalis	No	NA	NA	NA	NA	1.517	1.517
A	Exponential decay with abundance plateaus	Very closely related	60	MM	Elizabethkingia anophelis	Elizabethkingia meningoseptica	No	NA	NA	NA	NA	1.258	1.258
A	Exponential decay with abundance plateaus	Very closely related	60	MM	Ensifer adhaerens	Sinorhizobium fredii	No	NA	NA	NA	NA	2.79	2.79
A	Exponential decay with abundance plateaus	Very closely related	60	MM	Gordonia bronchialis	Gordonia polyisoprenivorans	No	NA	NA	NA	NA	0.401	0.401
A	Exponential decay with abundance plateaus	Very closely related	60	MM	Haloferax mediterranei	Haloferax volcanii	No	NA	NA	NA	NA	0.7	0.7
A	Exponential decay with abundance plateaus	Very closely related	60	MM	Taylorella asinigenitalis	Taylorella equigenitalis	No	NA	NA	52	0.00770735562337589	1.994	1.994
A	Exponential decay with abundance plateaus	Very closely related	60	MM	Thermocrinis albus	Thermocrinis ruber	Yes	83	0.0112899124666111	84	0.0116012674067762	3.251	3.251
B	Exponential decay with abundance plateaus	Very closely related	60	MM	Bacillus amyloliquefaciens	Bacillus paralicheniformis	No	30	0.0107535539238621	NA	NA	1.258	1.258
B	Exponential decay with abundance plateaus	Very closely related	60	MM	Bifidobacterium breve	Bifidobacterium kashiwanohense	No	36	0.00767053475217068	NA	NA	1.517	1.517
B	Exponential decay with abundance plateaus	Very closely related	60	MM	Bordetella flabilis	Bordetella petrii	No	NA	NA	NA	NA	2.611	2.611
B	Exponential decay with abundance plateaus	Very closely related	60	MM	Chryseobacterium gallinarum	Chryseobacterium indologenes	No	NA	NA	NA	NA	3.251	3.251
B	Exponential decay with abundance plateaus	Very closely related	60	MM	Citrobacter amalonaticus	Citrobacter farmeri	No	NA	NA	NA	NA	1.994	1.994
B	Exponential decay with abundance plateaus	Very closely related	60	MM	Corynebacterium mustelae	Corynebacterium vitaeruminis	No	NA	NA	97	0.0259536764493211	4.03	4.03
B	Exponential decay with abundance plateaus	Very closely related	60	MM	Desulfurococcus mucosus	Desulfurococcus kamchatkensis	No	NA	NA	NA	NA	3.762	3.762
B	Exponential decay with abundance plateaus	Very closely related	60	MM	Erythrobacter flavus	Erythrobacter gangjinensis	No	NA	NA	NA	NA	0.401	0.401
B	Exponential decay with abundance plateaus	Very closely related	60	MM	Haloarcula marismortui	Halomicrobium mukohataei	No	NA	NA	NA	NA	0.7	0.089
B	Exponential decay with abundance plateaus	Very closely related	60	MM	Helicobacter bilis	Helicobacter cinaedi	Yes	53	0.0105403653632591	55	0.0149789108291349	2.213	2.213
B	Exponential decay with abundance plateaus	Very closely related	60	MM	Octadecabacter antarcticus	Octadecabacter temperatus	Yes	84	0.0289894575329421	84	0.0250872111516849	3.493	3.493
B	Exponential decay with abundance plateaus	Very closely related	60	MM	Pseudarthrobacter phenanthrenivorans	Pseudarthrobacter sulfonivorans	No	NA	NA	NA	NA	3.11	3.11
C	Exponential decay with abundance plateaus	Very closely related	60	MM	Borrelia anserina	Borrelia duttonii	No	NA	NA	73	0.00630542362566009	2.611	2.611
C	Exponential decay with abundance plateaus	Very closely related	60	MM	Brevundimonas subvibrioides	Brevundimonas vesicularis	Yes	107	0.033947839995488	107	0.0328701635938111	4.03	4.03
C	Exponential decay with abundance plateaus	Very closely related	60	MM	Burkholderia glumae	Burkholderia stagnalis	No	NA	NA	NA	NA	2.79	2.79
C	Exponential decay with abundance plateaus	Very closely related	60	MM	Chlamydia muridarum	Chlamydia suis	No	NA	NA	NA	NA	3.251	3.251
C	Exponential decay with abundance plateaus	Very closely related	60	MM	Granulicella mallensis	Granulicella tundricola	Yes	80	0.0453650097972552	81	0.0319091882463338	3.11	3.11
C	Exponential decay with abundance plateaus	Very closely related	60	MM	Mesorhizobium amorphae	Mesorhizobium ciceri	No	NA	NA	NA	NA	1.517	1.517
C	Exponential decay with abundance plateaus	Very closely related	60	MM	Methanosarcina siciliae	Methanosarcina vacuolata	No	NA	NA	NA	NA	3.762	3.762
C	Exponential decay with abundance plateaus	Very closely related	60	MM	Nostoc azollae	Nostoc punctiforme	No	NA	NA	90	0.0654762081350801	3.493	3.493
C	Exponential decay with abundance plateaus	Very closely related	60	MM	Paracoccus aminophilus	Paracoccus yeei	No	NA	NA	NA	NA	3.595	3.595
C	Exponential decay with abundance plateaus	Very closely related	60	MM	Plesiomonas shigelloides	Klebsiella quasipneumoniae	Yes	52	0.0158533432085337	52	0.0249159250738565	1.994	1.994
C	Exponential decay with abundance plateaus	Very closely related	60	MM	Thermotoga caldifontis	Thermotoga petrophila	No	NA	NA	25	0.00427770530860462	0.986	1.258
C	Exponential decay with abundance plateaus	Very closely related	60	MM	Vulcanisaeta distributa	Vulcanisaeta moutnovskia	No	NA	NA	NA	NA	0.7	0.7
