# Supplementary material for: Simulation of 69 microbial communities indicates sequencing depth and false positives are major drivers of bias in prokaryotic metagenome-assembled genome recovery
Source: PLoS Comput Biol. 2024 Oct 22;20(10):e1012530. doi: 10.1371/journal.pcbi.1012530 (PMC11530072; doi:10.1371/journal.pcbi.1012530)
Supplement: S34 Table — Sequencing depth of the communities was kept at 60 million reads. (XLSX) [file pcbi.1012530.s056.xlsx]

## Sheet: Stat_test_pairs_taxonomy_statis
Supplemental Table S34 - Student's T-test, bonferroni adjusted (p.adj), comparing the recovery of "pairs" of Closely related and Very closely related species between all pipelines used (8K, DT and MM) and species abundance distribution (Logarithmic decay; Exponential decay; Logarithmic decay with abundance plateaus; Exponential decay with abundance plateaus). Sequencing depth of the communities w…
Species abundance distribution	Taxonomic distribution	group1	group2	n1	n2	p	p.adj
Logarithmic decay	Closely related	8K	DT	3	3	0.073	0.218
Logarithmic decay	Closely related	8K	MM	3	3	0.225	0.675
Logarithmic decay	Closely related	DT	MM	3	3	0.207	0.621
Logarithmic decay	Very closely related	8K	DT	3	3	0.013	0.04
Logarithmic decay	Very closely related	8K	MM	3	3	0.036	0.107
Logarithmic decay	Very closely related	DT	MM	3	3	0.649	1
Exponential decay	Closely related	8K	DT	3	3	0.056	0.167
Exponential decay	Closely related	8K	MM	3	3	0.542	1
Exponential decay	Closely related	DT	MM	3	3	0.199	0.597
Exponential decay	Very closely related	8K	DT	3	3	0.246	0.738
Exponential decay	Very closely related	8K	MM	3	3	0.025	0.074
Exponential decay	Very closely related	DT	MM	3	3	0.847	1
Logarithmic decay with abundance plateaus	Closely related	8K	DT	3	3	0.184	0.552
Logarithmic decay with abundance plateaus	Closely related	8K	MM	3	3	0.057	0.172
Logarithmic decay with abundance plateaus	Closely related	DT	MM	3	3	1	1
Logarithmic decay with abundance plateaus	Very closely related	8K	DT	3	3	0.076	0.229
Logarithmic decay with abundance plateaus	Very closely related	8K	MM	3	3	0.076	0.229
Logarithmic decay with abundance plateaus	Very closely related	DT	MM	3	3	1	1
Exponential decay with abundance plateaus	Closely related	8K	DT	3	3	0.143	0.429
Exponential decay with abundance plateaus	Closely related	8K	MM	3	3	0.207	0.621
Exponential decay with abundance plateaus	Closely related	DT	MM	3	3	0.401	1
Exponential decay with abundance plateaus	Very closely related	8K	DT	3	3	0.143	0.429
Exponential decay with abundance plateaus	Very closely related	8K	MM	3	3	0.07	0.211
Exponential decay with abundance plateaus	Very closely related	DT	MM	3	3	0.653	1
