# Supplementary material for: Simulation of 69 microbial communities indicates sequencing depth and false positives are major drivers of bias in prokaryotic metagenome-assembled genome recovery
Source: PLoS Comput Biol. 2024 Oct 22;20(10):e1012530. doi: 10.1371/journal.pcbi.1012530 (PMC11530072; doi:10.1371/journal.pcbi.1012530)
Supplement: S35 Table — Further, the community set in which the species were placed is also shown. (XLSX) [file pcbi.1012530.s057.xlsx]

## Sheet: Sheet1
Supplemental Table S35 – Domain, name, chromosome type, assembly identifier of all species used in this study. Further, the community set in which the species were placed is also shown.
Domain	Chromosome type	Species	Community	Assembly
Bacteria	Circular	Acetobacter aceti TMW2 1153	A	ASM200544v1
Bacteria	Circular	Acetobacter persici TMW2 1084	A	ASM200656v1
Bacteria	Circular	Agrobacterium radiobacter K84	A	ASM1626v1
Bacteria	Circular	Anoxybacillus flavithermus WK1	A	ASM1904v1
Bacteria	Circular	Anoxybacillus gonensis G2	A	ASM118759v1
Bacteria	Circular	Antarctobacter heliothermus SMS3	A	ASM223755v1
Archaea	Circular	Archaeoglobus fulgidus DSM 4304	A	ASM866v1
Archaea	Circular	Archaeoglobus veneficus SNP6	A	ASM19462v1
Bacteria	Circular	Bordetella bronchiseptica RB50	A	ASM19567v1
Bacteria	Multi-chromosome	Brucella melitensis bv 1 str 16M	A	ASM712v1
Bacteria	Circular	Celeribacter indicus P73	A	ASM81956v1
Bacteria	Circular	Celeribacter marinus IMCC 12053	A	ASM130826v1
Bacteria	Circular	Chlorobium limicola DSM 245	A	ASM2046v1
Bacteria	Circular	Chlorobium luteolum DSM 273	A	ASM1248v1
Bacteria	Circular	Chryseobacterium piperi ATCC BAA-1782	A	ASM228563v2
Bacteria	Circular	Citrobacter koseri ATCC BAA-895	A	ASM1804v1
Bacteria	Circular	Cronobacter sakazakii ATCC BAA-894	A	ASM1766v1
Bacteria	Circular	Cronobacter universalis NCTC 9529	A	ASM127717v1
Fungi	Linear	Cryptococcus neoformans var neoformans JEC21	A	ASM9104v1
Bacteria	Circular	Elizabethkingia anophelis Ag1	A	ASM24009v3
Bacteria	Circular	Elizabethkingia meningoseptica G4076	A	ASM202210v1
Fungi	Linear	Encephalitozoon intestinalis ATCC 50506	A	ASM14646v1
Bacteria	Circular	Ensifer adhaerens Casida A	A	ASM69796v2
Archaea	Circular	Ferroglobus placidus DSM 10642	A	ASM2550v1
Bacteria	Circular	Geobacillus thermocatenulatus KCTC 3921	A	ASM224366v1
Bacteria	Circular	Gluconacetobacter diazotrophicus PAl 5	A	ASM2132v1
Bacteria	Circular	Gordonia bronchialis DSM 43247	A	ASM2478v1
Bacteria	Circular	Gordonia polyisoprenivorans VH2	A	ASM24771v1
Archaea	Circular	Haloferax mediterranei ATCC 33500	A	ASM30676v2
Archaea	Circular	Haloferax volcanii DS2	A	ASM33731v1
Archaea	Circular	Halogeometricum borinquense DSM 11551	A	ASM33785v1
Bacteria	Circular	Hydrogenobacter thermophilus TK-6	A	ASM16490v1
Bacteria	Circular	Prosthecochloris aestuarii DSM 271	A	ASM2062v1
Bacteria	Linear	Rhodobacter sphaeroides 2.4.1	A	ASM1290v2
Bacteria	Circular	Rhodococcus aetherivorans IcdP1	A	ASM98271v1
Fungi	Linear	Saccharomyces cerevisiae S288c	A	R64
Bacteria	Circular	Sinorhizobium fredii NGR234	A	ASM1854v1
Bacteria	Circular	Taylorella asinigenitalis MCE3	A	ASM22662v1
Bacteria	Circular	Taylorella equigenitalis MCE9	A	ASM18574v1
Bacteria	Circular	Thermocrinis albus DSM 14484	A	ASM2560v1
Bacteria	Circular	Thermocrinis ruber DSM 23557	A	ASM51273v1
Bacteria	Linear	Vibrio cholerae O1 biovar El Tor str N16961	A	ASM674v1
Bacteria	Circular	Achromobacter insolitus DSM 23807	B	ASM197164v1
Bacteria	Circular	Aeribacillus pallidus KCTC3564	B	ASM224362v1
Fungi	Linear	Agaricus bisporus var bisporus H97	B	ASM30057v2
Bacteria	Circular	Altererythrobacter atlanticus 26DY36	B	ASM100816v2
Bacteria	Circular	Bacillus amyloliquefaciens TA208	B	ASM19551v1
Bacteria	Circular	Bacillus paralicheniformis ATCC 9945a	B	ASM40888v1
Bacteria	Circular	Bifidobacterium breve ACS-071-V-Sch8b	B	ASM21386v1
Bacteria	Circular	Bifidobacterium kashiwanohense PV20-2	B	ASM80045v1
Bacteria	Circular	Bordetella flabilis AU10664	B	ASM167672v1
Bacteria	Circular	Bordetella petrii DSM 12804	B	ASM6720v1
Bacteria	Multi-chromosome	Brucella ovis ATCC 25840	B	ASM1684v1
Bacteria	Circular	Chryseobacterium gallinarum DSM 27622	B	ASM102197v1
Bacteria	Circular	Chryseobacterium indologenes AA5	B	ASM202566v1
Bacteria	Circular	Citrobacter amalonaticus Y19	B	ASM98180v1
Bacteria	Circular	Citrobacter farmeri AUSMDU00008141	B	ASM224999v1
Bacteria	Circular	Corynebacterium mustelae DSM 45274	B	ASM102098v1
Bacteria	Circular	Corynebacterium vitaeruminis DSM 20294	B	ASM55080v1
Archaea	Circular	Desulfurococcus kamchatkensis 1221n	B	ASM2090v1
Archaea	Circular	Desulfurococcus mucosus DSM 2162	B	ASM18636v1
Fungi	Linear	Encephalitozoon romaleae SJ-2008	B	ASM28003v2
Bacteria	Circular	Erythrobacter flavus VG1	B	ASM223761v1
Bacteria	Circular	Erythrobacter gangjinensis CGMCC1 15024	B	ASM188669v1
Bacteria	Circular	Gardnerella vaginalis ATCC 14019	B	ASM15915v2
Archaea	Circular	Haloarcula marismortui ATCC 43049	B	ASM1108v1
Archaea	Circular	Halomicrobium mukohataei DSM 12286	B	ASM2396v1
Archaea	Circular	Halorhabdus utahensis DSM 12940	B	ASM2394v1
Bacteria	Circular	Helicobacter bilis AAQJH	B	ASM199998v1
Bacteria	Circular	Helicobacter cinaedi PAGU611 DNA	B	ASM28463v1
Fungi	Linear	Komagataella phaffii GS115	B	ASM174695v1
Bacteria	Circular	Kosakonia oryzae Ola 51	B	ASM165802v2
Bacteria	Circular	Lawsonella clevelandensis X1036	B	ASM129312v1
Bacteria	Circular	Octadecabacter antarcticus 307	B	ASM15567v2
Bacteria	Circular	Octadecabacter temperatus SB1	B	ASM118784v1
Bacteria	Multi-chromosome	Paracoccus denitrificans PD1222	B	ASM20389v1
Bacteria	Circular	Planktomarina temperata RCA23	B	ASM73843v1
Bacteria	Circular	Pseudarthrobacter phenanthrenivorans Sphe3	B	ASM18953v1
Bacteria	Circular	Pseudarthrobacter sulfonivorans Ar51	B	ASM148460v1
Bacteria	Circular	Riemerella anatipestifer DSM 15868	B	ASM18315v1
Bacteria	Circular	Sinomonas atrocyanea KCTC 3377	B	ASM157730v1
Bacteria	Circular	Staphylothermus hellenicus DSM 12710	B	ASM9246v1
Bacteria	Multi-chromosome	Vibrio fluvialis ATCC 33809	B	ASM155841v2
Bacteria	Circular	Wolinella succinogenes DSM 1740	B	ASM19613v1
Bacteria	Circular	Anabaena cylindrica PCC 7122	C	ASM31769v1
Bacteria	Multi-chromosome	Bacillus subtilis subsp subtilis str 168	C	ASM904v1
Bacteria	Circular	Borrelia anserina Es	C	ASM193625v1
Bacteria	Multi-chromosome	Borrelia burgdorferi B31	C	ASM868v2
Bacteria	Circular	Borrelia duttonii Ly	C	ASM1968v1
Bacteria	Circular	Borreliella chilensis VA1	C	ASM80809v1
Bacteria	Circular	Brevundimonas subvibrioides ATCC 15264	C	ASM14460v1
Bacteria	Circular	Brevundimonas vesicularis FDAARGOS 289	C	ASM220882v2
Bacteria	Circular	Burkholderia glumae LMG 2196	C	ASM96099v1
Bacteria	Circular	Burkholderia stagnalis MSMB735WGS	C	ASM171895v1
Fungi	Linear	Candida albicans SC5314	C	ASM18296v3
Bacteria	Circular	Caulobacter crescentus CB15	C	ASM690v1
Bacteria	Circular	Chlamydia muridarum Nigg	C	ASM668v1
Bacteria	Circular	Chlamydia suis isolate SWA-2	C	SWA-2
Bacteria	Circular	Chlamydophila pecorum E58	C	ASM20413v1
Fungi	Linear	Encephalitozoon cuniculi GB-M1	C	ASM9122v2
Bacteria	Circular	Erwinia gerundensis EM595	C	EM595
Bacteria	Circular	Granulicella mallensis MP5ACTX8	C	ASM17895v2
Bacteria	Circular	Granulicella tundricola MP5ACTX9	C	ASM17897v2
Bacteria	Circular	Klebsiella quasipneumoniae ATCC 700603	C	ASM318117v1
Bacteria	Circular	Mesorhizobium amorphae CCNWGS0123	C	ASM168698v1
Bacteria	Circular	Mesorhizobium ciceri biovar biserrulae WSM1271	C	ASM18590v1
Archaea	Circular	Methanococcoides methylutens MM1	C	ASM97032v1
Archaea	Circular	Methanosarcina siciliae T4	C	ASM97008v1
Archaea	Circular	Methanosarcina vacuolata Z-761	C	ASM96990v1
Bacteria	Circular	Nitratireductor basaltis RR3-28	C	ASM195305v1
Bacteria	Circular	Nostoc azollae 0708	C	ASM19651v1
Bacteria	Circular	Nostoc punctiforme PCC 73102	C	ASM2002v1
Bacteria	Circular	Pandoraea thiooxydans DSM 25325	C	ASM101777v3
Bacteria	Circular	Paracoccus aminophilus JCM 7686	C	ASM44499v1
Bacteria	Circular	Paracoccus yeei FDAARGOS 252	C	ASM207363v2
Fungi	Linear	Phellinus noxius FFPRI411160	C	ASM228747v2
Bacteria	Circular	Plesiomonas shigelloides NCTC10360	C	31289_E01
Bacteria	Circular	Pseudothermotoga thermarum DSM 5069	C	ASM21781v1
Bacteria	Circular	Rhodobacter capsulatus SB 1003	C	ASM2186v1
Bacteria	Multi-chromosome	Streptomyces griseus subsp griseus NBRC 13350	C	ASM1060v1
Bacteria	Circular	Terriglobus roseus DSM 18391	C	ASM26542v1
Archaea	Circular	Thermoproteus uzoniensis 768-20	C	ASM19337v1
Bacteria	Circular	Thermotoga caldifontis AZM44c09	C	ASM82865v1
Bacteria	Circular	Thermotoga petrophila RKU-1	C	ASM1678v1
Archaea	Circular	Vulcanisaeta distributa DSM 14429	C	ASM14838v1
Archaea	Circular	Vulcanisaeta moutnovskia 768-28	C	ASM19031v1
