# Supplementary material for: Simulation of 69 microbial communities indicates sequencing depth and false positives are major drivers of bias in prokaryotic metagenome-assembled genome recovery
Source: PLoS Comput Biol. 2024 Oct 22;20(10):e1012530. doi: 10.1371/journal.pcbi.1012530 (PMC11530072; doi:10.1371/journal.pcbi.1012530)
Supplement: S36 Table — Very closely related: Communities composed of species belonging to the same genus as the reference; Closely related: Communities composed of species belonging to the same family (but not genus) as the reference; Not closely related: Communities not satisfying none of the genus and family conditions in Very closely related and Closely related; Randomly assigned: Communities assembled with randomly organized species; Ordered: no criteria for distribution but the community order itself (only used on equal evenness communities). Letters represent the triplets used (.e.g, A1 (reference genome), A2 (species with the same genus as A1), and A3 (species with the same family but not genus of A1)). (XLSX) [file pcbi.1012530.s058.xlsx]

## Sheet: Sheet1
Supplemental Table S36 – Community definitions and relationships. Very closely related: Communities composed of species belonging to the same genus as the reference; Closely related: Communities composed of species belonging to the same family (but not genus) as the reference; Not closely related: Communities not satisfying none of the genus and family conditions in Very closely related and Close…
Taxonomic Distribution	Example
Ordered	A1, A2, A3, B1, B2, B3, C1, C2, C3, D1, D2, D3 ...
Randomly Assigned	A1, B3, N2, C3, B2, C1, D3, F3, C2, B2, G2, H1 ...
Very Closely Related	A1, A2, B1, B2, A3, B3, C1, C2, D1, D2, C3, D3 ...
Closely Related	A1, A3, B1, B3, A2, B2, C1, C3, D1, D3, C2, D2 ...
Not Closely Related	Ax, Cx, Bx, Cy, Ay, By, Dx, Az, Dy, Bz, Dz, Cy ...
