# Supplementary material for: Simulation of 69 microbial communities indicates sequencing depth and false positives are major drivers of bias in prokaryotic metagenome-assembled genome recovery
Source: PLoS Comput Biol. 2024 Oct 22;20(10):e1012530. doi: 10.1371/journal.pcbi.1012530 (PMC11530072; doi:10.1371/journal.pcbi.1012530)
Supplement: S37 Table — (XLSX) [file pcbi.1012530.s059.xlsx]

## Sheet: Supp_Table_S37
Supplemental Table S37 - Relative abundance from the originally generated community profile (Communities A, B and C; Sequencing depth; Taxonomic relatedness (Closely related, Very closely related, Not closely related, Ordered, Randomly assigned) and species abundancedistribution (Equal abundance, Logarithmic decay, Exponential decay, Logarithmic decay with abundance plateaus, Exponential decay wi…
Original relative abundance	Species	sample	Community	Abudance distribution	Taxonomic relatedness	Depth (million reads)
2.379	NC_006670.1 Cryptococcus neoformans var. neoformans JEC21 chromosome 1, complete sequence	A.1.O.60	A	Equal abundance	Ordered	60
2.379	NC_006694.1 Cryptococcus neoformans var. neoformans JEC21 chromosome 9, complete sequence	A.1.O.60	A	Equal abundance	Ordered	60
2.379	NC_006682.1 Cryptococcus neoformans var. neoformans JEC21 chromosome 13, complete sequence	A.1.O.60	A	Equal abundance	Ordered	60
2.379	NC_006683.1 Cryptococcus neoformans var. neoformans JEC21 chromosome 14, complete sequence	A.1.O.60	A	Equal abundance	Ordered	60
2.379	NC_006685.1 Cryptococcus neoformans var. neoformans JEC21 chromosome 3, complete sequence	A.1.O.60	A	Equal abundance	Ordered	60
2.379	NC_006684.1 Cryptococcus neoformans var. neoformans JEC21 chromosome 2, complete sequence	A.1.O.60	A	Equal abundance	Ordered	60
2.379	NC_006693.1 Cryptococcus neoformans var. neoformans JEC21 chromosome 8, complete sequence	A.1.O.60	A	Equal abundance	Ordered	60
2.379	NC_006679.1 Cryptococcus neoformans var. neoformans JEC21 chromosome 10, complete sequence	A.1.O.60	A	Equal abundance	Ordered	60
2.379	NC_006692.1 Cryptococcus neoformans var. neoformans JEC21 chromosome 7, complete sequence	A.1.O.60	A	Equal abundance	Ordered	60
2.379	NC_006686.1 Cryptococcus neoformans var. neoformans JEC21 chromosome 4, complete sequence	A.1.O.60	A	Equal abundance	Ordered	60
2.379	NC_006691.1 Cryptococcus neoformans var. neoformans JEC21 chromosome 6, complete sequence	A.1.O.60	A	Equal abundance	Ordered	60
2.379	NC_006687.1 Cryptococcus neoformans var. neoformans JEC21 chromosome 5, complete sequence	A.1.O.60	A	Equal abundance	Ordered	60
2.379	NC_006680.1 Cryptococcus neoformans var. neoformans JEC21 chromosome 11, complete sequence	A.1.O.60	A	Equal abundance	Ordered	60
2.379	NC_006681.1 Cryptococcus neoformans var. neoformans JEC21 chromosome 12, complete sequence	A.1.O.60	A	Equal abundance	Ordered	60
2.381	NC_001133.9 Saccharomyces cerevisiae S288c chromosome I, complete sequence	A.1.O.60	A	Equal abundance	Ordered	60
2.381	NC_001146.8 Saccharomyces cerevisiae S288c chromosome XIV, complete sequence	A.1.O.60	A	Equal abundance	Ordered	60
2.381	NC_001134.8 Saccharomyces cerevisiae S288c chromosome II, complete sequence	A.1.O.60	A	Equal abundance	Ordered	60
2.381	NC_001142.9 Saccharomyces cerevisiae S288c chromosome X, complete sequence	A.1.O.60	A	Equal abundance	Ordered	60
2.381	NC_001224.1 Saccharomyces cerevisiae S288c mitochondrion, complete genome	A.1.O.60	A	Equal abundance	Ordered	60
2.381	NC_001135.5 Saccharomyces cerevisiae S288c chromosome III, complete sequence	A.1.O.60	A	Equal abundance	Ordered	60
2.381	NC_001137.3 Saccharomyces cerevisiae S288c chromosome V, complete sequence	A.1.O.60	A	Equal abundance	Ordered	60
2.381	NC_001140.6 Saccharomyces cerevisiae S288c chromosome VIII, complete sequence	A.1.O.60	A	Equal abundance	Ordered	60
2.381	NC_001141.2 Saccharomyces cerevisiae S288c chromosome IX, complete sequence	A.1.O.60	A	Equal abundance	Ordered	60
2.381	NC_001139.9 Saccharomyces cerevisiae S288c chromosome VII, complete sequence	A.1.O.60	A	Equal abundance	Ordered	60
2.381	NC_001147.6 Saccharomyces cerevisiae S288c chromosome XV, complete sequence	A.1.O.60	A	Equal abundance	Ordered	60
2.381	NC_001136.10 Saccharomyces cerevisiae S288c chromosome IV, complete sequence	A.1.O.60	A	Equal abundance	Ordered	60
2.381	NC_001138.5 Saccharomyces cerevisiae S288c chromosome VI, complete sequence	A.1.O.60	A	Equal abundance	Ordered	60
2.381	NC_001145.3 Saccharomyces cerevisiae S288c chromosome XIII, complete sequence	A.1.O.60	A	Equal abundance	Ordered	60
2.381	NC_001144.5 Saccharomyces cerevisiae S288c chromosome XII, complete sequence	A.1.O.60	A	Equal abundance	Ordered	60
2.381	NC_001148.4 Saccharomyces cerevisiae S288c chromosome XVI, complete sequence	A.1.O.60	A	Equal abundance	Ordered	60
2.381	NC_001143.9 Saccharomyces cerevisiae S288c chromosome XI, complete sequence	A.1.O.60	A	Equal abundance	Ordered	60
2.381	NC_014420.1 Encephalitozoon intestinalis ATCC 50506 chromosome VI, complete sequence	A.1.O.60	A	Equal abundance	Ordered	60
2.381	NC_014425.1 Encephalitozoon intestinalis ATCC 50506 chromosome XI, complete sequence	A.1.O.60	A	Equal abundance	Ordered	60
2.381	NC_014422.1 Encephalitozoon intestinalis ATCC 50506 chromosome VIII, complete sequence	A.1.O.60	A	Equal abundance	Ordered	60
2.381	NC_014424.1 Encephalitozoon intestinalis ATCC 50506 chromosome X, complete sequence	A.1.O.60	A	Equal abundance	Ordered	60
2.381	NC_014416.1 Encephalitozoon intestinalis ATCC 50506 chromosome II, complete sequence	A.1.O.60	A	Equal abundance	Ordered	60
2.381	NC_014423.1 Encephalitozoon intestinalis ATCC 50506 chromosome IX sequence	A.1.O.60	A	Equal abundance	Ordered	60
2.381	NC_014419.1 Encephalitozoon intestinalis ATCC 50506 chromosome V, complete sequence	A.1.O.60	A	Equal abundance	Ordered	60
2.381	NC_014415.1 Encephalitozoon intestinalis ATCC 50506 chromosome I, complete sequence	A.1.O.60	A	Equal abundance	Ordered	60
2.381	NC_014418.1 Encephalitozoon intestinalis ATCC 50506 chromosome IV, complete sequence	A.1.O.60	A	Equal abundance	Ordered	60
2.381	NC_014421.1 Encephalitozoon intestinalis ATCC 50506 chromosome VII, complete sequence	A.1.O.60	A	Equal abundance	Ordered	60
2.381	NC_014417.1 Encephalitozoon intestinalis ATCC 50506 chromosome III, complete sequence	A.1.O.60	A	Equal abundance	Ordered	60
2.381	NC_011567.1 Anoxybacillus flavithermus WK1, complete genome	A.1.O.60	A	Equal abundance	Ordered	60
2.381	CP012152.1 Anoxybacillus gonensis strain G2, complete genome	A.1.O.60	A	Equal abundance	Ordered	60
2.381	CP018058.1 Geobacillus thermocatenulatus strain KCTC 3921, complete genome	A.1.O.60	A	Equal abundance	Ordered	60
2.381	AE000782.1 Archaeoglobus fulgidus DSM 4304, complete genome	A.1.O.60	A	Equal abundance	Ordered	60
2.381	CP002588.1 Archaeoglobus veneficus SNP6, complete genome	A.1.O.60	A	Equal abundance	Ordered	60
2.381	CP001899.1 Ferroglobus placidus DSM 10642, complete genome	A.1.O.60	A	Equal abundance	Ordered	60
2.381	CP001097.1 Chlorobium limicola DSM 245, complete genome	A.1.O.60	A	Equal abundance	Ordered	60
2.381	CP000096.1 Chlorobium luteolum DSM 273, complete genome	A.1.O.60	A	Equal abundance	Ordered	60
2.381	CP001108.1 Prosthecochloris aestuarii DSM 271, complete genome	A.1.O.60	A	Equal abundance	Ordered	60
2.381	CP007028.1 Thermocrinis ruber strain DSM 23557, complete genome	A.1.O.60	A	Equal abundance	Ordered	60
2.381	CP001931.1 Thermocrinis albus DSM 14484, complete genome	A.1.O.60	A	Equal abundance	Ordered	60
2.381	AP011112.1 Hydrogenobacter thermophilus TK-6 DNA, complete genome	A.1.O.60	A	Equal abundance	Ordered	60
2.381	NC_003317.1 Brucella melitensis bv. 1 str. 16M chromosome I, complete sequence	A.1.O.60	A	Equal abundance	Ordered	60
2.381	NC_003318.1 Brucella melitensis 16M chromosome II, complete sequence	A.1.O.60	A	Equal abundance	Ordered	60
2.381	NC_002505.1 Vibrio cholerae O1 biovar El Tor str. N16961 chromosome I, complete sequence	A.1.O.60	A	Equal abundance	Ordered	60
2.381	NC_002506.1 Vibrio cholerae O1 biovar El Tor str. N16961 chromosome II, complete sequence	A.1.O.60	A	Equal abundance	Ordered	60
2.381	NC_007494.2 Rhodobacter sphaeroides 2.4.1 chromosome 2, complete sequence	A.1.O.60	A	Equal abundance	Ordered	60
2.381	NC_007493.2 Rhodobacter sphaeroides 2.4.1 chromosome 1, complete sequence	A.1.O.60	A	Equal abundance	Ordered	60
2.381	CP015880.1 Ensifer adhaerens strain Casida A, complete genome	A.1.O.60	A	Equal abundance	Ordered	60
2.381	CP001389.1 Sinorhizobium fredii NGR234, complete genome	A.1.O.60	A	Equal abundance	Ordered	60
2.381	CP000628.1 Agrobacterium radiobacter K84 chromosome 1, complete sequence	A.1.O.60	A	Equal abundance	Ordered	60
2.381	CP000629.1 Agrobacterium radiobacter K84 chromosome 2, complete sequence	A.1.O.60	A	Equal abundance	Ordered	60
2.381	CP004393.1 Celeribacter indicus strain P73, complete genome	A.1.O.60	A	Equal abundance	Ordered	60
2.381	CP012023.1 Celeribacter marinus strain IMCC 12053, complete genome	A.1.O.60	A	Equal abundance	Ordered	60
2.381	CP022540.1 Antarctobacter heliothermus strain SMS3, complete genome	A.1.O.60	A	Equal abundance	Ordered	60
2.381	CP014692.1 Acetobacter aceti strain TMW2.1153, complete genome	A.1.O.60	A	Equal abundance	Ordered	60
2.381	CP014687.1 Acetobacter persici strain TMW2.1084, complete genome	A.1.O.60	A	Equal abundance	Ordered	60
2.381	CP001189.1 Gluconacetobacter diazotrophicus PAl 5, complete genome	A.1.O.60	A	Equal abundance	Ordered	60
2.381	CP001189.1 Gluconacetobacter diazotrophicus PAl 5, complete genome	A.1.O.60	A	Equal abundance	Ordered	60
2.381	CP002456.1 Taylorella equigenitalis MCE9, complete genome	A.1.O.60	A	Equal abundance	Ordered	60
2.381	BX470250.1 Bordetella bronchiseptica strain RB50, complete genome	A.1.O.60	A	Equal abundance	Ordered	60
2.381	CP000783.1 Cronobacter sakazakii ATCC BAA-894, complete genome	A.1.O.60	A	Equal abundance	Ordered	60
2.381	CP012257.1 Cronobacter universalis NCTC 9529, complete genome	A.1.O.60	A	Equal abundance	Ordered	60
2.381	CP000822.1 Citrobacter koseri ATCC BAA-895, complete genome	A.1.O.60	A	Equal abundance	Ordered	60
2.381	CP016376.1 Elizabethkingia meningoseptica strain G4076, complete genome	A.1.O.60	A	Equal abundance	Ordered	60
2.381	NZ_CP023402.1 Elizabethkingia anophelis Ag1 chromosome, complete genome	A.1.O.60	A	Equal abundance	Ordered	60
2.381	CP023049.1 Chryseobacterium piperi strain ATCC BAA-1782, complete genome	A.1.O.60	A	Equal abundance	Ordered	60
2.381	CP001868.2 Haloferax mediterranei ATCC 33500, complete genome	A.1.O.60	A	Equal abundance	Ordered	60
2.381	CP001956.1 Haloferax volcanii DS2, complete genome	A.1.O.60	A	Equal abundance	Ordered	60
2.381	CP001690.1 Halogeometricum borinquense DSM 11551, complete genome	A.1.O.60	A	Equal abundance	Ordered	60
2.381	CP001802.1 Gordonia bronchialis DSM 43247, complete genome	A.1.O.60	A	Equal abundance	Ordered	60
2.381	NC_016906.1 Gordonia polyisoprenivorans VH2, complete genome	A.1.O.60	A	Equal abundance	Ordered	60
2.381	CP011341.1 Rhodococcus aetherivorans strain IcdP1, complete genome	A.1.O.60	A	Equal abundance	Ordered	60
2.379	CP014692.1 Acetobacter aceti strain TMW2.1153, complete genome	A.1.R.60	A	Equal abundance	Random	60
2.381	CP012152.1 Anoxybacillus gonensis strain G2, complete genome	A.1.R.60	A	Equal abundance	Random	60
2.381	CP011341.1 Rhodococcus aetherivorans strain IcdP1, complete genome	A.1.R.60	A	Equal abundance	Random	60
2.381	CP007028.1 Thermocrinis ruber strain DSM 23557, complete genome	A.1.R.60	A	Equal abundance	Random	60
2.381	NC_002505.1 Vibrio cholerae O1 biovar El Tor str. N16961 chromosome I, complete sequence	A.1.R.60	A	Equal abundance	Random	60
2.381	NC_002506.1 Vibrio cholerae O1 biovar El Tor str. N16961 chromosome II, complete sequence	A.1.R.60	A	Equal abundance	Random	60
2.381	CP000628.1 Agrobacterium radiobacter K84 chromosome 1, complete sequence	A.1.R.60	A	Equal abundance	Random	60
2.381	CP000629.1 Agrobacterium radiobacter K84 chromosome 2, complete sequence	A.1.R.60	A	Equal abundance	Random	60
2.381	CP001189.1 Gluconacetobacter diazotrophicus PAl 5, complete genome	A.1.R.60	A	Equal abundance	Random	60
2.381	CP015880.1 Ensifer adhaerens strain Casida A, complete genome	A.1.R.60	A	Equal abundance	Random	60
2.381	CP022540.1 Antarctobacter heliothermus strain SMS3, complete genome	A.1.R.60	A	Equal abundance	Random	60
2.381	CP023049.1 Chryseobacterium piperi strain ATCC BAA-1782, complete genome	A.1.R.60	A	Equal abundance	Random	60
2.381	CP018058.1 Geobacillus thermocatenulatus strain KCTC 3921, complete genome	A.1.R.60	A	Equal abundance	Random	60
2.381	AE000782.1 Archaeoglobus fulgidus DSM 4304, complete genome	A.1.R.60	A	Equal abundance	Random	60
2.381	CP001802.1 Gordonia bronchialis DSM 43247, complete genome	A.1.R.60	A	Equal abundance	Random	60
2.381	CP001690.1 Halogeometricum borinquense DSM 11551, complete genome	A.1.R.60	A	Equal abundance	Random	60
2.381	NC_016906.1 Gordonia polyisoprenivorans VH2, complete genome	A.1.R.60	A	Equal abundance	Random	60
2.381	CP004393.1 Celeribacter indicus strain P73, complete genome	A.1.R.60	A	Equal abundance	Random	60
2.381	CP001899.1 Ferroglobus placidus DSM 10642, complete genome	A.1.R.60	A	Equal abundance	Random	60
2.381	CP000096.1 Chlorobium luteolum DSM 273, complete genome	A.1.R.60	A	Equal abundance	Random	60
2.381	CP012023.1 Celeribacter marinus strain IMCC 12053, complete genome	A.1.R.60	A	Equal abundance	Random	60
2.381	CP000783.1 Cronobacter sakazakii ATCC BAA-894, complete genome	A.1.R.60	A	Equal abundance	Random	60
2.381	CP002456.1 Taylorella equigenitalis MCE9, complete genome	A.1.R.60	A	Equal abundance	Random	60
2.381	AP011112.1 Hydrogenobacter thermophilus TK-6 DNA, complete genome	A.1.R.60	A	Equal abundance	Random	60
2.381	CP001931.1 Thermocrinis albus DSM 14484, complete genome	A.1.R.60	A	Equal abundance	Random	60
2.381	NC_014420.1 Encephalitozoon intestinalis ATCC 50506 chromosome VI, complete sequence	A.1.R.60	A	Equal abundance	Random	60
2.381	NC_014425.1 Encephalitozoon intestinalis ATCC 50506 chromosome XI, complete sequence	A.1.R.60	A	Equal abundance	Random	60
2.381	NC_014422.1 Encephalitozoon intestinalis ATCC 50506 chromosome VIII, complete sequence	A.1.R.60	A	Equal abundance	Random	60
2.381	NC_014424.1 Encephalitozoon intestinalis ATCC 50506 chromosome X, complete sequence	A.1.R.60	A	Equal abundance	Random	60
2.381	NC_014416.1 Encephalitozoon intestinalis ATCC 50506 chromosome II, complete sequence	A.1.R.60	A	Equal abundance	Random	60
2.381	NC_014423.1 Encephalitozoon intestinalis ATCC 50506 chromosome IX sequence	A.1.R.60	A	Equal abundance	Random	60
2.381	NC_014419.1 Encephalitozoon intestinalis ATCC 50506 chromosome V, complete sequence	A.1.R.60	A	Equal abundance	Random	60
2.381	NC_014415.1 Encephalitozoon intestinalis ATCC 50506 chromosome I, complete sequence	A.1.R.60	A	Equal abundance	Random	60
2.381	NC_014418.1 Encephalitozoon intestinalis ATCC 50506 chromosome IV, complete sequence	A.1.R.60	A	Equal abundance	Random	60
2.381	NC_014421.1 Encephalitozoon intestinalis ATCC 50506 chromosome VII, complete sequence	A.1.R.60	A	Equal abundance	Random	60
2.381	NC_014417.1 Encephalitozoon intestinalis ATCC 50506 chromosome III, complete sequence	A.1.R.60	A	Equal abundance	Random	60
2.381	NC_001133.9 Saccharomyces cerevisiae S288c chromosome I, complete sequence	A.1.R.60	A	Equal abundance	Random	60
2.381	NC_001146.8 Saccharomyces cerevisiae S288c chromosome XIV, complete sequence	A.1.R.60	A	Equal abundance	Random	60
2.381	NC_001134.8 Saccharomyces cerevisiae S288c chromosome II, complete sequence	A.1.R.60	A	Equal abundance	Random	60
2.381	NC_001142.9 Saccharomyces cerevisiae S288c chromosome X, complete sequence	A.1.R.60	A	Equal abundance	Random	60
2.381	NC_001224.1 Saccharomyces cerevisiae S288c mitochondrion, complete genome	A.1.R.60	A	Equal abundance	Random	60
2.381	NC_001135.5 Saccharomyces cerevisiae S288c chromosome III, complete sequence	A.1.R.60	A	Equal abundance	Random	60
2.381	NC_001137.3 Saccharomyces cerevisiae S288c chromosome V, complete sequence	A.1.R.60	A	Equal abundance	Random	60
2.381	NC_001140.6 Saccharomyces cerevisiae S288c chromosome VIII, complete sequence	A.1.R.60	A	Equal abundance	Random	60
2.381	NC_001141.2 Saccharomyces cerevisiae S288c chromosome IX, complete sequence	A.1.R.60	A	Equal abundance	Random	60
2.381	NC_001139.9 Saccharomyces cerevisiae S288c chromosome VII, complete sequence	A.1.R.60	A	Equal abundance	Random	60
2.381	NC_001147.6 Saccharomyces cerevisiae S288c chromosome XV, complete sequence	A.1.R.60	A	Equal abundance	Random	60
2.381	NC_001136.10 Saccharomyces cerevisiae S288c chromosome IV, complete sequence	A.1.R.60	A	Equal abundance	Random	60
2.381	NC_001138.5 Saccharomyces cerevisiae S288c chromosome VI, complete sequence	A.1.R.60	A	Equal abundance	Random	60
2.381	NC_001145.3 Saccharomyces cerevisiae S288c chromosome XIII, complete sequence	A.1.R.60	A	Equal abundance	Random	60
2.381	NC_001144.5 Saccharomyces cerevisiae S288c chromosome XII, complete sequence	A.1.R.60	A	Equal abundance	Random	60
2.381	NC_001148.4 Saccharomyces cerevisiae S288c chromosome XVI, complete sequence	A.1.R.60	A	Equal abundance	Random	60
2.381	NC_001143.9 Saccharomyces cerevisiae S288c chromosome XI, complete sequence	A.1.R.60	A	Equal abundance	Random	60
2.381	CP001389.1 Sinorhizobium fredii NGR234, complete genome	A.1.R.60	A	Equal abundance	Random	60
2.381	BX470250.1 Bordetella bronchiseptica strain RB50, complete genome	A.1.R.60	A	Equal abundance	Random	60
2.381	CP016376.1 Elizabethkingia meningoseptica strain G4076, complete genome	A.1.R.60	A	Equal abundance	Random	60
2.381	CP003059.1 Taylorella asinigenitalis MCE3, complete genome	A.1.R.60	A	Equal abundance	Random	60
2.381	CP001956.1 Haloferax volcanii DS2, complete genome	A.1.R.60	A	Equal abundance	Random	60
2.381	NC_006670.1 Cryptococcus neoformans var. neoformans JEC21 chromosome 1, complete sequence	A.1.R.60	A	Equal abundance	Random	60
2.381	NC_006694.1 Cryptococcus neoformans var. neoformans JEC21 chromosome 9, complete sequence	A.1.R.60	A	Equal abundance	Random	60
2.381	NC_006682.1 Cryptococcus neoformans var. neoformans JEC21 chromosome 13, complete sequence	A.1.R.60	A	Equal abundance	Random	60
2.381	NC_006683.1 Cryptococcus neoformans var. neoformans JEC21 chromosome 14, complete sequence	A.1.R.60	A	Equal abundance	Random	60
2.381	NC_006685.1 Cryptococcus neoformans var. neoformans JEC21 chromosome 3, complete sequence	A.1.R.60	A	Equal abundance	Random	60
2.381	NC_006684.1 Cryptococcus neoformans var. neoformans JEC21 chromosome 2, complete sequence	A.1.R.60	A	Equal abundance	Random	60
2.381	NC_006693.1 Cryptococcus neoformans var. neoformans JEC21 chromosome 8, complete sequence	A.1.R.60	A	Equal abundance	Random	60
2.381	NC_006679.1 Cryptococcus neoformans var. neoformans JEC21 chromosome 10, complete sequence	A.1.R.60	A	Equal abundance	Random	60
2.381	NC_006692.1 Cryptococcus neoformans var. neoformans JEC21 chromosome 7, complete sequence	A.1.R.60	A	Equal abundance	Random	60
2.381	NC_006686.1 Cryptococcus neoformans var. neoformans JEC21 chromosome 4, complete sequence	A.1.R.60	A	Equal abundance	Random	60
2.381	NC_006691.1 Cryptococcus neoformans var. neoformans JEC21 chromosome 6, complete sequence	A.1.R.60	A	Equal abundance	Random	60
2.381	NC_006687.1 Cryptococcus neoformans var. neoformans JEC21 chromosome 5, complete sequence	A.1.R.60	A	Equal abundance	Random	60
2.381	NC_006680.1 Cryptococcus neoformans var. neoformans JEC21 chromosome 11, complete sequence	A.1.R.60	A	Equal abundance	Random	60
2.381	NC_006681.1 Cryptococcus neoformans var. neoformans JEC21 chromosome 12, complete sequence	A.1.R.60	A	Equal abundance	Random	60
2.381	CP001868.2 Haloferax mediterranei ATCC 33500, complete genome	A.1.R.60	A	Equal abundance	Random	60
2.381	CP002588.1 Archaeoglobus veneficus SNP6, complete genome	A.1.R.60	A	Equal abundance	Random	60
2.381	CP014687.1 Acetobacter persici strain TMW2.1084, complete genome	A.1.R.60	A	Equal abundance	Random	60
2.381	CP001108.1 Prosthecochloris aestuarii DSM 271, complete genome	A.1.R.60	A	Equal abundance	Random	60
2.381	NZ_CP023402.1 Elizabethkingia anophelis Ag1 chromosome, complete genome	A.1.R.60	A	Equal abundance	Random	60
2.381	CP000822.1 Citrobacter koseri ATCC BAA-895, complete genome	A.1.R.60	A	Equal abundance	Random	60
2.381	CP012257.1 Cronobacter universalis NCTC 9529, complete genome	A.1.R.60	A	Equal abundance	Random	60
2.381	CP001097.1 Chlorobium limicola DSM 245, complete genome	A.1.R.60	A	Equal abundance	Random	60
2.381	NC_007494.2 Rhodobacter sphaeroides 2.4.1 chromosome 2, complete sequence	A.1.R.60	A	Equal abundance	Random	60
2.381	NC_007493.2 Rhodobacter sphaeroides 2.4.1 chromosome 1, complete sequence	A.1.R.60	A	Equal abundance	Random	60
2.381	NC_003317.1 Brucella melitensis bv. 1 str. 16M chromosome I, complete sequence	A.1.R.60	A	Equal abundance	Random	60
2.381	NC_003318.1 Brucella melitensis 16M chromosome II, complete sequence	A.1.R.60	A	Equal abundance	Random	60
2.381	NC_011567.1 Anoxybacillus flavithermus WK1, complete genome	A.1.R.60	A	Equal abundance	Random	60
16.187	NC_006670.1 Cryptococcus neoformans var. neoformans JEC21 chromosome 1, complete sequence	A.2.C.60	A	Logarithmic decay	Closely related	60
16.187	NC_006694.1 Cryptococcus neoformans var. neoformans JEC21 chromosome 9, complete sequence	A.2.C.60	A	Logarithmic decay	Closely related	60
16.187	NC_006682.1 Cryptococcus neoformans var. neoformans JEC21 chromosome 13, complete sequence	A.2.C.60	A	Logarithmic decay	Closely related	60
16.187	NC_006683.1 Cryptococcus neoformans var. neoformans JEC21 chromosome 14, complete sequence	A.2.C.60	A	Logarithmic decay	Closely related	60
16.187	NC_006685.1 Cryptococcus neoformans var. neoformans JEC21 chromosome 3, complete sequence	A.2.C.60	A	Logarithmic decay	Closely related	60
16.187	NC_006684.1 Cryptococcus neoformans var. neoformans JEC21 chromosome 2, complete sequence	A.2.C.60	A	Logarithmic decay	Closely related	60
16.187	NC_006693.1 Cryptococcus neoformans var. neoformans JEC21 chromosome 8, complete sequence	A.2.C.60	A	Logarithmic decay	Closely related	60
16.187	NC_006679.1 Cryptococcus neoformans var. neoformans JEC21 chromosome 10, complete sequence	A.2.C.60	A	Logarithmic decay	Closely related	60
16.187	NC_006692.1 Cryptococcus neoformans var. neoformans JEC21 chromosome 7, complete sequence	A.2.C.60	A	Logarithmic decay	Closely related	60
16.187	NC_006686.1 Cryptococcus neoformans var. neoformans JEC21 chromosome 4, complete sequence	A.2.C.60	A	Logarithmic decay	Closely related	60
16.187	NC_006691.1 Cryptococcus neoformans var. neoformans JEC21 chromosome 6, complete sequence	A.2.C.60	A	Logarithmic decay	Closely related	60
16.187	NC_006687.1 Cryptococcus neoformans var. neoformans JEC21 chromosome 5, complete sequence	A.2.C.60	A	Logarithmic decay	Closely related	60
16.187	NC_006680.1 Cryptococcus neoformans var. neoformans JEC21 chromosome 11, complete sequence	A.2.C.60	A	Logarithmic decay	Closely related	60
16.187	NC_006681.1 Cryptococcus neoformans var. neoformans JEC21 chromosome 12, complete sequence	A.2.C.60	A	Logarithmic decay	Closely related	60
13.815	NC_014420.1 Encephalitozoon intestinalis ATCC 50506 chromosome VI, complete sequence	A.2.C.60	A	Logarithmic decay	Closely related	60
13.815	NC_014425.1 Encephalitozoon intestinalis ATCC 50506 chromosome XI, complete sequence	A.2.C.60	A	Logarithmic decay	Closely related	60
13.815	NC_014422.1 Encephalitozoon intestinalis ATCC 50506 chromosome VIII, complete sequence	A.2.C.60	A	Logarithmic decay	Closely related	60
13.815	NC_014424.1 Encephalitozoon intestinalis ATCC 50506 chromosome X, complete sequence	A.2.C.60	A	Logarithmic decay	Closely related	60
13.815	NC_014416.1 Encephalitozoon intestinalis ATCC 50506 chromosome II, complete sequence	A.2.C.60	A	Logarithmic decay	Closely related	60
13.815	NC_014423.1 Encephalitozoon intestinalis ATCC 50506 chromosome IX sequence	A.2.C.60	A	Logarithmic decay	Closely related	60
13.815	NC_014419.1 Encephalitozoon intestinalis ATCC 50506 chromosome V, complete sequence	A.2.C.60	A	Logarithmic decay	Closely related	60
13.815	NC_014415.1 Encephalitozoon intestinalis ATCC 50506 chromosome I, complete sequence	A.2.C.60	A	Logarithmic decay	Closely related	60
13.815	NC_014418.1 Encephalitozoon intestinalis ATCC 50506 chromosome IV, complete sequence	A.2.C.60	A	Logarithmic decay	Closely related	60
13.815	NC_014421.1 Encephalitozoon intestinalis ATCC 50506 chromosome VII, complete sequence	A.2.C.60	A	Logarithmic decay	Closely related	60
13.815	NC_014417.1 Encephalitozoon intestinalis ATCC 50506 chromosome III, complete sequence	A.2.C.60	A	Logarithmic decay	Closely related	60
11.54	NC_011567.1 Anoxybacillus flavithermus WK1, complete genome	A.2.C.60	A	Logarithmic decay	Closely related	60
9.639	CP018058.1 Geobacillus thermocatenulatus strain KCTC 3921, complete genome	A.2.C.60	A	Logarithmic decay	Closely related	60
8.051	NC_001133.9 Saccharomyces cerevisiae S288c chromosome I, complete sequence	A.2.C.60	A	Logarithmic decay	Closely related	60
8.051	NC_001146.8 Saccharomyces cerevisiae S288c chromosome XIV, complete sequence	A.2.C.60	A	Logarithmic decay	Closely related	60
8.051	NC_001134.8 Saccharomyces cerevisiae S288c chromosome II, complete sequence	A.2.C.60	A	Logarithmic decay	Closely related	60
8.051	NC_001142.9 Saccharomyces cerevisiae S288c chromosome X, complete sequence	A.2.C.60	A	Logarithmic decay	Closely related	60
8.051	NC_001224.1 Saccharomyces cerevisiae S288c mitochondrion, complete genome	A.2.C.60	A	Logarithmic decay	Closely related	60
8.051	NC_001135.5 Saccharomyces cerevisiae S288c chromosome III, complete sequence	A.2.C.60	A	Logarithmic decay	Closely related	60
8.051	NC_001137.3 Saccharomyces cerevisiae S288c chromosome V, complete sequence	A.2.C.60	A	Logarithmic decay	Closely related	60
8.051	NC_001140.6 Saccharomyces cerevisiae S288c chromosome VIII, complete sequence	A.2.C.60	A	Logarithmic decay	Closely related	60
8.051	NC_001141.2 Saccharomyces cerevisiae S288c chromosome IX, complete sequence	A.2.C.60	A	Logarithmic decay	Closely related	60
8.051	NC_001139.9 Saccharomyces cerevisiae S288c chromosome VII, complete sequence	A.2.C.60	A	Logarithmic decay	Closely related	60
8.051	NC_001147.6 Saccharomyces cerevisiae S288c chromosome XV, complete sequence	A.2.C.60	A	Logarithmic decay	Closely related	60
8.051	NC_001136.10 Saccharomyces cerevisiae S288c chromosome IV, complete sequence	A.2.C.60	A	Logarithmic decay	Closely related	60
8.051	NC_001138.5 Saccharomyces cerevisiae S288c chromosome VI, complete sequence	A.2.C.60	A	Logarithmic decay	Closely related	60
8.051	NC_001145.3 Saccharomyces cerevisiae S288c chromosome XIII, complete sequence	A.2.C.60	A	Logarithmic decay	Closely related	60
8.051	NC_001144.5 Saccharomyces cerevisiae S288c chromosome XII, complete sequence	A.2.C.60	A	Logarithmic decay	Closely related	60
8.051	NC_001148.4 Saccharomyces cerevisiae S288c chromosome XVI, complete sequence	A.2.C.60	A	Logarithmic decay	Closely related	60
8.051	NC_001143.9 Saccharomyces cerevisiae S288c chromosome XI, complete sequence	A.2.C.60	A	Logarithmic decay	Closely related	60
6.725	CP012152.1 Anoxybacillus gonensis strain G2, complete genome	A.2.C.60	A	Logarithmic decay	Closely related	60
5.617	AE000782.1 Archaeoglobus fulgidus DSM 4304, complete genome	A.2.C.60	A	Logarithmic decay	Closely related	60
4.692	CP001899.1 Ferroglobus placidus DSM 10642, complete genome	A.2.C.60	A	Logarithmic decay	Closely related	60
3.919	CP001097.1 Chlorobium limicola DSM 245, complete genome	A.2.C.60	A	Logarithmic decay	Closely related	60
3.273	CP001108.1 Prosthecochloris aestuarii DSM 271, complete genome	A.2.C.60	A	Logarithmic decay	Closely related	60
2.734	CP002588.1 Archaeoglobus veneficus SNP6, complete genome	A.2.C.60	A	Logarithmic decay	Closely related	60
2.284	CP000096.1 Chlorobium luteolum DSM 273, complete genome	A.2.C.60	A	Logarithmic decay	Closely related	60
1.907	CP007028.1 Thermocrinis ruber strain DSM 23557, complete genome	A.2.C.60	A	Logarithmic decay	Closely related	60
1.593	AP011112.1 Hydrogenobacter thermophilus TK-6 DNA, complete genome	A.2.C.60	A	Logarithmic decay	Closely related	60
1.331	NC_003317.1 Brucella melitensis bv. 1 str. 16M chromosome I, complete sequence	A.2.C.60	A	Logarithmic decay	Closely related	60
1.331	NC_003318.1 Brucella melitensis 16M chromosome II, complete sequence	A.2.C.60	A	Logarithmic decay	Closely related	60
1.112	NC_007494.2 Rhodobacter sphaeroides 2.4.1 chromosome 2, complete sequence	A.2.C.60	A	Logarithmic decay	Closely related	60
1.112	NC_007493.2 Rhodobacter sphaeroides 2.4.1 chromosome 1, complete sequence	A.2.C.60	A	Logarithmic decay	Closely related	60
0.928	CP001931.1 Thermocrinis albus DSM 14484, complete genome	A.2.C.60	A	Logarithmic decay	Closely related	60
0.776	NC_002505.1 Vibrio cholerae O1 biovar El Tor str. N16961 chromosome I, complete sequence	A.2.C.60	A	Logarithmic decay	Closely related	60
0.776	NC_002506.1 Vibrio cholerae O1 biovar El Tor str. N16961 chromosome II, complete sequence	A.2.C.60	A	Logarithmic decay	Closely related	60
0.648	CP015880.1 Ensifer adhaerens strain Casida A, complete genome	A.2.C.60	A	Logarithmic decay	Closely related	60
0.541	CP000628.1 Agrobacterium radiobacter K84 chromosome 1, complete sequence	A.2.C.60	A	Logarithmic decay	Closely related	60
0.541	CP000629.1 Agrobacterium radiobacter K84 chromosome 2, complete sequence	A.2.C.60	A	Logarithmic decay	Closely related	60
0.452	CP004393.1 Celeribacter indicus strain P73, complete genome	A.2.C.60	A	Logarithmic decay	Closely related	60
0.377	CP022540.1 Antarctobacter heliothermus strain SMS3, complete genome	A.2.C.60	A	Logarithmic decay	Closely related	60
0.315	CP001389.1 Sinorhizobium fredii NGR234, complete genome	A.2.C.60	A	Logarithmic decay	Closely related	60
0.263	CP012023.1 Celeribacter marinus strain IMCC 12053, complete genome	A.2.C.60	A	Logarithmic decay	Closely related	60
0.22	CP014692.1 Acetobacter aceti strain TMW2.1153, complete genome	A.2.C.60	A	Logarithmic decay	Closely related	60
0.184	CP001189.1 Gluconacetobacter diazotrophicus PAl 5, complete genome	A.2.C.60	A	Logarithmic decay	Closely related	60
0.153	CP003059.1 Taylorella asinigenitalis MCE3, complete genome	A.2.C.60	A	Logarithmic decay	Closely related	60
0.128	BX470250.1 Bordetella bronchiseptica strain RB50, complete genome	A.2.C.60	A	Logarithmic decay	Closely related	60
0.107	CP014687.1 Acetobacter persici strain TMW2.1084, complete genome	A.2.C.60	A	Logarithmic decay	Closely related	60
0.089	CP002456.1 Taylorella equigenitalis MCE9, complete genome	A.2.C.60	A	Logarithmic decay	Closely related	60
0.075	CP000783.1 Cronobacter sakazakii ATCC BAA-894, complete genome	A.2.C.60	A	Logarithmic decay	Closely related	60
0.062	CP000822.1 Citrobacter koseri ATCC BAA-895, complete genome	A.2.C.60	A	Logarithmic decay	Closely related	60
0.052	CP016376.1 Elizabethkingia meningoseptica strain G4076, complete genome	A.2.C.60	A	Logarithmic decay	Closely related	60
0.044	CP023049.1 Chryseobacterium piperi strain ATCC BAA-1782, complete genome	A.2.C.60	A	Logarithmic decay	Closely related	60
0.036	CP012257.1 Cronobacter universalis NCTC 9529, complete genome	A.2.C.60	A	Logarithmic decay	Closely related	60
0.03	NZ_CP023402.1 Elizabethkingia anophelis Ag1 chromosome, complete genome	A.2.C.60	A	Logarithmic decay	Closely related	60
0.025	CP001868.2 Haloferax mediterranei ATCC 33500, complete genome	A.2.C.60	A	Logarithmic decay	Closely related	60
0.021	CP001690.1 Halogeometricum borinquense DSM 11551, complete genome	A.2.C.60	A	Logarithmic decay	Closely related	60
0.018	CP001802.1 Gordonia bronchialis DSM 43247, complete genome	A.2.C.60	A	Logarithmic decay	Closely related	60
0.015	CP011341.1 Rhodococcus aetherivorans strain IcdP1, complete genome	A.2.C.60	A	Logarithmic decay	Closely related	60
0.012	CP001956.1 Haloferax volcanii DS2, complete genome	A.2.C.60	A	Logarithmic decay	Closely related	60
0.01	NC_016906.1 Gordonia polyisoprenivorans VH2, complete genome	A.2.C.60	A	Logarithmic decay	Closely related	60
16.187	NC_006670.1 Cryptococcus neoformans var. neoformans JEC21 chromosome 1, complete sequence	A.2.N.60	A	Logarithmic decay	Not closely related	60
16.187	NC_006694.1 Cryptococcus neoformans var. neoformans JEC21 chromosome 9, complete sequence	A.2.N.60	A	Logarithmic decay	Not closely related	60
16.187	NC_006682.1 Cryptococcus neoformans var. neoformans JEC21 chromosome 13, complete sequence	A.2.N.60	A	Logarithmic decay	Not closely related	60
16.187	NC_006683.1 Cryptococcus neoformans var. neoformans JEC21 chromosome 14, complete sequence	A.2.N.60	A	Logarithmic decay	Not closely related	60
16.187	NC_006685.1 Cryptococcus neoformans var. neoformans JEC21 chromosome 3, complete sequence	A.2.N.60	A	Logarithmic decay	Not closely related	60
16.187	NC_006684.1 Cryptococcus neoformans var. neoformans JEC21 chromosome 2, complete sequence	A.2.N.60	A	Logarithmic decay	Not closely related	60
16.187	NC_006693.1 Cryptococcus neoformans var. neoformans JEC21 chromosome 8, complete sequence	A.2.N.60	A	Logarithmic decay	Not closely related	60
16.187	NC_006679.1 Cryptococcus neoformans var. neoformans JEC21 chromosome 10, complete sequence	A.2.N.60	A	Logarithmic decay	Not closely related	60
16.187	NC_006692.1 Cryptococcus neoformans var. neoformans JEC21 chromosome 7, complete sequence	A.2.N.60	A	Logarithmic decay	Not closely related	60
16.187	NC_006686.1 Cryptococcus neoformans var. neoformans JEC21 chromosome 4, complete sequence	A.2.N.60	A	Logarithmic decay	Not closely related	60
16.187	NC_006691.1 Cryptococcus neoformans var. neoformans JEC21 chromosome 6, complete sequence	A.2.N.60	A	Logarithmic decay	Not closely related	60
16.187	NC_006687.1 Cryptococcus neoformans var. neoformans JEC21 chromosome 5, complete sequence	A.2.N.60	A	Logarithmic decay	Not closely related	60
16.187	NC_006680.1 Cryptococcus neoformans var. neoformans JEC21 chromosome 11, complete sequence	A.2.N.60	A	Logarithmic decay	Not closely related	60
16.187	NC_006681.1 Cryptococcus neoformans var. neoformans JEC21 chromosome 12, complete sequence	A.2.N.60	A	Logarithmic decay	Not closely related	60
13.815	NC_001133.9 Saccharomyces cerevisiae S288c chromosome I, complete sequence	A.2.N.60	A	Logarithmic decay	Not closely related	60
13.815	NC_001146.8 Saccharomyces cerevisiae S288c chromosome XIV, complete sequence	A.2.N.60	A	Logarithmic decay	Not closely related	60
13.815	NC_001134.8 Saccharomyces cerevisiae S288c chromosome II, complete sequence	A.2.N.60	A	Logarithmic decay	Not closely related	60
13.815	NC_001142.9 Saccharomyces cerevisiae S288c chromosome X, complete sequence	A.2.N.60	A	Logarithmic decay	Not closely related	60
13.815	NC_001224.1 Saccharomyces cerevisiae S288c mitochondrion, complete genome	A.2.N.60	A	Logarithmic decay	Not closely related	60
13.815	NC_001135.5 Saccharomyces cerevisiae S288c chromosome III, complete sequence	A.2.N.60	A	Logarithmic decay	Not closely related	60
13.815	NC_001137.3 Saccharomyces cerevisiae S288c chromosome V, complete sequence	A.2.N.60	A	Logarithmic decay	Not closely related	60
13.815	NC_001140.6 Saccharomyces cerevisiae S288c chromosome VIII, complete sequence	A.2.N.60	A	Logarithmic decay	Not closely related	60
13.815	NC_001141.2 Saccharomyces cerevisiae S288c chromosome IX, complete sequence	A.2.N.60	A	Logarithmic decay	Not closely related	60
13.815	NC_001139.9 Saccharomyces cerevisiae S288c chromosome VII, complete sequence	A.2.N.60	A	Logarithmic decay	Not closely related	60
13.815	NC_001147.6 Saccharomyces cerevisiae S288c chromosome XV, complete sequence	A.2.N.60	A	Logarithmic decay	Not closely related	60
13.815	NC_001136.10 Saccharomyces cerevisiae S288c chromosome IV, complete sequence	A.2.N.60	A	Logarithmic decay	Not closely related	60
13.815	NC_001138.5 Saccharomyces cerevisiae S288c chromosome VI, complete sequence	A.2.N.60	A	Logarithmic decay	Not closely related	60
13.815	NC_001145.3 Saccharomyces cerevisiae S288c chromosome XIII, complete sequence	A.2.N.60	A	Logarithmic decay	Not closely related	60
13.815	NC_001144.5 Saccharomyces cerevisiae S288c chromosome XII, complete sequence	A.2.N.60	A	Logarithmic decay	Not closely related	60
13.815	NC_001148.4 Saccharomyces cerevisiae S288c chromosome XVI, complete sequence	A.2.N.60	A	Logarithmic decay	Not closely related	60
13.815	NC_001143.9 Saccharomyces cerevisiae S288c chromosome XI, complete sequence	A.2.N.60	A	Logarithmic decay	Not closely related	60
11.54	NC_014420.1 Encephalitozoon intestinalis ATCC 50506 chromosome VI, complete sequence	A.2.N.60	A	Logarithmic decay	Not closely related	60
11.54	NC_014425.1 Encephalitozoon intestinalis ATCC 50506 chromosome XI, complete sequence	A.2.N.60	A	Logarithmic decay	Not closely related	60
11.54	NC_014422.1 Encephalitozoon intestinalis ATCC 50506 chromosome VIII, complete sequence	A.2.N.60	A	Logarithmic decay	Not closely related	60
11.54	NC_014424.1 Encephalitozoon intestinalis ATCC 50506 chromosome X, complete sequence	A.2.N.60	A	Logarithmic decay	Not closely related	60
11.54	NC_014416.1 Encephalitozoon intestinalis ATCC 50506 chromosome II, complete sequence	A.2.N.60	A	Logarithmic decay	Not closely related	60
11.54	NC_014423.1 Encephalitozoon intestinalis ATCC 50506 chromosome IX sequence	A.2.N.60	A	Logarithmic decay	Not closely related	60
11.54	NC_014419.1 Encephalitozoon intestinalis ATCC 50506 chromosome V, complete sequence	A.2.N.60	A	Logarithmic decay	Not closely related	60
11.54	NC_014415.1 Encephalitozoon intestinalis ATCC 50506 chromosome I, complete sequence	A.2.N.60	A	Logarithmic decay	Not closely related	60
11.54	NC_014418.1 Encephalitozoon intestinalis ATCC 50506 chromosome IV, complete sequence	A.2.N.60	A	Logarithmic decay	Not closely related	60
11.54	NC_014421.1 Encephalitozoon intestinalis ATCC 50506 chromosome VII, complete sequence	A.2.N.60	A	Logarithmic decay	Not closely related	60
11.54	NC_014417.1 Encephalitozoon intestinalis ATCC 50506 chromosome III, complete sequence	A.2.N.60	A	Logarithmic decay	Not closely related	60
9.639	NC_011567.1 Anoxybacillus flavithermus WK1, complete genome	A.2.N.60	A	Logarithmic decay	Not closely related	60
8.051	CP012152.1 Anoxybacillus gonensis strain G2, complete genome	A.2.N.60	A	Logarithmic decay	Not closely related	60
6.725	AE000782.1 Archaeoglobus fulgidus DSM 4304, complete genome	A.2.N.60	A	Logarithmic decay	Not closely related	60
5.617	CP002588.1 Archaeoglobus veneficus SNP6, complete genome	A.2.N.60	A	Logarithmic decay	Not closely related	60
4.692	CP001097.1 Chlorobium limicola DSM 245, complete genome	A.2.N.60	A	Logarithmic decay	Not closely related	60
3.919	CP000096.1 Chlorobium luteolum DSM 273, complete genome	A.2.N.60	A	Logarithmic decay	Not closely related	60
3.273	CP007028.1 Thermocrinis ruber strain DSM 23557, complete genome	A.2.N.60	A	Logarithmic decay	Not closely related	60
2.734	CP001931.1 Thermocrinis albus DSM 14484, complete genome	A.2.N.60	A	Logarithmic decay	Not closely related	60
2.284	NC_002505.1 Vibrio cholerae O1 biovar El Tor str. N16961 chromosome I, complete sequence	A.2.N.60	A	Logarithmic decay	Not closely related	60
2.284	NC_002506.1 Vibrio cholerae O1 biovar El Tor str. N16961 chromosome II, complete sequence	A.2.N.60	A	Logarithmic decay	Not closely related	60
1.907	NC_007494.2 Rhodobacter sphaeroides 2.4.1 chromosome 2, complete sequence	A.2.N.60	A	Logarithmic decay	Not closely related	60
1.907	NC_007493.2 Rhodobacter sphaeroides 2.4.1 chromosome 1, complete sequence	A.2.N.60	A	Logarithmic decay	Not closely related	60
1.593	CP015880.1 Ensifer adhaerens strain Casida A, complete genome	A.2.N.60	A	Logarithmic decay	Not closely related	60
1.331	CP001389.1 Sinorhizobium fredii NGR234, complete genome	A.2.N.60	A	Logarithmic decay	Not closely related	60
1.112	CP000628.1 Agrobacterium radiobacter K84 chromosome 1, complete sequence	A.2.N.60	A	Logarithmic decay	Not closely related	60
1.112	CP000629.1 Agrobacterium radiobacter K84 chromosome 2, complete sequence	A.2.N.60	A	Logarithmic decay	Not closely related	60
0.928	CP004393.1 Celeribacter indicus strain P73, complete genome	A.2.N.60	A	Logarithmic decay	Not closely related	60
0.776	CP014692.1 Acetobacter aceti strain TMW2.1153, complete genome	A.2.N.60	A	Logarithmic decay	Not closely related	60
0.648	CP014687.1 Acetobacter persici strain TMW2.1084, complete genome	A.2.N.60	A	Logarithmic decay	Not closely related	60
0.541	CP002456.1 Taylorella equigenitalis MCE9, complete genome	A.2.N.60	A	Logarithmic decay	Not closely related	60
0.452	BX470250.1 Bordetella bronchiseptica strain RB50, complete genome	A.2.N.60	A	Logarithmic decay	Not closely related	60
0.377	CP000783.1 Cronobacter sakazakii ATCC BAA-894, complete genome	A.2.N.60	A	Logarithmic decay	Not closely related	60
0.315	NZ_CP023402.1 Elizabethkingia anophelis Ag1 chromosome, complete genome	A.2.N.60	A	Logarithmic decay	Not closely related	60
0.263	CP001868.2 Haloferax mediterranei ATCC 33500, complete genome	A.2.N.60	A	Logarithmic decay	Not closely related	60
0.22	CP001956.1 Haloferax volcanii DS2, complete genome	A.2.N.60	A	Logarithmic decay	Not closely related	60
0.184	NC_016906.1 Gordonia polyisoprenivorans VH2, complete genome	A.2.N.60	A	Logarithmic decay	Not closely related	60
0.153	CP011341.1 Rhodococcus aetherivorans strain IcdP1, complete genome	A.2.N.60	A	Logarithmic decay	Not closely related	60
16.187	NC_006670.1 Cryptococcus neoformans var. neoformans JEC21 chromosome 1, complete sequence	A.2.R.10	A	Logarithmic decay	Random	10
16.187	NC_006694.1 Cryptococcus neoformans var. neoformans JEC21 chromosome 9, complete sequence	A.2.R.10	A	Logarithmic decay	Random	10
16.187	NC_006682.1 Cryptococcus neoformans var. neoformans JEC21 chromosome 13, complete sequence	A.2.R.10	A	Logarithmic decay	Random	10
16.187	NC_006683.1 Cryptococcus neoformans var. neoformans JEC21 chromosome 14, complete sequence	A.2.R.10	A	Logarithmic decay	Random	10
16.187	NC_006685.1 Cryptococcus neoformans var. neoformans JEC21 chromosome 3, complete sequence	A.2.R.10	A	Logarithmic decay	Random	10
16.187	NC_006684.1 Cryptococcus neoformans var. neoformans JEC21 chromosome 2, complete sequence	A.2.R.10	A	Logarithmic decay	Random	10
16.187	NC_006693.1 Cryptococcus neoformans var. neoformans JEC21 chromosome 8, complete sequence	A.2.R.10	A	Logarithmic decay	Random	10
16.187	NC_006679.1 Cryptococcus neoformans var. neoformans JEC21 chromosome 10, complete sequence	A.2.R.10	A	Logarithmic decay	Random	10
16.187	NC_006692.1 Cryptococcus neoformans var. neoformans JEC21 chromosome 7, complete sequence	A.2.R.10	A	Logarithmic decay	Random	10
16.187	NC_006686.1 Cryptococcus neoformans var. neoformans JEC21 chromosome 4, complete sequence	A.2.R.10	A	Logarithmic decay	Random	10
16.187	NC_006691.1 Cryptococcus neoformans var. neoformans JEC21 chromosome 6, complete sequence	A.2.R.10	A	Logarithmic decay	Random	10
16.187	NC_006687.1 Cryptococcus neoformans var. neoformans JEC21 chromosome 5, complete sequence	A.2.R.10	A	Logarithmic decay	Random	10
16.187	NC_006680.1 Cryptococcus neoformans var. neoformans JEC21 chromosome 11, complete sequence	A.2.R.10	A	Logarithmic decay	Random	10
16.187	NC_006681.1 Cryptococcus neoformans var. neoformans JEC21 chromosome 12, complete sequence	A.2.R.10	A	Logarithmic decay	Random	10
13.815	CP018058.1 Geobacillus thermocatenulatus strain KCTC 3921, complete genome	A.2.R.10	A	Logarithmic decay	Random	10
11.54	CP000628.1 Agrobacterium radiobacter K84 chromosome 1, complete sequence	A.2.R.10	A	Logarithmic decay	Random	10
11.54	CP000629.1 Agrobacterium radiobacter K84 chromosome 2, complete sequence	A.2.R.10	A	Logarithmic decay	Random	10
9.639	NC_003317.1 Brucella melitensis bv. 1 str. 16M chromosome I, complete sequence	A.2.R.10	A	Logarithmic decay	Random	10
9.639	NC_003318.1 Brucella melitensis 16M chromosome II, complete sequence	A.2.R.10	A	Logarithmic decay	Random	10
8.051	NC_007494.2 Rhodobacter sphaeroides 2.4.1 chromosome 2, complete sequence	A.2.R.10	A	Logarithmic decay	Random	10
8.051	NC_007493.2 Rhodobacter sphaeroides 2.4.1 chromosome 1, complete sequence	A.2.R.10	A	Logarithmic decay	Random	10
6.725	AE000782.1 Archaeoglobus fulgidus DSM 4304, complete genome	A.2.R.10	A	Logarithmic decay	Random	10
5.617	CP001690.1 Halogeometricum borinquense DSM 11551, complete genome	A.2.R.10	A	Logarithmic decay	Random	10
4.692	CP001899.1 Ferroglobus placidus DSM 10642, complete genome	A.2.R.10	A	Logarithmic decay	Random	10
3.919	NZ_CP023402.1 Elizabethkingia anophelis Ag1 chromosome, complete genome	A.2.R.10	A	Logarithmic decay	Random	10
3.273	NC_014420.1 Encephalitozoon intestinalis ATCC 50506 chromosome VI, complete sequence	A.2.R.10	A	Logarithmic decay	Random	10
3.273	NC_014425.1 Encephalitozoon intestinalis ATCC 50506 chromosome XI, complete sequence	A.2.R.10	A	Logarithmic decay	Random	10
3.273	NC_014422.1 Encephalitozoon intestinalis ATCC 50506 chromosome VIII, complete sequence	A.2.R.10	A	Logarithmic decay	Random	10
3.273	NC_014424.1 Encephalitozoon intestinalis ATCC 50506 chromosome X, complete sequence	A.2.R.10	A	Logarithmic decay	Random	10
3.273	NC_014416.1 Encephalitozoon intestinalis ATCC 50506 chromosome II, complete sequence	A.2.R.10	A	Logarithmic decay	Random	10
3.273	NC_014423.1 Encephalitozoon intestinalis ATCC 50506 chromosome IX sequence	A.2.R.10	A	Logarithmic decay	Random	10
3.273	NC_014419.1 Encephalitozoon intestinalis ATCC 50506 chromosome V, complete sequence	A.2.R.10	A	Logarithmic decay	Random	10
3.273	NC_014415.1 Encephalitozoon intestinalis ATCC 50506 chromosome I, complete sequence	A.2.R.10	A	Logarithmic decay	Random	10
3.273	NC_014418.1 Encephalitozoon intestinalis ATCC 50506 chromosome IV, complete sequence	A.2.R.10	A	Logarithmic decay	Random	10
3.273	NC_014421.1 Encephalitozoon intestinalis ATCC 50506 chromosome VII, complete sequence	A.2.R.10	A	Logarithmic decay	Random	10
3.273	NC_014417.1 Encephalitozoon intestinalis ATCC 50506 chromosome III, complete sequence	A.2.R.10	A	Logarithmic decay	Random	10
2.734	CP001097.1 Chlorobium limicola DSM 245, complete genome	A.2.R.10	A	Logarithmic decay	Random	10
2.284	CP001868.2 Haloferax mediterranei ATCC 33500, complete genome	A.2.R.10	A	Logarithmic decay	Random	10
1.907	CP003059.1 Taylorella asinigenitalis MCE3, complete genome	A.2.R.10	A	Logarithmic decay	Random	10
1.593	BX470250.1 Bordetella bronchiseptica strain RB50, complete genome	A.2.R.10	A	Logarithmic decay	Random	10
1.331	CP023049.1 Chryseobacterium piperi strain ATCC BAA-1782, complete genome	A.2.R.10	A	Logarithmic decay	Random	10
1.112	CP012023.1 Celeribacter marinus strain IMCC 12053, complete genome	A.2.R.10	A	Logarithmic decay	Random	10
0.928	CP001931.1 Thermocrinis albus DSM 14484, complete genome	A.2.R.10	A	Logarithmic decay	Random	10
0.776	CP004393.1 Celeribacter indicus strain P73, complete genome	A.2.R.10	A	Logarithmic decay	Random	10
0.648	CP000822.1 Citrobacter koseri ATCC BAA-895, complete genome	A.2.R.10	A	Logarithmic decay	Random	10
0.541	CP001956.1 Haloferax volcanii DS2, complete genome	A.2.R.10	A	Logarithmic decay	Random	10
0.452	CP001108.1 Prosthecochloris aestuarii DSM 271, complete genome	A.2.R.10	A	Logarithmic decay	Random	10
0.377	NC_016906.1 Gordonia polyisoprenivorans VH2, complete genome	A.2.R.10	A	Logarithmic decay	Random	10
0.315	CP015880.1 Ensifer adhaerens strain Casida A, complete genome	A.2.R.10	A	Logarithmic decay	Random	10
0.263	NC_002505.1 Vibrio cholerae O1 biovar El Tor str. N16961 chromosome I, complete sequence	A.2.R.10	A	Logarithmic decay	Random	10
0.263	NC_002506.1 Vibrio cholerae O1 biovar El Tor str. N16961 chromosome II, complete sequence	A.2.R.10	A	Logarithmic decay	Random	10
0.22	CP016376.1 Elizabethkingia meningoseptica strain G4076, complete genome	A.2.R.10	A	Logarithmic decay	Random	10
0.184	CP022540.1 Antarctobacter heliothermus strain SMS3, complete genome	A.2.R.10	A	Logarithmic decay	Random	10
0.153	CP002588.1 Archaeoglobus veneficus SNP6, complete genome	A.2.R.10	A	Logarithmic decay	Random	10
0.128	CP012152.1 Anoxybacillus gonensis strain G2, complete genome	A.2.R.10	A	Logarithmic decay	Random	10
0.107	CP000783.1 Cronobacter sakazakii ATCC BAA-894, complete genome	A.2.R.10	A	Logarithmic decay	Random	10
0.089	CP007028.1 Thermocrinis ruber strain DSM 23557, complete genome	A.2.R.10	A	Logarithmic decay	Random	10
0.075	NC_001133.9 Saccharomyces cerevisiae S288c chromosome I, complete sequence	A.2.R.10	A	Logarithmic decay	Random	10
0.075	NC_001146.8 Saccharomyces cerevisiae S288c chromosome XIV, complete sequence	A.2.R.10	A	Logarithmic decay	Random	10
0.075	NC_001134.8 Saccharomyces cerevisiae S288c chromosome II, complete sequence	A.2.R.10	A	Logarithmic decay	Random	10
0.075	NC_001142.9 Saccharomyces cerevisiae S288c chromosome X, complete sequence	A.2.R.10	A	Logarithmic decay	Random	10
0.075	NC_001224.1 Saccharomyces cerevisiae S288c mitochondrion, complete genome	A.2.R.10	A	Logarithmic decay	Random	10
0.075	NC_001135.5 Saccharomyces cerevisiae S288c chromosome III, complete sequence	A.2.R.10	A	Logarithmic decay	Random	10
0.075	NC_001137.3 Saccharomyces cerevisiae S288c chromosome V, complete sequence	A.2.R.10	A	Logarithmic decay	Random	10
0.075	NC_001140.6 Saccharomyces cerevisiae S288c chromosome VIII, complete sequence	A.2.R.10	A	Logarithmic decay	Random	10
0.075	NC_001141.2 Saccharomyces cerevisiae S288c chromosome IX, complete sequence	A.2.R.10	A	Logarithmic decay	Random	10
0.075	NC_001139.9 Saccharomyces cerevisiae S288c chromosome VII, complete sequence	A.2.R.10	A	Logarithmic decay	Random	10
0.075	NC_001147.6 Saccharomyces cerevisiae S288c chromosome XV, complete sequence	A.2.R.10	A	Logarithmic decay	Random	10
0.075	NC_001136.10 Saccharomyces cerevisiae S288c chromosome IV, complete sequence	A.2.R.10	A	Logarithmic decay	Random	10
0.075	NC_001138.5 Saccharomyces cerevisiae S288c chromosome VI, complete sequence	A.2.R.10	A	Logarithmic decay	Random	10
0.075	NC_001145.3 Saccharomyces cerevisiae S288c chromosome XIII, complete sequence	A.2.R.10	A	Logarithmic decay	Random	10
0.075	NC_001144.5 Saccharomyces cerevisiae S288c chromosome XII, complete sequence	A.2.R.10	A	Logarithmic decay	Random	10
0.075	NC_001148.4 Saccharomyces cerevisiae S288c chromosome XVI, complete sequence	A.2.R.10	A	Logarithmic decay	Random	10
0.075	NC_001143.9 Saccharomyces cerevisiae S288c chromosome XI, complete sequence	A.2.R.10	A	Logarithmic decay	Random	10
0.062	AP011112.1 Hydrogenobacter thermophilus TK-6 DNA, complete genome	A.2.R.10	A	Logarithmic decay	Random	10
0.052	CP000096.1 Chlorobium luteolum DSM 273, complete genome	A.2.R.10	A	Logarithmic decay	Random	10
0.044	CP014687.1 Acetobacter persici strain TMW2.1084, complete genome	A.2.R.10	A	Logarithmic decay	Random	10
0.036	NC_011567.1 Anoxybacillus flavithermus WK1, complete genome	A.2.R.10	A	Logarithmic decay	Random	10
0.03	CP011341.1 Rhodococcus aetherivorans strain IcdP1, complete genome	A.2.R.10	A	Logarithmic decay	Random	10
0.025	CP014692.1 Acetobacter aceti strain TMW2.1153, complete genome	A.2.R.10	A	Logarithmic decay	Random	10
0.021	CP002456.1 Taylorella equigenitalis MCE9, complete genome	A.2.R.10	A	Logarithmic decay	Random	10
0.018	CP012257.1 Cronobacter universalis NCTC 9529, complete genome	A.2.R.10	A	Logarithmic decay	Random	10
0.015	CP001802.1 Gordonia bronchialis DSM 43247, complete genome	A.2.R.10	A	Logarithmic decay	Random	10
0.012	CP001189.1 Gluconacetobacter diazotrophicus PAl 5, complete genome	A.2.R.10	A	Logarithmic decay	Random	10
0.01	CP001389.1 Sinorhizobium fredii NGR234, complete genome	A.2.R.10	A	Logarithmic decay	Random	10
16.187	NZ_CP023402.1 Elizabethkingia anophelis Ag1 chromosome, complete genome	A.2.R.10	A	Logarithmic decay	Random	10
13.815	NC_006670.1 Cryptococcus neoformans var. neoformans JEC21 chromosome 1, complete sequence	A.2.R.10	A	Logarithmic decay	Random	10
13.815	NC_006694.1 Cryptococcus neoformans var. neoformans JEC21 chromosome 9, complete sequence	A.2.R.10	A	Logarithmic decay	Random	10
13.815	NC_006682.1 Cryptococcus neoformans var. neoformans JEC21 chromosome 13, complete sequence	A.2.R.10	A	Logarithmic decay	Random	10
13.815	NC_006683.1 Cryptococcus neoformans var. neoformans JEC21 chromosome 14, complete sequence	A.2.R.10	A	Logarithmic decay	Random	10
13.815	NC_006685.1 Cryptococcus neoformans var. neoformans JEC21 chromosome 3, complete sequence	A.2.R.10	A	Logarithmic decay	Random	10
13.815	NC_006684.1 Cryptococcus neoformans var. neoformans JEC21 chromosome 2, complete sequence	A.2.R.10	A	Logarithmic decay	Random	10
13.815	NC_006693.1 Cryptococcus neoformans var. neoformans JEC21 chromosome 8, complete sequence	A.2.R.10	A	Logarithmic decay	Random	10
13.815	NC_006679.1 Cryptococcus neoformans var. neoformans JEC21 chromosome 10, complete sequence	A.2.R.10	A	Logarithmic decay	Random	10
13.815	NC_006692.1 Cryptococcus neoformans var. neoformans JEC21 chromosome 7, complete sequence	A.2.R.10	A	Logarithmic decay	Random	10
13.815	NC_006686.1 Cryptococcus neoformans var. neoformans JEC21 chromosome 4, complete sequence	A.2.R.10	A	Logarithmic decay	Random	10
13.815	NC_006691.1 Cryptococcus neoformans var. neoformans JEC21 chromosome 6, complete sequence	A.2.R.10	A	Logarithmic decay	Random	10
13.815	NC_006687.1 Cryptococcus neoformans var. neoformans JEC21 chromosome 5, complete sequence	A.2.R.10	A	Logarithmic decay	Random	10
13.815	NC_006680.1 Cryptococcus neoformans var. neoformans JEC21 chromosome 11, complete sequence	A.2.R.10	A	Logarithmic decay	Random	10
13.815	NC_006681.1 Cryptococcus neoformans var. neoformans JEC21 chromosome 12, complete sequence	A.2.R.10	A	Logarithmic decay	Random	10
11.54	CP011341.1 Rhodococcus aetherivorans strain IcdP1, complete genome	A.2.R.10	A	Logarithmic decay	Random	10
9.639	CP001956.1 Haloferax volcanii DS2, complete genome	A.2.R.10	A	Logarithmic decay	Random	10
8.051	CP004393.1 Celeribacter indicus strain P73, complete genome	A.2.R.10	A	Logarithmic decay	Random	10
6.725	CP001931.1 Thermocrinis albus DSM 14484, complete genome	A.2.R.10	A	Logarithmic decay	Random	10
5.617	CP002588.1 Archaeoglobus veneficus SNP6, complete genome	A.2.R.10	A	Logarithmic decay	Random	10
4.692	CP001690.1 Halogeometricum borinquense DSM 11551, complete genome	A.2.R.10	A	Logarithmic decay	Random	10
3.919	CP001108.1 Prosthecochloris aestuarii DSM 271, complete genome	A.2.R.10	A	Logarithmic decay	Random	10
3.273	CP012023.1 Celeribacter marinus strain IMCC 12053, complete genome	A.2.R.10	A	Logarithmic decay	Random	10
2.734	CP016376.1 Elizabethkingia meningoseptica strain G4076, complete genome	A.2.R.10	A	Logarithmic decay	Random	10
2.284	NC_016906.1 Gordonia polyisoprenivorans VH2, complete genome	A.2.R.10	A	Logarithmic decay	Random	10
1.907	NC_014420.1 Encephalitozoon intestinalis ATCC 50506 chromosome VI, complete sequence	A.2.R.10	A	Logarithmic decay	Random	10
1.907	NC_014425.1 Encephalitozoon intestinalis ATCC 50506 chromosome XI, complete sequence	A.2.R.10	A	Logarithmic decay	Random	10
1.907	NC_014422.1 Encephalitozoon intestinalis ATCC 50506 chromosome VIII, complete sequence	A.2.R.10	A	Logarithmic decay	Random	10
1.907	NC_014424.1 Encephalitozoon intestinalis ATCC 50506 chromosome X, complete sequence	A.2.R.10	A	Logarithmic decay	Random	10
1.907	NC_014416.1 Encephalitozoon intestinalis ATCC 50506 chromosome II, complete sequence	A.2.R.10	A	Logarithmic decay	Random	10
1.907	NC_014423.1 Encephalitozoon intestinalis ATCC 50506 chromosome IX sequence	A.2.R.10	A	Logarithmic decay	Random	10
1.907	NC_014419.1 Encephalitozoon intestinalis ATCC 50506 chromosome V, complete sequence	A.2.R.10	A	Logarithmic decay	Random	10
1.907	NC_014415.1 Encephalitozoon intestinalis ATCC 50506 chromosome I, complete sequence	A.2.R.10	A	Logarithmic decay	Random	10
1.907	NC_014418.1 Encephalitozoon intestinalis ATCC 50506 chromosome IV, complete sequence	A.2.R.10	A	Logarithmic decay	Random	10
1.907	NC_014421.1 Encephalitozoon intestinalis ATCC 50506 chromosome VII, complete sequence	A.2.R.10	A	Logarithmic decay	Random	10
1.907	NC_014417.1 Encephalitozoon intestinalis ATCC 50506 chromosome III, complete sequence	A.2.R.10	A	Logarithmic decay	Random	10
1.593	CP000783.1 Cronobacter sakazakii ATCC BAA-894, complete genome	A.2.R.10	A	Logarithmic decay	Random	10
1.331	CP001389.1 Sinorhizobium fredii NGR234, complete genome	A.2.R.10	A	Logarithmic decay	Random	10
1.112	NC_001133.9 Saccharomyces cerevisiae S288c chromosome I, complete sequence	A.2.R.10	A	Logarithmic decay	Random	10
1.112	NC_001146.8 Saccharomyces cerevisiae S288c chromosome XIV, complete sequence	A.2.R.10	A	Logarithmic decay	Random	10
1.112	NC_001134.8 Saccharomyces cerevisiae S288c chromosome II, complete sequence	A.2.R.10	A	Logarithmic decay	Random	10
1.112	NC_001142.9 Saccharomyces cerevisiae S288c chromosome X, complete sequence	A.2.R.10	A	Logarithmic decay	Random	10
1.112	NC_001224.1 Saccharomyces cerevisiae S288c mitochondrion, complete genome	A.2.R.10	A	Logarithmic decay	Random	10
1.112	NC_001135.5 Saccharomyces cerevisiae S288c chromosome III, complete sequence	A.2.R.10	A	Logarithmic decay	Random	10
1.112	NC_001137.3 Saccharomyces cerevisiae S288c chromosome V, complete sequence	A.2.R.10	A	Logarithmic decay	Random	10
1.112	NC_001140.6 Saccharomyces cerevisiae S288c chromosome VIII, complete sequence	A.2.R.10	A	Logarithmic decay	Random	10
1.112	NC_001141.2 Saccharomyces cerevisiae S288c chromosome IX, complete sequence	A.2.R.10	A	Logarithmic decay	Random	10
1.112	NC_001139.9 Saccharomyces cerevisiae S288c chromosome VII, complete sequence	A.2.R.10	A	Logarithmic decay	Random	10
1.112	NC_001147.6 Saccharomyces cerevisiae S288c chromosome XV, complete sequence	A.2.R.10	A	Logarithmic decay	Random	10
1.112	NC_001136.10 Saccharomyces cerevisiae S288c chromosome IV, complete sequence	A.2.R.10	A	Logarithmic decay	Random	10
1.112	NC_001138.5 Saccharomyces cerevisiae S288c chromosome VI, complete sequence	A.2.R.10	A	Logarithmic decay	Random	10
1.112	NC_001145.3 Saccharomyces cerevisiae S288c chromosome XIII, complete sequence	A.2.R.10	A	Logarithmic decay	Random	10
1.112	NC_001144.5 Saccharomyces cerevisiae S288c chromosome XII, complete sequence	A.2.R.10	A	Logarithmic decay	Random	10
1.112	NC_001148.4 Saccharomyces cerevisiae S288c chromosome XVI, complete sequence	A.2.R.10	A	Logarithmic decay	Random	10
1.112	NC_001143.9 Saccharomyces cerevisiae S288c chromosome XI, complete sequence	A.2.R.10	A	Logarithmic decay	Random	10
0.928	CP012257.1 Cronobacter universalis NCTC 9529, complete genome	A.2.R.10	A	Logarithmic decay	Random	10
0.776	CP001868.2 Haloferax mediterranei ATCC 33500, complete genome	A.2.R.10	A	Logarithmic decay	Random	10
0.648	CP015880.1 Ensifer adhaerens strain Casida A, complete genome	A.2.R.10	A	Logarithmic decay	Random	10
0.541	CP001097.1 Chlorobium limicola DSM 245, complete genome	A.2.R.10	A	Logarithmic decay	Random	10
0.452	CP002456.1 Taylorella equigenitalis MCE9, complete genome	A.2.R.10	A	Logarithmic decay	Random	10
0.377	CP000822.1 Citrobacter koseri ATCC BAA-895, complete genome	A.2.R.10	A	Logarithmic decay	Random	10
0.315	CP001899.1 Ferroglobus placidus DSM 10642, complete genome	A.2.R.10	A	Logarithmic decay	Random	10
0.263	CP023049.1 Chryseobacterium piperi strain ATCC BAA-1782, complete genome	A.2.R.10	A	Logarithmic decay	Random	10
0.22	CP001189.1 Gluconacetobacter diazotrophicus PAl 5, complete genome	A.2.R.10	A	Logarithmic decay	Random	10
0.184	AE000782.1 Archaeoglobus fulgidus DSM 4304, complete genome	A.2.R.10	A	Logarithmic decay	Random	10
0.153	CP018058.1 Geobacillus thermocatenulatus strain KCTC 3921, complete genome	A.2.R.10	A	Logarithmic decay	Random	10
0.128	CP001802.1 Gordonia bronchialis DSM 43247, complete genome	A.2.R.10	A	Logarithmic decay	Random	10
0.107	AP011112.1 Hydrogenobacter thermophilus TK-6 DNA, complete genome	A.2.R.10	A	Logarithmic decay	Random	10
0.089	CP000096.1 Chlorobium luteolum DSM 273, complete genome	A.2.R.10	A	Logarithmic decay	Random	10
0.075	CP014687.1 Acetobacter persici strain TMW2.1084, complete genome	A.2.R.10	A	Logarithmic decay	Random	10
0.062	CP022540.1 Antarctobacter heliothermus strain SMS3, complete genome	A.2.R.10	A	Logarithmic decay	Random	10
0.052	CP007028.1 Thermocrinis ruber strain DSM 23557, complete genome	A.2.R.10	A	Logarithmic decay	Random	10
0.044	BX470250.1 Bordetella bronchiseptica strain RB50, complete genome	A.2.R.10	A	Logarithmic decay	Random	10
0.036	NC_003317.1 Brucella melitensis bv. 1 str. 16M chromosome I, complete sequence	A.2.R.10	A	Logarithmic decay	Random	10
0.036	NC_003318.1 Brucella melitensis 16M chromosome II, complete sequence	A.2.R.10	A	Logarithmic decay	Random	10
0.03	CP012152.1 Anoxybacillus gonensis strain G2, complete genome	A.2.R.10	A	Logarithmic decay	Random	10
0.025	CP000628.1 Agrobacterium radiobacter K84 chromosome 1, complete sequence	A.2.R.10	A	Logarithmic decay	Random	10
0.025	CP000629.1 Agrobacterium radiobacter K84 chromosome 2, complete sequence	A.2.R.10	A	Logarithmic decay	Random	10
0.021	NC_011567.1 Anoxybacillus flavithermus WK1, complete genome	A.2.R.10	A	Logarithmic decay	Random	10
0.018	CP014692.1 Acetobacter aceti strain TMW2.1153, complete genome	A.2.R.10	A	Logarithmic decay	Random	10
0.015	CP003059.1 Taylorella asinigenitalis MCE3, complete genome	A.2.R.10	A	Logarithmic decay	Random	10
0.012	NC_002505.1 Vibrio cholerae O1 biovar El Tor str. N16961 chromosome I, complete sequence	A.2.R.10	A	Logarithmic decay	Random	10
0.012	NC_002506.1 Vibrio cholerae O1 biovar El Tor str. N16961 chromosome II, complete sequence	A.2.R.10	A	Logarithmic decay	Random	10
0.01	NC_007494.2 Rhodobacter sphaeroides 2.4.1 chromosome 2, complete sequence	A.2.R.10	A	Logarithmic decay	Random	10
0.01	NC_007493.2 Rhodobacter sphaeroides 2.4.1 chromosome 1, complete sequence	A.2.R.10	A	Logarithmic decay	Random	10
16.187	NC_014420.1 Encephalitozoon intestinalis ATCC 50506 chromosome VI, complete sequence	A.2.R.120	A	Logarithmic decay	Random	120
16.187	NC_014425.1 Encephalitozoon intestinalis ATCC 50506 chromosome XI, complete sequence	A.2.R.120	A	Logarithmic decay	Random	120
16.187	NC_014422.1 Encephalitozoon intestinalis ATCC 50506 chromosome VIII, complete sequence	A.2.R.120	A	Logarithmic decay	Random	120
16.187	NC_014424.1 Encephalitozoon intestinalis ATCC 50506 chromosome X, complete sequence	A.2.R.120	A	Logarithmic decay	Random	120
16.187	NC_014416.1 Encephalitozoon intestinalis ATCC 50506 chromosome II, complete sequence	A.2.R.120	A	Logarithmic decay	Random	120
16.187	NC_014423.1 Encephalitozoon intestinalis ATCC 50506 chromosome IX sequence	A.2.R.120	A	Logarithmic decay	Random	120
16.187	NC_014419.1 Encephalitozoon intestinalis ATCC 50506 chromosome V, complete sequence	A.2.R.120	A	Logarithmic decay	Random	120
16.187	NC_014415.1 Encephalitozoon intestinalis ATCC 50506 chromosome I, complete sequence	A.2.R.120	A	Logarithmic decay	Random	120
16.187	NC_014418.1 Encephalitozoon intestinalis ATCC 50506 chromosome IV, complete sequence	A.2.R.120	A	Logarithmic decay	Random	120
16.187	NC_014421.1 Encephalitozoon intestinalis ATCC 50506 chromosome VII, complete sequence	A.2.R.120	A	Logarithmic decay	Random	120
16.187	NC_014417.1 Encephalitozoon intestinalis ATCC 50506 chromosome III, complete sequence	A.2.R.120	A	Logarithmic decay	Random	120
13.815	NC_001133.9 Saccharomyces cerevisiae S288c chromosome I, complete sequence	A.2.R.120	A	Logarithmic decay	Random	120
13.815	NC_001146.8 Saccharomyces cerevisiae S288c chromosome XIV, complete sequence	A.2.R.120	A	Logarithmic decay	Random	120
13.815	NC_001134.8 Saccharomyces cerevisiae S288c chromosome II, complete sequence	A.2.R.120	A	Logarithmic decay	Random	120
13.815	NC_001142.9 Saccharomyces cerevisiae S288c chromosome X, complete sequence	A.2.R.120	A	Logarithmic decay	Random	120
13.815	NC_001224.1 Saccharomyces cerevisiae S288c mitochondrion, complete genome	A.2.R.120	A	Logarithmic decay	Random	120
13.815	NC_001135.5 Saccharomyces cerevisiae S288c chromosome III, complete sequence	A.2.R.120	A	Logarithmic decay	Random	120
13.815	NC_001137.3 Saccharomyces cerevisiae S288c chromosome V, complete sequence	A.2.R.120	A	Logarithmic decay	Random	120
13.815	NC_001140.6 Saccharomyces cerevisiae S288c chromosome VIII, complete sequence	A.2.R.120	A	Logarithmic decay	Random	120
13.815	NC_001141.2 Saccharomyces cerevisiae S288c chromosome IX, complete sequence	A.2.R.120	A	Logarithmic decay	Random	120
13.815	NC_001139.9 Saccharomyces cerevisiae S288c chromosome VII, complete sequence	A.2.R.120	A	Logarithmic decay	Random	120
13.815	NC_001147.6 Saccharomyces cerevisiae S288c chromosome XV, complete sequence	A.2.R.120	A	Logarithmic decay	Random	120
13.815	NC_001136.10 Saccharomyces cerevisiae S288c chromosome IV, complete sequence	A.2.R.120	A	Logarithmic decay	Random	120
13.815	NC_001138.5 Saccharomyces cerevisiae S288c chromosome VI, complete sequence	A.2.R.120	A	Logarithmic decay	Random	120
13.815	NC_001145.3 Saccharomyces cerevisiae S288c chromosome XIII, complete sequence	A.2.R.120	A	Logarithmic decay	Random	120
13.815	NC_001144.5 Saccharomyces cerevisiae S288c chromosome XII, complete sequence	A.2.R.120	A	Logarithmic decay	Random	120
13.815	NC_001148.4 Saccharomyces cerevisiae S288c chromosome XVI, complete sequence	A.2.R.120	A	Logarithmic decay	Random	120
13.815	NC_001143.9 Saccharomyces cerevisiae S288c chromosome XI, complete sequence	A.2.R.120	A	Logarithmic decay	Random	120
11.54	NC_003317.1 Brucella melitensis bv. 1 str. 16M chromosome I, complete sequence	A.2.R.120	A	Logarithmic decay	Random	120
11.54	NC_003318.1 Brucella melitensis 16M chromosome II, complete sequence	A.2.R.120	A	Logarithmic decay	Random	120
9.639	CP001389.1 Sinorhizobium fredii NGR234, complete genome	A.2.R.120	A	Logarithmic decay	Random	120
8.051	NC_006670.1 Cryptococcus neoformans var. neoformans JEC21 chromosome 1, complete sequence	A.2.R.120	A	Logarithmic decay	Random	120
8.051	NC_006694.1 Cryptococcus neoformans var. neoformans JEC21 chromosome 9, complete sequence	A.2.R.120	A	Logarithmic decay	Random	120
8.051	NC_006682.1 Cryptococcus neoformans var. neoformans JEC21 chromosome 13, complete sequence	A.2.R.120	A	Logarithmic decay	Random	120
8.051	NC_006683.1 Cryptococcus neoformans var. neoformans JEC21 chromosome 14, complete sequence	A.2.R.120	A	Logarithmic decay	Random	120
8.051	NC_006685.1 Cryptococcus neoformans var. neoformans JEC21 chromosome 3, complete sequence	A.2.R.120	A	Logarithmic decay	Random	120
8.051	NC_006684.1 Cryptococcus neoformans var. neoformans JEC21 chromosome 2, complete sequence	A.2.R.120	A	Logarithmic decay	Random	120
8.051	NC_006693.1 Cryptococcus neoformans var. neoformans JEC21 chromosome 8, complete sequence	A.2.R.120	A	Logarithmic decay	Random	120
8.051	NC_006679.1 Cryptococcus neoformans var. neoformans JEC21 chromosome 10, complete sequence	A.2.R.120	A	Logarithmic decay	Random	120
8.051	NC_006692.1 Cryptococcus neoformans var. neoformans JEC21 chromosome 7, complete sequence	A.2.R.120	A	Logarithmic decay	Random	120
8.051	NC_006686.1 Cryptococcus neoformans var. neoformans JEC21 chromosome 4, complete sequence	A.2.R.120	A	Logarithmic decay	Random	120
8.051	NC_006691.1 Cryptococcus neoformans var. neoformans JEC21 chromosome 6, complete sequence	A.2.R.120	A	Logarithmic decay	Random	120
8.051	NC_006687.1 Cryptococcus neoformans var. neoformans JEC21 chromosome 5, complete sequence	A.2.R.120	A	Logarithmic decay	Random	120
8.051	NC_006680.1 Cryptococcus neoformans var. neoformans JEC21 chromosome 11, complete sequence	A.2.R.120	A	Logarithmic decay	Random	120
8.051	NC_006681.1 Cryptococcus neoformans var. neoformans JEC21 chromosome 12, complete sequence	A.2.R.120	A	Logarithmic decay	Random	120
6.725	CP001868.2 Haloferax mediterranei ATCC 33500, complete genome	A.2.R.120	A	Logarithmic decay	Random	120
5.617	CP014687.1 Acetobacter persici strain TMW2.1084, complete genome	A.2.R.120	A	Logarithmic decay	Random	120
4.692	CP007028.1 Thermocrinis ruber strain DSM 23557, complete genome	A.2.R.120	A	Logarithmic decay	Random	120
3.919	CP000822.1 Citrobacter koseri ATCC BAA-895, complete genome	A.2.R.120	A	Logarithmic decay	Random	120
3.273	CP002456.1 Taylorella equigenitalis MCE9, complete genome	A.2.R.120	A	Logarithmic decay	Random	120
2.734	CP000783.1 Cronobacter sakazakii ATCC BAA-894, complete genome	A.2.R.120	A	Logarithmic decay	Random	120
2.284	CP018058.1 Geobacillus thermocatenulatus strain KCTC 3921, complete genome	A.2.R.120	A	Logarithmic decay	Random	120
1.907	NC_016906.1 Gordonia polyisoprenivorans VH2, complete genome	A.2.R.120	A	Logarithmic decay	Random	120
1.593	CP003059.1 Taylorella asinigenitalis MCE3, complete genome	A.2.R.120	A	Logarithmic decay	Random	120
1.331	CP012257.1 Cronobacter universalis NCTC 9529, complete genome	A.2.R.120	A	Logarithmic decay	Random	120
1.112	AP011112.1 Hydrogenobacter thermophilus TK-6 DNA, complete genome	A.2.R.120	A	Logarithmic decay	Random	120
0.928	CP012152.1 Anoxybacillus gonensis strain G2, complete genome	A.2.R.120	A	Logarithmic decay	Random	120
0.776	CP000628.1 Agrobacterium radiobacter K84 chromosome 1, complete sequence	A.2.R.120	A	Logarithmic decay	Random	120
0.776	CP000629.1 Agrobacterium radiobacter K84 chromosome 2, complete sequence	A.2.R.120	A	Logarithmic decay	Random	120
0.648	CP012023.1 Celeribacter marinus strain IMCC 12053, complete genome	A.2.R.120	A	Logarithmic decay	Random	120
0.541	CP001097.1 Chlorobium limicola DSM 245, complete genome	A.2.R.120	A	Logarithmic decay	Random	120
0.452	NC_007494.2 Rhodobacter sphaeroides 2.4.1 chromosome 2, complete sequence	A.2.R.120	A	Logarithmic decay	Random	120
0.452	NC_007493.2 Rhodobacter sphaeroides 2.4.1 chromosome 1, complete sequence	A.2.R.120	A	Logarithmic decay	Random	120
0.377	CP001108.1 Prosthecochloris aestuarii DSM 271, complete genome	A.2.R.120	A	Logarithmic decay	Random	120
0.315	CP023049.1 Chryseobacterium piperi strain ATCC BAA-1782, complete genome	A.2.R.120	A	Logarithmic decay	Random	120
0.263	AE000782.1 Archaeoglobus fulgidus DSM 4304, complete genome	A.2.R.120	A	Logarithmic decay	Random	120
0.22	CP001690.1 Halogeometricum borinquense DSM 11551, complete genome	A.2.R.120	A	Logarithmic decay	Random	120
0.184	CP004393.1 Celeribacter indicus strain P73, complete genome	A.2.R.120	A	Logarithmic decay	Random	120
0.153	NC_011567.1 Anoxybacillus flavithermus WK1, complete genome	A.2.R.120	A	Logarithmic decay	Random	120
0.128	CP014692.1 Acetobacter aceti strain TMW2.1153, complete genome	A.2.R.120	A	Logarithmic decay	Random	120
0.107	CP016376.1 Elizabethkingia meningoseptica strain G4076, complete genome	A.2.R.120	A	Logarithmic decay	Random	120
0.089	NC_002505.1 Vibrio cholerae O1 biovar El Tor str. N16961 chromosome I, complete sequence	A.2.R.120	A	Logarithmic decay	Random	120
0.089	NC_002506.1 Vibrio cholerae O1 biovar El Tor str. N16961 chromosome II, complete sequence	A.2.R.120	A	Logarithmic decay	Random	120
0.075	CP001956.1 Haloferax volcanii DS2, complete genome	A.2.R.120	A	Logarithmic decay	Random	120
0.062	CP001899.1 Ferroglobus placidus DSM 10642, complete genome	A.2.R.120	A	Logarithmic decay	Random	120
0.052	CP011341.1 Rhodococcus aetherivorans strain IcdP1, complete genome	A.2.R.120	A	Logarithmic decay	Random	120
0.044	CP022540.1 Antarctobacter heliothermus strain SMS3, complete genome	A.2.R.120	A	Logarithmic decay	Random	120
0.036	CP001189.1 Gluconacetobacter diazotrophicus PAl 5, complete genome	A.2.R.120	A	Logarithmic decay	Random	120
0.03	CP001931.1 Thermocrinis albus DSM 14484, complete genome	A.2.R.120	A	Logarithmic decay	Random	120
0.025	CP001802.1 Gordonia bronchialis DSM 43247, complete genome	A.2.R.120	A	Logarithmic decay	Random	120
0.021	CP015880.1 Ensifer adhaerens strain Casida A, complete genome	A.2.R.120	A	Logarithmic decay	Random	120
0.018	NZ_CP023402.1 Elizabethkingia anophelis Ag1 chromosome, complete genome	A.2.R.120	A	Logarithmic decay	Random	120
0.015	CP000096.1 Chlorobium luteolum DSM 273, complete genome	A.2.R.120	A	Logarithmic decay	Random	120
0.012	CP002588.1 Archaeoglobus veneficus SNP6, complete genome	A.2.R.120	A	Logarithmic decay	Random	120
0.01	BX470250.1 Bordetella bronchiseptica strain RB50, complete genome	A.2.R.120	A	Logarithmic decay	Random	120
16.187	CP016376.1 Elizabethkingia meningoseptica strain G4076, complete genome	A.2.R.180	A	Logarithmic decay	Random	180
13.815	BX470250.1 Bordetella bronchiseptica strain RB50, complete genome	A.2.R.180	A	Logarithmic decay	Random	180
11.54	CP001868.2 Haloferax mediterranei ATCC 33500, complete genome	A.2.R.180	A	Logarithmic decay	Random	180
9.639	NZ_CP023402.1 Elizabethkingia anophelis Ag1 chromosome, complete genome	A.2.R.180	A	Logarithmic decay	Random	180
8.051	CP014692.1 Acetobacter aceti strain TMW2.1153, complete genome	A.2.R.180	A	Logarithmic decay	Random	180
6.725	CP001189.1 Gluconacetobacter diazotrophicus PAl 5, complete genome	A.2.R.180	A	Logarithmic decay	Random	180
5.617	CP000822.1 Citrobacter koseri ATCC BAA-895, complete genome	A.2.R.180	A	Logarithmic decay	Random	180
4.692	NC_001133.9 Saccharomyces cerevisiae S288c chromosome I, complete sequence	A.2.R.180	A	Logarithmic decay	Random	180
4.692	NC_001146.8 Saccharomyces cerevisiae S288c chromosome XIV, complete sequence	A.2.R.180	A	Logarithmic decay	Random	180
4.692	NC_001134.8 Saccharomyces cerevisiae S288c chromosome II, complete sequence	A.2.R.180	A	Logarithmic decay	Random	180
4.692	NC_001142.9 Saccharomyces cerevisiae S288c chromosome X, complete sequence	A.2.R.180	A	Logarithmic decay	Random	180
4.692	NC_001224.1 Saccharomyces cerevisiae S288c mitochondrion, complete genome	A.2.R.180	A	Logarithmic decay	Random	180
4.692	NC_001135.5 Saccharomyces cerevisiae S288c chromosome III, complete sequence	A.2.R.180	A	Logarithmic decay	Random	180
4.692	NC_001137.3 Saccharomyces cerevisiae S288c chromosome V, complete sequence	A.2.R.180	A	Logarithmic decay	Random	180
4.692	NC_001140.6 Saccharomyces cerevisiae S288c chromosome VIII, complete sequence	A.2.R.180	A	Logarithmic decay	Random	180
4.692	NC_001141.2 Saccharomyces cerevisiae S288c chromosome IX, complete sequence	A.2.R.180	A	Logarithmic decay	Random	180
4.692	NC_001139.9 Saccharomyces cerevisiae S288c chromosome VII, complete sequence	A.2.R.180	A	Logarithmic decay	Random	180
4.692	NC_001147.6 Saccharomyces cerevisiae S288c chromosome XV, complete sequence	A.2.R.180	A	Logarithmic decay	Random	180
4.692	NC_001136.10 Saccharomyces cerevisiae S288c chromosome IV, complete sequence	A.2.R.180	A	Logarithmic decay	Random	180
4.692	NC_001138.5 Saccharomyces cerevisiae S288c chromosome VI, complete sequence	A.2.R.180	A	Logarithmic decay	Random	180
4.692	NC_001145.3 Saccharomyces cerevisiae S288c chromosome XIII, complete sequence	A.2.R.180	A	Logarithmic decay	Random	180
4.692	NC_001144.5 Saccharomyces cerevisiae S288c chromosome XII, complete sequence	A.2.R.180	A	Logarithmic decay	Random	180
4.692	NC_001148.4 Saccharomyces cerevisiae S288c chromosome XVI, complete sequence	A.2.R.180	A	Logarithmic decay	Random	180
4.692	NC_001143.9 Saccharomyces cerevisiae S288c chromosome XI, complete sequence	A.2.R.180	A	Logarithmic decay	Random	180
3.919	CP001690.1 Halogeometricum borinquense DSM 11551, complete genome	A.2.R.180	A	Logarithmic decay	Random	180
3.273	CP001899.1 Ferroglobus placidus DSM 10642, complete genome	A.2.R.180	A	Logarithmic decay	Random	180
2.734	NC_007494.2 Rhodobacter sphaeroides 2.4.1 chromosome 2, complete sequence	A.2.R.180	A	Logarithmic decay	Random	180
2.734	NC_007493.2 Rhodobacter sphaeroides 2.4.1 chromosome 1, complete sequence	A.2.R.180	A	Logarithmic decay	Random	180
2.284	CP001097.1 Chlorobium limicola DSM 245, complete genome	A.2.R.180	A	Logarithmic decay	Random	180
1.907	CP000628.1 Agrobacterium radiobacter K84 chromosome 1, complete sequence	A.2.R.180	A	Logarithmic decay	Random	180
1.907	CP000629.1 Agrobacterium radiobacter K84 chromosome 2, complete sequence	A.2.R.180	A	Logarithmic decay	Random	180
1.593	CP023049.1 Chryseobacterium piperi strain ATCC BAA-1782, complete genome	A.2.R.180	A	Logarithmic decay	Random	180
1.331	CP002588.1 Archaeoglobus veneficus SNP6, complete genome	A.2.R.180	A	Logarithmic decay	Random	180
1.112	CP001389.1 Sinorhizobium fredii NGR234, complete genome	A.2.R.180	A	Logarithmic decay	Random	180
0.928	NC_016906.1 Gordonia polyisoprenivorans VH2, complete genome	A.2.R.180	A	Logarithmic decay	Random	180
0.776	CP000096.1 Chlorobium luteolum DSM 273, complete genome	A.2.R.180	A	Logarithmic decay	Random	180
0.648	NC_011567.1 Anoxybacillus flavithermus WK1, complete genome	A.2.R.180	A	Logarithmic decay	Random	180
0.541	CP001956.1 Haloferax volcanii DS2, complete genome	A.2.R.180	A	Logarithmic decay	Random	180
0.452	CP012023.1 Celeribacter marinus strain IMCC 12053, complete genome	A.2.R.180	A	Logarithmic decay	Random	180
0.377	CP004393.1 Celeribacter indicus strain P73, complete genome	A.2.R.180	A	Logarithmic decay	Random	180
0.315	CP012152.1 Anoxybacillus gonensis strain G2, complete genome	A.2.R.180	A	Logarithmic decay	Random	180
0.263	CP003059.1 Taylorella asinigenitalis MCE3, complete genome	A.2.R.180	A	Logarithmic decay	Random	180
0.22	CP014687.1 Acetobacter persici strain TMW2.1084, complete genome	A.2.R.180	A	Logarithmic decay	Random	180
0.184	NC_003317.1 Brucella melitensis bv. 1 str. 16M chromosome I, complete sequence	A.2.R.180	A	Logarithmic decay	Random	180
0.184	NC_003318.1 Brucella melitensis 16M chromosome II, complete sequence	A.2.R.180	A	Logarithmic decay	Random	180
0.153	CP001931.1 Thermocrinis albus DSM 14484, complete genome	A.2.R.180	A	Logarithmic decay	Random	180
0.128	CP015880.1 Ensifer adhaerens strain Casida A, complete genome	A.2.R.180	A	Logarithmic decay	Random	180
0.107	AE000782.1 Archaeoglobus fulgidus DSM 4304, complete genome	A.2.R.180	A	Logarithmic decay	Random	180
0.089	AP011112.1 Hydrogenobacter thermophilus TK-6 DNA, complete genome	A.2.R.180	A	Logarithmic decay	Random	180
0.075	CP002456.1 Taylorella equigenitalis MCE9, complete genome	A.2.R.180	A	Logarithmic decay	Random	180
0.062	CP001108.1 Prosthecochloris aestuarii DSM 271, complete genome	A.2.R.180	A	Logarithmic decay	Random	180
0.052	NC_006670.1 Cryptococcus neoformans var. neoformans JEC21 chromosome 1, complete sequence	A.2.R.180	A	Logarithmic decay	Random	180
0.052	NC_006694.1 Cryptococcus neoformans var. neoformans JEC21 chromosome 9, complete sequence	A.2.R.180	A	Logarithmic decay	Random	180
0.052	NC_006682.1 Cryptococcus neoformans var. neoformans JEC21 chromosome 13, complete sequence	A.2.R.180	A	Logarithmic decay	Random	180
0.052	NC_006683.1 Cryptococcus neoformans var. neoformans JEC21 chromosome 14, complete sequence	A.2.R.180	A	Logarithmic decay	Random	180
0.052	NC_006685.1 Cryptococcus neoformans var. neoformans JEC21 chromosome 3, complete sequence	A.2.R.180	A	Logarithmic decay	Random	180
0.052	NC_006684.1 Cryptococcus neoformans var. neoformans JEC21 chromosome 2, complete sequence	A.2.R.180	A	Logarithmic decay	Random	180
0.052	NC_006693.1 Cryptococcus neoformans var. neoformans JEC21 chromosome 8, complete sequence	A.2.R.180	A	Logarithmic decay	Random	180
0.052	NC_006679.1 Cryptococcus neoformans var. neoformans JEC21 chromosome 10, complete sequence	A.2.R.180	A	Logarithmic decay	Random	180
0.052	NC_006692.1 Cryptococcus neoformans var. neoformans JEC21 chromosome 7, complete sequence	A.2.R.180	A	Logarithmic decay	Random	180
0.052	NC_006686.1 Cryptococcus neoformans var. neoformans JEC21 chromosome 4, complete sequence	A.2.R.180	A	Logarithmic decay	Random	180
0.052	NC_006691.1 Cryptococcus neoformans var. neoformans JEC21 chromosome 6, complete sequence	A.2.R.180	A	Logarithmic decay	Random	180
0.052	NC_006687.1 Cryptococcus neoformans var. neoformans JEC21 chromosome 5, complete sequence	A.2.R.180	A	Logarithmic decay	Random	180
0.052	NC_006680.1 Cryptococcus neoformans var. neoformans JEC21 chromosome 11, complete sequence	A.2.R.180	A	Logarithmic decay	Random	180
0.052	NC_006681.1 Cryptococcus neoformans var. neoformans JEC21 chromosome 12, complete sequence	A.2.R.180	A	Logarithmic decay	Random	180
0.044	CP000783.1 Cronobacter sakazakii ATCC BAA-894, complete genome	A.2.R.180	A	Logarithmic decay	Random	180
0.036	CP018058.1 Geobacillus thermocatenulatus strain KCTC 3921, complete genome	A.2.R.180	A	Logarithmic decay	Random	180
0.03	NC_014420.1 Encephalitozoon intestinalis ATCC 50506 chromosome VI, complete sequence	A.2.R.180	A	Logarithmic decay	Random	180
0.03	NC_014425.1 Encephalitozoon intestinalis ATCC 50506 chromosome XI, complete sequence	A.2.R.180	A	Logarithmic decay	Random	180
0.03	NC_014422.1 Encephalitozoon intestinalis ATCC 50506 chromosome VIII, complete sequence	A.2.R.180	A	Logarithmic decay	Random	180
0.03	NC_014424.1 Encephalitozoon intestinalis ATCC 50506 chromosome X, complete sequence	A.2.R.180	A	Logarithmic decay	Random	180
0.03	NC_014416.1 Encephalitozoon intestinalis ATCC 50506 chromosome II, complete sequence	A.2.R.180	A	Logarithmic decay	Random	180
0.03	NC_014423.1 Encephalitozoon intestinalis ATCC 50506 chromosome IX sequence	A.2.R.180	A	Logarithmic decay	Random	180
0.03	NC_014419.1 Encephalitozoon intestinalis ATCC 50506 chromosome V, complete sequence	A.2.R.180	A	Logarithmic decay	Random	180
0.03	NC_014415.1 Encephalitozoon intestinalis ATCC 50506 chromosome I, complete sequence	A.2.R.180	A	Logarithmic decay	Random	180
0.03	NC_014418.1 Encephalitozoon intestinalis ATCC 50506 chromosome IV, complete sequence	A.2.R.180	A	Logarithmic decay	Random	180
0.03	NC_014421.1 Encephalitozoon intestinalis ATCC 50506 chromosome VII, complete sequence	A.2.R.180	A	Logarithmic decay	Random	180
0.03	NC_014417.1 Encephalitozoon intestinalis ATCC 50506 chromosome III, complete sequence	A.2.R.180	A	Logarithmic decay	Random	180
0.025	CP022540.1 Antarctobacter heliothermus strain SMS3, complete genome	A.2.R.180	A	Logarithmic decay	Random	180
0.021	CP001802.1 Gordonia bronchialis DSM 43247, complete genome	A.2.R.180	A	Logarithmic decay	Random	180
0.018	NC_002505.1 Vibrio cholerae O1 biovar El Tor str. N16961 chromosome I, complete sequence	A.2.R.180	A	Logarithmic decay	Random	180
0.018	NC_002506.1 Vibrio cholerae O1 biovar El Tor str. N16961 chromosome II, complete sequence	A.2.R.180	A	Logarithmic decay	Random	180
0.015	CP007028.1 Thermocrinis ruber strain DSM 23557, complete genome	A.2.R.180	A	Logarithmic decay	Random	180
0.012	CP012257.1 Cronobacter universalis NCTC 9529, complete genome	A.2.R.180	A	Logarithmic decay	Random	180
0.01	CP011341.1 Rhodococcus aetherivorans strain IcdP1, complete genome	A.2.R.180	A	Logarithmic decay	Random	180
16.187	CP007028.1 Thermocrinis ruber strain DSM 23557, complete genome	A.2.R.30	A	Logarithmic decay	Random	30
13.815	CP011341.1 Rhodococcus aetherivorans strain IcdP1, complete genome	A.2.R.30	A	Logarithmic decay	Random	30
11.54	CP001868.2 Haloferax mediterranei ATCC 33500, complete genome	A.2.R.30	A	Logarithmic decay	Random	30
9.639	NC_006670.1 Cryptococcus neoformans var. neoformans JEC21 chromosome 1, complete sequence	A.2.R.30	A	Logarithmic decay	Random	30
9.639	NC_006694.1 Cryptococcus neoformans var. neoformans JEC21 chromosome 9, complete sequence	A.2.R.30	A	Logarithmic decay	Random	30
9.639	NC_006682.1 Cryptococcus neoformans var. neoformans JEC21 chromosome 13, complete sequence	A.2.R.30	A	Logarithmic decay	Random	30
9.639	NC_006683.1 Cryptococcus neoformans var. neoformans JEC21 chromosome 14, complete sequence	A.2.R.30	A	Logarithmic decay	Random	30
9.639	NC_006685.1 Cryptococcus neoformans var. neoformans JEC21 chromosome 3, complete sequence	A.2.R.30	A	Logarithmic decay	Random	30
9.639	NC_006684.1 Cryptococcus neoformans var. neoformans JEC21 chromosome 2, complete sequence	A.2.R.30	A	Logarithmic decay	Random	30
9.639	NC_006693.1 Cryptococcus neoformans var. neoformans JEC21 chromosome 8, complete sequence	A.2.R.30	A	Logarithmic decay	Random	30
9.639	NC_006679.1 Cryptococcus neoformans var. neoformans JEC21 chromosome 10, complete sequence	A.2.R.30	A	Logarithmic decay	Random	30
9.639	NC_006692.1 Cryptococcus neoformans var. neoformans JEC21 chromosome 7, complete sequence	A.2.R.30	A	Logarithmic decay	Random	30
9.639	NC_006686.1 Cryptococcus neoformans var. neoformans JEC21 chromosome 4, complete sequence	A.2.R.30	A	Logarithmic decay	Random	30
9.639	NC_006691.1 Cryptococcus neoformans var. neoformans JEC21 chromosome 6, complete sequence	A.2.R.30	A	Logarithmic decay	Random	30
9.639	NC_006687.1 Cryptococcus neoformans var. neoformans JEC21 chromosome 5, complete sequence	A.2.R.30	A	Logarithmic decay	Random	30
9.639	NC_006680.1 Cryptococcus neoformans var. neoformans JEC21 chromosome 11, complete sequence	A.2.R.30	A	Logarithmic decay	Random	30
9.639	NC_006681.1 Cryptococcus neoformans var. neoformans JEC21 chromosome 12, complete sequence	A.2.R.30	A	Logarithmic decay	Random	30
8.051	CP001108.1 Prosthecochloris aestuarii DSM 271, complete genome	A.2.R.30	A	Logarithmic decay	Random	30
6.725	CP015880.1 Ensifer adhaerens strain Casida A, complete genome	A.2.R.30	A	Logarithmic decay	Random	30
5.617	CP014692.1 Acetobacter aceti strain TMW2.1153, complete genome	A.2.R.30	A	Logarithmic decay	Random	30
4.692	NZ_CP023402.1 Elizabethkingia anophelis Ag1 chromosome, complete genome	A.2.R.30	A	Logarithmic decay	Random	30
3.919	CP012257.1 Cronobacter universalis NCTC 9529, complete genome	A.2.R.30	A	Logarithmic decay	Random	30
3.273	NC_014420.1 Encephalitozoon intestinalis ATCC 50506 chromosome VI, complete sequence	A.2.R.30	A	Logarithmic decay	Random	30
3.273	NC_014425.1 Encephalitozoon intestinalis ATCC 50506 chromosome XI, complete sequence	A.2.R.30	A	Logarithmic decay	Random	30
3.273	NC_014422.1 Encephalitozoon intestinalis ATCC 50506 chromosome VIII, complete sequence	A.2.R.30	A	Logarithmic decay	Random	30
3.273	NC_014424.1 Encephalitozoon intestinalis ATCC 50506 chromosome X, complete sequence	A.2.R.30	A	Logarithmic decay	Random	30
3.273	NC_014416.1 Encephalitozoon intestinalis ATCC 50506 chromosome II, complete sequence	A.2.R.30	A	Logarithmic decay	Random	30
3.273	NC_014423.1 Encephalitozoon intestinalis ATCC 50506 chromosome IX sequence	A.2.R.30	A	Logarithmic decay	Random	30
3.273	NC_014419.1 Encephalitozoon intestinalis ATCC 50506 chromosome V, complete sequence	A.2.R.30	A	Logarithmic decay	Random	30
3.273	NC_014415.1 Encephalitozoon intestinalis ATCC 50506 chromosome I, complete sequence	A.2.R.30	A	Logarithmic decay	Random	30
3.273	NC_014418.1 Encephalitozoon intestinalis ATCC 50506 chromosome IV, complete sequence	A.2.R.30	A	Logarithmic decay	Random	30
3.273	NC_014421.1 Encephalitozoon intestinalis ATCC 50506 chromosome VII, complete sequence	A.2.R.30	A	Logarithmic decay	Random	30
3.273	NC_014417.1 Encephalitozoon intestinalis ATCC 50506 chromosome III, complete sequence	A.2.R.30	A	Logarithmic decay	Random	30
2.734	CP000628.1 Agrobacterium radiobacter K84 chromosome 1, complete sequence	A.2.R.30	A	Logarithmic decay	Random	30
2.734	CP000629.1 Agrobacterium radiobacter K84 chromosome 2, complete sequence	A.2.R.30	A	Logarithmic decay	Random	30
2.284	CP001690.1 Halogeometricum borinquense DSM 11551, complete genome	A.2.R.30	A	Logarithmic decay	Random	30
1.907	CP018058.1 Geobacillus thermocatenulatus strain KCTC 3921, complete genome	A.2.R.30	A	Logarithmic decay	Random	30
1.593	NC_011567.1 Anoxybacillus flavithermus WK1, complete genome	A.2.R.30	A	Logarithmic decay	Random	30
1.331	AE000782.1 Archaeoglobus fulgidus DSM 4304, complete genome	A.2.R.30	A	Logarithmic decay	Random	30
1.112	CP002456.1 Taylorella equigenitalis MCE9, complete genome	A.2.R.30	A	Logarithmic decay	Random	30
0.928	CP014687.1 Acetobacter persici strain TMW2.1084, complete genome	A.2.R.30	A	Logarithmic decay	Random	30
0.776	CP004393.1 Celeribacter indicus strain P73, complete genome	A.2.R.30	A	Logarithmic decay	Random	30
0.648	CP001899.1 Ferroglobus placidus DSM 10642, complete genome	A.2.R.30	A	Logarithmic decay	Random	30
0.541	CP022540.1 Antarctobacter heliothermus strain SMS3, complete genome	A.2.R.30	A	Logarithmic decay	Random	30
0.452	CP001802.1 Gordonia bronchialis DSM 43247, complete genome	A.2.R.30	A	Logarithmic decay	Random	30
0.377	AP011112.1 Hydrogenobacter thermophilus TK-6 DNA, complete genome	A.2.R.30	A	Logarithmic decay	Random	30
0.315	CP012152.1 Anoxybacillus gonensis strain G2, complete genome	A.2.R.30	A	Logarithmic decay	Random	30
0.263	CP001189.1 Gluconacetobacter diazotrophicus PAl 5, complete genome	A.2.R.30	A	Logarithmic decay	Random	30
0.22	CP002588.1 Archaeoglobus veneficus SNP6, complete genome	A.2.R.30	A	Logarithmic decay	Random	30
0.184	BX470250.1 Bordetella bronchiseptica strain RB50, complete genome	A.2.R.30	A	Logarithmic decay	Random	30
0.153	CP000783.1 Cronobacter sakazakii ATCC BAA-894, complete genome	A.2.R.30	A	Logarithmic decay	Random	30
0.128	CP001931.1 Thermocrinis albus DSM 14484, complete genome	A.2.R.30	A	Logarithmic decay	Random	30
0.107	NC_007494.2 Rhodobacter sphaeroides 2.4.1 chromosome 2, complete sequence	A.2.R.30	A	Logarithmic decay	Random	30
0.107	NC_007493.2 Rhodobacter sphaeroides 2.4.1 chromosome 1, complete sequence	A.2.R.30	A	Logarithmic decay	Random	30
0.089	NC_016906.1 Gordonia polyisoprenivorans VH2, complete genome	A.2.R.30	A	Logarithmic decay	Random	30
0.075	CP016376.1 Elizabethkingia meningoseptica strain G4076, complete genome	A.2.R.30	A	Logarithmic decay	Random	30
0.062	CP000096.1 Chlorobium luteolum DSM 273, complete genome	A.2.R.30	A	Logarithmic decay	Random	30
0.052	CP000822.1 Citrobacter koseri ATCC BAA-895, complete genome	A.2.R.30	A	Logarithmic decay	Random	30
0.044	CP023049.1 Chryseobacterium piperi strain ATCC BAA-1782, complete genome	A.2.R.30	A	Logarithmic decay	Random	30
0.036	CP001956.1 Haloferax volcanii DS2, complete genome	A.2.R.30	A	Logarithmic decay	Random	30
0.03	NC_002505.1 Vibrio cholerae O1 biovar El Tor str. N16961 chromosome I, complete sequence	A.2.R.30	A	Logarithmic decay	Random	30
0.03	NC_002506.1 Vibrio cholerae O1 biovar El Tor str. N16961 chromosome II, complete sequence	A.2.R.30	A	Logarithmic decay	Random	30
0.025	CP003059.1 Taylorella asinigenitalis MCE3, complete genome	A.2.R.30	A	Logarithmic decay	Random	30
0.021	CP001097.1 Chlorobium limicola DSM 245, complete genome	A.2.R.30	A	Logarithmic decay	Random	30
0.018	CP012023.1 Celeribacter marinus strain IMCC 12053, complete genome	A.2.R.30	A	Logarithmic decay	Random	30
0.015	NC_003317.1 Brucella melitensis bv. 1 str. 16M chromosome I, complete sequence	A.2.R.30	A	Logarithmic decay	Random	30
0.015	NC_003318.1 Brucella melitensis 16M chromosome II, complete sequence	A.2.R.30	A	Logarithmic decay	Random	30
0.012	CP001389.1 Sinorhizobium fredii NGR234, complete genome	A.2.R.30	A	Logarithmic decay	Random	30
0.01	NC_001133.9 Saccharomyces cerevisiae S288c chromosome I, complete sequence	A.2.R.30	A	Logarithmic decay	Random	30
0.01	NC_001146.8 Saccharomyces cerevisiae S288c chromosome XIV, complete sequence	A.2.R.30	A	Logarithmic decay	Random	30
0.01	NC_001134.8 Saccharomyces cerevisiae S288c chromosome II, complete sequence	A.2.R.30	A	Logarithmic decay	Random	30
0.01	NC_001142.9 Saccharomyces cerevisiae S288c chromosome X, complete sequence	A.2.R.30	A	Logarithmic decay	Random	30
0.01	NC_001224.1 Saccharomyces cerevisiae S288c mitochondrion, complete genome	A.2.R.30	A	Logarithmic decay	Random	30
0.01	NC_001135.5 Saccharomyces cerevisiae S288c chromosome III, complete sequence	A.2.R.30	A	Logarithmic decay	Random	30
0.01	NC_001137.3 Saccharomyces cerevisiae S288c chromosome V, complete sequence	A.2.R.30	A	Logarithmic decay	Random	30
0.01	NC_001140.6 Saccharomyces cerevisiae S288c chromosome VIII, complete sequence	A.2.R.30	A	Logarithmic decay	Random	30
0.01	NC_001141.2 Saccharomyces cerevisiae S288c chromosome IX, complete sequence	A.2.R.30	A	Logarithmic decay	Random	30
0.01	NC_001139.9 Saccharomyces cerevisiae S288c chromosome VII, complete sequence	A.2.R.30	A	Logarithmic decay	Random	30
0.01	NC_001147.6 Saccharomyces cerevisiae S288c chromosome XV, complete sequence	A.2.R.30	A	Logarithmic decay	Random	30
0.01	NC_001136.10 Saccharomyces cerevisiae S288c chromosome IV, complete sequence	A.2.R.30	A	Logarithmic decay	Random	30
0.01	NC_001138.5 Saccharomyces cerevisiae S288c chromosome VI, complete sequence	A.2.R.30	A	Logarithmic decay	Random	30
0.01	NC_001145.3 Saccharomyces cerevisiae S288c chromosome XIII, complete sequence	A.2.R.30	A	Logarithmic decay	Random	30
0.01	NC_001144.5 Saccharomyces cerevisiae S288c chromosome XII, complete sequence	A.2.R.30	A	Logarithmic decay	Random	30
0.01	NC_001148.4 Saccharomyces cerevisiae S288c chromosome XVI, complete sequence	A.2.R.30	A	Logarithmic decay	Random	30
0.01	NC_001143.9 Saccharomyces cerevisiae S288c chromosome XI, complete sequence	A.2.R.30	A	Logarithmic decay	Random	30
16.187	NZ_CP023402.1 Elizabethkingia anophelis Ag1 chromosome, complete genome	A.2.R.60	A	Logarithmic decay	Random	60
13.815	NC_016906.1 Gordonia polyisoprenivorans VH2, complete genome	A.2.R.60	A	Logarithmic decay	Random	60
11.54	CP000628.1 Agrobacterium radiobacter K84 chromosome 1, complete sequence	A.2.R.60	A	Logarithmic decay	Random	60
11.54	CP000629.1 Agrobacterium radiobacter K84 chromosome 2, complete sequence	A.2.R.60	A	Logarithmic decay	Random	60
9.639	NC_014420.1 Encephalitozoon intestinalis ATCC 50506 chromosome VI, complete sequence	A.2.R.60	A	Logarithmic decay	Random	60
9.639	NC_014425.1 Encephalitozoon intestinalis ATCC 50506 chromosome XI, complete sequence	A.2.R.60	A	Logarithmic decay	Random	60
9.639	NC_014422.1 Encephalitozoon intestinalis ATCC 50506 chromosome VIII, complete sequence	A.2.R.60	A	Logarithmic decay	Random	60
9.639	NC_014424.1 Encephalitozoon intestinalis ATCC 50506 chromosome X, complete sequence	A.2.R.60	A	Logarithmic decay	Random	60
9.639	NC_014416.1 Encephalitozoon intestinalis ATCC 50506 chromosome II, complete sequence	A.2.R.60	A	Logarithmic decay	Random	60
9.639	NC_014423.1 Encephalitozoon intestinalis ATCC 50506 chromosome IX sequence	A.2.R.60	A	Logarithmic decay	Random	60
9.639	NC_014419.1 Encephalitozoon intestinalis ATCC 50506 chromosome V, complete sequence	A.2.R.60	A	Logarithmic decay	Random	60
9.639	NC_014415.1 Encephalitozoon intestinalis ATCC 50506 chromosome I, complete sequence	A.2.R.60	A	Logarithmic decay	Random	60
9.639	NC_014418.1 Encephalitozoon intestinalis ATCC 50506 chromosome IV, complete sequence	A.2.R.60	A	Logarithmic decay	Random	60
9.639	NC_014421.1 Encephalitozoon intestinalis ATCC 50506 chromosome VII, complete sequence	A.2.R.60	A	Logarithmic decay	Random	60
9.639	NC_014417.1 Encephalitozoon intestinalis ATCC 50506 chromosome III, complete sequence	A.2.R.60	A	Logarithmic decay	Random	60
8.051	CP022540.1 Antarctobacter heliothermus strain SMS3, complete genome	A.2.R.60	A	Logarithmic decay	Random	60
6.725	CP007028.1 Thermocrinis ruber strain DSM 23557, complete genome	A.2.R.60	A	Logarithmic decay	Random	60
5.617	NC_006670.1 Cryptococcus neoformans var. neoformans JEC21 chromosome 1, complete sequence	A.2.R.60	A	Logarithmic decay	Random	60
5.617	NC_006694.1 Cryptococcus neoformans var. neoformans JEC21 chromosome 9, complete sequence	A.2.R.60	A	Logarithmic decay	Random	60
5.617	NC_006682.1 Cryptococcus neoformans var. neoformans JEC21 chromosome 13, complete sequence	A.2.R.60	A	Logarithmic decay	Random	60
5.617	NC_006683.1 Cryptococcus neoformans var. neoformans JEC21 chromosome 14, complete sequence	A.2.R.60	A	Logarithmic decay	Random	60
5.617	NC_006685.1 Cryptococcus neoformans var. neoformans JEC21 chromosome 3, complete sequence	A.2.R.60	A	Logarithmic decay	Random	60
5.617	NC_006684.1 Cryptococcus neoformans var. neoformans JEC21 chromosome 2, complete sequence	A.2.R.60	A	Logarithmic decay	Random	60
5.617	NC_006693.1 Cryptococcus neoformans var. neoformans JEC21 chromosome 8, complete sequence	A.2.R.60	A	Logarithmic decay	Random	60
5.617	NC_006679.1 Cryptococcus neoformans var. neoformans JEC21 chromosome 10, complete sequence	A.2.R.60	A	Logarithmic decay	Random	60
5.617	NC_006692.1 Cryptococcus neoformans var. neoformans JEC21 chromosome 7, complete sequence	A.2.R.60	A	Logarithmic decay	Random	60
5.617	NC_006686.1 Cryptococcus neoformans var. neoformans JEC21 chromosome 4, complete sequence	A.2.R.60	A	Logarithmic decay	Random	60
5.617	NC_006691.1 Cryptococcus neoformans var. neoformans JEC21 chromosome 6, complete sequence	A.2.R.60	A	Logarithmic decay	Random	60
5.617	NC_006687.1 Cryptococcus neoformans var. neoformans JEC21 chromosome 5, complete sequence	A.2.R.60	A	Logarithmic decay	Random	60
5.617	NC_006680.1 Cryptococcus neoformans var. neoformans JEC21 chromosome 11, complete sequence	A.2.R.60	A	Logarithmic decay	Random	60
5.617	NC_006681.1 Cryptococcus neoformans var. neoformans JEC21 chromosome 12, complete sequence	A.2.R.60	A	Logarithmic decay	Random	60
4.692	CP012257.1 Cronobacter universalis NCTC 9529, complete genome	A.2.R.60	A	Logarithmic decay	Random	60
3.919	CP016376.1 Elizabethkingia meningoseptica strain G4076, complete genome	A.2.R.60	A	Logarithmic decay	Random	60
3.273	CP012152.1 Anoxybacillus gonensis strain G2, complete genome	A.2.R.60	A	Logarithmic decay	Random	60
2.734	AP011112.1 Hydrogenobacter thermophilus TK-6 DNA, complete genome	A.2.R.60	A	Logarithmic decay	Random	60
2.284	CP001868.2 Haloferax mediterranei ATCC 33500, complete genome	A.2.R.60	A	Logarithmic decay	Random	60
1.907	CP002588.1 Archaeoglobus veneficus SNP6, complete genome	A.2.R.60	A	Logarithmic decay	Random	60
1.593	CP001931.1 Thermocrinis albus DSM 14484, complete genome	A.2.R.60	A	Logarithmic decay	Random	60
1.331	CP001802.1 Gordonia bronchialis DSM 43247, complete genome	A.2.R.60	A	Logarithmic decay	Random	60
1.112	CP001189.1 Gluconacetobacter diazotrophicus PAl 5, complete genome	A.2.R.60	A	Logarithmic decay	Random	60
0.928	NC_011567.1 Anoxybacillus flavithermus WK1, complete genome	A.2.R.60	A	Logarithmic decay	Random	60
0.776	NC_007494.2 Rhodobacter sphaeroides 2.4.1 chromosome 2, complete sequence	A.2.R.60	A	Logarithmic decay	Random	60
0.776	NC_007493.2 Rhodobacter sphaeroides 2.4.1 chromosome 1, complete sequence	A.2.R.60	A	Logarithmic decay	Random	60
0.648	NC_001133.9 Saccharomyces cerevisiae S288c chromosome I, complete sequence	A.2.R.60	A	Logarithmic decay	Random	60
0.648	NC_001146.8 Saccharomyces cerevisiae S288c chromosome XIV, complete sequence	A.2.R.60	A	Logarithmic decay	Random	60
0.648	NC_001134.8 Saccharomyces cerevisiae S288c chromosome II, complete sequence	A.2.R.60	A	Logarithmic decay	Random	60
0.648	NC_001142.9 Saccharomyces cerevisiae S288c chromosome X, complete sequence	A.2.R.60	A	Logarithmic decay	Random	60
0.648	NC_001224.1 Saccharomyces cerevisiae S288c mitochondrion, complete genome	A.2.R.60	A	Logarithmic decay	Random	60
0.648	NC_001135.5 Saccharomyces cerevisiae S288c chromosome III, complete sequence	A.2.R.60	A	Logarithmic decay	Random	60
0.648	NC_001137.3 Saccharomyces cerevisiae S288c chromosome V, complete sequence	A.2.R.60	A	Logarithmic decay	Random	60
0.648	NC_001140.6 Saccharomyces cerevisiae S288c chromosome VIII, complete sequence	A.2.R.60	A	Logarithmic decay	Random	60
0.648	NC_001141.2 Saccharomyces cerevisiae S288c chromosome IX, complete sequence	A.2.R.60	A	Logarithmic decay	Random	60
0.648	NC_001139.9 Saccharomyces cerevisiae S288c chromosome VII, complete sequence	A.2.R.60	A	Logarithmic decay	Random	60
0.648	NC_001147.6 Saccharomyces cerevisiae S288c chromosome XV, complete sequence	A.2.R.60	A	Logarithmic decay	Random	60
0.648	NC_001136.10 Saccharomyces cerevisiae S288c chromosome IV, complete sequence	A.2.R.60	A	Logarithmic decay	Random	60
0.648	NC_001138.5 Saccharomyces cerevisiae S288c chromosome VI, complete sequence	A.2.R.60	A	Logarithmic decay	Random	60
0.648	NC_001145.3 Saccharomyces cerevisiae S288c chromosome XIII, complete sequence	A.2.R.60	A	Logarithmic decay	Random	60
0.648	NC_001144.5 Saccharomyces cerevisiae S288c chromosome XII, complete sequence	A.2.R.60	A	Logarithmic decay	Random	60
0.648	NC_001148.4 Saccharomyces cerevisiae S288c chromosome XVI, complete sequence	A.2.R.60	A	Logarithmic decay	Random	60
0.648	NC_001143.9 Saccharomyces cerevisiae S288c chromosome XI, complete sequence	A.2.R.60	A	Logarithmic decay	Random	60
0.541	CP003059.1 Taylorella asinigenitalis MCE3, complete genome	A.2.R.60	A	Logarithmic decay	Random	60
0.452	BX470250.1 Bordetella bronchiseptica strain RB50, complete genome	A.2.R.60	A	Logarithmic decay	Random	60
0.377	CP012023.1 Celeribacter marinus strain IMCC 12053, complete genome	A.2.R.60	A	Logarithmic decay	Random	60
0.315	CP015880.1 Ensifer adhaerens strain Casida A, complete genome	A.2.R.60	A	Logarithmic decay	Random	60
0.263	CP001108.1 Prosthecochloris aestuarii DSM 271, complete genome	A.2.R.60	A	Logarithmic decay	Random	60
0.22	CP018058.1 Geobacillus thermocatenulatus strain KCTC 3921, complete genome	A.2.R.60	A	Logarithmic decay	Random	60
0.184	NC_003317.1 Brucella melitensis bv. 1 str. 16M chromosome I, complete sequence	A.2.R.60	A	Logarithmic decay	Random	60
0.184	NC_003318.1 Brucella melitensis 16M chromosome II, complete sequence	A.2.R.60	A	Logarithmic decay	Random	60
0.153	CP001690.1 Halogeometricum borinquense DSM 11551, complete genome	A.2.R.60	A	Logarithmic decay	Random	60
0.128	CP001956.1 Haloferax volcanii DS2, complete genome	A.2.R.60	A	Logarithmic decay	Random	60
0.107	CP004393.1 Celeribacter indicus strain P73, complete genome	A.2.R.60	A	Logarithmic decay	Random	60
0.089	CP014692.1 Acetobacter aceti strain TMW2.1153, complete genome	A.2.R.60	A	Logarithmic decay	Random	60
0.075	CP011341.1 Rhodococcus aetherivorans strain IcdP1, complete genome	A.2.R.60	A	Logarithmic decay	Random	60
0.062	CP023049.1 Chryseobacterium piperi strain ATCC BAA-1782, complete genome	A.2.R.60	A	Logarithmic decay	Random	60
0.052	CP000822.1 Citrobacter koseri ATCC BAA-895, complete genome	A.2.R.60	A	Logarithmic decay	Random	60
0.044	CP000783.1 Cronobacter sakazakii ATCC BAA-894, complete genome	A.2.R.60	A	Logarithmic decay	Random	60
0.036	CP001097.1 Chlorobium limicola DSM 245, complete genome	A.2.R.60	A	Logarithmic decay	Random	60
0.03	CP002456.1 Taylorella equigenitalis MCE9, complete genome	A.2.R.60	A	Logarithmic decay	Random	60
0.025	CP000096.1 Chlorobium luteolum DSM 273, complete genome	A.2.R.60	A	Logarithmic decay	Random	60
0.021	NC_002505.1 Vibrio cholerae O1 biovar El Tor str. N16961 chromosome I, complete sequence	A.2.R.60	A	Logarithmic decay	Random	60
0.021	NC_002506.1 Vibrio cholerae O1 biovar El Tor str. N16961 chromosome II, complete sequence	A.2.R.60	A	Logarithmic decay	Random	60
0.018	CP001389.1 Sinorhizobium fredii NGR234, complete genome	A.2.R.60	A	Logarithmic decay	Random	60
0.015	CP014687.1 Acetobacter persici strain TMW2.1084, complete genome	A.2.R.60	A	Logarithmic decay	Random	60
0.012	AE000782.1 Archaeoglobus fulgidus DSM 4304, complete genome	A.2.R.60	A	Logarithmic decay	Random	60
0.01	CP001899.1 Ferroglobus placidus DSM 10642, complete genome	A.2.R.60	A	Logarithmic decay	Random	60
16.187	NC_006670.1 Cryptococcus neoformans var. neoformans JEC21 chromosome 1, complete sequence	A.2.V.60	A	Logarithmic decay	Very closely related	60
16.187	NC_006694.1 Cryptococcus neoformans var. neoformans JEC21 chromosome 9, complete sequence	A.2.V.60	A	Logarithmic decay	Very closely related	60
16.187	NC_006682.1 Cryptococcus neoformans var. neoformans JEC21 chromosome 13, complete sequence	A.2.V.60	A	Logarithmic decay	Very closely related	60
16.187	NC_006683.1 Cryptococcus neoformans var. neoformans JEC21 chromosome 14, complete sequence	A.2.V.60	A	Logarithmic decay	Very closely related	60
16.187	NC_006685.1 Cryptococcus neoformans var. neoformans JEC21 chromosome 3, complete sequence	A.2.V.60	A	Logarithmic decay	Very closely related	60
16.187	NC_006684.1 Cryptococcus neoformans var. neoformans JEC21 chromosome 2, complete sequence	A.2.V.60	A	Logarithmic decay	Very closely related	60
16.187	NC_006693.1 Cryptococcus neoformans var. neoformans JEC21 chromosome 8, complete sequence	A.2.V.60	A	Logarithmic decay	Very closely related	60
16.187	NC_006679.1 Cryptococcus neoformans var. neoformans JEC21 chromosome 10, complete sequence	A.2.V.60	A	Logarithmic decay	Very closely related	60
16.187	NC_006692.1 Cryptococcus neoformans var. neoformans JEC21 chromosome 7, complete sequence	A.2.V.60	A	Logarithmic decay	Very closely related	60
16.187	NC_006686.1 Cryptococcus neoformans var. neoformans JEC21 chromosome 4, complete sequence	A.2.V.60	A	Logarithmic decay	Very closely related	60
16.187	NC_006691.1 Cryptococcus neoformans var. neoformans JEC21 chromosome 6, complete sequence	A.2.V.60	A	Logarithmic decay	Very closely related	60
16.187	NC_006687.1 Cryptococcus neoformans var. neoformans JEC21 chromosome 5, complete sequence	A.2.V.60	A	Logarithmic decay	Very closely related	60
16.187	NC_006680.1 Cryptococcus neoformans var. neoformans JEC21 chromosome 11, complete sequence	A.2.V.60	A	Logarithmic decay	Very closely related	60
16.187	NC_006681.1 Cryptococcus neoformans var. neoformans JEC21 chromosome 12, complete sequence	A.2.V.60	A	Logarithmic decay	Very closely related	60
13.815	NC_001133.9 Saccharomyces cerevisiae S288c chromosome I, complete sequence	A.2.V.60	A	Logarithmic decay	Very closely related	60
13.815	NC_001146.8 Saccharomyces cerevisiae S288c chromosome XIV, complete sequence	A.2.V.60	A	Logarithmic decay	Very closely related	60
13.815	NC_001134.8 Saccharomyces cerevisiae S288c chromosome II, complete sequence	A.2.V.60	A	Logarithmic decay	Very closely related	60
13.815	NC_001142.9 Saccharomyces cerevisiae S288c chromosome X, complete sequence	A.2.V.60	A	Logarithmic decay	Very closely related	60
13.815	NC_001224.1 Saccharomyces cerevisiae S288c mitochondrion, complete genome	A.2.V.60	A	Logarithmic decay	Very closely related	60
13.815	NC_001135.5 Saccharomyces cerevisiae S288c chromosome III, complete sequence	A.2.V.60	A	Logarithmic decay	Very closely related	60
13.815	NC_001137.3 Saccharomyces cerevisiae S288c chromosome V, complete sequence	A.2.V.60	A	Logarithmic decay	Very closely related	60
13.815	NC_001140.6 Saccharomyces cerevisiae S288c chromosome VIII, complete sequence	A.2.V.60	A	Logarithmic decay	Very closely related	60
13.815	NC_001141.2 Saccharomyces cerevisiae S288c chromosome IX, complete sequence	A.2.V.60	A	Logarithmic decay	Very closely related	60
13.815	NC_001139.9 Saccharomyces cerevisiae S288c chromosome VII, complete sequence	A.2.V.60	A	Logarithmic decay	Very closely related	60
13.815	NC_001147.6 Saccharomyces cerevisiae S288c chromosome XV, complete sequence	A.2.V.60	A	Logarithmic decay	Very closely related	60
13.815	NC_001136.10 Saccharomyces cerevisiae S288c chromosome IV, complete sequence	A.2.V.60	A	Logarithmic decay	Very closely related	60
13.815	NC_001138.5 Saccharomyces cerevisiae S288c chromosome VI, complete sequence	A.2.V.60	A	Logarithmic decay	Very closely related	60
13.815	NC_001145.3 Saccharomyces cerevisiae S288c chromosome XIII, complete sequence	A.2.V.60	A	Logarithmic decay	Very closely related	60
13.815	NC_001144.5 Saccharomyces cerevisiae S288c chromosome XII, complete sequence	A.2.V.60	A	Logarithmic decay	Very closely related	60
13.815	NC_001148.4 Saccharomyces cerevisiae S288c chromosome XVI, complete sequence	A.2.V.60	A	Logarithmic decay	Very closely related	60
13.815	NC_001143.9 Saccharomyces cerevisiae S288c chromosome XI, complete sequence	A.2.V.60	A	Logarithmic decay	Very closely related	60
11.54	NC_011567.1 Anoxybacillus flavithermus WK1, complete genome	A.2.V.60	A	Logarithmic decay	Very closely related	60
9.639	CP012152.1 Anoxybacillus gonensis strain G2, complete genome	A.2.V.60	A	Logarithmic decay	Very closely related	60
8.051	NC_014420.1 Encephalitozoon intestinalis ATCC 50506 chromosome VI, complete sequence	A.2.V.60	A	Logarithmic decay	Very closely related	60
8.051	NC_014425.1 Encephalitozoon intestinalis ATCC 50506 chromosome XI, complete sequence	A.2.V.60	A	Logarithmic decay	Very closely related	60
8.051	NC_014422.1 Encephalitozoon intestinalis ATCC 50506 chromosome VIII, complete sequence	A.2.V.60	A	Logarithmic decay	Very closely related	60
8.051	NC_014424.1 Encephalitozoon intestinalis ATCC 50506 chromosome X, complete sequence	A.2.V.60	A	Logarithmic decay	Very closely related	60
8.051	NC_014416.1 Encephalitozoon intestinalis ATCC 50506 chromosome II, complete sequence	A.2.V.60	A	Logarithmic decay	Very closely related	60
8.051	NC_014423.1 Encephalitozoon intestinalis ATCC 50506 chromosome IX sequence	A.2.V.60	A	Logarithmic decay	Very closely related	60
8.051	NC_014419.1 Encephalitozoon intestinalis ATCC 50506 chromosome V, complete sequence	A.2.V.60	A	Logarithmic decay	Very closely related	60
8.051	NC_014415.1 Encephalitozoon intestinalis ATCC 50506 chromosome I, complete sequence	A.2.V.60	A	Logarithmic decay	Very closely related	60
8.051	NC_014418.1 Encephalitozoon intestinalis ATCC 50506 chromosome IV, complete sequence	A.2.V.60	A	Logarithmic decay	Very closely related	60
8.051	NC_014421.1 Encephalitozoon intestinalis ATCC 50506 chromosome VII, complete sequence	A.2.V.60	A	Logarithmic decay	Very closely related	60
8.051	NC_014417.1 Encephalitozoon intestinalis ATCC 50506 chromosome III, complete sequence	A.2.V.60	A	Logarithmic decay	Very closely related	60
6.725	CP018058.1 Geobacillus thermocatenulatus strain KCTC 3921, complete genome	A.2.V.60	A	Logarithmic decay	Very closely related	60
5.617	AE000782.1 Archaeoglobus fulgidus DSM 4304, complete genome	A.2.V.60	A	Logarithmic decay	Very closely related	60
4.692	CP002588.1 Archaeoglobus veneficus SNP6, complete genome	A.2.V.60	A	Logarithmic decay	Very closely related	60
3.919	CP001097.1 Chlorobium limicola DSM 245, complete genome	A.2.V.60	A	Logarithmic decay	Very closely related	60
3.273	CP000096.1 Chlorobium luteolum DSM 273, complete genome	A.2.V.60	A	Logarithmic decay	Very closely related	60
2.734	CP001899.1 Ferroglobus placidus DSM 10642, complete genome	A.2.V.60	A	Logarithmic decay	Very closely related	60
2.284	CP001108.1 Prosthecochloris aestuarii DSM 271, complete genome	A.2.V.60	A	Logarithmic decay	Very closely related	60
1.907	CP007028.1 Thermocrinis ruber strain DSM 23557, complete genome	A.2.V.60	A	Logarithmic decay	Very closely related	60
1.593	CP001931.1 Thermocrinis albus DSM 14484, complete genome	A.2.V.60	A	Logarithmic decay	Very closely related	60
1.331	NC_003317.1 Brucella melitensis bv. 1 str. 16M chromosome I, complete sequence	A.2.V.60	A	Logarithmic decay	Very closely related	60
1.331	NC_003318.1 Brucella melitensis 16M chromosome II, complete sequence	A.2.V.60	A	Logarithmic decay	Very closely related	60
1.112	NC_002505.1 Vibrio cholerae O1 biovar El Tor str. N16961 chromosome I, complete sequence	A.2.V.60	A	Logarithmic decay	Very closely related	60
1.112	NC_002506.1 Vibrio cholerae O1 biovar El Tor str. N16961 chromosome II, complete sequence	A.2.V.60	A	Logarithmic decay	Very closely related	60
0.928	AP011112.1 Hydrogenobacter thermophilus TK-6 DNA, complete genome	A.2.V.60	A	Logarithmic decay	Very closely related	60
0.776	NC_007494.2 Rhodobacter sphaeroides 2.4.1 chromosome 2, complete sequence	A.2.V.60	A	Logarithmic decay	Very closely related	60
0.776	NC_007493.2 Rhodobacter sphaeroides 2.4.1 chromosome 1, complete sequence	A.2.V.60	A	Logarithmic decay	Very closely related	60
0.648	CP015880.1 Ensifer adhaerens strain Casida A, complete genome	A.2.V.60	A	Logarithmic decay	Very closely related	60
0.541	CP001389.1 Sinorhizobium fredii NGR234, complete genome	A.2.V.60	A	Logarithmic decay	Very closely related	60
0.452	CP004393.1 Celeribacter indicus strain P73, complete genome	A.2.V.60	A	Logarithmic decay	Very closely related	60
0.377	CP012023.1 Celeribacter marinus strain IMCC 12053, complete genome	A.2.V.60	A	Logarithmic decay	Very closely related	60
0.315	CP000628.1 Agrobacterium radiobacter K84 chromosome 1, complete sequence	A.2.V.60	A	Logarithmic decay	Very closely related	60
0.315	CP000629.1 Agrobacterium radiobacter K84 chromosome 2, complete sequence	A.2.V.60	A	Logarithmic decay	Very closely related	60
0.263	CP022540.1 Antarctobacter heliothermus strain SMS3, complete genome	A.2.V.60	A	Logarithmic decay	Very closely related	60
0.22	CP014692.1 Acetobacter aceti strain TMW2.1153, complete genome	A.2.V.60	A	Logarithmic decay	Very closely related	60
0.184	CP014687.1 Acetobacter persici strain TMW2.1084, complete genome	A.2.V.60	A	Logarithmic decay	Very closely related	60
0.153	CP003059.1 Taylorella asinigenitalis MCE3, complete genome	A.2.V.60	A	Logarithmic decay	Very closely related	60
0.128	CP002456.1 Taylorella equigenitalis MCE9, complete genome	A.2.V.60	A	Logarithmic decay	Very closely related	60
0.107	CP001189.1 Gluconacetobacter diazotrophicus PAl 5, complete genome	A.2.V.60	A	Logarithmic decay	Very closely related	60
0.089	BX470250.1 Bordetella bronchiseptica strain RB50, complete genome	A.2.V.60	A	Logarithmic decay	Very closely related	60
0.075	CP000783.1 Cronobacter sakazakii ATCC BAA-894, complete genome	A.2.V.60	A	Logarithmic decay	Very closely related	60
0.062	CP012257.1 Cronobacter universalis NCTC 9529, complete genome	A.2.V.60	A	Logarithmic decay	Very closely related	60
0.052	CP016376.1 Elizabethkingia meningoseptica strain G4076, complete genome	A.2.V.60	A	Logarithmic decay	Very closely related	60
0.044	NZ_CP023402.1 Elizabethkingia anophelis Ag1 chromosome, complete genome	A.2.V.60	A	Logarithmic decay	Very closely related	60
0.036	CP000822.1 Citrobacter koseri ATCC BAA-895, complete genome	A.2.V.60	A	Logarithmic decay	Very closely related	60
0.03	CP023049.1 Chryseobacterium piperi strain ATCC BAA-1782, complete genome	A.2.V.60	A	Logarithmic decay	Very closely related	60
0.025	CP001868.2 Haloferax mediterranei ATCC 33500, complete genome	A.2.V.60	A	Logarithmic decay	Very closely related	60
0.021	CP001956.1 Haloferax volcanii DS2, complete genome	A.2.V.60	A	Logarithmic decay	Very closely related	60
0.018	CP001802.1 Gordonia bronchialis DSM 43247, complete genome	A.2.V.60	A	Logarithmic decay	Very closely related	60
0.015	NC_016906.1 Gordonia polyisoprenivorans VH2, complete genome	A.2.V.60	A	Logarithmic decay	Very closely related	60
0.012	CP001690.1 Halogeometricum borinquense DSM 11551, complete genome	A.2.V.60	A	Logarithmic decay	Very closely related	60
0.01	CP011341.1 Rhodococcus aetherivorans strain IcdP1, complete genome	A.2.V.60	A	Logarithmic decay	Very closely related	60
4.249	NC_006670.1 Cryptococcus neoformans var. neoformans JEC21 chromosome 1, complete sequence	A.3.C.60	A	Exponential decay	Closely related	60
4.249	NC_006694.1 Cryptococcus neoformans var. neoformans JEC21 chromosome 9, complete sequence	A.3.C.60	A	Exponential decay	Closely related	60
4.249	NC_006682.1 Cryptococcus neoformans var. neoformans JEC21 chromosome 13, complete sequence	A.3.C.60	A	Exponential decay	Closely related	60
4.249	NC_006683.1 Cryptococcus neoformans var. neoformans JEC21 chromosome 14, complete sequence	A.3.C.60	A	Exponential decay	Closely related	60
4.249	NC_006685.1 Cryptococcus neoformans var. neoformans JEC21 chromosome 3, complete sequence	A.3.C.60	A	Exponential decay	Closely related	60
4.249	NC_006684.1 Cryptococcus neoformans var. neoformans JEC21 chromosome 2, complete sequence	A.3.C.60	A	Exponential decay	Closely related	60
4.249	NC_006693.1 Cryptococcus neoformans var. neoformans JEC21 chromosome 8, complete sequence	A.3.C.60	A	Exponential decay	Closely related	60
4.249	NC_006679.1 Cryptococcus neoformans var. neoformans JEC21 chromosome 10, complete sequence	A.3.C.60	A	Exponential decay	Closely related	60
4.249	NC_006692.1 Cryptococcus neoformans var. neoformans JEC21 chromosome 7, complete sequence	A.3.C.60	A	Exponential decay	Closely related	60
4.249	NC_006686.1 Cryptococcus neoformans var. neoformans JEC21 chromosome 4, complete sequence	A.3.C.60	A	Exponential decay	Closely related	60
4.249	NC_006691.1 Cryptococcus neoformans var. neoformans JEC21 chromosome 6, complete sequence	A.3.C.60	A	Exponential decay	Closely related	60
4.249	NC_006687.1 Cryptococcus neoformans var. neoformans JEC21 chromosome 5, complete sequence	A.3.C.60	A	Exponential decay	Closely related	60
4.249	NC_006680.1 Cryptococcus neoformans var. neoformans JEC21 chromosome 11, complete sequence	A.3.C.60	A	Exponential decay	Closely related	60
4.249	NC_006681.1 Cryptococcus neoformans var. neoformans JEC21 chromosome 12, complete sequence	A.3.C.60	A	Exponential decay	Closely related	60
3.812	NC_014420.1 Encephalitozoon intestinalis ATCC 50506 chromosome VI, complete sequence	A.3.C.60	A	Exponential decay	Closely related	60
3.812	NC_014425.1 Encephalitozoon intestinalis ATCC 50506 chromosome XI, complete sequence	A.3.C.60	A	Exponential decay	Closely related	60
3.812	NC_014422.1 Encephalitozoon intestinalis ATCC 50506 chromosome VIII, complete sequence	A.3.C.60	A	Exponential decay	Closely related	60
3.812	NC_014424.1 Encephalitozoon intestinalis ATCC 50506 chromosome X, complete sequence	A.3.C.60	A	Exponential decay	Closely related	60
3.812	NC_014416.1 Encephalitozoon intestinalis ATCC 50506 chromosome II, complete sequence	A.3.C.60	A	Exponential decay	Closely related	60
3.812	NC_014423.1 Encephalitozoon intestinalis ATCC 50506 chromosome IX sequence	A.3.C.60	A	Exponential decay	Closely related	60
3.812	NC_014419.1 Encephalitozoon intestinalis ATCC 50506 chromosome V, complete sequence	A.3.C.60	A	Exponential decay	Closely related	60
3.812	NC_014415.1 Encephalitozoon intestinalis ATCC 50506 chromosome I, complete sequence	A.3.C.60	A	Exponential decay	Closely related	60
3.812	NC_014418.1 Encephalitozoon intestinalis ATCC 50506 chromosome IV, complete sequence	A.3.C.60	A	Exponential decay	Closely related	60
3.812	NC_014421.1 Encephalitozoon intestinalis ATCC 50506 chromosome VII, complete sequence	A.3.C.60	A	Exponential decay	Closely related	60
3.812	NC_014417.1 Encephalitozoon intestinalis ATCC 50506 chromosome III, complete sequence	A.3.C.60	A	Exponential decay	Closely related	60
3.78	NC_011567.1 Anoxybacillus flavithermus WK1, complete genome	A.3.C.60	A	Exponential decay	Closely related	60
3.745	CP018058.1 Geobacillus thermocatenulatus strain KCTC 3921, complete genome	A.3.C.60	A	Exponential decay	Closely related	60
3.706	NC_001133.9 Saccharomyces cerevisiae S288c chromosome I, complete sequence	A.3.C.60	A	Exponential decay	Closely related	60
3.706	NC_001146.8 Saccharomyces cerevisiae S288c chromosome XIV, complete sequence	A.3.C.60	A	Exponential decay	Closely related	60
3.706	NC_001134.8 Saccharomyces cerevisiae S288c chromosome II, complete sequence	A.3.C.60	A	Exponential decay	Closely related	60
3.706	NC_001142.9 Saccharomyces cerevisiae S288c chromosome X, complete sequence	A.3.C.60	A	Exponential decay	Closely related	60
3.706	NC_001224.1 Saccharomyces cerevisiae S288c mitochondrion, complete genome	A.3.C.60	A	Exponential decay	Closely related	60
3.706	NC_001135.5 Saccharomyces cerevisiae S288c chromosome III, complete sequence	A.3.C.60	A	Exponential decay	Closely related	60
3.706	NC_001137.3 Saccharomyces cerevisiae S288c chromosome V, complete sequence	A.3.C.60	A	Exponential decay	Closely related	60
3.706	NC_001140.6 Saccharomyces cerevisiae S288c chromosome VIII, complete sequence	A.3.C.60	A	Exponential decay	Closely related	60
3.706	NC_001141.2 Saccharomyces cerevisiae S288c chromosome IX, complete sequence	A.3.C.60	A	Exponential decay	Closely related	60
3.706	NC_001139.9 Saccharomyces cerevisiae S288c chromosome VII, complete sequence	A.3.C.60	A	Exponential decay	Closely related	60
3.706	NC_001147.6 Saccharomyces cerevisiae S288c chromosome XV, complete sequence	A.3.C.60	A	Exponential decay	Closely related	60
3.706	NC_001136.10 Saccharomyces cerevisiae S288c chromosome IV, complete sequence	A.3.C.60	A	Exponential decay	Closely related	60
3.706	NC_001138.5 Saccharomyces cerevisiae S288c chromosome VI, complete sequence	A.3.C.60	A	Exponential decay	Closely related	60
3.706	NC_001145.3 Saccharomyces cerevisiae S288c chromosome XIII, complete sequence	A.3.C.60	A	Exponential decay	Closely related	60
3.706	NC_001144.5 Saccharomyces cerevisiae S288c chromosome XII, complete sequence	A.3.C.60	A	Exponential decay	Closely related	60
3.706	NC_001148.4 Saccharomyces cerevisiae S288c chromosome XVI, complete sequence	A.3.C.60	A	Exponential decay	Closely related	60
3.706	NC_001143.9 Saccharomyces cerevisiae S288c chromosome XI, complete sequence	A.3.C.60	A	Exponential decay	Closely related	60
3.664	CP012152.1 Anoxybacillus gonensis strain G2, complete genome	A.3.C.60	A	Exponential decay	Closely related	60
3.619	AE000782.1 Archaeoglobus fulgidus DSM 4304, complete genome	A.3.C.60	A	Exponential decay	Closely related	60
3.571	CP001899.1 Ferroglobus placidus DSM 10642, complete genome	A.3.C.60	A	Exponential decay	Closely related	60
3.52	CP001097.1 Chlorobium limicola DSM 245, complete genome	A.3.C.60	A	Exponential decay	Closely related	60
3.466	CP001108.1 Prosthecochloris aestuarii DSM 271, complete genome	A.3.C.60	A	Exponential decay	Closely related	60
3.409	CP002588.1 Archaeoglobus veneficus SNP6, complete genome	A.3.C.60	A	Exponential decay	Closely related	60
3.348	CP000096.1 Chlorobium luteolum DSM 273, complete genome	A.3.C.60	A	Exponential decay	Closely related	60
3.284	CP007028.1 Thermocrinis ruber strain DSM 23557, complete genome	A.3.C.60	A	Exponential decay	Closely related	60
3.217	AP011112.1 Hydrogenobacter thermophilus TK-6 DNA, complete genome	A.3.C.60	A	Exponential decay	Closely related	60
3.147	NC_003317.1 Brucella melitensis bv. 1 str. 16M chromosome I, complete sequence	A.3.C.60	A	Exponential decay	Closely related	60
3.147	NC_003318.1 Brucella melitensis 16M chromosome II, complete sequence	A.3.C.60	A	Exponential decay	Closely related	60
3.073	NC_007494.2 Rhodobacter sphaeroides 2.4.1 chromosome 2, complete sequence	A.3.C.60	A	Exponential decay	Closely related	60
3.073	NC_007493.2 Rhodobacter sphaeroides 2.4.1 chromosome 1, complete sequence	A.3.C.60	A	Exponential decay	Closely related	60
2.997	CP001931.1 Thermocrinis albus DSM 14484, complete genome	A.3.C.60	A	Exponential decay	Closely related	60
2.917	NC_002505.1 Vibrio cholerae O1 biovar El Tor str. N16961 chromosome I, complete sequence	A.3.C.60	A	Exponential decay	Closely related	60
2.917	NC_002506.1 Vibrio cholerae O1 biovar El Tor str. N16961 chromosome II, complete sequence	A.3.C.60	A	Exponential decay	Closely related	60
2.834	CP015880.1 Ensifer adhaerens strain Casida A, complete genome	A.3.C.60	A	Exponential decay	Closely related	60
2.747	CP000628.1 Agrobacterium radiobacter K84 chromosome 1, complete sequence	A.3.C.60	A	Exponential decay	Closely related	60
2.747	CP000629.1 Agrobacterium radiobacter K84 chromosome 2, complete sequence	A.3.C.60	A	Exponential decay	Closely related	60
2.657	CP004393.1 Celeribacter indicus strain P73, complete genome	A.3.C.60	A	Exponential decay	Closely related	60
2.564	CP022540.1 Antarctobacter heliothermus strain SMS3, complete genome	A.3.C.60	A	Exponential decay	Closely related	60
2.468	CP001389.1 Sinorhizobium fredii NGR234, complete genome	A.3.C.60	A	Exponential decay	Closely related	60
2.369	CP012023.1 Celeribacter marinus strain IMCC 12053, complete genome	A.3.C.60	A	Exponential decay	Closely related	60
2.266	CP014692.1 Acetobacter aceti strain TMW2.1153, complete genome	A.3.C.60	A	Exponential decay	Closely related	60
2.16	CP001189.1 Gluconacetobacter diazotrophicus PAl 5, complete genome	A.3.C.60	A	Exponential decay	Closely related	60
2.05	CP003059.1 Taylorella asinigenitalis MCE3, complete genome	A.3.C.60	A	Exponential decay	Closely related	60
1.938	BX470250.1 Bordetella bronchiseptica strain RB50, complete genome	A.3.C.60	A	Exponential decay	Closely related	60
1.822	CP014687.1 Acetobacter persici strain TMW2.1084, complete genome	A.3.C.60	A	Exponential decay	Closely related	60
1.702	CP002456.1 Taylorella equigenitalis MCE9, complete genome	A.3.C.60	A	Exponential decay	Closely related	60
1.58	CP000783.1 Cronobacter sakazakii ATCC BAA-894, complete genome	A.3.C.60	A	Exponential decay	Closely related	60
1.454	CP000822.1 Citrobacter koseri ATCC BAA-895, complete genome	A.3.C.60	A	Exponential decay	Closely related	60
1.324	CP016376.1 Elizabethkingia meningoseptica strain G4076, complete genome	A.3.C.60	A	Exponential decay	Closely related	60
1.191	CP023049.1 Chryseobacterium piperi strain ATCC BAA-1782, complete genome	A.3.C.60	A	Exponential decay	Closely related	60
1.055	CP012257.1 Cronobacter universalis NCTC 9529, complete genome	A.3.C.60	A	Exponential decay	Closely related	60
0.916	NZ_CP023402.1 Elizabethkingia anophelis Ag1 chromosome, complete genome	A.3.C.60	A	Exponential decay	Closely related	60
0.773	CP001868.2 Haloferax mediterranei ATCC 33500, complete genome	A.3.C.60	A	Exponential decay	Closely related	60
0.627	CP001690.1 Halogeometricum borinquense DSM 11551, complete genome	A.3.C.60	A	Exponential decay	Closely related	60
0.477	CP001802.1 Gordonia bronchialis DSM 43247, complete genome	A.3.C.60	A	Exponential decay	Closely related	60
0.325	CP011341.1 Rhodococcus aetherivorans strain IcdP1, complete genome	A.3.C.60	A	Exponential decay	Closely related	60
0.168	CP001956.1 Haloferax volcanii DS2, complete genome	A.3.C.60	A	Exponential decay	Closely related	60
0.009	NC_016906.1 Gordonia polyisoprenivorans VH2, complete genome	A.3.C.60	A	Exponential decay	Closely related	60
4.249	NC_006670.1 Cryptococcus neoformans var. neoformans JEC21 chromosome 1, complete sequence	A.3.N.60	A	Exponential decay	Not closely related	60
4.249	NC_006694.1 Cryptococcus neoformans var. neoformans JEC21 chromosome 9, complete sequence	A.3.N.60	A	Exponential decay	Not closely related	60
4.249	NC_006682.1 Cryptococcus neoformans var. neoformans JEC21 chromosome 13, complete sequence	A.3.N.60	A	Exponential decay	Not closely related	60
4.249	NC_006683.1 Cryptococcus neoformans var. neoformans JEC21 chromosome 14, complete sequence	A.3.N.60	A	Exponential decay	Not closely related	60
4.249	NC_006685.1 Cryptococcus neoformans var. neoformans JEC21 chromosome 3, complete sequence	A.3.N.60	A	Exponential decay	Not closely related	60
4.249	NC_006684.1 Cryptococcus neoformans var. neoformans JEC21 chromosome 2, complete sequence	A.3.N.60	A	Exponential decay	Not closely related	60
4.249	NC_006693.1 Cryptococcus neoformans var. neoformans JEC21 chromosome 8, complete sequence	A.3.N.60	A	Exponential decay	Not closely related	60
4.249	NC_006679.1 Cryptococcus neoformans var. neoformans JEC21 chromosome 10, complete sequence	A.3.N.60	A	Exponential decay	Not closely related	60
4.249	NC_006692.1 Cryptococcus neoformans var. neoformans JEC21 chromosome 7, complete sequence	A.3.N.60	A	Exponential decay	Not closely related	60
4.249	NC_006686.1 Cryptococcus neoformans var. neoformans JEC21 chromosome 4, complete sequence	A.3.N.60	A	Exponential decay	Not closely related	60
4.249	NC_006691.1 Cryptococcus neoformans var. neoformans JEC21 chromosome 6, complete sequence	A.3.N.60	A	Exponential decay	Not closely related	60
4.249	NC_006687.1 Cryptococcus neoformans var. neoformans JEC21 chromosome 5, complete sequence	A.3.N.60	A	Exponential decay	Not closely related	60
4.249	NC_006680.1 Cryptococcus neoformans var. neoformans JEC21 chromosome 11, complete sequence	A.3.N.60	A	Exponential decay	Not closely related	60
4.249	NC_006681.1 Cryptococcus neoformans var. neoformans JEC21 chromosome 12, complete sequence	A.3.N.60	A	Exponential decay	Not closely related	60
3.812	NC_011567.1 Anoxybacillus flavithermus WK1, complete genome	A.3.N.60	A	Exponential decay	Not closely related	60
3.78	CP018058.1 Geobacillus thermocatenulatus strain KCTC 3921, complete genome	A.3.N.60	A	Exponential decay	Not closely related	60
3.745	AE000782.1 Archaeoglobus fulgidus DSM 4304, complete genome	A.3.N.60	A	Exponential decay	Not closely related	60
3.706	CP002588.1 Archaeoglobus veneficus SNP6, complete genome	A.3.N.60	A	Exponential decay	Not closely related	60
3.664	CP001899.1 Ferroglobus placidus DSM 10642, complete genome	A.3.N.60	A	Exponential decay	Not closely related	60
3.619	CP001097.1 Chlorobium limicola DSM 245, complete genome	A.3.N.60	A	Exponential decay	Not closely related	60
3.571	CP001108.1 Prosthecochloris aestuarii DSM 271, complete genome	A.3.N.60	A	Exponential decay	Not closely related	60
3.52	CP007028.1 Thermocrinis ruber strain DSM 23557, complete genome	A.3.N.60	A	Exponential decay	Not closely related	60
3.466	AP011112.1 Hydrogenobacter thermophilus TK-6 DNA, complete genome	A.3.N.60	A	Exponential decay	Not closely related	60
3.409	CP015880.1 Ensifer adhaerens strain Casida A, complete genome	A.3.N.60	A	Exponential decay	Not closely related	60
3.348	CP001389.1 Sinorhizobium fredii NGR234, complete genome	A.3.N.60	A	Exponential decay	Not closely related	60
3.284	CP022540.1 Antarctobacter heliothermus strain SMS3, complete genome	A.3.N.60	A	Exponential decay	Not closely related	60
3.217	CP014692.1 Acetobacter aceti strain TMW2.1153, complete genome	A.3.N.60	A	Exponential decay	Not closely related	60
3.147	CP014687.1 Acetobacter persici strain TMW2.1084, complete genome	A.3.N.60	A	Exponential decay	Not closely related	60
3.073	CP001189.1 Gluconacetobacter diazotrophicus PAl 5, complete genome	A.3.N.60	A	Exponential decay	Not closely related	60
2.997	BX470250.1 Bordetella bronchiseptica strain RB50, complete genome	A.3.N.60	A	Exponential decay	Not closely related	60
2.917	CP000783.1 Cronobacter sakazakii ATCC BAA-894, complete genome	A.3.N.60	A	Exponential decay	Not closely related	60
2.834	CP012257.1 Cronobacter universalis NCTC 9529, complete genome	A.3.N.60	A	Exponential decay	Not closely related	60
2.747	CP016376.1 Elizabethkingia meningoseptica strain G4076, complete genome	A.3.N.60	A	Exponential decay	Not closely related	60
2.657	CP023049.1 Chryseobacterium piperi strain ATCC BAA-1782, complete genome	A.3.N.60	A	Exponential decay	Not closely related	60
2.564	CP001868.2 Haloferax mediterranei ATCC 33500, complete genome	A.3.N.60	A	Exponential decay	Not closely related	60
2.468	CP001956.1 Haloferax volcanii DS2, complete genome	A.3.N.60	A	Exponential decay	Not closely related	60
2.369	CP001690.1 Halogeometricum borinquense DSM 11551, complete genome	A.3.N.60	A	Exponential decay	Not closely related	60
2.266	NC_016906.1 Gordonia polyisoprenivorans VH2, complete genome	A.3.N.60	A	Exponential decay	Not closely related	60
2.16	CP011341.1 Rhodococcus aetherivorans strain IcdP1, complete genome	A.3.N.60	A	Exponential decay	Not closely related	60
4.249	CP003059.1 Taylorella asinigenitalis MCE3, complete genome	A.3.R.10	A	Exponential decay	Random	10
3.812	NC_002505.1 Vibrio cholerae O1 biovar El Tor str. N16961 chromosome I, complete sequence	A.3.R.10	A	Exponential decay	Random	10
3.812	NC_002506.1 Vibrio cholerae O1 biovar El Tor str. N16961 chromosome II, complete sequence	A.3.R.10	A	Exponential decay	Random	10
3.78	CP001690.1 Halogeometricum borinquense DSM 11551, complete genome	A.3.R.10	A	Exponential decay	Random	10
3.745	AP011112.1 Hydrogenobacter thermophilus TK-6 DNA, complete genome	A.3.R.10	A	Exponential decay	Random	10
3.706	NC_016906.1 Gordonia polyisoprenivorans VH2, complete genome	A.3.R.10	A	Exponential decay	Random	10
3.664	BX470250.1 Bordetella bronchiseptica strain RB50, complete genome	A.3.R.10	A	Exponential decay	Random	10
3.619	CP012023.1 Celeribacter marinus strain IMCC 12053, complete genome	A.3.R.10	A	Exponential decay	Random	10
3.571	CP023049.1 Chryseobacterium piperi strain ATCC BAA-1782, complete genome	A.3.R.10	A	Exponential decay	Random	10
3.52	NC_006670.1 Cryptococcus neoformans var. neoformans JEC21 chromosome 1, complete sequence	A.3.R.10	A	Exponential decay	Random	10
3.52	NC_006694.1 Cryptococcus neoformans var. neoformans JEC21 chromosome 9, complete sequence	A.3.R.10	A	Exponential decay	Random	10
3.52	NC_006682.1 Cryptococcus neoformans var. neoformans JEC21 chromosome 13, complete sequence	A.3.R.10	A	Exponential decay	Random	10
3.52	NC_006683.1 Cryptococcus neoformans var. neoformans JEC21 chromosome 14, complete sequence	A.3.R.10	A	Exponential decay	Random	10
3.52	NC_006685.1 Cryptococcus neoformans var. neoformans JEC21 chromosome 3, complete sequence	A.3.R.10	A	Exponential decay	Random	10
3.52	NC_006684.1 Cryptococcus neoformans var. neoformans JEC21 chromosome 2, complete sequence	A.3.R.10	A	Exponential decay	Random	10
3.52	NC_006693.1 Cryptococcus neoformans var. neoformans JEC21 chromosome 8, complete sequence	A.3.R.10	A	Exponential decay	Random	10
3.52	NC_006679.1 Cryptococcus neoformans var. neoformans JEC21 chromosome 10, complete sequence	A.3.R.10	A	Exponential decay	Random	10
3.52	NC_006692.1 Cryptococcus neoformans var. neoformans JEC21 chromosome 7, complete sequence	A.3.R.10	A	Exponential decay	Random	10
3.52	NC_006686.1 Cryptococcus neoformans var. neoformans JEC21 chromosome 4, complete sequence	A.3.R.10	A	Exponential decay	Random	10
3.52	NC_006691.1 Cryptococcus neoformans var. neoformans JEC21 chromosome 6, complete sequence	A.3.R.10	A	Exponential decay	Random	10
3.52	NC_006687.1 Cryptococcus neoformans var. neoformans JEC21 chromosome 5, complete sequence	A.3.R.10	A	Exponential decay	Random	10
3.52	NC_006680.1 Cryptococcus neoformans var. neoformans JEC21 chromosome 11, complete sequence	A.3.R.10	A	Exponential decay	Random	10
3.52	NC_006681.1 Cryptococcus neoformans var. neoformans JEC21 chromosome 12, complete sequence	A.3.R.10	A	Exponential decay	Random	10
3.466	CP016376.1 Elizabethkingia meningoseptica strain G4076, complete genome	A.3.R.10	A	Exponential decay	Random	10
3.409	CP000822.1 Citrobacter koseri ATCC BAA-895, complete genome	A.3.R.10	A	Exponential decay	Random	10
3.348	NC_011567.1 Anoxybacillus flavithermus WK1, complete genome	A.3.R.10	A	Exponential decay	Random	10
3.284	CP012257.1 Cronobacter universalis NCTC 9529, complete genome	A.3.R.10	A	Exponential decay	Random	10
3.217	CP000096.1 Chlorobium luteolum DSM 273, complete genome	A.3.R.10	A	Exponential decay	Random	10
3.147	CP001097.1 Chlorobium limicola DSM 245, complete genome	A.3.R.10	A	Exponential decay	Random	10
3.073	CP001389.1 Sinorhizobium fredii NGR234, complete genome	A.3.R.10	A	Exponential decay	Random	10
2.997	CP004393.1 Celeribacter indicus strain P73, complete genome	A.3.R.10	A	Exponential decay	Random	10
2.917	CP001931.1 Thermocrinis albus DSM 14484, complete genome	A.3.R.10	A	Exponential decay	Random	10
2.834	NC_003317.1 Brucella melitensis bv. 1 str. 16M chromosome I, complete sequence	A.3.R.10	A	Exponential decay	Random	10
2.834	NC_003318.1 Brucella melitensis 16M chromosome II, complete sequence	A.3.R.10	A	Exponential decay	Random	10
2.747	CP001108.1 Prosthecochloris aestuarii DSM 271, complete genome	A.3.R.10	A	Exponential decay	Random	10
2.657	CP001868.2 Haloferax mediterranei ATCC 33500, complete genome	A.3.R.10	A	Exponential decay	Random	10
2.564	CP014692.1 Acetobacter aceti strain TMW2.1153, complete genome	A.3.R.10	A	Exponential decay	Random	10
2.468	CP018058.1 Geobacillus thermocatenulatus strain KCTC 3921, complete genome	A.3.R.10	A	Exponential decay	Random	10
2.369	CP000783.1 Cronobacter sakazakii ATCC BAA-894, complete genome	A.3.R.10	A	Exponential decay	Random	10
2.266	CP012152.1 Anoxybacillus gonensis strain G2, complete genome	A.3.R.10	A	Exponential decay	Random	10
2.16	NC_001133.9 Saccharomyces cerevisiae S288c chromosome I, complete sequence	A.3.R.10	A	Exponential decay	Random	10
2.16	NC_001146.8 Saccharomyces cerevisiae S288c chromosome XIV, complete sequence	A.3.R.10	A	Exponential decay	Random	10
2.16	NC_001134.8 Saccharomyces cerevisiae S288c chromosome II, complete sequence	A.3.R.10	A	Exponential decay	Random	10
2.16	NC_001142.9 Saccharomyces cerevisiae S288c chromosome X, complete sequence	A.3.R.10	A	Exponential decay	Random	10
2.16	NC_001224.1 Saccharomyces cerevisiae S288c mitochondrion, complete genome	A.3.R.10	A	Exponential decay	Random	10
2.16	NC_001135.5 Saccharomyces cerevisiae S288c chromosome III, complete sequence	A.3.R.10	A	Exponential decay	Random	10
2.16	NC_001137.3 Saccharomyces cerevisiae S288c chromosome V, complete sequence	A.3.R.10	A	Exponential decay	Random	10
2.16	NC_001140.6 Saccharomyces cerevisiae S288c chromosome VIII, complete sequence	A.3.R.10	A	Exponential decay	Random	10
2.16	NC_001141.2 Saccharomyces cerevisiae S288c chromosome IX, complete sequence	A.3.R.10	A	Exponential decay	Random	10
2.16	NC_001139.9 Saccharomyces cerevisiae S288c chromosome VII, complete sequence	A.3.R.10	A	Exponential decay	Random	10
2.16	NC_001147.6 Saccharomyces cerevisiae S288c chromosome XV, complete sequence	A.3.R.10	A	Exponential decay	Random	10
2.16	NC_001136.10 Saccharomyces cerevisiae S288c chromosome IV, complete sequence	A.3.R.10	A	Exponential decay	Random	10
2.16	NC_001138.5 Saccharomyces cerevisiae S288c chromosome VI, complete sequence	A.3.R.10	A	Exponential decay	Random	10
2.16	NC_001145.3 Saccharomyces cerevisiae S288c chromosome XIII, complete sequence	A.3.R.10	A	Exponential decay	Random	10
2.16	NC_001144.5 Saccharomyces cerevisiae S288c chromosome XII, complete sequence	A.3.R.10	A	Exponential decay	Random	10
2.16	NC_001148.4 Saccharomyces cerevisiae S288c chromosome XVI, complete sequence	A.3.R.10	A	Exponential decay	Random	10
2.16	NC_001143.9 Saccharomyces cerevisiae S288c chromosome XI, complete sequence	A.3.R.10	A	Exponential decay	Random	10
2.05	CP022540.1 Antarctobacter heliothermus strain SMS3, complete genome	A.3.R.10	A	Exponential decay	Random	10
1.938	CP002456.1 Taylorella equigenitalis MCE9, complete genome	A.3.R.10	A	Exponential decay	Random	10
1.822	NZ_CP023402.1 Elizabethkingia anophelis Ag1 chromosome, complete genome	A.3.R.10	A	Exponential decay	Random	10
1.702	NC_014420.1 Encephalitozoon intestinalis ATCC 50506 chromosome VI, complete sequence	A.3.R.10	A	Exponential decay	Random	10
1.702	NC_014425.1 Encephalitozoon intestinalis ATCC 50506 chromosome XI, complete sequence	A.3.R.10	A	Exponential decay	Random	10
1.702	NC_014422.1 Encephalitozoon intestinalis ATCC 50506 chromosome VIII, complete sequence	A.3.R.10	A	Exponential decay	Random	10
1.702	NC_014424.1 Encephalitozoon intestinalis ATCC 50506 chromosome X, complete sequence	A.3.R.10	A	Exponential decay	Random	10
1.702	NC_014416.1 Encephalitozoon intestinalis ATCC 50506 chromosome II, complete sequence	A.3.R.10	A	Exponential decay	Random	10
1.702	NC_014423.1 Encephalitozoon intestinalis ATCC 50506 chromosome IX sequence	A.3.R.10	A	Exponential decay	Random	10
1.702	NC_014419.1 Encephalitozoon intestinalis ATCC 50506 chromosome V, complete sequence	A.3.R.10	A	Exponential decay	Random	10
1.702	NC_014415.1 Encephalitozoon intestinalis ATCC 50506 chromosome I, complete sequence	A.3.R.10	A	Exponential decay	Random	10
1.702	NC_014418.1 Encephalitozoon intestinalis ATCC 50506 chromosome IV, complete sequence	A.3.R.10	A	Exponential decay	Random	10
1.702	NC_014421.1 Encephalitozoon intestinalis ATCC 50506 chromosome VII, complete sequence	A.3.R.10	A	Exponential decay	Random	10
1.702	NC_014417.1 Encephalitozoon intestinalis ATCC 50506 chromosome III, complete sequence	A.3.R.10	A	Exponential decay	Random	10
1.58	CP000628.1 Agrobacterium radiobacter K84 chromosome 1, complete sequence	A.3.R.10	A	Exponential decay	Random	10
1.58	CP000629.1 Agrobacterium radiobacter K84 chromosome 2, complete sequence	A.3.R.10	A	Exponential decay	Random	10
1.454	CP015880.1 Ensifer adhaerens strain Casida A, complete genome	A.3.R.10	A	Exponential decay	Random	10
1.324	AE000782.1 Archaeoglobus fulgidus DSM 4304, complete genome	A.3.R.10	A	Exponential decay	Random	10
1.191	CP001899.1 Ferroglobus placidus DSM 10642, complete genome	A.3.R.10	A	Exponential decay	Random	10
1.055	CP001956.1 Haloferax volcanii DS2, complete genome	A.3.R.10	A	Exponential decay	Random	10
0.916	CP011341.1 Rhodococcus aetherivorans strain IcdP1, complete genome	A.3.R.10	A	Exponential decay	Random	10
0.773	CP001189.1 Gluconacetobacter diazotrophicus PAl 5, complete genome	A.3.R.10	A	Exponential decay	Random	10
0.627	CP014687.1 Acetobacter persici strain TMW2.1084, complete genome	A.3.R.10	A	Exponential decay	Random	10
0.477	CP007028.1 Thermocrinis ruber strain DSM 23557, complete genome	A.3.R.10	A	Exponential decay	Random	10
0.325	CP001802.1 Gordonia bronchialis DSM 43247, complete genome	A.3.R.10	A	Exponential decay	Random	10
0.168	NC_007494.2 Rhodobacter sphaeroides 2.4.1 chromosome 2, complete sequence	A.3.R.10	A	Exponential decay	Random	10
0.168	NC_007493.2 Rhodobacter sphaeroides 2.4.1 chromosome 1, complete sequence	A.3.R.10	A	Exponential decay	Random	10
0.009	CP002588.1 Archaeoglobus veneficus SNP6, complete genome	A.3.R.10	A	Exponential decay	Random	10
4.249	NC_014420.1 Encephalitozoon intestinalis ATCC 50506 chromosome VI, complete sequence	A.3.R.120	A	Exponential decay	Random	120
4.249	NC_014425.1 Encephalitozoon intestinalis ATCC 50506 chromosome XI, complete sequence	A.3.R.120	A	Exponential decay	Random	120
4.249	NC_014422.1 Encephalitozoon intestinalis ATCC 50506 chromosome VIII, complete sequence	A.3.R.120	A	Exponential decay	Random	120
4.249	NC_014424.1 Encephalitozoon intestinalis ATCC 50506 chromosome X, complete sequence	A.3.R.120	A	Exponential decay	Random	120
4.249	NC_014416.1 Encephalitozoon intestinalis ATCC 50506 chromosome II, complete sequence	A.3.R.120	A	Exponential decay	Random	120
4.249	NC_014423.1 Encephalitozoon intestinalis ATCC 50506 chromosome IX sequence	A.3.R.120	A	Exponential decay	Random	120
4.249	NC_014419.1 Encephalitozoon intestinalis ATCC 50506 chromosome V, complete sequence	A.3.R.120	A	Exponential decay	Random	120
4.249	NC_014415.1 Encephalitozoon intestinalis ATCC 50506 chromosome I, complete sequence	A.3.R.120	A	Exponential decay	Random	120
4.249	NC_014418.1 Encephalitozoon intestinalis ATCC 50506 chromosome IV, complete sequence	A.3.R.120	A	Exponential decay	Random	120
4.249	NC_014421.1 Encephalitozoon intestinalis ATCC 50506 chromosome VII, complete sequence	A.3.R.120	A	Exponential decay	Random	120
4.249	NC_014417.1 Encephalitozoon intestinalis ATCC 50506 chromosome III, complete sequence	A.3.R.120	A	Exponential decay	Random	120
3.812	CP001899.1 Ferroglobus placidus DSM 10642, complete genome	A.3.R.120	A	Exponential decay	Random	120
3.78	CP001956.1 Haloferax volcanii DS2, complete genome	A.3.R.120	A	Exponential decay	Random	120
3.745	CP012257.1 Cronobacter universalis NCTC 9529, complete genome	A.3.R.120	A	Exponential decay	Random	120
3.706	CP022540.1 Antarctobacter heliothermus strain SMS3, complete genome	A.3.R.120	A	Exponential decay	Random	120
3.664	CP003059.1 Taylorella asinigenitalis MCE3, complete genome	A.3.R.120	A	Exponential decay	Random	120
3.619	CP001108.1 Prosthecochloris aestuarii DSM 271, complete genome	A.3.R.120	A	Exponential decay	Random	120
3.571	CP012152.1 Anoxybacillus gonensis strain G2, complete genome	A.3.R.120	A	Exponential decay	Random	120
3.52	CP001931.1 Thermocrinis albus DSM 14484, complete genome	A.3.R.120	A	Exponential decay	Random	120
3.466	CP000822.1 Citrobacter koseri ATCC BAA-895, complete genome	A.3.R.120	A	Exponential decay	Random	120
3.409	CP000783.1 Cronobacter sakazakii ATCC BAA-894, complete genome	A.3.R.120	A	Exponential decay	Random	120
3.348	CP011341.1 Rhodococcus aetherivorans strain IcdP1, complete genome	A.3.R.120	A	Exponential decay	Random	120
3.284	CP018058.1 Geobacillus thermocatenulatus strain KCTC 3921, complete genome	A.3.R.120	A	Exponential decay	Random	120
3.217	CP001097.1 Chlorobium limicola DSM 245, complete genome	A.3.R.120	A	Exponential decay	Random	120
3.147	CP001802.1 Gordonia bronchialis DSM 43247, complete genome	A.3.R.120	A	Exponential decay	Random	120
3.073	CP001389.1 Sinorhizobium fredii NGR234, complete genome	A.3.R.120	A	Exponential decay	Random	120
2.997	CP002588.1 Archaeoglobus veneficus SNP6, complete genome	A.3.R.120	A	Exponential decay	Random	120
2.917	CP015880.1 Ensifer adhaerens strain Casida A, complete genome	A.3.R.120	A	Exponential decay	Random	120
2.834	CP014692.1 Acetobacter aceti strain TMW2.1153, complete genome	A.3.R.120	A	Exponential decay	Random	120
2.747	CP007028.1 Thermocrinis ruber strain DSM 23557, complete genome	A.3.R.120	A	Exponential decay	Random	120
2.657	NC_006670.1 Cryptococcus neoformans var. neoformans JEC21 chromosome 1, complete sequence	A.3.R.120	A	Exponential decay	Random	120
2.657	NC_006694.1 Cryptococcus neoformans var. neoformans JEC21 chromosome 9, complete sequence	A.3.R.120	A	Exponential decay	Random	120
2.657	NC_006682.1 Cryptococcus neoformans var. neoformans JEC21 chromosome 13, complete sequence	A.3.R.120	A	Exponential decay	Random	120
2.657	NC_006683.1 Cryptococcus neoformans var. neoformans JEC21 chromosome 14, complete sequence	A.3.R.120	A	Exponential decay	Random	120
2.657	NC_006685.1 Cryptococcus neoformans var. neoformans JEC21 chromosome 3, complete sequence	A.3.R.120	A	Exponential decay	Random	120
2.657	NC_006684.1 Cryptococcus neoformans var. neoformans JEC21 chromosome 2, complete sequence	A.3.R.120	A	Exponential decay	Random	120
2.657	NC_006693.1 Cryptococcus neoformans var. neoformans JEC21 chromosome 8, complete sequence	A.3.R.120	A	Exponential decay	Random	120
2.657	NC_006679.1 Cryptococcus neoformans var. neoformans JEC21 chromosome 10, complete sequence	A.3.R.120	A	Exponential decay	Random	120
2.657	NC_006692.1 Cryptococcus neoformans var. neoformans JEC21 chromosome 7, complete sequence	A.3.R.120	A	Exponential decay	Random	120
2.657	NC_006686.1 Cryptococcus neoformans var. neoformans JEC21 chromosome 4, complete sequence	A.3.R.120	A	Exponential decay	Random	120
2.657	NC_006691.1 Cryptococcus neoformans var. neoformans JEC21 chromosome 6, complete sequence	A.3.R.120	A	Exponential decay	Random	120
2.657	NC_006687.1 Cryptococcus neoformans var. neoformans JEC21 chromosome 5, complete sequence	A.3.R.120	A	Exponential decay	Random	120
2.657	NC_006680.1 Cryptococcus neoformans var. neoformans JEC21 chromosome 11, complete sequence	A.3.R.120	A	Exponential decay	Random	120
2.657	NC_006681.1 Cryptococcus neoformans var. neoformans JEC21 chromosome 12, complete sequence	A.3.R.120	A	Exponential decay	Random	120
2.564	AE000782.1 Archaeoglobus fulgidus DSM 4304, complete genome	A.3.R.120	A	Exponential decay	Random	120
2.468	NZ_CP023402.1 Elizabethkingia anophelis Ag1 chromosome, complete genome	A.3.R.120	A	Exponential decay	Random	120
2.369	NC_001133.9 Saccharomyces cerevisiae S288c chromosome I, complete sequence	A.3.R.120	A	Exponential decay	Random	120
2.369	NC_001146.8 Saccharomyces cerevisiae S288c chromosome XIV, complete sequence	A.3.R.120	A	Exponential decay	Random	120
2.369	NC_001134.8 Saccharomyces cerevisiae S288c chromosome II, complete sequence	A.3.R.120	A	Exponential decay	Random	120
2.369	NC_001142.9 Saccharomyces cerevisiae S288c chromosome X, complete sequence	A.3.R.120	A	Exponential decay	Random	120
2.369	NC_001224.1 Saccharomyces cerevisiae S288c mitochondrion, complete genome	A.3.R.120	A	Exponential decay	Random	120
2.369	NC_001135.5 Saccharomyces cerevisiae S288c chromosome III, complete sequence	A.3.R.120	A	Exponential decay	Random	120
2.369	NC_001137.3 Saccharomyces cerevisiae S288c chromosome V, complete sequence	A.3.R.120	A	Exponential decay	Random	120
2.369	NC_001140.6 Saccharomyces cerevisiae S288c chromosome VIII, complete sequence	A.3.R.120	A	Exponential decay	Random	120
2.369	NC_001141.2 Saccharomyces cerevisiae S288c chromosome IX, complete sequence	A.3.R.120	A	Exponential decay	Random	120
2.369	NC_001139.9 Saccharomyces cerevisiae S288c chromosome VII, complete sequence	A.3.R.120	A	Exponential decay	Random	120
2.369	NC_001147.6 Saccharomyces cerevisiae S288c chromosome XV, complete sequence	A.3.R.120	A	Exponential decay	Random	120
2.369	NC_001136.10 Saccharomyces cerevisiae S288c chromosome IV, complete sequence	A.3.R.120	A	Exponential decay	Random	120
2.369	NC_001138.5 Saccharomyces cerevisiae S288c chromosome VI, complete sequence	A.3.R.120	A	Exponential decay	Random	120
2.369	NC_001145.3 Saccharomyces cerevisiae S288c chromosome XIII, complete sequence	A.3.R.120	A	Exponential decay	Random	120
2.369	NC_001144.5 Saccharomyces cerevisiae S288c chromosome XII, complete sequence	A.3.R.120	A	Exponential decay	Random	120
2.369	NC_001148.4 Saccharomyces cerevisiae S288c chromosome XVI, complete sequence	A.3.R.120	A	Exponential decay	Random	120
2.369	NC_001143.9 Saccharomyces cerevisiae S288c chromosome XI, complete sequence	A.3.R.120	A	Exponential decay	Random	120
2.266	CP016376.1 Elizabethkingia meningoseptica strain G4076, complete genome	A.3.R.120	A	Exponential decay	Random	120
2.16	CP000096.1 Chlorobium luteolum DSM 273, complete genome	A.3.R.120	A	Exponential decay	Random	120
2.05	CP002456.1 Taylorella equigenitalis MCE9, complete genome	A.3.R.120	A	Exponential decay	Random	120
1.938	CP023049.1 Chryseobacterium piperi strain ATCC BAA-1782, complete genome	A.3.R.120	A	Exponential decay	Random	120
1.822	CP000628.1 Agrobacterium radiobacter K84 chromosome 1, complete sequence	A.3.R.120	A	Exponential decay	Random	120
1.822	CP000629.1 Agrobacterium radiobacter K84 chromosome 2, complete sequence	A.3.R.120	A	Exponential decay	Random	120
1.702	CP001690.1 Halogeometricum borinquense DSM 11551, complete genome	A.3.R.120	A	Exponential decay	Random	120
1.58	AP011112.1 Hydrogenobacter thermophilus TK-6 DNA, complete genome	A.3.R.120	A	Exponential decay	Random	120
1.454	NC_016906.1 Gordonia polyisoprenivorans VH2, complete genome	A.3.R.120	A	Exponential decay	Random	120
1.324	CP014687.1 Acetobacter persici strain TMW2.1084, complete genome	A.3.R.120	A	Exponential decay	Random	120
1.191	CP004393.1 Celeribacter indicus strain P73, complete genome	A.3.R.120	A	Exponential decay	Random	120
1.055	CP012023.1 Celeribacter marinus strain IMCC 12053, complete genome	A.3.R.120	A	Exponential decay	Random	120
0.916	NC_002505.1 Vibrio cholerae O1 biovar El Tor str. N16961 chromosome I, complete sequence	A.3.R.120	A	Exponential decay	Random	120
0.916	NC_002506.1 Vibrio cholerae O1 biovar El Tor str. N16961 chromosome II, complete sequence	A.3.R.120	A	Exponential decay	Random	120
0.773	CP001189.1 Gluconacetobacter diazotrophicus PAl 5, complete genome	A.3.R.120	A	Exponential decay	Random	120
0.627	NC_007494.2 Rhodobacter sphaeroides 2.4.1 chromosome 2, complete sequence	A.3.R.120	A	Exponential decay	Random	120
0.627	NC_007493.2 Rhodobacter sphaeroides 2.4.1 chromosome 1, complete sequence	A.3.R.120	A	Exponential decay	Random	120
0.477	BX470250.1 Bordetella bronchiseptica strain RB50, complete genome	A.3.R.120	A	Exponential decay	Random	120
0.325	CP001868.2 Haloferax mediterranei ATCC 33500, complete genome	A.3.R.120	A	Exponential decay	Random	120
0.168	NC_003317.1 Brucella melitensis bv. 1 str. 16M chromosome I, complete sequence	A.3.R.120	A	Exponential decay	Random	120
0.168	NC_003318.1 Brucella melitensis 16M chromosome II, complete sequence	A.3.R.120	A	Exponential decay	Random	120
0.009	NC_011567.1 Anoxybacillus flavithermus WK1, complete genome	A.3.R.120	A	Exponential decay	Random	120
4.249	CP016376.1 Elizabethkingia meningoseptica strain G4076, complete genome	A.3.R.180	A	Exponential decay	Random	180
3.812	CP012257.1 Cronobacter universalis NCTC 9529, complete genome	A.3.R.180	A	Exponential decay	Random	180
3.78	CP004393.1 Celeribacter indicus strain P73, complete genome	A.3.R.180	A	Exponential decay	Random	180
3.745	NC_014420.1 Encephalitozoon intestinalis ATCC 50506 chromosome VI, complete sequence	A.3.R.180	A	Exponential decay	Random	180
3.745	NC_014425.1 Encephalitozoon intestinalis ATCC 50506 chromosome XI, complete sequence	A.3.R.180	A	Exponential decay	Random	180
3.745	NC_014422.1 Encephalitozoon intestinalis ATCC 50506 chromosome VIII, complete sequence	A.3.R.180	A	Exponential decay	Random	180
3.745	NC_014424.1 Encephalitozoon intestinalis ATCC 50506 chromosome X, complete sequence	A.3.R.180	A	Exponential decay	Random	180
3.745	NC_014416.1 Encephalitozoon intestinalis ATCC 50506 chromosome II, complete sequence	A.3.R.180	A	Exponential decay	Random	180
3.745	NC_014423.1 Encephalitozoon intestinalis ATCC 50506 chromosome IX sequence	A.3.R.180	A	Exponential decay	Random	180
3.745	NC_014419.1 Encephalitozoon intestinalis ATCC 50506 chromosome V, complete sequence	A.3.R.180	A	Exponential decay	Random	180
3.745	NC_014415.1 Encephalitozoon intestinalis ATCC 50506 chromosome I, complete sequence	A.3.R.180	A	Exponential decay	Random	180
3.745	NC_014418.1 Encephalitozoon intestinalis ATCC 50506 chromosome IV, complete sequence	A.3.R.180	A	Exponential decay	Random	180
3.745	NC_014421.1 Encephalitozoon intestinalis ATCC 50506 chromosome VII, complete sequence	A.3.R.180	A	Exponential decay	Random	180
3.745	NC_014417.1 Encephalitozoon intestinalis ATCC 50506 chromosome III, complete sequence	A.3.R.180	A	Exponential decay	Random	180
3.706	CP001389.1 Sinorhizobium fredii NGR234, complete genome	A.3.R.180	A	Exponential decay	Random	180
3.664	CP011341.1 Rhodococcus aetherivorans strain IcdP1, complete genome	A.3.R.180	A	Exponential decay	Random	180
3.619	CP001097.1 Chlorobium limicola DSM 245, complete genome	A.3.R.180	A	Exponential decay	Random	180
3.571	CP015880.1 Ensifer adhaerens strain Casida A, complete genome	A.3.R.180	A	Exponential decay	Random	180
3.52	CP001690.1 Halogeometricum borinquense DSM 11551, complete genome	A.3.R.180	A	Exponential decay	Random	180
3.466	NC_011567.1 Anoxybacillus flavithermus WK1, complete genome	A.3.R.180	A	Exponential decay	Random	180
3.409	CP002588.1 Archaeoglobus veneficus SNP6, complete genome	A.3.R.180	A	Exponential decay	Random	180
3.348	AP011112.1 Hydrogenobacter thermophilus TK-6 DNA, complete genome	A.3.R.180	A	Exponential decay	Random	180
3.284	CP023049.1 Chryseobacterium piperi strain ATCC BAA-1782, complete genome	A.3.R.180	A	Exponential decay	Random	180
3.217	CP012152.1 Anoxybacillus gonensis strain G2, complete genome	A.3.R.180	A	Exponential decay	Random	180
3.147	CP012023.1 Celeribacter marinus strain IMCC 12053, complete genome	A.3.R.180	A	Exponential decay	Random	180
3.073	CP014687.1 Acetobacter persici strain TMW2.1084, complete genome	A.3.R.180	A	Exponential decay	Random	180
2.997	CP000628.1 Agrobacterium radiobacter K84 chromosome 1, complete sequence	A.3.R.180	A	Exponential decay	Random	180
2.997	CP000629.1 Agrobacterium radiobacter K84 chromosome 2, complete sequence	A.3.R.180	A	Exponential decay	Random	180
2.917	CP000783.1 Cronobacter sakazakii ATCC BAA-894, complete genome	A.3.R.180	A	Exponential decay	Random	180
2.834	CP001956.1 Haloferax volcanii DS2, complete genome	A.3.R.180	A	Exponential decay	Random	180
2.747	NC_003317.1 Brucella melitensis bv. 1 str. 16M chromosome I, complete sequence	A.3.R.180	A	Exponential decay	Random	180
2.747	NC_003318.1 Brucella melitensis 16M chromosome II, complete sequence	A.3.R.180	A	Exponential decay	Random	180
2.657	CP000822.1 Citrobacter koseri ATCC BAA-895, complete genome	A.3.R.180	A	Exponential decay	Random	180
2.564	CP003059.1 Taylorella asinigenitalis MCE3, complete genome	A.3.R.180	A	Exponential decay	Random	180
2.468	NC_001133.9 Saccharomyces cerevisiae S288c chromosome I, complete sequence	A.3.R.180	A	Exponential decay	Random	180
2.468	NC_001146.8 Saccharomyces cerevisiae S288c chromosome XIV, complete sequence	A.3.R.180	A	Exponential decay	Random	180
2.468	NC_001134.8 Saccharomyces cerevisiae S288c chromosome II, complete sequence	A.3.R.180	A	Exponential decay	Random	180
2.468	NC_001142.9 Saccharomyces cerevisiae S288c chromosome X, complete sequence	A.3.R.180	A	Exponential decay	Random	180
2.468	NC_001224.1 Saccharomyces cerevisiae S288c mitochondrion, complete genome	A.3.R.180	A	Exponential decay	Random	180
2.468	NC_001135.5 Saccharomyces cerevisiae S288c chromosome III, complete sequence	A.3.R.180	A	Exponential decay	Random	180
2.468	NC_001137.3 Saccharomyces cerevisiae S288c chromosome V, complete sequence	A.3.R.180	A	Exponential decay	Random	180
2.468	NC_001140.6 Saccharomyces cerevisiae S288c chromosome VIII, complete sequence	A.3.R.180	A	Exponential decay	Random	180
2.468	NC_001141.2 Saccharomyces cerevisiae S288c chromosome IX, complete sequence	A.3.R.180	A	Exponential decay	Random	180
2.468	NC_001139.9 Saccharomyces cerevisiae S288c chromosome VII, complete sequence	A.3.R.180	A	Exponential decay	Random	180
2.468	NC_001147.6 Saccharomyces cerevisiae S288c chromosome XV, complete sequence	A.3.R.180	A	Exponential decay	Random	180
2.468	NC_001136.10 Saccharomyces cerevisiae S288c chromosome IV, complete sequence	A.3.R.180	A	Exponential decay	Random	180
2.468	NC_001138.5 Saccharomyces cerevisiae S288c chromosome VI, complete sequence	A.3.R.180	A	Exponential decay	Random	180
2.468	NC_001145.3 Saccharomyces cerevisiae S288c chromosome XIII, complete sequence	A.3.R.180	A	Exponential decay	Random	180
2.468	NC_001144.5 Saccharomyces cerevisiae S288c chromosome XII, complete sequence	A.3.R.180	A	Exponential decay	Random	180
2.468	NC_001148.4 Saccharomyces cerevisiae S288c chromosome XVI, complete sequence	A.3.R.180	A	Exponential decay	Random	180
2.468	NC_001143.9 Saccharomyces cerevisiae S288c chromosome XI, complete sequence	A.3.R.180	A	Exponential decay	Random	180
2.369	CP007028.1 Thermocrinis ruber strain DSM 23557, complete genome	A.3.R.180	A	Exponential decay	Random	180
2.266	CP001899.1 Ferroglobus placidus DSM 10642, complete genome	A.3.R.180	A	Exponential decay	Random	180
2.16	NZ_CP023402.1 Elizabethkingia anophelis Ag1 chromosome, complete genome	A.3.R.180	A	Exponential decay	Random	180
2.05	CP001189.1 Gluconacetobacter diazotrophicus PAl 5, complete genome	A.3.R.180	A	Exponential decay	Random	180
1.938	CP002456.1 Taylorella equigenitalis MCE9, complete genome	A.3.R.180	A	Exponential decay	Random	180
1.822	NC_016906.1 Gordonia polyisoprenivorans VH2, complete genome	A.3.R.180	A	Exponential decay	Random	180
1.702	CP022540.1 Antarctobacter heliothermus strain SMS3, complete genome	A.3.R.180	A	Exponential decay	Random	180
1.58	CP000096.1 Chlorobium luteolum DSM 273, complete genome	A.3.R.180	A	Exponential decay	Random	180
1.454	NC_006670.1 Cryptococcus neoformans var. neoformans JEC21 chromosome 1, complete sequence	A.3.R.180	A	Exponential decay	Random	180
1.454	NC_006694.1 Cryptococcus neoformans var. neoformans JEC21 chromosome 9, complete sequence	A.3.R.180	A	Exponential decay	Random	180
1.454	NC_006682.1 Cryptococcus neoformans var. neoformans JEC21 chromosome 13, complete sequence	A.3.R.180	A	Exponential decay	Random	180
1.454	NC_006683.1 Cryptococcus neoformans var. neoformans JEC21 chromosome 14, complete sequence	A.3.R.180	A	Exponential decay	Random	180
1.454	NC_006685.1 Cryptococcus neoformans var. neoformans JEC21 chromosome 3, complete sequence	A.3.R.180	A	Exponential decay	Random	180
1.454	NC_006684.1 Cryptococcus neoformans var. neoformans JEC21 chromosome 2, complete sequence	A.3.R.180	A	Exponential decay	Random	180
1.454	NC_006693.1 Cryptococcus neoformans var. neoformans JEC21 chromosome 8, complete sequence	A.3.R.180	A	Exponential decay	Random	180
1.454	NC_006679.1 Cryptococcus neoformans var. neoformans JEC21 chromosome 10, complete sequence	A.3.R.180	A	Exponential decay	Random	180
1.454	NC_006692.1 Cryptococcus neoformans var. neoformans JEC21 chromosome 7, complete sequence	A.3.R.180	A	Exponential decay	Random	180
1.454	NC_006686.1 Cryptococcus neoformans var. neoformans JEC21 chromosome 4, complete sequence	A.3.R.180	A	Exponential decay	Random	180
1.454	NC_006691.1 Cryptococcus neoformans var. neoformans JEC21 chromosome 6, complete sequence	A.3.R.180	A	Exponential decay	Random	180
1.454	NC_006687.1 Cryptococcus neoformans var. neoformans JEC21 chromosome 5, complete sequence	A.3.R.180	A	Exponential decay	Random	180
1.454	NC_006680.1 Cryptococcus neoformans var. neoformans JEC21 chromosome 11, complete sequence	A.3.R.180	A	Exponential decay	Random	180
1.454	NC_006681.1 Cryptococcus neoformans var. neoformans JEC21 chromosome 12, complete sequence	A.3.R.180	A	Exponential decay	Random	180
1.324	CP001108.1 Prosthecochloris aestuarii DSM 271, complete genome	A.3.R.180	A	Exponential decay	Random	180
1.191	NC_002505.1 Vibrio cholerae O1 biovar El Tor str. N16961 chromosome I, complete sequence	A.3.R.180	A	Exponential decay	Random	180
1.191	NC_002506.1 Vibrio cholerae O1 biovar El Tor str. N16961 chromosome II, complete sequence	A.3.R.180	A	Exponential decay	Random	180
1.055	CP018058.1 Geobacillus thermocatenulatus strain KCTC 3921, complete genome	A.3.R.180	A	Exponential decay	Random	180
0.916	CP001931.1 Thermocrinis albus DSM 14484, complete genome	A.3.R.180	A	Exponential decay	Random	180
0.773	CP001802.1 Gordonia bronchialis DSM 43247, complete genome	A.3.R.180	A	Exponential decay	Random	180
0.627	BX470250.1 Bordetella bronchiseptica strain RB50, complete genome	A.3.R.180	A	Exponential decay	Random	180
0.477	AE000782.1 Archaeoglobus fulgidus DSM 4304, complete genome	A.3.R.180	A	Exponential decay	Random	180
0.325	CP001868.2 Haloferax mediterranei ATCC 33500, complete genome	A.3.R.180	A	Exponential decay	Random	180
0.168	CP014692.1 Acetobacter aceti strain TMW2.1153, complete genome	A.3.R.180	A	Exponential decay	Random	180
0.009	NC_007494.2 Rhodobacter sphaeroides 2.4.1 chromosome 2, complete sequence	A.3.R.180	A	Exponential decay	Random	180
0.009	NC_007493.2 Rhodobacter sphaeroides 2.4.1 chromosome 1, complete sequence	A.3.R.180	A	Exponential decay	Random	180
4.249	BX470250.1 Bordetella bronchiseptica strain RB50, complete genome	A.3.R.30	A	Exponential decay	Random	30
3.812	CP001189.1 Gluconacetobacter diazotrophicus PAl 5, complete genome	A.3.R.30	A	Exponential decay	Random	30
3.78	CP001690.1 Halogeometricum borinquense DSM 11551, complete genome	A.3.R.30	A	Exponential decay	Random	30
3.745	AE000782.1 Archaeoglobus fulgidus DSM 4304, complete genome	A.3.R.30	A	Exponential decay	Random	30
3.706	CP001097.1 Chlorobium limicola DSM 245, complete genome	A.3.R.30	A	Exponential decay	Random	30
3.664	NC_014420.1 Encephalitozoon intestinalis ATCC 50506 chromosome VI, complete sequence	A.3.R.30	A	Exponential decay	Random	30
3.664	NC_014425.1 Encephalitozoon intestinalis ATCC 50506 chromosome XI, complete sequence	A.3.R.30	A	Exponential decay	Random	30
3.664	NC_014422.1 Encephalitozoon intestinalis ATCC 50506 chromosome VIII, complete sequence	A.3.R.30	A	Exponential decay	Random	30
3.664	NC_014424.1 Encephalitozoon intestinalis ATCC 50506 chromosome X, complete sequence	A.3.R.30	A	Exponential decay	Random	30
3.664	NC_014416.1 Encephalitozoon intestinalis ATCC 50506 chromosome II, complete sequence	A.3.R.30	A	Exponential decay	Random	30
3.664	NC_014423.1 Encephalitozoon intestinalis ATCC 50506 chromosome IX sequence	A.3.R.30	A	Exponential decay	Random	30
3.664	NC_014419.1 Encephalitozoon intestinalis ATCC 50506 chromosome V, complete sequence	A.3.R.30	A	Exponential decay	Random	30
3.664	NC_014415.1 Encephalitozoon intestinalis ATCC 50506 chromosome I, complete sequence	A.3.R.30	A	Exponential decay	Random	30
3.664	NC_014418.1 Encephalitozoon intestinalis ATCC 50506 chromosome IV, complete sequence	A.3.R.30	A	Exponential decay	Random	30
3.664	NC_014421.1 Encephalitozoon intestinalis ATCC 50506 chromosome VII, complete sequence	A.3.R.30	A	Exponential decay	Random	30
3.664	NC_014417.1 Encephalitozoon intestinalis ATCC 50506 chromosome III, complete sequence	A.3.R.30	A	Exponential decay	Random	30
3.619	CP022540.1 Antarctobacter heliothermus strain SMS3, complete genome	A.3.R.30	A	Exponential decay	Random	30
3.571	CP001899.1 Ferroglobus placidus DSM 10642, complete genome	A.3.R.30	A	Exponential decay	Random	30
3.52	NC_006670.1 Cryptococcus neoformans var. neoformans JEC21 chromosome 1, complete sequence	A.3.R.30	A	Exponential decay	Random	30
3.52	NC_006694.1 Cryptococcus neoformans var. neoformans JEC21 chromosome 9, complete sequence	A.3.R.30	A	Exponential decay	Random	30
3.52	NC_006682.1 Cryptococcus neoformans var. neoformans JEC21 chromosome 13, complete sequence	A.3.R.30	A	Exponential decay	Random	30
3.52	NC_006683.1 Cryptococcus neoformans var. neoformans JEC21 chromosome 14, complete sequence	A.3.R.30	A	Exponential decay	Random	30
3.52	NC_006685.1 Cryptococcus neoformans var. neoformans JEC21 chromosome 3, complete sequence	A.3.R.30	A	Exponential decay	Random	30
3.52	NC_006684.1 Cryptococcus neoformans var. neoformans JEC21 chromosome 2, complete sequence	A.3.R.30	A	Exponential decay	Random	30
3.52	NC_006693.1 Cryptococcus neoformans var. neoformans JEC21 chromosome 8, complete sequence	A.3.R.30	A	Exponential decay	Random	30
3.52	NC_006679.1 Cryptococcus neoformans var. neoformans JEC21 chromosome 10, complete sequence	A.3.R.30	A	Exponential decay	Random	30
3.52	NC_006692.1 Cryptococcus neoformans var. neoformans JEC21 chromosome 7, complete sequence	A.3.R.30	A	Exponential decay	Random	30
3.52	NC_006686.1 Cryptococcus neoformans var. neoformans JEC21 chromosome 4, complete sequence	A.3.R.30	A	Exponential decay	Random	30
3.52	NC_006691.1 Cryptococcus neoformans var. neoformans JEC21 chromosome 6, complete sequence	A.3.R.30	A	Exponential decay	Random	30
3.52	NC_006687.1 Cryptococcus neoformans var. neoformans JEC21 chromosome 5, complete sequence	A.3.R.30	A	Exponential decay	Random	30
3.52	NC_006680.1 Cryptococcus neoformans var. neoformans JEC21 chromosome 11, complete sequence	A.3.R.30	A	Exponential decay	Random	30
3.52	NC_006681.1 Cryptococcus neoformans var. neoformans JEC21 chromosome 12, complete sequence	A.3.R.30	A	Exponential decay	Random	30
3.466	CP002588.1 Archaeoglobus veneficus SNP6, complete genome	A.3.R.30	A	Exponential decay	Random	30
3.409	CP001868.2 Haloferax mediterranei ATCC 33500, complete genome	A.3.R.30	A	Exponential decay	Random	30
3.348	CP012152.1 Anoxybacillus gonensis strain G2, complete genome	A.3.R.30	A	Exponential decay	Random	30
3.284	CP011341.1 Rhodococcus aetherivorans strain IcdP1, complete genome	A.3.R.30	A	Exponential decay	Random	30
3.217	CP012023.1 Celeribacter marinus strain IMCC 12053, complete genome	A.3.R.30	A	Exponential decay	Random	30
3.147	CP015880.1 Ensifer adhaerens strain Casida A, complete genome	A.3.R.30	A	Exponential decay	Random	30
3.073	CP014692.1 Acetobacter aceti strain TMW2.1153, complete genome	A.3.R.30	A	Exponential decay	Random	30
2.997	CP012257.1 Cronobacter universalis NCTC 9529, complete genome	A.3.R.30	A	Exponential decay	Random	30
2.917	CP003059.1 Taylorella asinigenitalis MCE3, complete genome	A.3.R.30	A	Exponential decay	Random	30
2.834	CP001802.1 Gordonia bronchialis DSM 43247, complete genome	A.3.R.30	A	Exponential decay	Random	30
2.747	NC_016906.1 Gordonia polyisoprenivorans VH2, complete genome	A.3.R.30	A	Exponential decay	Random	30
2.657	NC_002505.1 Vibrio cholerae O1 biovar El Tor str. N16961 chromosome I, complete sequence	A.3.R.30	A	Exponential decay	Random	30
2.657	NC_002506.1 Vibrio cholerae O1 biovar El Tor str. N16961 chromosome II, complete sequence	A.3.R.30	A	Exponential decay	Random	30
2.564	AP011112.1 Hydrogenobacter thermophilus TK-6 DNA, complete genome	A.3.R.30	A	Exponential decay	Random	30
2.468	NC_011567.1 Anoxybacillus flavithermus WK1, complete genome	A.3.R.30	A	Exponential decay	Random	30
2.369	NC_001133.9 Saccharomyces cerevisiae S288c chromosome I, complete sequence	A.3.R.30	A	Exponential decay	Random	30
2.369	NC_001146.8 Saccharomyces cerevisiae S288c chromosome XIV, complete sequence	A.3.R.30	A	Exponential decay	Random	30
2.369	NC_001134.8 Saccharomyces cerevisiae S288c chromosome II, complete sequence	A.3.R.30	A	Exponential decay	Random	30
2.369	NC_001142.9 Saccharomyces cerevisiae S288c chromosome X, complete sequence	A.3.R.30	A	Exponential decay	Random	30
2.369	NC_001224.1 Saccharomyces cerevisiae S288c mitochondrion, complete genome	A.3.R.30	A	Exponential decay	Random	30
2.369	NC_001135.5 Saccharomyces cerevisiae S288c chromosome III, complete sequence	A.3.R.30	A	Exponential decay	Random	30
2.369	NC_001137.3 Saccharomyces cerevisiae S288c chromosome V, complete sequence	A.3.R.30	A	Exponential decay	Random	30
2.369	NC_001140.6 Saccharomyces cerevisiae S288c chromosome VIII, complete sequence	A.3.R.30	A	Exponential decay	Random	30
2.369	NC_001141.2 Saccharomyces cerevisiae S288c chromosome IX, complete sequence	A.3.R.30	A	Exponential decay	Random	30
2.369	NC_001139.9 Saccharomyces cerevisiae S288c chromosome VII, complete sequence	A.3.R.30	A	Exponential decay	Random	30
2.369	NC_001147.6 Saccharomyces cerevisiae S288c chromosome XV, complete sequence	A.3.R.30	A	Exponential decay	Random	30
2.369	NC_001136.10 Saccharomyces cerevisiae S288c chromosome IV, complete sequence	A.3.R.30	A	Exponential decay	Random	30
2.369	NC_001138.5 Saccharomyces cerevisiae S288c chromosome VI, complete sequence	A.3.R.30	A	Exponential decay	Random	30
2.369	NC_001145.3 Saccharomyces cerevisiae S288c chromosome XIII, complete sequence	A.3.R.30	A	Exponential decay	Random	30
2.369	NC_001144.5 Saccharomyces cerevisiae S288c chromosome XII, complete sequence	A.3.R.30	A	Exponential decay	Random	30
2.369	NC_001148.4 Saccharomyces cerevisiae S288c chromosome XVI, complete sequence	A.3.R.30	A	Exponential decay	Random	30
2.369	NC_001143.9 Saccharomyces cerevisiae S288c chromosome XI, complete sequence	A.3.R.30	A	Exponential decay	Random	30
2.266	CP002456.1 Taylorella equigenitalis MCE9, complete genome	A.3.R.30	A	Exponential decay	Random	30
2.16	CP001108.1 Prosthecochloris aestuarii DSM 271, complete genome	A.3.R.30	A	Exponential decay	Random	30
2.05	CP000628.1 Agrobacterium radiobacter K84 chromosome 1, complete sequence	A.3.R.30	A	Exponential decay	Random	30
2.05	CP000629.1 Agrobacterium radiobacter K84 chromosome 2, complete sequence	A.3.R.30	A	Exponential decay	Random	30
1.938	CP014687.1 Acetobacter persici strain TMW2.1084, complete genome	A.3.R.30	A	Exponential decay	Random	30
1.822	CP000822.1 Citrobacter koseri ATCC BAA-895, complete genome	A.3.R.30	A	Exponential decay	Random	30
1.702	CP004393.1 Celeribacter indicus strain P73, complete genome	A.3.R.30	A	Exponential decay	Random	30
1.58	CP000096.1 Chlorobium luteolum DSM 273, complete genome	A.3.R.30	A	Exponential decay	Random	30
1.454	CP023049.1 Chryseobacterium piperi strain ATCC BAA-1782, complete genome	A.3.R.30	A	Exponential decay	Random	30
1.324	CP001956.1 Haloferax volcanii DS2, complete genome	A.3.R.30	A	Exponential decay	Random	30
1.191	CP001931.1 Thermocrinis albus DSM 14484, complete genome	A.3.R.30	A	Exponential decay	Random	30
1.055	CP018058.1 Geobacillus thermocatenulatus strain KCTC 3921, complete genome	A.3.R.30	A	Exponential decay	Random	30
0.916	CP016376.1 Elizabethkingia meningoseptica strain G4076, complete genome	A.3.R.30	A	Exponential decay	Random	30
0.773	CP007028.1 Thermocrinis ruber strain DSM 23557, complete genome	A.3.R.30	A	Exponential decay	Random	30
0.627	NC_003317.1 Brucella melitensis bv. 1 str. 16M chromosome I, complete sequence	A.3.R.30	A	Exponential decay	Random	30
0.627	NC_003318.1 Brucella melitensis 16M chromosome II, complete sequence	A.3.R.30	A	Exponential decay	Random	30
0.477	CP001389.1 Sinorhizobium fredii NGR234, complete genome	A.3.R.30	A	Exponential decay	Random	30
0.325	NZ_CP023402.1 Elizabethkingia anophelis Ag1 chromosome, complete genome	A.3.R.30	A	Exponential decay	Random	30
0.168	CP000783.1 Cronobacter sakazakii ATCC BAA-894, complete genome	A.3.R.30	A	Exponential decay	Random	30
0.009	NC_007494.2 Rhodobacter sphaeroides 2.4.1 chromosome 2, complete sequence	A.3.R.30	A	Exponential decay	Random	30
0.009	NC_007493.2 Rhodobacter sphaeroides 2.4.1 chromosome 1, complete sequence	A.3.R.30	A	Exponential decay	Random	30
4.249	CP012152.1 Anoxybacillus gonensis strain G2, complete genome	A.3.R.60	A	Exponential decay	Random	60
3.812	NC_014420.1 Encephalitozoon intestinalis ATCC 50506 chromosome VI, complete sequence	A.3.R.60	A	Exponential decay	Random	60
3.812	NC_014425.1 Encephalitozoon intestinalis ATCC 50506 chromosome XI, complete sequence	A.3.R.60	A	Exponential decay	Random	60
3.812	NC_014422.1 Encephalitozoon intestinalis ATCC 50506 chromosome VIII, complete sequence	A.3.R.60	A	Exponential decay	Random	60
3.812	NC_014424.1 Encephalitozoon intestinalis ATCC 50506 chromosome X, complete sequence	A.3.R.60	A	Exponential decay	Random	60
3.812	NC_014416.1 Encephalitozoon intestinalis ATCC 50506 chromosome II, complete sequence	A.3.R.60	A	Exponential decay	Random	60
3.812	NC_014423.1 Encephalitozoon intestinalis ATCC 50506 chromosome IX sequence	A.3.R.60	A	Exponential decay	Random	60
3.812	NC_014419.1 Encephalitozoon intestinalis ATCC 50506 chromosome V, complete sequence	A.3.R.60	A	Exponential decay	Random	60
3.812	NC_014415.1 Encephalitozoon intestinalis ATCC 50506 chromosome I, complete sequence	A.3.R.60	A	Exponential decay	Random	60
3.812	NC_014418.1 Encephalitozoon intestinalis ATCC 50506 chromosome IV, complete sequence	A.3.R.60	A	Exponential decay	Random	60
3.812	NC_014421.1 Encephalitozoon intestinalis ATCC 50506 chromosome VII, complete sequence	A.3.R.60	A	Exponential decay	Random	60
3.812	NC_014417.1 Encephalitozoon intestinalis ATCC 50506 chromosome III, complete sequence	A.3.R.60	A	Exponential decay	Random	60
3.78	AP011112.1 Hydrogenobacter thermophilus TK-6 DNA, complete genome	A.3.R.60	A	Exponential decay	Random	60
3.745	CP001097.1 Chlorobium limicola DSM 245, complete genome	A.3.R.60	A	Exponential decay	Random	60
3.706	NC_011567.1 Anoxybacillus flavithermus WK1, complete genome	A.3.R.60	A	Exponential decay	Random	60
3.664	CP002456.1 Taylorella equigenitalis MCE9, complete genome	A.3.R.60	A	Exponential decay	Random	60
3.619	CP023049.1 Chryseobacterium piperi strain ATCC BAA-1782, complete genome	A.3.R.60	A	Exponential decay	Random	60
3.571	CP004393.1 Celeribacter indicus strain P73, complete genome	A.3.R.60	A	Exponential decay	Random	60
3.52	CP002588.1 Archaeoglobus veneficus SNP6, complete genome	A.3.R.60	A	Exponential decay	Random	60
3.466	CP000096.1 Chlorobium luteolum DSM 273, complete genome	A.3.R.60	A	Exponential decay	Random	60
3.409	CP018058.1 Geobacillus thermocatenulatus strain KCTC 3921, complete genome	A.3.R.60	A	Exponential decay	Random	60
3.348	CP014692.1 Acetobacter aceti strain TMW2.1153, complete genome	A.3.R.60	A	Exponential decay	Random	60
3.284	NC_007494.2 Rhodobacter sphaeroides 2.4.1 chromosome 2, complete sequence	A.3.R.60	A	Exponential decay	Random	60
3.284	NC_007493.2 Rhodobacter sphaeroides 2.4.1 chromosome 1, complete sequence	A.3.R.60	A	Exponential decay	Random	60
3.217	NZ_CP023402.1 Elizabethkingia anophelis Ag1 chromosome, complete genome	A.3.R.60	A	Exponential decay	Random	60
3.147	CP001189.1 Gluconacetobacter diazotrophicus PAl 5, complete genome	A.3.R.60	A	Exponential decay	Random	60
3.073	CP001802.1 Gordonia bronchialis DSM 43247, complete genome	A.3.R.60	A	Exponential decay	Random	60
2.997	CP015880.1 Ensifer adhaerens strain Casida A, complete genome	A.3.R.60	A	Exponential decay	Random	60
2.917	CP000822.1 Citrobacter koseri ATCC BAA-895, complete genome	A.3.R.60	A	Exponential decay	Random	60
2.834	CP014687.1 Acetobacter persici strain TMW2.1084, complete genome	A.3.R.60	A	Exponential decay	Random	60
2.747	CP012257.1 Cronobacter universalis NCTC 9529, complete genome	A.3.R.60	A	Exponential decay	Random	60
2.657	CP007028.1 Thermocrinis ruber strain DSM 23557, complete genome	A.3.R.60	A	Exponential decay	Random	60
2.564	AE000782.1 Archaeoglobus fulgidus DSM 4304, complete genome	A.3.R.60	A	Exponential decay	Random	60
2.468	BX470250.1 Bordetella bronchiseptica strain RB50, complete genome	A.3.R.60	A	Exponential decay	Random	60
2.369	CP012023.1 Celeribacter marinus strain IMCC 12053, complete genome	A.3.R.60	A	Exponential decay	Random	60
2.266	CP003059.1 Taylorella asinigenitalis MCE3, complete genome	A.3.R.60	A	Exponential decay	Random	60
2.16	CP000783.1 Cronobacter sakazakii ATCC BAA-894, complete genome	A.3.R.60	A	Exponential decay	Random	60
2.05	CP001690.1 Halogeometricum borinquense DSM 11551, complete genome	A.3.R.60	A	Exponential decay	Random	60
1.938	CP022540.1 Antarctobacter heliothermus strain SMS3, complete genome	A.3.R.60	A	Exponential decay	Random	60
1.822	NC_003317.1 Brucella melitensis bv. 1 str. 16M chromosome I, complete sequence	A.3.R.60	A	Exponential decay	Random	60
1.822	NC_003318.1 Brucella melitensis 16M chromosome II, complete sequence	A.3.R.60	A	Exponential decay	Random	60
1.702	CP011341.1 Rhodococcus aetherivorans strain IcdP1, complete genome	A.3.R.60	A	Exponential decay	Random	60
1.58	CP001108.1 Prosthecochloris aestuarii DSM 271, complete genome	A.3.R.60	A	Exponential decay	Random	60
1.454	CP001868.2 Haloferax mediterranei ATCC 33500, complete genome	A.3.R.60	A	Exponential decay	Random	60
1.324	CP016376.1 Elizabethkingia meningoseptica strain G4076, complete genome	A.3.R.60	A	Exponential decay	Random	60
1.191	NC_006670.1 Cryptococcus neoformans var. neoformans JEC21 chromosome 1, complete sequence	A.3.R.60	A	Exponential decay	Random	60
1.191	NC_006694.1 Cryptococcus neoformans var. neoformans JEC21 chromosome 9, complete sequence	A.3.R.60	A	Exponential decay	Random	60
1.191	NC_006682.1 Cryptococcus neoformans var. neoformans JEC21 chromosome 13, complete sequence	A.3.R.60	A	Exponential decay	Random	60
1.191	NC_006683.1 Cryptococcus neoformans var. neoformans JEC21 chromosome 14, complete sequence	A.3.R.60	A	Exponential decay	Random	60
1.191	NC_006685.1 Cryptococcus neoformans var. neoformans JEC21 chromosome 3, complete sequence	A.3.R.60	A	Exponential decay	Random	60
1.191	NC_006684.1 Cryptococcus neoformans var. neoformans JEC21 chromosome 2, complete sequence	A.3.R.60	A	Exponential decay	Random	60
1.191	NC_006693.1 Cryptococcus neoformans var. neoformans JEC21 chromosome 8, complete sequence	A.3.R.60	A	Exponential decay	Random	60
1.191	NC_006679.1 Cryptococcus neoformans var. neoformans JEC21 chromosome 10, complete sequence	A.3.R.60	A	Exponential decay	Random	60
1.191	NC_006692.1 Cryptococcus neoformans var. neoformans JEC21 chromosome 7, complete sequence	A.3.R.60	A	Exponential decay	Random	60
1.191	NC_006686.1 Cryptococcus neoformans var. neoformans JEC21 chromosome 4, complete sequence	A.3.R.60	A	Exponential decay	Random	60
1.191	NC_006691.1 Cryptococcus neoformans var. neoformans JEC21 chromosome 6, complete sequence	A.3.R.60	A	Exponential decay	Random	60
1.191	NC_006687.1 Cryptococcus neoformans var. neoformans JEC21 chromosome 5, complete sequence	A.3.R.60	A	Exponential decay	Random	60
1.191	NC_006680.1 Cryptococcus neoformans var. neoformans JEC21 chromosome 11, complete sequence	A.3.R.60	A	Exponential decay	Random	60
1.191	NC_006681.1 Cryptococcus neoformans var. neoformans JEC21 chromosome 12, complete sequence	A.3.R.60	A	Exponential decay	Random	60
1.055	CP001931.1 Thermocrinis albus DSM 14484, complete genome	A.3.R.60	A	Exponential decay	Random	60
0.916	NC_001133.9 Saccharomyces cerevisiae S288c chromosome I, complete sequence	A.3.R.60	A	Exponential decay	Random	60
0.916	NC_001146.8 Saccharomyces cerevisiae S288c chromosome XIV, complete sequence	A.3.R.60	A	Exponential decay	Random	60
0.916	NC_001134.8 Saccharomyces cerevisiae S288c chromosome II, complete sequence	A.3.R.60	A	Exponential decay	Random	60
0.916	NC_001142.9 Saccharomyces cerevisiae S288c chromosome X, complete sequence	A.3.R.60	A	Exponential decay	Random	60
0.916	NC_001224.1 Saccharomyces cerevisiae S288c mitochondrion, complete genome	A.3.R.60	A	Exponential decay	Random	60
0.916	NC_001135.5 Saccharomyces cerevisiae S288c chromosome III, complete sequence	A.3.R.60	A	Exponential decay	Random	60
0.916	NC_001137.3 Saccharomyces cerevisiae S288c chromosome V, complete sequence	A.3.R.60	A	Exponential decay	Random	60
0.916	NC_001140.6 Saccharomyces cerevisiae S288c chromosome VIII, complete sequence	A.3.R.60	A	Exponential decay	Random	60
0.916	NC_001141.2 Saccharomyces cerevisiae S288c chromosome IX, complete sequence	A.3.R.60	A	Exponential decay	Random	60
0.916	NC_001139.9 Saccharomyces cerevisiae S288c chromosome VII, complete sequence	A.3.R.60	A	Exponential decay	Random	60
0.916	NC_001147.6 Saccharomyces cerevisiae S288c chromosome XV, complete sequence	A.3.R.60	A	Exponential decay	Random	60
0.916	NC_001136.10 Saccharomyces cerevisiae S288c chromosome IV, complete sequence	A.3.R.60	A	Exponential decay	Random	60
0.916	NC_001138.5 Saccharomyces cerevisiae S288c chromosome VI, complete sequence	A.3.R.60	A	Exponential decay	Random	60
0.916	NC_001145.3 Saccharomyces cerevisiae S288c chromosome XIII, complete sequence	A.3.R.60	A	Exponential decay	Random	60
0.916	NC_001144.5 Saccharomyces cerevisiae S288c chromosome XII, complete sequence	A.3.R.60	A	Exponential decay	Random	60
0.916	NC_001148.4 Saccharomyces cerevisiae S288c chromosome XVI, complete sequence	A.3.R.60	A	Exponential decay	Random	60
0.916	NC_001143.9 Saccharomyces cerevisiae S288c chromosome XI, complete sequence	A.3.R.60	A	Exponential decay	Random	60
0.773	NC_002505.1 Vibrio cholerae O1 biovar El Tor str. N16961 chromosome I, complete sequence	A.3.R.60	A	Exponential decay	Random	60
0.773	NC_002506.1 Vibrio cholerae O1 biovar El Tor str. N16961 chromosome II, complete sequence	A.3.R.60	A	Exponential decay	Random	60
0.627	CP001899.1 Ferroglobus placidus DSM 10642, complete genome	A.3.R.60	A	Exponential decay	Random	60
0.477	NC_016906.1 Gordonia polyisoprenivorans VH2, complete genome	A.3.R.60	A	Exponential decay	Random	60
0.325	CP001389.1 Sinorhizobium fredii NGR234, complete genome	A.3.R.60	A	Exponential decay	Random	60
0.168	CP001956.1 Haloferax volcanii DS2, complete genome	A.3.R.60	A	Exponential decay	Random	60
0.009	CP000628.1 Agrobacterium radiobacter K84 chromosome 1, complete sequence	A.3.R.60	A	Exponential decay	Random	60
0.009	CP000629.1 Agrobacterium radiobacter K84 chromosome 2, complete sequence	A.3.R.60	A	Exponential decay	Random	60
4.249	NC_006670.1 Cryptococcus neoformans var. neoformans JEC21 chromosome 1, complete sequence	A.3.V.60	A	Exponential decay	Very closely related	60
4.249	NC_006694.1 Cryptococcus neoformans var. neoformans JEC21 chromosome 9, complete sequence	A.3.V.60	A	Exponential decay	Very closely related	60
4.249	NC_006682.1 Cryptococcus neoformans var. neoformans JEC21 chromosome 13, complete sequence	A.3.V.60	A	Exponential decay	Very closely related	60
4.249	NC_006683.1 Cryptococcus neoformans var. neoformans JEC21 chromosome 14, complete sequence	A.3.V.60	A	Exponential decay	Very closely related	60
4.249	NC_006685.1 Cryptococcus neoformans var. neoformans JEC21 chromosome 3, complete sequence	A.3.V.60	A	Exponential decay	Very closely related	60
4.249	NC_006684.1 Cryptococcus neoformans var. neoformans JEC21 chromosome 2, complete sequence	A.3.V.60	A	Exponential decay	Very closely related	60
4.249	NC_006693.1 Cryptococcus neoformans var. neoformans JEC21 chromosome 8, complete sequence	A.3.V.60	A	Exponential decay	Very closely related	60
4.249	NC_006679.1 Cryptococcus neoformans var. neoformans JEC21 chromosome 10, complete sequence	A.3.V.60	A	Exponential decay	Very closely related	60
4.249	NC_006692.1 Cryptococcus neoformans var. neoformans JEC21 chromosome 7, complete sequence	A.3.V.60	A	Exponential decay	Very closely related	60
4.249	NC_006686.1 Cryptococcus neoformans var. neoformans JEC21 chromosome 4, complete sequence	A.3.V.60	A	Exponential decay	Very closely related	60
4.249	NC_006691.1 Cryptococcus neoformans var. neoformans JEC21 chromosome 6, complete sequence	A.3.V.60	A	Exponential decay	Very closely related	60
4.249	NC_006687.1 Cryptococcus neoformans var. neoformans JEC21 chromosome 5, complete sequence	A.3.V.60	A	Exponential decay	Very closely related	60
4.249	NC_006680.1 Cryptococcus neoformans var. neoformans JEC21 chromosome 11, complete sequence	A.3.V.60	A	Exponential decay	Very closely related	60
4.249	NC_006681.1 Cryptococcus neoformans var. neoformans JEC21 chromosome 12, complete sequence	A.3.V.60	A	Exponential decay	Very closely related	60
3.812	NC_001133.9 Saccharomyces cerevisiae S288c chromosome I, complete sequence	A.3.V.60	A	Exponential decay	Very closely related	60
3.812	NC_001146.8 Saccharomyces cerevisiae S288c chromosome XIV, complete sequence	A.3.V.60	A	Exponential decay	Very closely related	60
3.812	NC_001134.8 Saccharomyces cerevisiae S288c chromosome II, complete sequence	A.3.V.60	A	Exponential decay	Very closely related	60
3.812	NC_001142.9 Saccharomyces cerevisiae S288c chromosome X, complete sequence	A.3.V.60	A	Exponential decay	Very closely related	60
3.812	NC_001224.1 Saccharomyces cerevisiae S288c mitochondrion, complete genome	A.3.V.60	A	Exponential decay	Very closely related	60
3.812	NC_001135.5 Saccharomyces cerevisiae S288c chromosome III, complete sequence	A.3.V.60	A	Exponential decay	Very closely related	60
3.812	NC_001137.3 Saccharomyces cerevisiae S288c chromosome V, complete sequence	A.3.V.60	A	Exponential decay	Very closely related	60
3.812	NC_001140.6 Saccharomyces cerevisiae S288c chromosome VIII, complete sequence	A.3.V.60	A	Exponential decay	Very closely related	60
3.812	NC_001141.2 Saccharomyces cerevisiae S288c chromosome IX, complete sequence	A.3.V.60	A	Exponential decay	Very closely related	60
3.812	NC_001139.9 Saccharomyces cerevisiae S288c chromosome VII, complete sequence	A.3.V.60	A	Exponential decay	Very closely related	60
3.812	NC_001147.6 Saccharomyces cerevisiae S288c chromosome XV, complete sequence	A.3.V.60	A	Exponential decay	Very closely related	60
3.812	NC_001136.10 Saccharomyces cerevisiae S288c chromosome IV, complete sequence	A.3.V.60	A	Exponential decay	Very closely related	60
3.812	NC_001138.5 Saccharomyces cerevisiae S288c chromosome VI, complete sequence	A.3.V.60	A	Exponential decay	Very closely related	60
3.812	NC_001145.3 Saccharomyces cerevisiae S288c chromosome XIII, complete sequence	A.3.V.60	A	Exponential decay	Very closely related	60
3.812	NC_001144.5 Saccharomyces cerevisiae S288c chromosome XII, complete sequence	A.3.V.60	A	Exponential decay	Very closely related	60
3.812	NC_001148.4 Saccharomyces cerevisiae S288c chromosome XVI, complete sequence	A.3.V.60	A	Exponential decay	Very closely related	60
3.812	NC_001143.9 Saccharomyces cerevisiae S288c chromosome XI, complete sequence	A.3.V.60	A	Exponential decay	Very closely related	60
3.78	NC_011567.1 Anoxybacillus flavithermus WK1, complete genome	A.3.V.60	A	Exponential decay	Very closely related	60
3.745	CP012152.1 Anoxybacillus gonensis strain G2, complete genome	A.3.V.60	A	Exponential decay	Very closely related	60
3.706	NC_014420.1 Encephalitozoon intestinalis ATCC 50506 chromosome VI, complete sequence	A.3.V.60	A	Exponential decay	Very closely related	60
3.706	NC_014425.1 Encephalitozoon intestinalis ATCC 50506 chromosome XI, complete sequence	A.3.V.60	A	Exponential decay	Very closely related	60
3.706	NC_014422.1 Encephalitozoon intestinalis ATCC 50506 chromosome VIII, complete sequence	A.3.V.60	A	Exponential decay	Very closely related	60
3.706	NC_014424.1 Encephalitozoon intestinalis ATCC 50506 chromosome X, complete sequence	A.3.V.60	A	Exponential decay	Very closely related	60
3.706	NC_014416.1 Encephalitozoon intestinalis ATCC 50506 chromosome II, complete sequence	A.3.V.60	A	Exponential decay	Very closely related	60
3.706	NC_014423.1 Encephalitozoon intestinalis ATCC 50506 chromosome IX sequence	A.3.V.60	A	Exponential decay	Very closely related	60
3.706	NC_014419.1 Encephalitozoon intestinalis ATCC 50506 chromosome V, complete sequence	A.3.V.60	A	Exponential decay	Very closely related	60
3.706	NC_014415.1 Encephalitozoon intestinalis ATCC 50506 chromosome I, complete sequence	A.3.V.60	A	Exponential decay	Very closely related	60
3.706	NC_014418.1 Encephalitozoon intestinalis ATCC 50506 chromosome IV, complete sequence	A.3.V.60	A	Exponential decay	Very closely related	60
3.706	NC_014421.1 Encephalitozoon intestinalis ATCC 50506 chromosome VII, complete sequence	A.3.V.60	A	Exponential decay	Very closely related	60
3.706	NC_014417.1 Encephalitozoon intestinalis ATCC 50506 chromosome III, complete sequence	A.3.V.60	A	Exponential decay	Very closely related	60
3.664	CP018058.1 Geobacillus thermocatenulatus strain KCTC 3921, complete genome	A.3.V.60	A	Exponential decay	Very closely related	60
3.619	AE000782.1 Archaeoglobus fulgidus DSM 4304, complete genome	A.3.V.60	A	Exponential decay	Very closely related	60
3.571	CP002588.1 Archaeoglobus veneficus SNP6, complete genome	A.3.V.60	A	Exponential decay	Very closely related	60
3.52	CP001097.1 Chlorobium limicola DSM 245, complete genome	A.3.V.60	A	Exponential decay	Very closely related	60
3.466	CP000096.1 Chlorobium luteolum DSM 273, complete genome	A.3.V.60	A	Exponential decay	Very closely related	60
3.409	CP001899.1 Ferroglobus placidus DSM 10642, complete genome	A.3.V.60	A	Exponential decay	Very closely related	60
3.348	CP001108.1 Prosthecochloris aestuarii DSM 271, complete genome	A.3.V.60	A	Exponential decay	Very closely related	60
3.284	CP007028.1 Thermocrinis ruber strain DSM 23557, complete genome	A.3.V.60	A	Exponential decay	Very closely related	60
3.217	CP001931.1 Thermocrinis albus DSM 14484, complete genome	A.3.V.60	A	Exponential decay	Very closely related	60
3.147	NC_003317.1 Brucella melitensis bv. 1 str. 16M chromosome I, complete sequence	A.3.V.60	A	Exponential decay	Very closely related	60
3.147	NC_003318.1 Brucella melitensis 16M chromosome II, complete sequence	A.3.V.60	A	Exponential decay	Very closely related	60
3.073	NC_002505.1 Vibrio cholerae O1 biovar El Tor str. N16961 chromosome I, complete sequence	A.3.V.60	A	Exponential decay	Very closely related	60
3.073	NC_002506.1 Vibrio cholerae O1 biovar El Tor str. N16961 chromosome II, complete sequence	A.3.V.60	A	Exponential decay	Very closely related	60
2.997	AP011112.1 Hydrogenobacter thermophilus TK-6 DNA, complete genome	A.3.V.60	A	Exponential decay	Very closely related	60
2.917	NC_007494.2 Rhodobacter sphaeroides 2.4.1 chromosome 2, complete sequence	A.3.V.60	A	Exponential decay	Very closely related	60
2.917	NC_007493.2 Rhodobacter sphaeroides 2.4.1 chromosome 1, complete sequence	A.3.V.60	A	Exponential decay	Very closely related	60
2.834	CP015880.1 Ensifer adhaerens strain Casida A, complete genome	A.3.V.60	A	Exponential decay	Very closely related	60
2.747	CP001389.1 Sinorhizobium fredii NGR234, complete genome	A.3.V.60	A	Exponential decay	Very closely related	60
2.657	CP004393.1 Celeribacter indicus strain P73, complete genome	A.3.V.60	A	Exponential decay	Very closely related	60
2.564	CP012023.1 Celeribacter marinus strain IMCC 12053, complete genome	A.3.V.60	A	Exponential decay	Very closely related	60
2.468	CP000628.1 Agrobacterium radiobacter K84 chromosome 1, complete sequence	A.3.V.60	A	Exponential decay	Very closely related	60
2.468	CP000629.1 Agrobacterium radiobacter K84 chromosome 2, complete sequence	A.3.V.60	A	Exponential decay	Very closely related	60
2.369	CP022540.1 Antarctobacter heliothermus strain SMS3, complete genome	A.3.V.60	A	Exponential decay	Very closely related	60
2.266	CP014692.1 Acetobacter aceti strain TMW2.1153, complete genome	A.3.V.60	A	Exponential decay	Very closely related	60
2.16	CP014687.1 Acetobacter persici strain TMW2.1084, complete genome	A.3.V.60	A	Exponential decay	Very closely related	60
2.05	CP003059.1 Taylorella asinigenitalis MCE3, complete genome	A.3.V.60	A	Exponential decay	Very closely related	60
1.938	CP002456.1 Taylorella equigenitalis MCE9, complete genome	A.3.V.60	A	Exponential decay	Very closely related	60
1.822	CP001189.1 Gluconacetobacter diazotrophicus PAl 5, complete genome	A.3.V.60	A	Exponential decay	Very closely related	60
1.702	BX470250.1 Bordetella bronchiseptica strain RB50, complete genome	A.3.V.60	A	Exponential decay	Very closely related	60
1.58	CP000783.1 Cronobacter sakazakii ATCC BAA-894, complete genome	A.3.V.60	A	Exponential decay	Very closely related	60
1.454	CP012257.1 Cronobacter universalis NCTC 9529, complete genome	A.3.V.60	A	Exponential decay	Very closely related	60
1.324	CP016376.1 Elizabethkingia meningoseptica strain G4076, complete genome	A.3.V.60	A	Exponential decay	Very closely related	60
1.191	NZ_CP023402.1 Elizabethkingia anophelis Ag1 chromosome, complete genome	A.3.V.60	A	Exponential decay	Very closely related	60
1.055	CP000822.1 Citrobacter koseri ATCC BAA-895, complete genome	A.3.V.60	A	Exponential decay	Very closely related	60
0.916	CP023049.1 Chryseobacterium piperi strain ATCC BAA-1782, complete genome	A.3.V.60	A	Exponential decay	Very closely related	60
0.773	CP001868.2 Haloferax mediterranei ATCC 33500, complete genome	A.3.V.60	A	Exponential decay	Very closely related	60
0.627	CP001956.1 Haloferax volcanii DS2, complete genome	A.3.V.60	A	Exponential decay	Very closely related	60
0.477	CP001802.1 Gordonia bronchialis DSM 43247, complete genome	A.3.V.60	A	Exponential decay	Very closely related	60
0.325	NC_016906.1 Gordonia polyisoprenivorans VH2, complete genome	A.3.V.60	A	Exponential decay	Very closely related	60
0.168	CP001690.1 Halogeometricum borinquense DSM 11551, complete genome	A.3.V.60	A	Exponential decay	Very closely related	60
0.009	CP011341.1 Rhodococcus aetherivorans strain IcdP1, complete genome	A.3.V.60	A	Exponential decay	Very closely related	60
15.002	NC_006670.1 Cryptococcus neoformans var. neoformans JEC21 chromosome 1, complete sequence	A.4.C.60	A	Logarithmic decay with plateaus	Closely related	60
15.002	NC_006694.1 Cryptococcus neoformans var. neoformans JEC21 chromosome 9, complete sequence	A.4.C.60	A	Logarithmic decay with plateaus	Closely related	60
15.002	NC_006682.1 Cryptococcus neoformans var. neoformans JEC21 chromosome 13, complete sequence	A.4.C.60	A	Logarithmic decay with plateaus	Closely related	60
15.002	NC_006683.1 Cryptococcus neoformans var. neoformans JEC21 chromosome 14, complete sequence	A.4.C.60	A	Logarithmic decay with plateaus	Closely related	60
15.002	NC_006685.1 Cryptococcus neoformans var. neoformans JEC21 chromosome 3, complete sequence	A.4.C.60	A	Logarithmic decay with plateaus	Closely related	60
15.002	NC_006684.1 Cryptococcus neoformans var. neoformans JEC21 chromosome 2, complete sequence	A.4.C.60	A	Logarithmic decay with plateaus	Closely related	60
15.002	NC_006693.1 Cryptococcus neoformans var. neoformans JEC21 chromosome 8, complete sequence	A.4.C.60	A	Logarithmic decay with plateaus	Closely related	60
15.002	NC_006679.1 Cryptococcus neoformans var. neoformans JEC21 chromosome 10, complete sequence	A.4.C.60	A	Logarithmic decay with plateaus	Closely related	60
15.002	NC_006692.1 Cryptococcus neoformans var. neoformans JEC21 chromosome 7, complete sequence	A.4.C.60	A	Logarithmic decay with plateaus	Closely related	60
15.002	NC_006686.1 Cryptococcus neoformans var. neoformans JEC21 chromosome 4, complete sequence	A.4.C.60	A	Logarithmic decay with plateaus	Closely related	60
15.002	NC_006691.1 Cryptococcus neoformans var. neoformans JEC21 chromosome 6, complete sequence	A.4.C.60	A	Logarithmic decay with plateaus	Closely related	60
15.002	NC_006687.1 Cryptococcus neoformans var. neoformans JEC21 chromosome 5, complete sequence	A.4.C.60	A	Logarithmic decay with plateaus	Closely related	60
15.002	NC_006680.1 Cryptococcus neoformans var. neoformans JEC21 chromosome 11, complete sequence	A.4.C.60	A	Logarithmic decay with plateaus	Closely related	60
15.002	NC_006681.1 Cryptococcus neoformans var. neoformans JEC21 chromosome 12, complete sequence	A.4.C.60	A	Logarithmic decay with plateaus	Closely related	60
15.002	NC_014420.1 Encephalitozoon intestinalis ATCC 50506 chromosome VI, complete sequence	A.4.C.60	A	Logarithmic decay with plateaus	Closely related	60
15.002	NC_014425.1 Encephalitozoon intestinalis ATCC 50506 chromosome XI, complete sequence	A.4.C.60	A	Logarithmic decay with plateaus	Closely related	60
15.002	NC_014422.1 Encephalitozoon intestinalis ATCC 50506 chromosome VIII, complete sequence	A.4.C.60	A	Logarithmic decay with plateaus	Closely related	60
15.002	NC_014424.1 Encephalitozoon intestinalis ATCC 50506 chromosome X, complete sequence	A.4.C.60	A	Logarithmic decay with plateaus	Closely related	60
15.002	NC_014416.1 Encephalitozoon intestinalis ATCC 50506 chromosome II, complete sequence	A.4.C.60	A	Logarithmic decay with plateaus	Closely related	60
15.002	NC_014423.1 Encephalitozoon intestinalis ATCC 50506 chromosome IX sequence	A.4.C.60	A	Logarithmic decay with plateaus	Closely related	60
15.002	NC_014419.1 Encephalitozoon intestinalis ATCC 50506 chromosome V, complete sequence	A.4.C.60	A	Logarithmic decay with plateaus	Closely related	60
15.002	NC_014415.1 Encephalitozoon intestinalis ATCC 50506 chromosome I, complete sequence	A.4.C.60	A	Logarithmic decay with plateaus	Closely related	60
15.002	NC_014418.1 Encephalitozoon intestinalis ATCC 50506 chromosome IV, complete sequence	A.4.C.60	A	Logarithmic decay with plateaus	Closely related	60
15.002	NC_014421.1 Encephalitozoon intestinalis ATCC 50506 chromosome VII, complete sequence	A.4.C.60	A	Logarithmic decay with plateaus	Closely related	60
15.002	NC_014417.1 Encephalitozoon intestinalis ATCC 50506 chromosome III, complete sequence	A.4.C.60	A	Logarithmic decay with plateaus	Closely related	60
10.589	NC_011567.1 Anoxybacillus flavithermus WK1, complete genome	A.4.C.60	A	Logarithmic decay with plateaus	Closely related	60
10.589	CP018058.1 Geobacillus thermocatenulatus strain KCTC 3921, complete genome	A.4.C.60	A	Logarithmic decay with plateaus	Closely related	60
7.388	NC_001133.9 Saccharomyces cerevisiae S288c chromosome I, complete sequence	A.4.C.60	A	Logarithmic decay with plateaus	Closely related	60
7.388	NC_001146.8 Saccharomyces cerevisiae S288c chromosome XIV, complete sequence	A.4.C.60	A	Logarithmic decay with plateaus	Closely related	60
7.388	NC_001134.8 Saccharomyces cerevisiae S288c chromosome II, complete sequence	A.4.C.60	A	Logarithmic decay with plateaus	Closely related	60
7.388	NC_001142.9 Saccharomyces cerevisiae S288c chromosome X, complete sequence	A.4.C.60	A	Logarithmic decay with plateaus	Closely related	60
7.388	NC_001224.1 Saccharomyces cerevisiae S288c mitochondrion, complete genome	A.4.C.60	A	Logarithmic decay with plateaus	Closely related	60
7.388	NC_001135.5 Saccharomyces cerevisiae S288c chromosome III, complete sequence	A.4.C.60	A	Logarithmic decay with plateaus	Closely related	60
7.388	NC_001137.3 Saccharomyces cerevisiae S288c chromosome V, complete sequence	A.4.C.60	A	Logarithmic decay with plateaus	Closely related	60
7.388	NC_001140.6 Saccharomyces cerevisiae S288c chromosome VIII, complete sequence	A.4.C.60	A	Logarithmic decay with plateaus	Closely related	60
7.388	NC_001141.2 Saccharomyces cerevisiae S288c chromosome IX, complete sequence	A.4.C.60	A	Logarithmic decay with plateaus	Closely related	60
7.388	NC_001139.9 Saccharomyces cerevisiae S288c chromosome VII, complete sequence	A.4.C.60	A	Logarithmic decay with plateaus	Closely related	60
7.388	NC_001147.6 Saccharomyces cerevisiae S288c chromosome XV, complete sequence	A.4.C.60	A	Logarithmic decay with plateaus	Closely related	60
7.388	NC_001136.10 Saccharomyces cerevisiae S288c chromosome IV, complete sequence	A.4.C.60	A	Logarithmic decay with plateaus	Closely related	60
7.388	NC_001138.5 Saccharomyces cerevisiae S288c chromosome VI, complete sequence	A.4.C.60	A	Logarithmic decay with plateaus	Closely related	60
7.388	NC_001145.3 Saccharomyces cerevisiae S288c chromosome XIII, complete sequence	A.4.C.60	A	Logarithmic decay with plateaus	Closely related	60
7.388	NC_001144.5 Saccharomyces cerevisiae S288c chromosome XII, complete sequence	A.4.C.60	A	Logarithmic decay with plateaus	Closely related	60
7.388	NC_001148.4 Saccharomyces cerevisiae S288c chromosome XVI, complete sequence	A.4.C.60	A	Logarithmic decay with plateaus	Closely related	60
7.388	NC_001143.9 Saccharomyces cerevisiae S288c chromosome XI, complete sequence	A.4.C.60	A	Logarithmic decay with plateaus	Closely related	60
7.388	CP012152.1 Anoxybacillus gonensis strain G2, complete genome	A.4.C.60	A	Logarithmic decay with plateaus	Closely related	60
5.154	AE000782.1 Archaeoglobus fulgidus DSM 4304, complete genome	A.4.C.60	A	Logarithmic decay with plateaus	Closely related	60
5.154	CP001899.1 Ferroglobus placidus DSM 10642, complete genome	A.4.C.60	A	Logarithmic decay with plateaus	Closely related	60
3.596	CP001097.1 Chlorobium limicola DSM 245, complete genome	A.4.C.60	A	Logarithmic decay with plateaus	Closely related	60
3.596	CP001108.1 Prosthecochloris aestuarii DSM 271, complete genome	A.4.C.60	A	Logarithmic decay with plateaus	Closely related	60
2.509	CP002588.1 Archaeoglobus veneficus SNP6, complete genome	A.4.C.60	A	Logarithmic decay with plateaus	Closely related	60
2.509	CP000096.1 Chlorobium luteolum DSM 273, complete genome	A.4.C.60	A	Logarithmic decay with plateaus	Closely related	60
1.75	CP007028.1 Thermocrinis ruber strain DSM 23557, complete genome	A.4.C.60	A	Logarithmic decay with plateaus	Closely related	60
1.75	AP011112.1 Hydrogenobacter thermophilus TK-6 DNA, complete genome	A.4.C.60	A	Logarithmic decay with plateaus	Closely related	60
1.221	NC_003317.1 Brucella melitensis bv. 1 str. 16M chromosome I, complete sequence	A.4.C.60	A	Logarithmic decay with plateaus	Closely related	60
1.221	NC_003318.1 Brucella melitensis 16M chromosome II, complete sequence	A.4.C.60	A	Logarithmic decay with plateaus	Closely related	60
1.221	NC_007494.2 Rhodobacter sphaeroides 2.4.1 chromosome 2, complete sequence	A.4.C.60	A	Logarithmic decay with plateaus	Closely related	60
1.221	NC_007493.2 Rhodobacter sphaeroides 2.4.1 chromosome 1, complete sequence	A.4.C.60	A	Logarithmic decay with plateaus	Closely related	60
0.852	CP001931.1 Thermocrinis albus DSM 14484, complete genome	A.4.C.60	A	Logarithmic decay with plateaus	Closely related	60
0.852	NC_002505.1 Vibrio cholerae O1 biovar El Tor str. N16961 chromosome I, complete sequence	A.4.C.60	A	Logarithmic decay with plateaus	Closely related	60
0.852	NC_002506.1 Vibrio cholerae O1 biovar El Tor str. N16961 chromosome II, complete sequence	A.4.C.60	A	Logarithmic decay with plateaus	Closely related	60
0.594	CP015880.1 Ensifer adhaerens strain Casida A, complete genome	A.4.C.60	A	Logarithmic decay with plateaus	Closely related	60
0.594	CP000628.1 Agrobacterium radiobacter K84 chromosome 1, complete sequence	A.4.C.60	A	Logarithmic decay with plateaus	Closely related	60
0.594	CP000629.1 Agrobacterium radiobacter K84 chromosome 2, complete sequence	A.4.C.60	A	Logarithmic decay with plateaus	Closely related	60
0.415	CP004393.1 Celeribacter indicus strain P73, complete genome	A.4.C.60	A	Logarithmic decay with plateaus	Closely related	60
0.415	CP022540.1 Antarctobacter heliothermus strain SMS3, complete genome	A.4.C.60	A	Logarithmic decay with plateaus	Closely related	60
0.289	CP001389.1 Sinorhizobium fredii NGR234, complete genome	A.4.C.60	A	Logarithmic decay with plateaus	Closely related	60
0.289	CP012023.1 Celeribacter marinus strain IMCC 12053, complete genome	A.4.C.60	A	Logarithmic decay with plateaus	Closely related	60
0.202	CP014692.1 Acetobacter aceti strain TMW2.1153, complete genome	A.4.C.60	A	Logarithmic decay with plateaus	Closely related	60
0.202	CP001189.1 Gluconacetobacter diazotrophicus PAl 5, complete genome	A.4.C.60	A	Logarithmic decay with plateaus	Closely related	60
0.141	CP003059.1 Taylorella asinigenitalis MCE3, complete genome	A.4.C.60	A	Logarithmic decay with plateaus	Closely related	60
0.141	BX470250.1 Bordetella bronchiseptica strain RB50, complete genome	A.4.C.60	A	Logarithmic decay with plateaus	Closely related	60
0.098	CP014687.1 Acetobacter persici strain TMW2.1084, complete genome	A.4.C.60	A	Logarithmic decay with plateaus	Closely related	60
0.098	CP002456.1 Taylorella equigenitalis MCE9, complete genome	A.4.C.60	A	Logarithmic decay with plateaus	Closely related	60
0.069	CP000783.1 Cronobacter sakazakii ATCC BAA-894, complete genome	A.4.C.60	A	Logarithmic decay with plateaus	Closely related	60
0.069	CP000822.1 Citrobacter koseri ATCC BAA-895, complete genome	A.4.C.60	A	Logarithmic decay with plateaus	Closely related	60
0.048	CP016376.1 Elizabethkingia meningoseptica strain G4076, complete genome	A.4.C.60	A	Logarithmic decay with plateaus	Closely related	60
0.048	CP023049.1 Chryseobacterium piperi strain ATCC BAA-1782, complete genome	A.4.C.60	A	Logarithmic decay with plateaus	Closely related	60
0.033	CP012257.1 Cronobacter universalis NCTC 9529, complete genome	A.4.C.60	A	Logarithmic decay with plateaus	Closely related	60
0.033	NZ_CP023402.1 Elizabethkingia anophelis Ag1 chromosome, complete genome	A.4.C.60	A	Logarithmic decay with plateaus	Closely related	60
0.023	CP001868.2 Haloferax mediterranei ATCC 33500, complete genome	A.4.C.60	A	Logarithmic decay with plateaus	Closely related	60
0.023	CP001690.1 Halogeometricum borinquense DSM 11551, complete genome	A.4.C.60	A	Logarithmic decay with plateaus	Closely related	60
0.016	CP001802.1 Gordonia bronchialis DSM 43247, complete genome	A.4.C.60	A	Logarithmic decay with plateaus	Closely related	60
0.016	CP011341.1 Rhodococcus aetherivorans strain IcdP1, complete genome	A.4.C.60	A	Logarithmic decay with plateaus	Closely related	60
0.011	CP001956.1 Haloferax volcanii DS2, complete genome	A.4.C.60	A	Logarithmic decay with plateaus	Closely related	60
0.011	NC_016906.1 Gordonia polyisoprenivorans VH2, complete genome	A.4.C.60	A	Logarithmic decay with plateaus	Closely related	60
15.002	NC_014420.1 Encephalitozoon intestinalis ATCC 50506 chromosome VI, complete sequence	A.4.N.60	A	Logarithmic decay with plateaus	Not closely related	60
15.002	NC_014425.1 Encephalitozoon intestinalis ATCC 50506 chromosome XI, complete sequence	A.4.N.60	A	Logarithmic decay with plateaus	Not closely related	60
15.002	NC_014422.1 Encephalitozoon intestinalis ATCC 50506 chromosome VIII, complete sequence	A.4.N.60	A	Logarithmic decay with plateaus	Not closely related	60
15.002	NC_014424.1 Encephalitozoon intestinalis ATCC 50506 chromosome X, complete sequence	A.4.N.60	A	Logarithmic decay with plateaus	Not closely related	60
15.002	NC_014416.1 Encephalitozoon intestinalis ATCC 50506 chromosome II, complete sequence	A.4.N.60	A	Logarithmic decay with plateaus	Not closely related	60
15.002	NC_014423.1 Encephalitozoon intestinalis ATCC 50506 chromosome IX sequence	A.4.N.60	A	Logarithmic decay with plateaus	Not closely related	60
15.002	NC_014419.1 Encephalitozoon intestinalis ATCC 50506 chromosome V, complete sequence	A.4.N.60	A	Logarithmic decay with plateaus	Not closely related	60
15.002	NC_014415.1 Encephalitozoon intestinalis ATCC 50506 chromosome I, complete sequence	A.4.N.60	A	Logarithmic decay with plateaus	Not closely related	60
15.002	NC_014418.1 Encephalitozoon intestinalis ATCC 50506 chromosome IV, complete sequence	A.4.N.60	A	Logarithmic decay with plateaus	Not closely related	60
15.002	NC_014421.1 Encephalitozoon intestinalis ATCC 50506 chromosome VII, complete sequence	A.4.N.60	A	Logarithmic decay with plateaus	Not closely related	60
15.002	NC_014417.1 Encephalitozoon intestinalis ATCC 50506 chromosome III, complete sequence	A.4.N.60	A	Logarithmic decay with plateaus	Not closely related	60
15.002	CP012152.1 Anoxybacillus gonensis strain G2, complete genome	A.4.N.60	A	Logarithmic decay with plateaus	Not closely related	60
10.589	CP018058.1 Geobacillus thermocatenulatus strain KCTC 3921, complete genome	A.4.N.60	A	Logarithmic decay with plateaus	Not closely related	60
10.589	CP002588.1 Archaeoglobus veneficus SNP6, complete genome	A.4.N.60	A	Logarithmic decay with plateaus	Not closely related	60
7.388	CP001097.1 Chlorobium limicola DSM 245, complete genome	A.4.N.60	A	Logarithmic decay with plateaus	Not closely related	60
7.388	CP000096.1 Chlorobium luteolum DSM 273, complete genome	A.4.N.60	A	Logarithmic decay with plateaus	Not closely related	60
5.154	CP001108.1 Prosthecochloris aestuarii DSM 271, complete genome	A.4.N.60	A	Logarithmic decay with plateaus	Not closely related	60
5.154	CP007028.1 Thermocrinis ruber strain DSM 23557, complete genome	A.4.N.60	A	Logarithmic decay with plateaus	Not closely related	60
3.596	NC_002505.1 Vibrio cholerae O1 biovar El Tor str. N16961 chromosome I, complete sequence	A.4.N.60	A	Logarithmic decay with plateaus	Not closely related	60
3.596	NC_002506.1 Vibrio cholerae O1 biovar El Tor str. N16961 chromosome II, complete sequence	A.4.N.60	A	Logarithmic decay with plateaus	Not closely related	60
3.596	CP001389.1 Sinorhizobium fredii NGR234, complete genome	A.4.N.60	A	Logarithmic decay with plateaus	Not closely related	60
2.509	CP000628.1 Agrobacterium radiobacter K84 chromosome 1, complete sequence	A.4.N.60	A	Logarithmic decay with plateaus	Not closely related	60
2.509	CP000629.1 Agrobacterium radiobacter K84 chromosome 2, complete sequence	A.4.N.60	A	Logarithmic decay with plateaus	Not closely related	60
2.509	CP004393.1 Celeribacter indicus strain P73, complete genome	A.4.N.60	A	Logarithmic decay with plateaus	Not closely related	60
1.75	CP012023.1 Celeribacter marinus strain IMCC 12053, complete genome	A.4.N.60	A	Logarithmic decay with plateaus	Not closely related	60
1.75	CP022540.1 Antarctobacter heliothermus strain SMS3, complete genome	A.4.N.60	A	Logarithmic decay with plateaus	Not closely related	60
1.221	CP014692.1 Acetobacter aceti strain TMW2.1153, complete genome	A.4.N.60	A	Logarithmic decay with plateaus	Not closely related	60
1.221	CP014687.1 Acetobacter persici strain TMW2.1084, complete genome	A.4.N.60	A	Logarithmic decay with plateaus	Not closely related	60
0.852	CP001189.1 Gluconacetobacter diazotrophicus PAl 5, complete genome	A.4.N.60	A	Logarithmic decay with plateaus	Not closely related	60
0.852	BX470250.1 Bordetella bronchiseptica strain RB50, complete genome	A.4.N.60	A	Logarithmic decay with plateaus	Not closely related	60
0.594	CP000783.1 Cronobacter sakazakii ATCC BAA-894, complete genome	A.4.N.60	A	Logarithmic decay with plateaus	Not closely related	60
0.594	CP000822.1 Citrobacter koseri ATCC BAA-895, complete genome	A.4.N.60	A	Logarithmic decay with plateaus	Not closely related	60
0.415	CP016376.1 Elizabethkingia meningoseptica strain G4076, complete genome	A.4.N.60	A	Logarithmic decay with plateaus	Not closely related	60
0.415	CP023049.1 Chryseobacterium piperi strain ATCC BAA-1782, complete genome	A.4.N.60	A	Logarithmic decay with plateaus	Not closely related	60
0.289	CP001956.1 Haloferax volcanii DS2, complete genome	A.4.N.60	A	Logarithmic decay with plateaus	Not closely related	60
0.289	CP001690.1 Halogeometricum borinquense DSM 11551, complete genome	A.4.N.60	A	Logarithmic decay with plateaus	Not closely related	60
0.202	CP011341.1 Rhodococcus aetherivorans strain IcdP1, complete genome	A.4.N.60	A	Logarithmic decay with plateaus	Not closely related	60
15.002	CP001189.1 Gluconacetobacter diazotrophicus PAl 5, complete genome	A.4.R.60	A	Logarithmic decay with plateaus	Random	60
15.002	NC_006670.1 Cryptococcus neoformans var. neoformans JEC21 chromosome 1, complete sequence	A.4.R.60	A	Logarithmic decay with plateaus	Random	60
15.002	NC_006694.1 Cryptococcus neoformans var. neoformans JEC21 chromosome 9, complete sequence	A.4.R.60	A	Logarithmic decay with plateaus	Random	60
15.002	NC_006682.1 Cryptococcus neoformans var. neoformans JEC21 chromosome 13, complete sequence	A.4.R.60	A	Logarithmic decay with plateaus	Random	60
15.002	NC_006683.1 Cryptococcus neoformans var. neoformans JEC21 chromosome 14, complete sequence	A.4.R.60	A	Logarithmic decay with plateaus	Random	60
15.002	NC_006685.1 Cryptococcus neoformans var. neoformans JEC21 chromosome 3, complete sequence	A.4.R.60	A	Logarithmic decay with plateaus	Random	60
15.002	NC_006684.1 Cryptococcus neoformans var. neoformans JEC21 chromosome 2, complete sequence	A.4.R.60	A	Logarithmic decay with plateaus	Random	60
15.002	NC_006693.1 Cryptococcus neoformans var. neoformans JEC21 chromosome 8, complete sequence	A.4.R.60	A	Logarithmic decay with plateaus	Random	60
15.002	NC_006679.1 Cryptococcus neoformans var. neoformans JEC21 chromosome 10, complete sequence	A.4.R.60	A	Logarithmic decay with plateaus	Random	60
15.002	NC_006692.1 Cryptococcus neoformans var. neoformans JEC21 chromosome 7, complete sequence	A.4.R.60	A	Logarithmic decay with plateaus	Random	60
15.002	NC_006686.1 Cryptococcus neoformans var. neoformans JEC21 chromosome 4, complete sequence	A.4.R.60	A	Logarithmic decay with plateaus	Random	60
15.002	NC_006691.1 Cryptococcus neoformans var. neoformans JEC21 chromosome 6, complete sequence	A.4.R.60	A	Logarithmic decay with plateaus	Random	60
15.002	NC_006687.1 Cryptococcus neoformans var. neoformans JEC21 chromosome 5, complete sequence	A.4.R.60	A	Logarithmic decay with plateaus	Random	60
15.002	NC_006680.1 Cryptococcus neoformans var. neoformans JEC21 chromosome 11, complete sequence	A.4.R.60	A	Logarithmic decay with plateaus	Random	60
15.002	NC_006681.1 Cryptococcus neoformans var. neoformans JEC21 chromosome 12, complete sequence	A.4.R.60	A	Logarithmic decay with plateaus	Random	60
10.589	CP001956.1 Haloferax volcanii DS2, complete genome	A.4.R.60	A	Logarithmic decay with plateaus	Random	60
10.589	AP011112.1 Hydrogenobacter thermophilus TK-6 DNA, complete genome	A.4.R.60	A	Logarithmic decay with plateaus	Random	60
7.388	CP004393.1 Celeribacter indicus strain P73, complete genome	A.4.R.60	A	Logarithmic decay with plateaus	Random	60
7.388	NC_002505.1 Vibrio cholerae O1 biovar El Tor str. N16961 chromosome I, complete sequence	A.4.R.60	A	Logarithmic decay with plateaus	Random	60
7.388	NC_002506.1 Vibrio cholerae O1 biovar El Tor str. N16961 chromosome II, complete sequence	A.4.R.60	A	Logarithmic decay with plateaus	Random	60
5.154	CP011341.1 Rhodococcus aetherivorans strain IcdP1, complete genome	A.4.R.60	A	Logarithmic decay with plateaus	Random	60
5.154	CP000822.1 Citrobacter koseri ATCC BAA-895, complete genome	A.4.R.60	A	Logarithmic decay with plateaus	Random	60
3.596	CP001389.1 Sinorhizobium fredii NGR234, complete genome	A.4.R.60	A	Logarithmic decay with plateaus	Random	60
3.596	CP000783.1 Cronobacter sakazakii ATCC BAA-894, complete genome	A.4.R.60	A	Logarithmic decay with plateaus	Random	60
2.509	CP003059.1 Taylorella asinigenitalis MCE3, complete genome	A.4.R.60	A	Logarithmic decay with plateaus	Random	60
2.509	CP001899.1 Ferroglobus placidus DSM 10642, complete genome	A.4.R.60	A	Logarithmic decay with plateaus	Random	60
1.75	CP014692.1 Acetobacter aceti strain TMW2.1153, complete genome	A.4.R.60	A	Logarithmic decay with plateaus	Random	60
1.75	CP001097.1 Chlorobium limicola DSM 245, complete genome	A.4.R.60	A	Logarithmic decay with plateaus	Random	60
1.221	CP015880.1 Ensifer adhaerens strain Casida A, complete genome	A.4.R.60	A	Logarithmic decay with plateaus	Random	60
1.221	CP000096.1 Chlorobium luteolum DSM 273, complete genome	A.4.R.60	A	Logarithmic decay with plateaus	Random	60
0.852	NZ_CP023402.1 Elizabethkingia anophelis Ag1 chromosome, complete genome	A.4.R.60	A	Logarithmic decay with plateaus	Random	60
0.852	CP016376.1 Elizabethkingia meningoseptica strain G4076, complete genome	A.4.R.60	A	Logarithmic decay with plateaus	Random	60
0.594	CP000628.1 Agrobacterium radiobacter K84 chromosome 1, complete sequence	A.4.R.60	A	Logarithmic decay with plateaus	Random	60
0.594	CP000629.1 Agrobacterium radiobacter K84 chromosome 2, complete sequence	A.4.R.60	A	Logarithmic decay with plateaus	Random	60
0.594	AE000782.1 Archaeoglobus fulgidus DSM 4304, complete genome	A.4.R.60	A	Logarithmic decay with plateaus	Random	60
0.415	CP002456.1 Taylorella equigenitalis MCE9, complete genome	A.4.R.60	A	Logarithmic decay with plateaus	Random	60
0.415	NC_003317.1 Brucella melitensis bv. 1 str. 16M chromosome I, complete sequence	A.4.R.60	A	Logarithmic decay with plateaus	Random	60
0.415	NC_003318.1 Brucella melitensis 16M chromosome II, complete sequence	A.4.R.60	A	Logarithmic decay with plateaus	Random	60
0.289	CP012152.1 Anoxybacillus gonensis strain G2, complete genome	A.4.R.60	A	Logarithmic decay with plateaus	Random	60
0.289	CP001868.2 Haloferax mediterranei ATCC 33500, complete genome	A.4.R.60	A	Logarithmic decay with plateaus	Random	60
0.202	CP018058.1 Geobacillus thermocatenulatus strain KCTC 3921, complete genome	A.4.R.60	A	Logarithmic decay with plateaus	Random	60
0.202	CP002588.1 Archaeoglobus veneficus SNP6, complete genome	A.4.R.60	A	Logarithmic decay with plateaus	Random	60
0.141	CP012257.1 Cronobacter universalis NCTC 9529, complete genome	A.4.R.60	A	Logarithmic decay with plateaus	Random	60
0.141	NC_007494.2 Rhodobacter sphaeroides 2.4.1 chromosome 2, complete sequence	A.4.R.60	A	Logarithmic decay with plateaus	Random	60
0.141	NC_007493.2 Rhodobacter sphaeroides 2.4.1 chromosome 1, complete sequence	A.4.R.60	A	Logarithmic decay with plateaus	Random	60
0.098	NC_016906.1 Gordonia polyisoprenivorans VH2, complete genome	A.4.R.60	A	Logarithmic decay with plateaus	Random	60
0.098	CP001108.1 Prosthecochloris aestuarii DSM 271, complete genome	A.4.R.60	A	Logarithmic decay with plateaus	Random	60
0.069	NC_011567.1 Anoxybacillus flavithermus WK1, complete genome	A.4.R.60	A	Logarithmic decay with plateaus	Random	60
0.069	CP001690.1 Halogeometricum borinquense DSM 11551, complete genome	A.4.R.60	A	Logarithmic decay with plateaus	Random	60
0.048	CP001802.1 Gordonia bronchialis DSM 43247, complete genome	A.4.R.60	A	Logarithmic decay with plateaus	Random	60
0.048	CP023049.1 Chryseobacterium piperi strain ATCC BAA-1782, complete genome	A.4.R.60	A	Logarithmic decay with plateaus	Random	60
0.033	CP012023.1 Celeribacter marinus strain IMCC 12053, complete genome	A.4.R.60	A	Logarithmic decay with plateaus	Random	60
0.033	CP001931.1 Thermocrinis albus DSM 14484, complete genome	A.4.R.60	A	Logarithmic decay with plateaus	Random	60
0.023	CP014687.1 Acetobacter persici strain TMW2.1084, complete genome	A.4.R.60	A	Logarithmic decay with plateaus	Random	60
0.023	BX470250.1 Bordetella bronchiseptica strain RB50, complete genome	A.4.R.60	A	Logarithmic decay with plateaus	Random	60
0.016	NC_001133.9 Saccharomyces cerevisiae S288c chromosome I, complete sequence	A.4.R.60	A	Logarithmic decay with plateaus	Random	60
0.016	NC_001146.8 Saccharomyces cerevisiae S288c chromosome XIV, complete sequence	A.4.R.60	A	Logarithmic decay with plateaus	Random	60
0.016	NC_001134.8 Saccharomyces cerevisiae S288c chromosome II, complete sequence	A.4.R.60	A	Logarithmic decay with plateaus	Random	60
0.016	NC_001142.9 Saccharomyces cerevisiae S288c chromosome X, complete sequence	A.4.R.60	A	Logarithmic decay with plateaus	Random	60
0.016	NC_001224.1 Saccharomyces cerevisiae S288c mitochondrion, complete genome	A.4.R.60	A	Logarithmic decay with plateaus	Random	60
0.016	NC_001135.5 Saccharomyces cerevisiae S288c chromosome III, complete sequence	A.4.R.60	A	Logarithmic decay with plateaus	Random	60
0.016	NC_001137.3 Saccharomyces cerevisiae S288c chromosome V, complete sequence	A.4.R.60	A	Logarithmic decay with plateaus	Random	60
0.016	NC_001140.6 Saccharomyces cerevisiae S288c chromosome VIII, complete sequence	A.4.R.60	A	Logarithmic decay with plateaus	Random	60
0.016	NC_001141.2 Saccharomyces cerevisiae S288c chromosome IX, complete sequence	A.4.R.60	A	Logarithmic decay with plateaus	Random	60
0.016	NC_001139.9 Saccharomyces cerevisiae S288c chromosome VII, complete sequence	A.4.R.60	A	Logarithmic decay with plateaus	Random	60
0.016	NC_001147.6 Saccharomyces cerevisiae S288c chromosome XV, complete sequence	A.4.R.60	A	Logarithmic decay with plateaus	Random	60
0.016	NC_001136.10 Saccharomyces cerevisiae S288c chromosome IV, complete sequence	A.4.R.60	A	Logarithmic decay with plateaus	Random	60
0.016	NC_001138.5 Saccharomyces cerevisiae S288c chromosome VI, complete sequence	A.4.R.60	A	Logarithmic decay with plateaus	Random	60
0.016	NC_001145.3 Saccharomyces cerevisiae S288c chromosome XIII, complete sequence	A.4.R.60	A	Logarithmic decay with plateaus	Random	60
0.016	NC_001144.5 Saccharomyces cerevisiae S288c chromosome XII, complete sequence	A.4.R.60	A	Logarithmic decay with plateaus	Random	60
0.016	NC_001148.4 Saccharomyces cerevisiae S288c chromosome XVI, complete sequence	A.4.R.60	A	Logarithmic decay with plateaus	Random	60
0.016	NC_001143.9 Saccharomyces cerevisiae S288c chromosome XI, complete sequence	A.4.R.60	A	Logarithmic decay with plateaus	Random	60
0.016	NC_014420.1 Encephalitozoon intestinalis ATCC 50506 chromosome VI, complete sequence	A.4.R.60	A	Logarithmic decay with plateaus	Random	60
0.016	NC_014425.1 Encephalitozoon intestinalis ATCC 50506 chromosome XI, complete sequence	A.4.R.60	A	Logarithmic decay with plateaus	Random	60
0.016	NC_014422.1 Encephalitozoon intestinalis ATCC 50506 chromosome VIII, complete sequence	A.4.R.60	A	Logarithmic decay with plateaus	Random	60
0.016	NC_014424.1 Encephalitozoon intestinalis ATCC 50506 chromosome X, complete sequence	A.4.R.60	A	Logarithmic decay with plateaus	Random	60
0.016	NC_014416.1 Encephalitozoon intestinalis ATCC 50506 chromosome II, complete sequence	A.4.R.60	A	Logarithmic decay with plateaus	Random	60
0.016	NC_014423.1 Encephalitozoon intestinalis ATCC 50506 chromosome IX sequence	A.4.R.60	A	Logarithmic decay with plateaus	Random	60
0.016	NC_014419.1 Encephalitozoon intestinalis ATCC 50506 chromosome V, complete sequence	A.4.R.60	A	Logarithmic decay with plateaus	Random	60
0.016	NC_014415.1 Encephalitozoon intestinalis ATCC 50506 chromosome I, complete sequence	A.4.R.60	A	Logarithmic decay with plateaus	Random	60
0.016	NC_014418.1 Encephalitozoon intestinalis ATCC 50506 chromosome IV, complete sequence	A.4.R.60	A	Logarithmic decay with plateaus	Random	60
0.016	NC_014421.1 Encephalitozoon intestinalis ATCC 50506 chromosome VII, complete sequence	A.4.R.60	A	Logarithmic decay with plateaus	Random	60
0.016	NC_014417.1 Encephalitozoon intestinalis ATCC 50506 chromosome III, complete sequence	A.4.R.60	A	Logarithmic decay with plateaus	Random	60
0.011	CP022540.1 Antarctobacter heliothermus strain SMS3, complete genome	A.4.R.60	A	Logarithmic decay with plateaus	Random	60
0.011	CP007028.1 Thermocrinis ruber strain DSM 23557, complete genome	A.4.R.60	A	Logarithmic decay with plateaus	Random	60
15.002	NC_006670.1 Cryptococcus neoformans var. neoformans JEC21 chromosome 1, complete sequence	A.4.V.60	A	Logarithmic decay with plateaus	Very closely related	60
15.002	NC_006694.1 Cryptococcus neoformans var. neoformans JEC21 chromosome 9, complete sequence	A.4.V.60	A	Logarithmic decay with plateaus	Very closely related	60
15.002	NC_006682.1 Cryptococcus neoformans var. neoformans JEC21 chromosome 13, complete sequence	A.4.V.60	A	Logarithmic decay with plateaus	Very closely related	60
15.002	NC_006683.1 Cryptococcus neoformans var. neoformans JEC21 chromosome 14, complete sequence	A.4.V.60	A	Logarithmic decay with plateaus	Very closely related	60
15.002	NC_006685.1 Cryptococcus neoformans var. neoformans JEC21 chromosome 3, complete sequence	A.4.V.60	A	Logarithmic decay with plateaus	Very closely related	60
15.002	NC_006684.1 Cryptococcus neoformans var. neoformans JEC21 chromosome 2, complete sequence	A.4.V.60	A	Logarithmic decay with plateaus	Very closely related	60
15.002	NC_006693.1 Cryptococcus neoformans var. neoformans JEC21 chromosome 8, complete sequence	A.4.V.60	A	Logarithmic decay with plateaus	Very closely related	60
15.002	NC_006679.1 Cryptococcus neoformans var. neoformans JEC21 chromosome 10, complete sequence	A.4.V.60	A	Logarithmic decay with plateaus	Very closely related	60
15.002	NC_006692.1 Cryptococcus neoformans var. neoformans JEC21 chromosome 7, complete sequence	A.4.V.60	A	Logarithmic decay with plateaus	Very closely related	60
15.002	NC_006686.1 Cryptococcus neoformans var. neoformans JEC21 chromosome 4, complete sequence	A.4.V.60	A	Logarithmic decay with plateaus	Very closely related	60
15.002	NC_006691.1 Cryptococcus neoformans var. neoformans JEC21 chromosome 6, complete sequence	A.4.V.60	A	Logarithmic decay with plateaus	Very closely related	60
15.002	NC_006687.1 Cryptococcus neoformans var. neoformans JEC21 chromosome 5, complete sequence	A.4.V.60	A	Logarithmic decay with plateaus	Very closely related	60
15.002	NC_006680.1 Cryptococcus neoformans var. neoformans JEC21 chromosome 11, complete sequence	A.4.V.60	A	Logarithmic decay with plateaus	Very closely related	60
15.002	NC_006681.1 Cryptococcus neoformans var. neoformans JEC21 chromosome 12, complete sequence	A.4.V.60	A	Logarithmic decay with plateaus	Very closely related	60
15.002	NC_001133.9 Saccharomyces cerevisiae S288c chromosome I, complete sequence	A.4.V.60	A	Logarithmic decay with plateaus	Very closely related	60
15.002	NC_001146.8 Saccharomyces cerevisiae S288c chromosome XIV, complete sequence	A.4.V.60	A	Logarithmic decay with plateaus	Very closely related	60
15.002	NC_001134.8 Saccharomyces cerevisiae S288c chromosome II, complete sequence	A.4.V.60	A	Logarithmic decay with plateaus	Very closely related	60
15.002	NC_001142.9 Saccharomyces cerevisiae S288c chromosome X, complete sequence	A.4.V.60	A	Logarithmic decay with plateaus	Very closely related	60
15.002	NC_001224.1 Saccharomyces cerevisiae S288c mitochondrion, complete genome	A.4.V.60	A	Logarithmic decay with plateaus	Very closely related	60
15.002	NC_001135.5 Saccharomyces cerevisiae S288c chromosome III, complete sequence	A.4.V.60	A	Logarithmic decay with plateaus	Very closely related	60
15.002	NC_001137.3 Saccharomyces cerevisiae S288c chromosome V, complete sequence	A.4.V.60	A	Logarithmic decay with plateaus	Very closely related	60
15.002	NC_001140.6 Saccharomyces cerevisiae S288c chromosome VIII, complete sequence	A.4.V.60	A	Logarithmic decay with plateaus	Very closely related	60
15.002	NC_001141.2 Saccharomyces cerevisiae S288c chromosome IX, complete sequence	A.4.V.60	A	Logarithmic decay with plateaus	Very closely related	60
15.002	NC_001139.9 Saccharomyces cerevisiae S288c chromosome VII, complete sequence	A.4.V.60	A	Logarithmic decay with plateaus	Very closely related	60
15.002	NC_001147.6 Saccharomyces cerevisiae S288c chromosome XV, complete sequence	A.4.V.60	A	Logarithmic decay with plateaus	Very closely related	60
15.002	NC_001136.10 Saccharomyces cerevisiae S288c chromosome IV, complete sequence	A.4.V.60	A	Logarithmic decay with plateaus	Very closely related	60
15.002	NC_001138.5 Saccharomyces cerevisiae S288c chromosome VI, complete sequence	A.4.V.60	A	Logarithmic decay with plateaus	Very closely related	60
15.002	NC_001145.3 Saccharomyces cerevisiae S288c chromosome XIII, complete sequence	A.4.V.60	A	Logarithmic decay with plateaus	Very closely related	60
15.002	NC_001144.5 Saccharomyces cerevisiae S288c chromosome XII, complete sequence	A.4.V.60	A	Logarithmic decay with plateaus	Very closely related	60
15.002	NC_001148.4 Saccharomyces cerevisiae S288c chromosome XVI, complete sequence	A.4.V.60	A	Logarithmic decay with plateaus	Very closely related	60
15.002	NC_001143.9 Saccharomyces cerevisiae S288c chromosome XI, complete sequence	A.4.V.60	A	Logarithmic decay with plateaus	Very closely related	60
10.589	NC_011567.1 Anoxybacillus flavithermus WK1, complete genome	A.4.V.60	A	Logarithmic decay with plateaus	Very closely related	60
10.589	CP012152.1 Anoxybacillus gonensis strain G2, complete genome	A.4.V.60	A	Logarithmic decay with plateaus	Very closely related	60
7.388	NC_014420.1 Encephalitozoon intestinalis ATCC 50506 chromosome VI, complete sequence	A.4.V.60	A	Logarithmic decay with plateaus	Very closely related	60
7.388	NC_014425.1 Encephalitozoon intestinalis ATCC 50506 chromosome XI, complete sequence	A.4.V.60	A	Logarithmic decay with plateaus	Very closely related	60
7.388	NC_014422.1 Encephalitozoon intestinalis ATCC 50506 chromosome VIII, complete sequence	A.4.V.60	A	Logarithmic decay with plateaus	Very closely related	60
7.388	NC_014424.1 Encephalitozoon intestinalis ATCC 50506 chromosome X, complete sequence	A.4.V.60	A	Logarithmic decay with plateaus	Very closely related	60
7.388	NC_014416.1 Encephalitozoon intestinalis ATCC 50506 chromosome II, complete sequence	A.4.V.60	A	Logarithmic decay with plateaus	Very closely related	60
7.388	NC_014423.1 Encephalitozoon intestinalis ATCC 50506 chromosome IX sequence	A.4.V.60	A	Logarithmic decay with plateaus	Very closely related	60
7.388	NC_014419.1 Encephalitozoon intestinalis ATCC 50506 chromosome V, complete sequence	A.4.V.60	A	Logarithmic decay with plateaus	Very closely related	60
7.388	NC_014415.1 Encephalitozoon intestinalis ATCC 50506 chromosome I, complete sequence	A.4.V.60	A	Logarithmic decay with plateaus	Very closely related	60
7.388	NC_014418.1 Encephalitozoon intestinalis ATCC 50506 chromosome IV, complete sequence	A.4.V.60	A	Logarithmic decay with plateaus	Very closely related	60
7.388	NC_014421.1 Encephalitozoon intestinalis ATCC 50506 chromosome VII, complete sequence	A.4.V.60	A	Logarithmic decay with plateaus	Very closely related	60
7.388	NC_014417.1 Encephalitozoon intestinalis ATCC 50506 chromosome III, complete sequence	A.4.V.60	A	Logarithmic decay with plateaus	Very closely related	60
7.388	CP018058.1 Geobacillus thermocatenulatus strain KCTC 3921, complete genome	A.4.V.60	A	Logarithmic decay with plateaus	Very closely related	60
5.154	AE000782.1 Archaeoglobus fulgidus DSM 4304, complete genome	A.4.V.60	A	Logarithmic decay with plateaus	Very closely related	60
5.154	CP002588.1 Archaeoglobus veneficus SNP6, complete genome	A.4.V.60	A	Logarithmic decay with plateaus	Very closely related	60
3.596	CP001097.1 Chlorobium limicola DSM 245, complete genome	A.4.V.60	A	Logarithmic decay with plateaus	Very closely related	60
3.596	CP000096.1 Chlorobium luteolum DSM 273, complete genome	A.4.V.60	A	Logarithmic decay with plateaus	Very closely related	60
2.509	CP001899.1 Ferroglobus placidus DSM 10642, complete genome	A.4.V.60	A	Logarithmic decay with plateaus	Very closely related	60
2.509	CP001108.1 Prosthecochloris aestuarii DSM 271, complete genome	A.4.V.60	A	Logarithmic decay with plateaus	Very closely related	60
1.75	CP007028.1 Thermocrinis ruber strain DSM 23557, complete genome	A.4.V.60	A	Logarithmic decay with plateaus	Very closely related	60
1.75	CP001931.1 Thermocrinis albus DSM 14484, complete genome	A.4.V.60	A	Logarithmic decay with plateaus	Very closely related	60
1.221	NC_003317.1 Brucella melitensis bv. 1 str. 16M chromosome I, complete sequence	A.4.V.60	A	Logarithmic decay with plateaus	Very closely related	60
1.221	NC_003318.1 Brucella melitensis 16M chromosome II, complete sequence	A.4.V.60	A	Logarithmic decay with plateaus	Very closely related	60
1.221	NC_002505.1 Vibrio cholerae O1 biovar El Tor str. N16961 chromosome I, complete sequence	A.4.V.60	A	Logarithmic decay with plateaus	Very closely related	60
1.221	NC_002506.1 Vibrio cholerae O1 biovar El Tor str. N16961 chromosome II, complete sequence	A.4.V.60	A	Logarithmic decay with plateaus	Very closely related	60
0.852	AP011112.1 Hydrogenobacter thermophilus TK-6 DNA, complete genome	A.4.V.60	A	Logarithmic decay with plateaus	Very closely related	60
0.852	NC_007494.2 Rhodobacter sphaeroides 2.4.1 chromosome 2, complete sequence	A.4.V.60	A	Logarithmic decay with plateaus	Very closely related	60
0.852	NC_007493.2 Rhodobacter sphaeroides 2.4.1 chromosome 1, complete sequence	A.4.V.60	A	Logarithmic decay with plateaus	Very closely related	60
0.594	CP015880.1 Ensifer adhaerens strain Casida A, complete genome	A.4.V.60	A	Logarithmic decay with plateaus	Very closely related	60
0.594	CP001389.1 Sinorhizobium fredii NGR234, complete genome	A.4.V.60	A	Logarithmic decay with plateaus	Very closely related	60
0.415	CP004393.1 Celeribacter indicus strain P73, complete genome	A.4.V.60	A	Logarithmic decay with plateaus	Very closely related	60
0.415	CP012023.1 Celeribacter marinus strain IMCC 12053, complete genome	A.4.V.60	A	Logarithmic decay with plateaus	Very closely related	60
0.289	CP000628.1 Agrobacterium radiobacter K84 chromosome 1, complete sequence	A.4.V.60	A	Logarithmic decay with plateaus	Very closely related	60
0.289	CP000629.1 Agrobacterium radiobacter K84 chromosome 2, complete sequence	A.4.V.60	A	Logarithmic decay with plateaus	Very closely related	60
0.289	CP022540.1 Antarctobacter heliothermus strain SMS3, complete genome	A.4.V.60	A	Logarithmic decay with plateaus	Very closely related	60
0.202	CP014692.1 Acetobacter aceti strain TMW2.1153, complete genome	A.4.V.60	A	Logarithmic decay with plateaus	Very closely related	60
0.202	CP014687.1 Acetobacter persici strain TMW2.1084, complete genome	A.4.V.60	A	Logarithmic decay with plateaus	Very closely related	60
0.141	CP003059.1 Taylorella asinigenitalis MCE3, complete genome	A.4.V.60	A	Logarithmic decay with plateaus	Very closely related	60
0.141	CP002456.1 Taylorella equigenitalis MCE9, complete genome	A.4.V.60	A	Logarithmic decay with plateaus	Very closely related	60
0.098	CP001189.1 Gluconacetobacter diazotrophicus PAl 5, complete genome	A.4.V.60	A	Logarithmic decay with plateaus	Very closely related	60
0.098	BX470250.1 Bordetella bronchiseptica strain RB50, complete genome	A.4.V.60	A	Logarithmic decay with plateaus	Very closely related	60
0.069	CP000783.1 Cronobacter sakazakii ATCC BAA-894, complete genome	A.4.V.60	A	Logarithmic decay with plateaus	Very closely related	60
0.069	CP012257.1 Cronobacter universalis NCTC 9529, complete genome	A.4.V.60	A	Logarithmic decay with plateaus	Very closely related	60
0.048	CP016376.1 Elizabethkingia meningoseptica strain G4076, complete genome	A.4.V.60	A	Logarithmic decay with plateaus	Very closely related	60
0.048	NZ_CP023402.1 Elizabethkingia anophelis Ag1 chromosome, complete genome	A.4.V.60	A	Logarithmic decay with plateaus	Very closely related	60
0.033	CP000822.1 Citrobacter koseri ATCC BAA-895, complete genome	A.4.V.60	A	Logarithmic decay with plateaus	Very closely related	60
0.033	CP023049.1 Chryseobacterium piperi strain ATCC BAA-1782, complete genome	A.4.V.60	A	Logarithmic decay with plateaus	Very closely related	60
0.023	CP001868.2 Haloferax mediterranei ATCC 33500, complete genome	A.4.V.60	A	Logarithmic decay with plateaus	Very closely related	60
0.023	CP001956.1 Haloferax volcanii DS2, complete genome	A.4.V.60	A	Logarithmic decay with plateaus	Very closely related	60
0.016	CP001802.1 Gordonia bronchialis DSM 43247, complete genome	A.4.V.60	A	Logarithmic decay with plateaus	Very closely related	60
0.016	NC_016906.1 Gordonia polyisoprenivorans VH2, complete genome	A.4.V.60	A	Logarithmic decay with plateaus	Very closely related	60
0.011	CP001690.1 Halogeometricum borinquense DSM 11551, complete genome	A.4.V.60	A	Logarithmic decay with plateaus	Very closely related	60
0.011	CP011341.1 Rhodococcus aetherivorans strain IcdP1, complete genome	A.4.V.60	A	Logarithmic decay with plateaus	Very closely related	60
4.03	NC_006670.1 Cryptococcus neoformans var. neoformans JEC21 chromosome 1, complete sequence	A.5.C.60	A	Exponential decay with plateaus	Closely related	60
4.03	NC_006694.1 Cryptococcus neoformans var. neoformans JEC21 chromosome 9, complete sequence	A.5.C.60	A	Exponential decay with plateaus	Closely related	60
4.03	NC_006682.1 Cryptococcus neoformans var. neoformans JEC21 chromosome 13, complete sequence	A.5.C.60	A	Exponential decay with plateaus	Closely related	60
4.03	NC_006683.1 Cryptococcus neoformans var. neoformans JEC21 chromosome 14, complete sequence	A.5.C.60	A	Exponential decay with plateaus	Closely related	60
4.03	NC_006685.1 Cryptococcus neoformans var. neoformans JEC21 chromosome 3, complete sequence	A.5.C.60	A	Exponential decay with plateaus	Closely related	60
4.03	NC_006684.1 Cryptococcus neoformans var. neoformans JEC21 chromosome 2, complete sequence	A.5.C.60	A	Exponential decay with plateaus	Closely related	60
4.03	NC_006693.1 Cryptococcus neoformans var. neoformans JEC21 chromosome 8, complete sequence	A.5.C.60	A	Exponential decay with plateaus	Closely related	60
4.03	NC_006679.1 Cryptococcus neoformans var. neoformans JEC21 chromosome 10, complete sequence	A.5.C.60	A	Exponential decay with plateaus	Closely related	60
4.03	NC_006692.1 Cryptococcus neoformans var. neoformans JEC21 chromosome 7, complete sequence	A.5.C.60	A	Exponential decay with plateaus	Closely related	60
4.03	NC_006686.1 Cryptococcus neoformans var. neoformans JEC21 chromosome 4, complete sequence	A.5.C.60	A	Exponential decay with plateaus	Closely related	60
4.03	NC_006691.1 Cryptococcus neoformans var. neoformans JEC21 chromosome 6, complete sequence	A.5.C.60	A	Exponential decay with plateaus	Closely related	60
4.03	NC_006687.1 Cryptococcus neoformans var. neoformans JEC21 chromosome 5, complete sequence	A.5.C.60	A	Exponential decay with plateaus	Closely related	60
4.03	NC_006680.1 Cryptococcus neoformans var. neoformans JEC21 chromosome 11, complete sequence	A.5.C.60	A	Exponential decay with plateaus	Closely related	60
4.03	NC_006681.1 Cryptococcus neoformans var. neoformans JEC21 chromosome 12, complete sequence	A.5.C.60	A	Exponential decay with plateaus	Closely related	60
4.03	NC_014420.1 Encephalitozoon intestinalis ATCC 50506 chromosome VI, complete sequence	A.5.C.60	A	Exponential decay with plateaus	Closely related	60
4.03	NC_014425.1 Encephalitozoon intestinalis ATCC 50506 chromosome XI, complete sequence	A.5.C.60	A	Exponential decay with plateaus	Closely related	60
4.03	NC_014422.1 Encephalitozoon intestinalis ATCC 50506 chromosome VIII, complete sequence	A.5.C.60	A	Exponential decay with plateaus	Closely related	60
4.03	NC_014424.1 Encephalitozoon intestinalis ATCC 50506 chromosome X, complete sequence	A.5.C.60	A	Exponential decay with plateaus	Closely related	60
4.03	NC_014416.1 Encephalitozoon intestinalis ATCC 50506 chromosome II, complete sequence	A.5.C.60	A	Exponential decay with plateaus	Closely related	60
4.03	NC_014423.1 Encephalitozoon intestinalis ATCC 50506 chromosome IX sequence	A.5.C.60	A	Exponential decay with plateaus	Closely related	60
4.03	NC_014419.1 Encephalitozoon intestinalis ATCC 50506 chromosome V, complete sequence	A.5.C.60	A	Exponential decay with plateaus	Closely related	60
4.03	NC_014415.1 Encephalitozoon intestinalis ATCC 50506 chromosome I, complete sequence	A.5.C.60	A	Exponential decay with plateaus	Closely related	60
4.03	NC_014418.1 Encephalitozoon intestinalis ATCC 50506 chromosome IV, complete sequence	A.5.C.60	A	Exponential decay with plateaus	Closely related	60
4.03	NC_014421.1 Encephalitozoon intestinalis ATCC 50506 chromosome VII, complete sequence	A.5.C.60	A	Exponential decay with plateaus	Closely related	60
4.03	NC_014417.1 Encephalitozoon intestinalis ATCC 50506 chromosome III, complete sequence	A.5.C.60	A	Exponential decay with plateaus	Closely related	60
3.762	NC_011567.1 Anoxybacillus flavithermus WK1, complete genome	A.5.C.60	A	Exponential decay with plateaus	Closely related	60
3.762	CP018058.1 Geobacillus thermocatenulatus strain KCTC 3921, complete genome	A.5.C.60	A	Exponential decay with plateaus	Closely related	60
3.685	NC_001133.9 Saccharomyces cerevisiae S288c chromosome I, complete sequence	A.5.C.60	A	Exponential decay with plateaus	Closely related	60
3.685	NC_001146.8 Saccharomyces cerevisiae S288c chromosome XIV, complete sequence	A.5.C.60	A	Exponential decay with plateaus	Closely related	60
3.685	NC_001134.8 Saccharomyces cerevisiae S288c chromosome II, complete sequence	A.5.C.60	A	Exponential decay with plateaus	Closely related	60
3.685	NC_001142.9 Saccharomyces cerevisiae S288c chromosome X, complete sequence	A.5.C.60	A	Exponential decay with plateaus	Closely related	60
3.685	NC_001224.1 Saccharomyces cerevisiae S288c mitochondrion, complete genome	A.5.C.60	A	Exponential decay with plateaus	Closely related	60
3.685	NC_001135.5 Saccharomyces cerevisiae S288c chromosome III, complete sequence	A.5.C.60	A	Exponential decay with plateaus	Closely related	60
3.685	NC_001137.3 Saccharomyces cerevisiae S288c chromosome V, complete sequence	A.5.C.60	A	Exponential decay with plateaus	Closely related	60
3.685	NC_001140.6 Saccharomyces cerevisiae S288c chromosome VIII, complete sequence	A.5.C.60	A	Exponential decay with plateaus	Closely related	60
3.685	NC_001141.2 Saccharomyces cerevisiae S288c chromosome IX, complete sequence	A.5.C.60	A	Exponential decay with plateaus	Closely related	60
3.685	NC_001139.9 Saccharomyces cerevisiae S288c chromosome VII, complete sequence	A.5.C.60	A	Exponential decay with plateaus	Closely related	60
3.685	NC_001147.6 Saccharomyces cerevisiae S288c chromosome XV, complete sequence	A.5.C.60	A	Exponential decay with plateaus	Closely related	60
3.685	NC_001136.10 Saccharomyces cerevisiae S288c chromosome IV, complete sequence	A.5.C.60	A	Exponential decay with plateaus	Closely related	60
3.685	NC_001138.5 Saccharomyces cerevisiae S288c chromosome VI, complete sequence	A.5.C.60	A	Exponential decay with plateaus	Closely related	60
3.685	NC_001145.3 Saccharomyces cerevisiae S288c chromosome XIII, complete sequence	A.5.C.60	A	Exponential decay with plateaus	Closely related	60
3.685	NC_001144.5 Saccharomyces cerevisiae S288c chromosome XII, complete sequence	A.5.C.60	A	Exponential decay with plateaus	Closely related	60
3.685	NC_001148.4 Saccharomyces cerevisiae S288c chromosome XVI, complete sequence	A.5.C.60	A	Exponential decay with plateaus	Closely related	60
3.685	NC_001143.9 Saccharomyces cerevisiae S288c chromosome XI, complete sequence	A.5.C.60	A	Exponential decay with plateaus	Closely related	60
3.685	CP012152.1 Anoxybacillus gonensis strain G2, complete genome	A.5.C.60	A	Exponential decay with plateaus	Closely related	60
3.595	AE000782.1 Archaeoglobus fulgidus DSM 4304, complete genome	A.5.C.60	A	Exponential decay with plateaus	Closely related	60
3.595	CP001899.1 Ferroglobus placidus DSM 10642, complete genome	A.5.C.60	A	Exponential decay with plateaus	Closely related	60
3.493	CP001097.1 Chlorobium limicola DSM 245, complete genome	A.5.C.60	A	Exponential decay with plateaus	Closely related	60
3.493	CP001108.1 Prosthecochloris aestuarii DSM 271, complete genome	A.5.C.60	A	Exponential decay with plateaus	Closely related	60
3.378	CP002588.1 Archaeoglobus veneficus SNP6, complete genome	A.5.C.60	A	Exponential decay with plateaus	Closely related	60
3.378	CP000096.1 Chlorobium luteolum DSM 273, complete genome	A.5.C.60	A	Exponential decay with plateaus	Closely related	60
3.251	CP007028.1 Thermocrinis ruber strain DSM 23557, complete genome	A.5.C.60	A	Exponential decay with plateaus	Closely related	60
3.251	AP011112.1 Hydrogenobacter thermophilus TK-6 DNA, complete genome	A.5.C.60	A	Exponential decay with plateaus	Closely related	60
3.11	NC_003317.1 Brucella melitensis bv. 1 str. 16M chromosome I, complete sequence	A.5.C.60	A	Exponential decay with plateaus	Closely related	60
3.11	NC_003318.1 Brucella melitensis 16M chromosome II, complete sequence	A.5.C.60	A	Exponential decay with plateaus	Closely related	60
3.11	NC_007494.2 Rhodobacter sphaeroides 2.4.1 chromosome 2, complete sequence	A.5.C.60	A	Exponential decay with plateaus	Closely related	60
3.11	NC_007493.2 Rhodobacter sphaeroides 2.4.1 chromosome 1, complete sequence	A.5.C.60	A	Exponential decay with plateaus	Closely related	60
2.957	CP001931.1 Thermocrinis albus DSM 14484, complete genome	A.5.C.60	A	Exponential decay with plateaus	Closely related	60
2.957	NC_002505.1 Vibrio cholerae O1 biovar El Tor str. N16961 chromosome I, complete sequence	A.5.C.60	A	Exponential decay with plateaus	Closely related	60
2.957	NC_002506.1 Vibrio cholerae O1 biovar El Tor str. N16961 chromosome II, complete sequence	A.5.C.60	A	Exponential decay with plateaus	Closely related	60
2.79	CP015880.1 Ensifer adhaerens strain Casida A, complete genome	A.5.C.60	A	Exponential decay with plateaus	Closely related	60
2.79	CP000628.1 Agrobacterium radiobacter K84 chromosome 1, complete sequence	A.5.C.60	A	Exponential decay with plateaus	Closely related	60
2.79	CP000629.1 Agrobacterium radiobacter K84 chromosome 2, complete sequence	A.5.C.60	A	Exponential decay with plateaus	Closely related	60
2.611	CP004393.1 Celeribacter indicus strain P73, complete genome	A.5.C.60	A	Exponential decay with plateaus	Closely related	60
2.611	CP022540.1 Antarctobacter heliothermus strain SMS3, complete genome	A.5.C.60	A	Exponential decay with plateaus	Closely related	60
2.418	CP001389.1 Sinorhizobium fredii NGR234, complete genome	A.5.C.60	A	Exponential decay with plateaus	Closely related	60
2.418	CP012023.1 Celeribacter marinus strain IMCC 12053, complete genome	A.5.C.60	A	Exponential decay with plateaus	Closely related	60
2.213	CP014692.1 Acetobacter aceti strain TMW2.1153, complete genome	A.5.C.60	A	Exponential decay with plateaus	Closely related	60
2.213	CP001189.1 Gluconacetobacter diazotrophicus PAl 5, complete genome	A.5.C.60	A	Exponential decay with plateaus	Closely related	60
1.994	CP003059.1 Taylorella asinigenitalis MCE3, complete genome	A.5.C.60	A	Exponential decay with plateaus	Closely related	60
1.994	BX470250.1 Bordetella bronchiseptica strain RB50, complete genome	A.5.C.60	A	Exponential decay with plateaus	Closely related	60
1.762	CP014687.1 Acetobacter persici strain TMW2.1084, complete genome	A.5.C.60	A	Exponential decay with plateaus	Closely related	60
1.762	CP002456.1 Taylorella equigenitalis MCE9, complete genome	A.5.C.60	A	Exponential decay with plateaus	Closely related	60
1.517	CP000783.1 Cronobacter sakazakii ATCC BAA-894, complete genome	A.5.C.60	A	Exponential decay with plateaus	Closely related	60
1.517	CP000822.1 Citrobacter koseri ATCC BAA-895, complete genome	A.5.C.60	A	Exponential decay with plateaus	Closely related	60
1.258	CP016376.1 Elizabethkingia meningoseptica strain G4076, complete genome	A.5.C.60	A	Exponential decay with plateaus	Closely related	60
1.258	CP023049.1 Chryseobacterium piperi strain ATCC BAA-1782, complete genome	A.5.C.60	A	Exponential decay with plateaus	Closely related	60
0.986	CP012257.1 Cronobacter universalis NCTC 9529, complete genome	A.5.C.60	A	Exponential decay with plateaus	Closely related	60
0.986	NZ_CP023402.1 Elizabethkingia anophelis Ag1 chromosome, complete genome	A.5.C.60	A	Exponential decay with plateaus	Closely related	60
0.7	CP001868.2 Haloferax mediterranei ATCC 33500, complete genome	A.5.C.60	A	Exponential decay with plateaus	Closely related	60
0.7	CP001690.1 Halogeometricum borinquense DSM 11551, complete genome	A.5.C.60	A	Exponential decay with plateaus	Closely related	60
0.401	CP001802.1 Gordonia bronchialis DSM 43247, complete genome	A.5.C.60	A	Exponential decay with plateaus	Closely related	60
0.401	CP011341.1 Rhodococcus aetherivorans strain IcdP1, complete genome	A.5.C.60	A	Exponential decay with plateaus	Closely related	60
0.089	CP001956.1 Haloferax volcanii DS2, complete genome	A.5.C.60	A	Exponential decay with plateaus	Closely related	60
0.089	NC_016906.1 Gordonia polyisoprenivorans VH2, complete genome	A.5.C.60	A	Exponential decay with plateaus	Closely related	60
4.03	NC_006670.1 Cryptococcus neoformans var. neoformans JEC21 chromosome 1, complete sequence	A.5.N.60	A	Exponential decay with plateaus	Not closely related	60
4.03	NC_006694.1 Cryptococcus neoformans var. neoformans JEC21 chromosome 9, complete sequence	A.5.N.60	A	Exponential decay with plateaus	Not closely related	60
4.03	NC_006682.1 Cryptococcus neoformans var. neoformans JEC21 chromosome 13, complete sequence	A.5.N.60	A	Exponential decay with plateaus	Not closely related	60
4.03	NC_006683.1 Cryptococcus neoformans var. neoformans JEC21 chromosome 14, complete sequence	A.5.N.60	A	Exponential decay with plateaus	Not closely related	60
4.03	NC_006685.1 Cryptococcus neoformans var. neoformans JEC21 chromosome 3, complete sequence	A.5.N.60	A	Exponential decay with plateaus	Not closely related	60
4.03	NC_006684.1 Cryptococcus neoformans var. neoformans JEC21 chromosome 2, complete sequence	A.5.N.60	A	Exponential decay with plateaus	Not closely related	60
4.03	NC_006693.1 Cryptococcus neoformans var. neoformans JEC21 chromosome 8, complete sequence	A.5.N.60	A	Exponential decay with plateaus	Not closely related	60
4.03	NC_006679.1 Cryptococcus neoformans var. neoformans JEC21 chromosome 10, complete sequence	A.5.N.60	A	Exponential decay with plateaus	Not closely related	60
4.03	NC_006692.1 Cryptococcus neoformans var. neoformans JEC21 chromosome 7, complete sequence	A.5.N.60	A	Exponential decay with plateaus	Not closely related	60
4.03	NC_006686.1 Cryptococcus neoformans var. neoformans JEC21 chromosome 4, complete sequence	A.5.N.60	A	Exponential decay with plateaus	Not closely related	60
4.03	NC_006691.1 Cryptococcus neoformans var. neoformans JEC21 chromosome 6, complete sequence	A.5.N.60	A	Exponential decay with plateaus	Not closely related	60
4.03	NC_006687.1 Cryptococcus neoformans var. neoformans JEC21 chromosome 5, complete sequence	A.5.N.60	A	Exponential decay with plateaus	Not closely related	60
4.03	NC_006680.1 Cryptococcus neoformans var. neoformans JEC21 chromosome 11, complete sequence	A.5.N.60	A	Exponential decay with plateaus	Not closely related	60
4.03	NC_006681.1 Cryptococcus neoformans var. neoformans JEC21 chromosome 12, complete sequence	A.5.N.60	A	Exponential decay with plateaus	Not closely related	60
4.03	NC_001133.9 Saccharomyces cerevisiae S288c chromosome I, complete sequence	A.5.N.60	A	Exponential decay with plateaus	Not closely related	60
4.03	NC_001146.8 Saccharomyces cerevisiae S288c chromosome XIV, complete sequence	A.5.N.60	A	Exponential decay with plateaus	Not closely related	60
4.03	NC_001134.8 Saccharomyces cerevisiae S288c chromosome II, complete sequence	A.5.N.60	A	Exponential decay with plateaus	Not closely related	60
4.03	NC_001142.9 Saccharomyces cerevisiae S288c chromosome X, complete sequence	A.5.N.60	A	Exponential decay with plateaus	Not closely related	60
4.03	NC_001224.1 Saccharomyces cerevisiae S288c mitochondrion, complete genome	A.5.N.60	A	Exponential decay with plateaus	Not closely related	60
4.03	NC_001135.5 Saccharomyces cerevisiae S288c chromosome III, complete sequence	A.5.N.60	A	Exponential decay with plateaus	Not closely related	60
4.03	NC_001137.3 Saccharomyces cerevisiae S288c chromosome V, complete sequence	A.5.N.60	A	Exponential decay with plateaus	Not closely related	60
4.03	NC_001140.6 Saccharomyces cerevisiae S288c chromosome VIII, complete sequence	A.5.N.60	A	Exponential decay with plateaus	Not closely related	60
4.03	NC_001141.2 Saccharomyces cerevisiae S288c chromosome IX, complete sequence	A.5.N.60	A	Exponential decay with plateaus	Not closely related	60
4.03	NC_001139.9 Saccharomyces cerevisiae S288c chromosome VII, complete sequence	A.5.N.60	A	Exponential decay with plateaus	Not closely related	60
4.03	NC_001147.6 Saccharomyces cerevisiae S288c chromosome XV, complete sequence	A.5.N.60	A	Exponential decay with plateaus	Not closely related	60
4.03	NC_001136.10 Saccharomyces cerevisiae S288c chromosome IV, complete sequence	A.5.N.60	A	Exponential decay with plateaus	Not closely related	60
4.03	NC_001138.5 Saccharomyces cerevisiae S288c chromosome VI, complete sequence	A.5.N.60	A	Exponential decay with plateaus	Not closely related	60
4.03	NC_001145.3 Saccharomyces cerevisiae S288c chromosome XIII, complete sequence	A.5.N.60	A	Exponential decay with plateaus	Not closely related	60
4.03	NC_001144.5 Saccharomyces cerevisiae S288c chromosome XII, complete sequence	A.5.N.60	A	Exponential decay with plateaus	Not closely related	60
4.03	NC_001148.4 Saccharomyces cerevisiae S288c chromosome XVI, complete sequence	A.5.N.60	A	Exponential decay with plateaus	Not closely related	60
4.03	NC_001143.9 Saccharomyces cerevisiae S288c chromosome XI, complete sequence	A.5.N.60	A	Exponential decay with plateaus	Not closely related	60
3.762	NC_014420.1 Encephalitozoon intestinalis ATCC 50506 chromosome VI, complete sequence	A.5.N.60	A	Exponential decay with plateaus	Not closely related	60
3.762	NC_014425.1 Encephalitozoon intestinalis ATCC 50506 chromosome XI, complete sequence	A.5.N.60	A	Exponential decay with plateaus	Not closely related	60
3.762	NC_014422.1 Encephalitozoon intestinalis ATCC 50506 chromosome VIII, complete sequence	A.5.N.60	A	Exponential decay with plateaus	Not closely related	60
3.762	NC_014424.1 Encephalitozoon intestinalis ATCC 50506 chromosome X, complete sequence	A.5.N.60	A	Exponential decay with plateaus	Not closely related	60
3.762	NC_014416.1 Encephalitozoon intestinalis ATCC 50506 chromosome II, complete sequence	A.5.N.60	A	Exponential decay with plateaus	Not closely related	60
3.762	NC_014423.1 Encephalitozoon intestinalis ATCC 50506 chromosome IX sequence	A.5.N.60	A	Exponential decay with plateaus	Not closely related	60
3.762	NC_014419.1 Encephalitozoon intestinalis ATCC 50506 chromosome V, complete sequence	A.5.N.60	A	Exponential decay with plateaus	Not closely related	60
3.762	NC_014415.1 Encephalitozoon intestinalis ATCC 50506 chromosome I, complete sequence	A.5.N.60	A	Exponential decay with plateaus	Not closely related	60
3.762	NC_014418.1 Encephalitozoon intestinalis ATCC 50506 chromosome IV, complete sequence	A.5.N.60	A	Exponential decay with plateaus	Not closely related	60
3.762	NC_014421.1 Encephalitozoon intestinalis ATCC 50506 chromosome VII, complete sequence	A.5.N.60	A	Exponential decay with plateaus	Not closely related	60
3.762	NC_014417.1 Encephalitozoon intestinalis ATCC 50506 chromosome III, complete sequence	A.5.N.60	A	Exponential decay with plateaus	Not closely related	60
3.762	NC_011567.1 Anoxybacillus flavithermus WK1, complete genome	A.5.N.60	A	Exponential decay with plateaus	Not closely related	60
3.685	CP012152.1 Anoxybacillus gonensis strain G2, complete genome	A.5.N.60	A	Exponential decay with plateaus	Not closely related	60
3.685	AE000782.1 Archaeoglobus fulgidus DSM 4304, complete genome	A.5.N.60	A	Exponential decay with plateaus	Not closely related	60
3.595	CP002588.1 Archaeoglobus veneficus SNP6, complete genome	A.5.N.60	A	Exponential decay with plateaus	Not closely related	60
3.595	CP001899.1 Ferroglobus placidus DSM 10642, complete genome	A.5.N.60	A	Exponential decay with plateaus	Not closely related	60
3.493	CP001097.1 Chlorobium limicola DSM 245, complete genome	A.5.N.60	A	Exponential decay with plateaus	Not closely related	60
3.493	CP000096.1 Chlorobium luteolum DSM 273, complete genome	A.5.N.60	A	Exponential decay with plateaus	Not closely related	60
3.378	CP001108.1 Prosthecochloris aestuarii DSM 271, complete genome	A.5.N.60	A	Exponential decay with plateaus	Not closely related	60
3.378	CP007028.1 Thermocrinis ruber strain DSM 23557, complete genome	A.5.N.60	A	Exponential decay with plateaus	Not closely related	60
3.251	CP001931.1 Thermocrinis albus DSM 14484, complete genome	A.5.N.60	A	Exponential decay with plateaus	Not closely related	60
3.251	NC_003317.1 Brucella melitensis bv. 1 str. 16M chromosome I, complete sequence	A.5.N.60	A	Exponential decay with plateaus	Not closely related	60
3.251	NC_003318.1 Brucella melitensis 16M chromosome II, complete sequence	A.5.N.60	A	Exponential decay with plateaus	Not closely related	60
3.11	NC_007494.2 Rhodobacter sphaeroides 2.4.1 chromosome 2, complete sequence	A.5.N.60	A	Exponential decay with plateaus	Not closely related	60
3.11	NC_007493.2 Rhodobacter sphaeroides 2.4.1 chromosome 1, complete sequence	A.5.N.60	A	Exponential decay with plateaus	Not closely related	60
3.11	CP001389.1 Sinorhizobium fredii NGR234, complete genome	A.5.N.60	A	Exponential decay with plateaus	Not closely related	60
2.957	CP000628.1 Agrobacterium radiobacter K84 chromosome 1, complete sequence	A.5.N.60	A	Exponential decay with plateaus	Not closely related	60
2.957	CP000629.1 Agrobacterium radiobacter K84 chromosome 2, complete sequence	A.5.N.60	A	Exponential decay with plateaus	Not closely related	60
2.957	CP004393.1 Celeribacter indicus strain P73, complete genome	A.5.N.60	A	Exponential decay with plateaus	Not closely related	60
2.79	CP014687.1 Acetobacter persici strain TMW2.1084, complete genome	A.5.N.60	A	Exponential decay with plateaus	Not closely related	60
2.79	CP001189.1 Gluconacetobacter diazotrophicus PAl 5, complete genome	A.5.N.60	A	Exponential decay with plateaus	Not closely related	60
2.611	CP000783.1 Cronobacter sakazakii ATCC BAA-894, complete genome	A.5.N.60	A	Exponential decay with plateaus	Not closely related	60
2.611	CP012257.1 Cronobacter universalis NCTC 9529, complete genome	A.5.N.60	A	Exponential decay with plateaus	Not closely related	60
2.418	NZ_CP023402.1 Elizabethkingia anophelis Ag1 chromosome, complete genome	A.5.N.60	A	Exponential decay with plateaus	Not closely related	60
2.418	CP001868.2 Haloferax mediterranei ATCC 33500, complete genome	A.5.N.60	A	Exponential decay with plateaus	Not closely related	60
2.213	CP001956.1 Haloferax volcanii DS2, complete genome	A.5.N.60	A	Exponential decay with plateaus	Not closely related	60
2.213	CP001802.1 Gordonia bronchialis DSM 43247, complete genome	A.5.N.60	A	Exponential decay with plateaus	Not closely related	60
[truncated: 3,861 more rows]
